# Supplementary material for: Effect of metabolically divergent pig breeds and tissues on mesenchymal stem cell expression patterns during adipogenesis
Source: BMC Genomics. 2024 Apr 25;25:407. doi: 10.1186/s12864-024-10308-z (PMC11044395; doi:10.1186/s12864-024-10308-z)
Supplement: Supplementary file 1 — Supplementary Material 1 [file 12864_2024_10308_MOESM1_ESM.xlsx]

## Sheet: Table S1
Additional file 1
Least square mean (Lsmean), fold change (FC), and adjusted P-value (FDR) < 1% with color coding of all differentially expressed genes during adipogenesis (Adi) compared to undifferentiation (Control) of porcine SMSCs at each time point.
Probeset	Symbol	transcript_cluster_id		Lsmean Adi_D1	Lsmean Adi_D4	Lsmean Adi_D7	Lsmean Adi_D14	Lsmean Control_D0	Lsmean Control_D1	Lsmean Control_D4	Lsmean Control_D7	Lsmean Control_D14		FC of (Adi_D1) vs (Control_D1)	FC of (Adi_D4)-(Control_D4)	FC of (Adi_D7)-(Control_D7)	FC of (Adi_D14)-(Control_D14)		FDR for (Adi_D1) vs (Control_D1)	FDR for (Adi_D4)-(Control_D4)	FDR for (Adi_D7) vs (Control_D7)	FDR for (Adi_D14) vs (Control_D14)
SNOWBALL_011565_st	DCHS2	299470		5.38838	4.26048	4.297	4.56039	8.12164	8.76579	7.66883	7.52914	7.20331		-10.392	-10.6173	-9.39659	-6.24592		1.3571e-21	9.76592e-22	6.58638e-21	7.78261e-18
SNOWBALL_003020_st	IL33	291428		5.69526	7.26939	6.25432	7.06238	9.85731	8.99683	9.88455	10.0064	10.2558		-9.85987	-6.12691	-13.4733	-9.14781		2.03493e-18	5.25596e-15	2.26832e-20	6.44534e-18
SNOWBALL_000363_s_st	TLR3	288842		5.26855	3.46568	3.59872	3.66585	8.10726	8.17971	8.47875	8.36919	8.02684		-7.52221	-32.2913	-27.2932	-20.5489		7.56317e-19	1.90747e-27	1.22533e-26	3.37486e-25
SNOWBALL_001571_st	IL6	290009		3.98978	5.38965	5.43755	6.54978	9.42684	6.74697	7.55878	7.48342	7.87161		-6.76076	-4.49752	-4.12923	-2.49983		2.06689e-09	4.93373e-07	1.56689e-06	0.00105739
SNOWBALL_005037_st	LRRTM4	293343		4.52257	4.08729	3.59697	3.3099	6.25606	7.19636	6.62551	6.667	6.75595		-6.38105	-5.80872	-8.39795	-10.8984		1.50474e-20	9.4925e-20	1.02423e-22	1.44569e-24
SNOWBALL_011353_st	SLIT2	299267		5.81412	4.69768	4.89762	4.20616	8.09624	8.29934	7.57175	7.39543	7.13371		-5.59917	-7.33135	-5.64831	-7.60821		2.06674e-18	1.23621e-20	1.73331e-18	6.38493e-21
SNOWBALL_030594_st	SLIT2	317147		4.729	3.90962	3.74659	3.65003	6.36847	7.20064	6.39955	6.22055	5.86298		-5.54673	-5.61752	-5.55567	-4.63621		1.9386e-14	1.53038e-14	1.88085e-14	6.08603e-13
SNOWBALL_034219_st	ADGRG6	320770		3.03468	2.78166	2.78615	2.47001	4.49833	5.49326	3.88325	3.72021	3.78125		-5.49676	-2.14591	-1.91065	-2.48154		1.87747e-20	1.78581e-09	8.92187e-08	1.62142e-11
SNOWBALL_000273_s_st	CD86	288753		4.81703	3.73804	3.9557	4.00856	6.12865	7.16955	6.33778	6.26693	6.33332		-5.10718	-6.06176	-4.96307	-5.00982		2.08534e-12	9.88061e-14	3.52177e-12	2.96494e-12
SNOWBALL_013640_st	CELF2	301444		5.23843	8.3198	8.47841	8.30577	8.47095	7.54341	8.13792	8.04007	8.25627		-4.94161	1.13436	1.35504	1.03491		1.68324e-21	0.218861	0.00177549	0.774325
SNOWBALL_012819_st	VWA5A	300669		4.62737	5.50117	5.47763	5.95135	7.70097	6.92119	7.78324	7.82422	8.00558		-4.90352	-4.86375	-5.0862	-4.15322		1.22933e-24	1.48962e-24	5.30978e-25	7.22432e-23
SNOWBALL_006006_st	CRABP2	294267		7.19974	5.88206	5.58359	5.36982	9.24515	9.40614	8.29194	8.64809	7.99406		-4.61521	-5.31429	-8.36581	-6.16563		1.79259e-09	1.77839e-10	1.63003e-13	1.66495e-11
SNOWBALL_000123_s_st	PECAM1	288605		3.73597	4.37272	4.45153	4.1019	6.07569	5.86126	6.11821	5.90272	6.21269		-4.36289	-3.3531	-2.73434	-4.31929		6.37631e-21	6.48104e-18	3.23141e-15	8.13419e-21
SNOWBALL_037245_st	ENC1	323793		6.11797	4.86139	4.82652	4.72913	7.06586	8.23204	5.91632	5.73353	5.36114		-4.32913	-2.07762	-1.87516	-1.54972		1.23757e-12	1.56748e-05	0.000153539	0.00735287
SNOWBALL_014627_st	SLFN11	302375		6.31436	5.0183	5.16913	5.59983	7.90976	8.41035	7.97058	7.77949	7.71211		-4.27521	-7.73973	-6.10658	-4.32372		7.4707e-21	2.6599e-26	2.49062e-24	5.66976e-21
SNOWBALL_010746_st	AKAP6	298730		5.6937	5.26916	5.46608	5.31608	6.37043	7.77531	6.08889	5.95071	5.70244		-4.23281	-1.76508	-1.39923	-1.30709		7.53414e-21	2.22203e-08	0.000278868	0.00338167
SNOWBALL_047370_s_st	CELF2	333887		2.76484	5.34414	5.44313	5.09274	5.50507	4.8458	5.2002	5.22554	5.25207		-4.2309	1.10492	1.16279	-1.11676		9.69997e-15	0.524923	0.310551	0.475887
SNOWBALL_011465_st	SFRP2	299373		9.0327	9.20522	9.35474	9.37171	11.9458	11.0339	12.2315	12.2976	12.2531		-4.00321	-8.14678	-7.68958	-7.36871		1.16497e-16	5.30399e-23	1.47792e-22	3.18051e-22
SNOWBALL_029055_st	ALDH1A3	315608		4.17536	6.44926	6.03122	5.13042	6.45945	6.1696	7.10862	7.37379	6.68339		-3.98408	-1.57938	-2.53603	-2.93421		2.51369e-14	0.000826051	2.17437e-09	4.53477e-11
SNOWBALL_035430_st	CAVIN2	321978		2.95615	5.20865	4.47254	4.65807	5.54068	4.93489	4.96607	4.41606	4.05118		-3.94147	1.18311	1.03992	1.52297		1.42902e-14	0.231338	0.813592	0.00154467
SNOWBALL_000268_st	CD86	288749		6.03665	5.25024	5.24084	5.10603	7.26557	8.00654	7.21565	7.2664	7.29634		-3.91736	-3.90523	-4.07149	-4.56404		1.21414e-18	1.31419e-18	4.58581e-19	2.90771e-20
SNOWBALL_000272_s_st	CD86	288752		6.89084	5.605	6.07151	5.7907	8.18122	8.85408	8.11959	8.19546	8.286		-3.89936	-5.71434	-4.35883	-5.63843		7.29038e-16	1.48713e-19	5.17931e-17	1.94862e-19
SNOWBALL_018056_st	CAVIN2	305654		5.1533	7.56249	6.85083	7.16375	7.73094	7.1114	7.08725	6.79104	6.48596		-3.8855	1.39015	1.04231	1.59968		1.91739e-19	0.000517453	0.715447	2.27513e-06
SNOWBALL_023931_s_st	CDCA7	310974		4.84632	4.22246	4.2188	4.60368	5.29986	6.79397	4.39065	4.53528	4.33708		-3.85745	-1.12365	-1.24529	1.20298		4.74718e-17	0.327467	0.0483511	0.101204
SNOWBALL_023373_s_st	TLR3	310472		3.51406	3.33355	3.23665	3.3141	5.518	5.4511	5.69357	5.65434	5.37534		-3.82919	-5.1338	-5.34314	-4.17346		5.55443e-16	6.4586e-19	2.77141e-19	6.87857e-17
SNOWBALL_000780_s_st	LOC100737755	289253		4.06717	9.24331	7.99981	6.25859	5.91943	5.99128	3.74127	5.17796	6.11318		-3.79503	45.3188	7.07069	1.10605		1.07748e-06	6.94544e-20	1.35435e-10	0.748175
SNOWBALL_040890_st	LOC100738003	327432		5.96988	4.73827	4.87376	4.88803	7.03441	7.89307	7.41816	7.67595	7.60282		-3.79261	-6.40806	-6.97497	-6.56499		1.21705e-14	1.59159e-19	3.29163e-20	1.008e-19
SNOWBALL_028336_st	CAVIN2	314890		2.4432	4.57205	3.87491	4.18548	4.87619	4.34515	4.16297	3.82065	3.5643		-3.73717	1.32784	1.03833	1.53813		3.47405e-14	0.031579	0.819135	0.00106133
SNOWBALL_009644_st	LOC100158121	297736		8.27411	6.65034	7.34065	7.93864	8.10761	10.1724	6.54112	7.23414	7.03958		-3.72776	1.07864	1.07662	1.86486		3.36075e-13	0.648584	0.657658	1.82686e-05
SNOWBALL_014177_s_st	CYGB	301940		7.11077	8.17392	8.92871	9.44445	8.9169	9.00098	9.0996	9.20125	9.59993		-3.70689	-1.89957	-1.20794	-1.11379		1.17071e-19	6.86725e-10	0.0366036	0.259705
SNOWBALL_022986_s_st	SFRP4	310175		8.26661	4.96931	5.50302	5.43438	9.66344	10.1425	9.77295	9.67486	10.2042		-3.67039	-27.928	-18.024	-27.2816		3.35761e-09	3.29738e-22	5.18264e-20	4.264e-22
SNOWBALL_014576_st	CCL2	302326		6.91005	5.86166	6.67524	7.38363	9.42613	8.77088	9.17481	9.22564	9.07101		-3.63217	-9.93931	-5.85797	-3.22072		2.1436e-09	6.31281e-17	3.05767e-13	2.29939e-08
SNOWBALL_001400_s_st	PSMB8	289842		5.15459	4.20536	4.36611	4.35533	7.229	7.01107	7.10086	6.71315	6.98838		-3.62124	-7.44103	-5.08782	-6.20334		3.04158e-10	4.31645e-16	3.61264e-13	9.71549e-15
SNOWBALL_007994_st	ADGRG1	296151		6.24521	4.62048	5.34276	5.66248	6.95421	8.09999	6.25475	6.15592	5.67462		-3.61695	-3.10431	-1.75705	-1.00845		9.4733e-15	5.02972e-13	9.97083e-06	0.959352
SNOWBALL_011800_s_st	ABCG2	299695		5.66708	4.92209	5.54025	5.90934	6.42509	7.52079	6.29229	6.22953	6.20227		-3.61429	-2.58507	-1.61248	-1.22513		5.33547e-13	2.44226e-09	0.000660521	0.162428
SNOWBALL_023182_s_st	LOC100737755	310324		4.12233	9.21791	7.87925	6.13257	5.63614	5.9678	4.13487	5.33963	6.07472		-3.59369	33.8961	5.81435	1.04091		2.45484e-06	1.17796e-18	2.22043e-09	0.905038
SNOWBALL_035258_st		321806		4.65388	3.85548	3.70205	3.42393	6.11076	6.49648	6.48528	6.70159	6.90065		-3.58657	-6.1894	-7.99746	-11.1326		4.88661e-14	3.18777e-19	2.98771e-21	1.37915e-23
SNOWBALL_011536_s_st	SLC4A4	299442		6.6039	7.39757	7.06663	7.4663	9.22967	8.4256	9.5846	9.19865	9.5077		-3.53497	-4.55368	-4.3833	-4.11647		4.59502e-25	5.12437e-28	1.33297e-27	6.77461e-27
SNOWBALL_012759_st	ETV1	300612		6.06989	6.09595	6.27317	7.0008	8.48696	7.88483	8.8965	9.11868	9.07636		-3.51845	-6.96709	-7.18761	-4.21505		2.88337e-14	1.11785e-20	6.3207e-21	3.63126e-16
SNOWBALL_000270_s_st	CD86	288751		6.39257	5.51695	5.4344	5.54825	7.55544	8.17245	7.46077	7.52282	7.60072		-3.43398	-3.84723	-4.2528	-4.14817		5.12909e-15	2.81277e-16	2.47544e-17	4.47346e-17
SNOWBALL_019864_s_st	MET	307350		4.32753	4.50613	4.76441	4.56192	5.63321	6.10288	4.43429	4.56468	4.56004		-3.42321	1.05105	1.14848	1.0013		2.85985e-11	0.793252	0.413429	0.995111
SNOWBALL_023956_s_st	SERPINE2	310998		8.02779	5.21656	5.90649	6.28554	9.19526	9.79741	8.79437	8.96008	8.86737		-3.40963	-11.9406	-8.30277	-5.98699		1.17117e-11	8.34246e-22	2.36549e-19	7.8296e-17
SNOWBALL_014157_st	CYGB	301921		7.36201	8.3802	9.10997	9.60656	9.04693	9.12539	9.28896	9.40382	9.80183		-3.39492	-1.87743	-1.22591	-1.14494		7.80137e-23	5.0278e-13	0.00283955	0.0500109
SNOWBALL_011828_st	ABCG2	299722		5.98521	5.13522	5.77932	6.20593	6.66856	7.74575	6.44632	6.45142	6.38359		-3.38824	-2.48132	-1.59339	-1.13105		6.58106e-13	2.40774e-09	0.000524956	0.402852
SNOWBALL_021623_st	TNFSF15	308953		3.3828	5.04764	4.87208	4.64998	6.26626	5.14231	5.34163	4.81147	5.67159		-3.38583	-1.22603	1.04291	-2.03018		1.07449e-10	0.225744	0.834277	1.6722e-05
SNOWBALL_011442_st	AMCF-II	299350		6.0072	5.52837	5.86762	5.96904	8.41878	7.73604	7.42792	7.07668	5.98977		-3.31462	-3.73096	-2.31186	-1.01447		3.41216e-09	3.01849e-10	6.70868e-06	0.952056
SNOWBALL_019737_s_st	CENPH,LOC102161570	307223		3.93378	4.56964	4.71563	4.69686	5.72982	5.66106	5.90478	5.65935	5.97306		-3.31104	-2.523	-1.92348	-2.42199		2.45765e-11	1.94624e-08	1.90213e-05	5.48395e-08
SNOWBALL_028257_st	BHLHE40	314811		5.30089	6.14348	6.90345	7.49416	9.38545	7.02797	7.97905	8.15356	8.47038		-3.31057	-3.56913	-2.3786	-1.9673		6.89211e-15	9.39986e-16	1.12331e-10	5.39015e-08
SNOWBALL_013053_st	RALGPS2	300890		5.19458	4.99853	5.24711	5.65724	6.1963	6.918	5.81087	5.84576	6.11964		-3.3022	-1.75605	-1.5143	-1.37783		1.58943e-16	2.34491e-07	5.69912e-05	0.00149628
SNOWBALL_011439_st	SFRP2	299347		9.5667	9.61813	9.72571	9.78012	12.0701	11.2791	12.3927	12.4909	12.4176		-3.27701	-6.84278	-6.79846	-6.22241		1.3306e-17	3.94384e-25	4.46872e-25	2.56687e-24
SNOWBALL_016198_st	SST	303875		5.45378	5.14843	4.90619	4.88001	4.58341	7.14953	4.24474	4.57469	4.34985		-3.23944	1.87085	1.25832	1.44409		1.24884e-10	6.93941e-05	0.151365	0.0172964
SNOWBALL_000399_s_st	FLRT3	288878		6.02422	4.81045	4.96307	5.29986	7.25441	7.71481	6.85185	6.48363	6.49102		-3.22788	-4.11646	-2.86902	-2.28337		6.08479e-19	7.4339e-22	2.38768e-17	7.32359e-14
SNOWBALL_027205_st	SLC4A4	313759		5.39849	6.05515	5.7984	6.1483	8.02128	7.08536	8.39206	7.96668	8.24631		-3.21957	-5.05222	-4.49485	-4.28119		1.04125e-19	7.54724e-25	1.20431e-23	4.05094e-23
SNOWBALL_011833_s_st	ABCG2	299727		3.85659	3.36106	3.87855	4.18602	4.41779	5.53946	4.29019	4.34351	4.31691		-3.21066	-1.90412	-1.38028	-1.09497		3.00391e-15	5.14692e-08	0.00271591	0.449657
SNOWBALL_036183_st	LOC102161056	322731		5.4141	4.58211	4.77903	4.37152	6.40227	7.09172	6.28913	6.17558	6.13419		-3.199	-3.26487	-2.63272	-3.39326		1.31391e-12	7.78138e-13	2.4204e-10	2.92636e-13
SNOWBALL_023179_s_st	SERPINE2	310321		7.30569	4.74688	5.24256	5.70993	8.45753	8.97922	8.00398	8.20811	8.1871		-3.18994	-9.56058	-7.81122	-5.56806		1.06938e-10	5.45433e-20	1.4721e-18	6.78281e-16
SNOWBALL_039973_st	BHLHE40	326516		6.24653	7.25851	8.01637	8.50249	10.4678	7.91925	8.91969	9.16472	9.45102		-3.18816	-3.16275	-2.2166	-1.9299		2.99599e-13	3.7036e-13	9.44545e-09	6.41516e-07
SNOWBALL_033200_st	PIEZO2	319751		4.14621	3.36351	4.1522	4.3498	6.17292	5.81652	6.9817	7.08409	7.37965		-3.18284	-12.2796	-7.63109	-8.16724		1.49522e-11	9.24382e-23	1.74786e-19	5.47524e-20
SNOWBALL_004771_st		293081		4.67267	4.355	4.45122	4.48951	4.86858	6.34162	4.0227	4.2695	3.95813		-3.17984	1.25902	1.13423	1.44531		8.47218e-09	0.222741	0.537317	0.041137
SNOWBALL_009660_st	LOC100525821,LOC100154508	297750		6.492	4.5315	5.08192	5.47659	5.5222	8.15973	4.55897	5.05588	4.71748		-3.17714	-1.01922	1.01821	1.69245		2.0113e-10	0.925448	0.929499	0.000692798
SNOWBALL_030580_st		317133		4.16683	2.65425	2.95472	3.15975	4.05092	5.83087	2.96975	3.28747	3.21236		-3.16902	-1.24444	-1.2594	-1.03714		1.22005e-14	0.0516091	0.0393781	0.791108
SNOWBALL_002803_s_st	MALT1	291217		5.03787	6.70637	6.56912	6.44271	6.28411	6.70059	6.04996	6.18921	6.09921		-3.16615	1.57616	1.30125	1.26883		2.8398e-15	3.03292e-05	0.0130444	0.0253447
SNOWBALL_040006_st	RALGPS2	326549		4.49464	4.17066	4.56427	5.1104	5.59297	6.15689	5.21728	5.03499	5.5573		-3.16511	-2.06569	-1.38579	-1.3631		5.80079e-11	2.73309e-06	0.0271002	0.0364264
SNOWBALL_036521_st	TMEM200A	323069		2.70739	2.07442	2.08447	2.35122	3.13829	4.36798	2.69069	2.49497	2.61695		-3.16145	-1.5329	-1.32914	-1.20225		1.55899e-11	0.00230327	0.044355	0.21239
SNOWBALL_003308_st	ALDH1A3	291705		7.02369	9.04722	8.65159	8.21617	9.22258	8.66472	9.67021	9.91285	9.56511		-3.1189	-1.54005	-2.39704	-2.54726		7.39286e-19	8.04396e-07	5.45656e-15	6.00736e-16
SNOWBALL_019837_st	CREB5	307323		7.1461	5.70358	5.8145	5.25478	8.62422	8.76333	8.51842	8.32818	8.20125		-3.06784	-7.03644	-5.71077	-7.70862		4.33076e-17	1.00726e-25	6.59053e-24	1.86665e-26
SNOWBALL_018549_st	NPR3	306106		6.06114	4.7247	5.51767	6.3643	8.14847	7.67478	7.29574	6.88512	6.44561		-3.06023	-5.94236	-2.58013	-1.05797		1.1665e-11	3.8117e-18	1.06723e-09	0.730195
SNOWBALL_000596_s_st	MET	289071		4.32717	4.60071	4.5842	4.24081	5.53119	5.94046	4.38839	4.56659	4.52977		-3.05948	1.15855	1.01228	-1.22176		2.83599e-11	0.328679	0.947609	0.167153
SNOWBALL_007555_st	SOCS2	295730		6.07259	7.36192	6.99166	6.21687	6.70252	7.68197	6.63329	6.96932	7.19281		-3.05121	1.65706	1.0156	-1.96694		8.15634e-15	5.24468e-06	0.911172	1.19396e-08
SNOWBALL_034491_st	SOCS2	321040		5.14576	6.45372	6.03537	5.10603	5.81153	6.74667	5.74042	5.96531	6.39408		-3.03335	1.63955	1.04976	-2.44198		1.33714e-11	0.000272716	0.768821	4.44631e-09
SNOWBALL_003186_st	SORD	291589		5.31923	6.54827	7.30771	7.77408	6.65618	6.91646	7.01664	7.00874	7.36474		-3.02563	-1.38355	1.23027	1.32808		1.40247e-19	3.37511e-05	0.00646527	0.000233424
SNOWBALL_003222_s_st	MALT1	291623		5.24241	6.9171	6.76973	6.73205	6.49542	6.83504	6.31759	6.50334	6.36537		-3.01599	1.5152	1.20279	1.28939		5.22983e-17	9.24629e-06	0.0423588	0.00474873
SNOWBALL_002103_st	AIG1	290528		4.67385	4.80541	5.71382	5.55323	6.41664	6.26188	6.16051	5.75112	5.71421		-3.00638	-2.55816	-1.02619	-1.11804		4.12499e-10	2.14173e-08	0.895042	0.514952
SNOWBALL_035024_st	HERC6	321573		4.53297	6.72481	5.88117	5.42708	7.58435	6.1113	7.86789	7.47985	7.55348		-2.98624	-2.20851	-3.02865	-4.36628		8.58618e-12	3.74934e-08	5.91648e-12	7.88407e-16
SNOWBALL_023804_s_st	FLRT3	310857		4.35201	3.10406	3.15415	3.62133	5.50001	5.92566	5.21396	4.71821	4.62341		-2.97655	-4.31662	-2.95687	-2.00289		8.91978e-11	1.38089e-14	1.05464e-10	2.95798e-06
SNOWBALL_015881_st	LOC100152428	303575		5.26252	4.85604	5.22079	5.69476	6.08589	6.82626	6.05695	6.1259	6.18961		-2.9562	-2.29883	-1.87269	-1.40918		8.10667e-20	7.1246e-16	5.03093e-12	7.41361e-06
SNOWBALL_011780_st	JADE1	299675		5.04911	4.06617	4.29112	4.45329	6.51141	6.61222	6.02899	5.57988	5.6799		-2.95491	-3.89823	-2.44317	-2.34016		1.40104e-17	4.71727e-21	8.75884e-15	4.24965e-14
SNOWBALL_001403_st	PSMB8	289845		5.12484	4.64341	4.72251	5.04503	7.02775	6.68403	6.9294	6.72365	6.67499		-2.9469	-4.877	-4.00315	-3.09503		7.15033e-16	1.18109e-21	1.35735e-19	1.62397e-16
SNOWBALL_016691_st	CMKLR1	304357		4.74047	5.91639	6.19089	6.64702	6.75597	6.29801	7.38849	7.83234	7.47109		-2.94353	-2.77426	-3.11978	-1.7704		4.92136e-11	2.3047e-10	1.11331e-11	4.66366e-05
SNOWBALL_024638_s_st	RASSF4	311607		5.98484	6.53224	6.56244	6.59952	6.98976	7.54069	6.54094	6.75368	6.83866		-2.94007	-1.00605	-1.14174	-1.18029		1.32714e-07	0.981162	0.536844	0.426685
SNOWBALL_021105_st	NPR3	308483		4.98163	3.14746	4.58085	5.15349	6.98492	6.53529	6.21896	5.90292	5.31125		-2.93562	-8.40646	-2.50024	-1.11555		1.06414e-10	3.11931e-20	6.90246e-09	0.489842
SNOWBALL_008660_st	PIEZO2	296804		5.19871	4.78226	5.2868	5.49485	7.00723	6.74212	7.72275	7.86937	8.11232		-2.91483	-7.67673	-5.99007	-6.13674		2.85249e-15	3.66374e-25	4.42378e-23	2.70017e-23
SNOWBALL_034627_st	PAK1	321176		4.35595	3.88528	3.8226	4.02319	4.00404	5.89904	4.14565	4.24613	4.22091		-2.9142	-1.19778	-1.3412	-1.14688		5.76602e-10	0.253711	0.0507857	0.402983
SNOWBALL_046487_st	TOX	333005		3.29182	2.67474	2.5094	2.50694	3.65128	4.82757	3.73635	3.67829	3.43475		-2.89938	-2.08727	-2.24839	-1.90239		1.66487e-10	9.56026e-07	1.30741e-07	1.12653e-05
SNOWBALL_000400_s_st	FLRT3	288879		6.53826	5.4452	5.74065	5.79943	7.53259	8.05742	7.14176	6.83199	6.78475		-2.86624	-3.24128	-2.13071	-1.97975		3.4098e-16	7.99601e-18	1.06516e-11	1.84626e-10
SNOWBALL_019510_s_st		307005		5.61234	6.2108	5.71319	5.84557	7.23418	7.11393	7.5018	7.50983	7.79052		-2.83155	-2.44696	-3.47411	-3.85025		3.259e-14	3.3431e-12	9.02572e-17	5.99119e-18
SNOWBALL_006337_st	CIART	294581		3.97563	4.90017	4.6103	4.9275	5.98386	5.47006	5.73874	5.65938	6.52474		-2.81753	-1.78827	-2.06921	-3.02564		5.1804e-14	2.49692e-07	1.34196e-09	6.17241e-15
SNOWBALL_024684_st	DNA2	311644		5.46581	4.35226	4.58182	4.68129	5.5788	6.95985	4.82317	4.93658	4.61287		-2.81677	-1.38598	-1.27877	1.04857		2.07067e-12	0.00546937	0.0381109	0.740397
SNOWBALL_015699_st	BHLHE40	303395		8.57058	9.36533	10.0235	10.5504	11.9808	10.0534	10.8047	11.045	11.2335		-2.79499	-2.71193	-2.03008	-1.60553		4.50063e-13	1.10998e-12	1.1945e-08	3.3206e-05
SNOWBALL_001032_st	CD83	289500		4.1488	4.06496	4.64444	5.34264	5.61833	5.63124	4.01472	4.28295	4.29709		-2.7942	1.03544	1.28474	2.06415		7.86898e-12	0.820309	0.0421079	6.37217e-08
SNOWBALL_000599_st	INHBA	289074		6.0452	5.34571	6.34397	6.19744	9.27412	7.52287	5.36277	5.37766	5.02832		-2.78498	-1.0119	1.95383	2.24874		9.32189e-08	0.960078	0.000169974	9.13805e-06
SNOWBALL_002427_st	CRYBG1	290849		5.95764	4.87602	4.67156	4.63792	7.21749	7.40437	6.78165	6.64106	6.585		-2.72589	-3.74673	-3.91634	-3.85591		5.8796e-21	2.4392e-25	7.28159e-26	1.10808e-25
SNOWBALL_010350_st	PLEK2	298360		4.96267	4.42896	4.53837	5.1698	5.84043	6.40733	5.34182	5.25382	5.40559		-2.72197	-1.88278	-1.64199	-1.17755		1.56469e-11	1.05148e-06	6.83295e-05	0.202417
SNOWBALL_009716_st	LOC100157763	297792		9.90135	7.75931	8.50163	8.90781	8.98269	11.3444	7.72131	8.42594	7.92887		-2.71892	1.02668	1.05387	1.97101		1.09096e-09	0.886199	0.763987	5.17441e-06
SNOWBALL_011564_st	TMEM144	299469		4.03538	4.0229	4.02451	4.67208	4.52229	5.47478	4.46848	4.23079	4.08996		-2.71207	-1.36186	-1.15371	1.49705		2.96891e-09	0.0380707	0.377382	0.00624412
SNOWBALL_017069_st	RASSF4	304726		6.28613	6.74983	6.73552	6.76825	7.24787	7.72449	6.57203	6.94969	7.00664		-2.71012	1.13115	-1.16003	-1.17967		6.28168e-10	0.423667	0.323463	0.265076
SNOWBALL_028086_st	FAR2	314640		4.21383	2.6432	2.4993	2.71169	4.92371	5.65104	4.6324	4.54938	4.33248		-2.70796	-3.97017	-4.14129	-3.07545		3.61728e-10	2.61841e-14	9.96989e-15	1.30592e-11
SNOWBALL_005993_st	MCM4	294254		7.35465	5.91796	6.21367	6.6224	7.51952	8.79111	6.31837	6.73901	6.54216		-2.70657	-1.31989	-1.43928	1.05719		8.19944e-14	0.00632205	0.000388701	0.642694
SNOWBALL_034231_st	DIAPH3	320781		6.61317	3.08623	3.98061	3.8332	5.8464	8.04519	3.92861	4.28669	3.74691		-2.69823	-1.79301	-1.23634	1.06164		1.63848e-10	1.74112e-05	0.117297	0.705124
SNOWBALL_012369_s_st	MMP1	300233		6.10458	5.3798	4.65904	6.47076	4.17623	7.53624	5.45052	6.92935	8.77405		-2.69756	-1.05024	-4.82427	-4.93581		6.7049e-05	0.875705	8.87491e-09	6.25975e-09
SNOWBALL_026208_st	ADAMTSL1	312989		6.41585	5.77032	5.14573	4.92455	8.75098	7.83038	8.58345	8.844	9.04326		-2.66573	-7.02806	-12.9805	-17.3722		4.63124e-09	4.10747e-18	2.48512e-22	4.75663e-24
SNOWBALL_007474_st	ADAMTS20	295656		4.07071	6.93455	6.4295	6.48311	4.65502	5.48099	4.1138	4.04212	4.17774		-2.65789	7.06531	5.23205	4.94293		4.74689e-08	9.85113e-17	2.37211e-14	7.16138e-14
SNOWBALL_022849_st	CLDN6	310062		5.68403	5.36946	5.29937	5.0267	5.59862	7.0925	5.34042	5.60575	5.24358		-2.65455	1.02033	-1.2366	-1.16221		2.02311e-12	0.888328	0.0588106	0.196481
SNOWBALL_024635_st	RASSF4	311604		6.65961	7.1986	7.12889	7.20062	7.60664	8.0664	6.95967	7.36202	7.37228		-2.65147	1.18012	-1.17538	-1.12635		4.47224e-08	0.347012	0.36038	0.517422
SNOWBALL_038202_st		324750		4.21547	4.26392	3.66738	3.36297	4.39349	5.62107	4.40748	4.37679	4.30408		-2.64928	-1.10463	-1.63513	-1.92		9.53882e-11	0.485018	0.000131236	1.19743e-06
SNOWBALL_013980_st	DIAPH3	301759		7.87623	4.60397	5.19713	5.44179	7.34518	9.27984	5.45155	5.88614	5.25467		-2.64563	-1.79948	-1.61218	1.13849		1.21908e-12	4.57134e-07	2.0355e-05	0.262796
SNOWBALL_012505_st	PRSS23	300367		6.17944	6.00135	6.34134	6.68249	8.50527	7.58303	8.13558	7.97304	8.10231		-2.64558	-4.39003	-3.09878	-2.67552		2.11104e-15	1.03662e-21	1.33776e-17	1.44699e-15
SNOWBALL_011866_st	ABCG2	299759		4.38773	3.9462	4.33666	4.70468	4.71433	5.77882	4.75381	4.69354	4.54258		-2.62277	-1.75031	-1.28066	1.11891		4.22592e-12	2.24495e-06	0.0282557	0.358991
SNOWBALL_003659_st	OSTF1	292042		7.07754	6.50078	7.00853	6.72897	7.18476	8.4685	7.09031	6.8231	6.72009		-2.62253	-1.50476	1.13716	1.00618		1.819e-15	7.44842e-06	0.158167	0.958239
SNOWBALL_014403_st	EIF2AK3	302161		5.77886	5.09912	4.95358	4.89636	6.91089	7.16924	7.03345	7.07983	7.5438		-2.62146	-3.82201	-4.3658	-6.26554		2.96732e-17	2.56525e-22	7.9807e-24	2.35203e-27
SNOWBALL_031362_st	PDE4B	317915		4.21694	6.85376	6.46904	6.38596	8.60817	5.59858	7.03485	6.48964	7.36185		-2.60564	-1.13374	-1.01438	-1.96686		2.06995e-06	0.568749	0.955586	0.000445269
SNOWBALL_011967_st	DKK2	299855		5.24435	5.53321	5.34026	5.48411	6.06098	6.62373	6.21171	6.2629	6.49126		-2.60156	-1.60047	-1.89558	-2.00994		2.77446e-09	0.000905519	1.25111e-05	2.65045e-06
SNOWBALL_026451_st	DBN1	313211		6.50344	6.59063	6.30103	6.32474	7.94267	7.88202	7.73376	7.7328	7.77214		-2.60013	-2.20859	-2.69777	-2.72716		9.6672e-19	5.80558e-16	2.56865e-19	1.7509e-19
SNOWBALL_037186_st	SIX3	323734		5.03307	4.51422	4.32595	4.09897	5.39011	6.4043	5.92369	5.8862	5.89934		-2.58691	-2.65641	-2.94905	-3.48308		1.17307e-08	6.04102e-09	4.58e-10	8.72354e-12
SNOWBALL_033139_st	KIAA1524	319690		3.89134	2.38398	2.60387	2.95063	3.30991	5.2618	2.82025	2.88947	2.71571		-2.58552	-1.3531	-1.21892	1.17684		1.49717e-09	0.027907	0.165318	0.265044
SNOWBALL_037501_st	RRM2	324049		7.20391	4.17611	5.2476	5.51743	6.75916	8.57303	4.73948	5.3444	4.66354		-2.58312	-1.47772	-1.0694	1.80736		4.76254e-07	0.0269683	0.754981	0.000799917
SNOWBALL_029395_st	DIAPH3	315948		7.14536	2.7641	4.13374	4.36332	6.30413	8.51262	4.06261	4.65174	3.85717		-2.57979	-2.45974	-1.43197	1.42026		4.39872e-07	1.23075e-06	0.0418362	0.0470865
SNOWBALL_018797_st	PLK2	306348		5.4996	5.53896	5.27583	5.86373	8.85702	6.86658	6.91813	6.78006	7.06991		-2.57929	-2.60118	-2.83674	-2.30726		7.69818e-10	6.10791e-10	5.8788e-11	1.70753e-08
SNOWBALL_005412_st	CAPG	293697		8.66538	6.82627	6.95401	7.51033	9.53378	10.018	8.9866	9.24529	9.24627		-2.55379	-4.47017	-4.8949	-3.33096		5.26218e-20	1.87944e-27	2.06022e-28	6.26071e-24
SNOWBALL_027823_st	TOM1L1	314377		4.33085	4.22057	4.20609	3.95856	6.47598	5.68332	6.74979	6.92262	6.84126		-2.5535	-5.77258	-6.57289	-7.37525		8.31807e-14	3.57069e-23	2.54707e-24	2.83328e-25
SNOWBALL_028810_st		315364		3.69681	2.50998	3.08178	3.0754	5.19276	5.04905	5.85626	5.89943	5.9969		-2.55308	-10.1702	-7.05011	-7.57631		6.23044e-10	1.03338e-22	5.01425e-20	1.39118e-20
SNOWBALL_029889_st	SEMA3D	316442		7.87751	3.57229	4.66096	3.38132	9.17975	9.22613	8.87631	8.39168	7.67529		-2.54669	-39.5065	-13.2757	-19.6161		6.65194e-12	6.74381e-33	3.86821e-27	1.97473e-29
SNOWBALL_018060_s_st	SERPINE2	305658		9.32608	6.93385	7.51123	7.9317	10.3818	10.6742	9.91964	10.1107	10.1188		-2.54583	-7.92159	-6.06069	-4.55381		2.02101e-11	6.04022e-23	9.09362e-21	3.97378e-18
SNOWBALL_024691_s_st	FAM25A	311650		5.95853	5.83014	5.85348	5.61808	6.92959	7.30666	6.49562	6.4844	6.29165		-2.54582	-1.5861	-1.54854	-1.59502		5.16124e-14	3.118e-06	8.09126e-06	2.49221e-06
SNOWBALL_005874_st	NUF2	294138		6.37198	3.76257	4.19675	4.75162	5.88555	7.71775	4.49928	4.68118	4.5991		-2.54165	-1.66637	-1.39903	1.11151		8.99487e-12	1.02331e-05	0.00257395	0.387979
SNOWBALL_035197_st	SEMA3D	321745		6.89554	2.52999	3.34184	2.53682	8.20101	8.23863	7.9043	7.44481	6.75562		-2.53693	-41.479	-17.1837	-18.6202		1.76957e-09	7.85871e-30	1.93367e-25	6.97322e-26
SNOWBALL_024820_s_st	ADD3	311755		5.9691	6.91318	6.55308	6.44787	8.08902	7.31211	7.95648	7.69595	7.7404		-2.5368	-2.06094	-2.20819	-2.44957		1.71335e-10	8.55963e-08	1.05152e-08	4.7657e-10
SNOWBALL_005898_st	LOC100738003	294162		4.23653	3.77819	3.97093	4.023	5.13808	5.57685	5.23306	5.33317	5.35622		-2.53208	-2.74132	-2.57083	-2.51964		1.79498e-09	2.10501e-10	1.18696e-09	2.05319e-09
SNOWBALL_032307_st	KLF12	318858		5.52381	4.8353	4.74962	4.91664	6.79049	6.86393	6.88857	6.63557	6.56528		-2.53173	-4.15045	-3.69596	-3.13537		3.00391e-15	1.164e-21	2.44537e-20	2.75239e-18
SNOWBALL_026797_st	NOTCH1	313490		4.88528	4.79638	4.97159	5.15713	5.13636	6.22423	4.97633	5.1626	5.33317		-2.52967	-1.13284	-1.14156	-1.12978		1.42583e-11	0.303918	0.271472	0.31594
SNOWBALL_042614_st	KLF12	329151		7.3655	6.72209	6.68034	6.64346	8.55789	8.70299	8.64634	8.51423	8.4205		-2.52711	-3.7954	-3.56497	-3.42722		2.0954e-18	4.43479e-24	2.61229e-23	8.31517e-23
SNOWBALL_009671_x_st	LOC110261671	297760		7.04402	5.45446	5.8258	6.12194	6.30916	8.37279	5.37382	5.77123	5.60352		-2.5119	1.05749	1.03855	1.43239		7.15719e-06	0.821015	0.88154	0.0729663
SNOWBALL_028349_st	ARHGAP6	314903		3.00899	2.29659	2.25995	2.39835	3.69204	4.33451	3.90937	3.6971	3.67118		-2.50624	-3.05841	-2.70786	-2.41636		2.04534e-11	5.66549e-14	1.94387e-12	6.38475e-11
SNOWBALL_009796_st	LOC110261488	297847		6.01953	5.04782	5.37629	5.72618	5.18556	7.34461	4.7984	5.11543	5.25913		-2.50547	1.18873	1.19819	1.38228		1.16726e-09	0.210654	0.188141	0.0135418
SNOWBALL_037187_st	AR	323735		4.26145	5.41123	5.57759	4.29738	5.35179	5.58409	5.71708	5.79489	6.1093		-2.50124	-1.23615	-1.16256	-3.51111		1.85843e-07	0.215619	0.399821	8.31132e-11
SNOWBALL_026945_s_st	JAM2	313597		5.29633	3.8	4.02502	3.91195	6.8811	6.61569	7.70816	7.92482	7.83078		-2.49555	-15.0132	-14.9264	-15.1246		1.50923e-08	1.54188e-23	1.6691e-23	1.39479e-23
SNOWBALL_039965_st	JADE1	326508		3.41367	2.94839	3.01016	3.02252	4.19892	4.73187	4.16695	3.88253	3.72092		-2.49354	-2.32714	-1.83068	-1.62271		1.31155e-12	1.31844e-11	6.80713e-08	5.80414e-06
SNOWBALL_002675_st	PCLAF	291092		8.61962	5.49043	6.4998	7.02583	7.89013	9.93538	6.08659	6.76505	6.31711		-2.48934	-1.51169	-1.20185	1.63436		5.34468e-08	0.00667662	0.257902	0.00130889
SNOWBALL_002403_st	PRSS35	290825		4.93363	5.0558	5.2019	5.51262	5.75955	6.24889	5.54657	5.66861	5.76892		-2.48847	-1.4052	-1.38196	-1.19441		6.23411e-10	0.00732067	0.0108146	0.181248
SNOWBALL_010376_st	HSP70.2	298383		5.91621	5.80084	5.9639	5.4426	6.69299	7.23145	6.66482	6.6767	6.82773		-2.48845	-1.82005	-1.63898	-2.61196		2.11379e-12	1.13983e-07	5.15204e-06	4.43747e-13
SNOWBALL_012771_st	SEMA3D	300623		8.34802	4.11642	5.10056	4.60482	9.75678	9.66266	9.26379	8.83315	8.27104		-2.4874	-35.4416	-13.2929	-12.6953		4.32793e-08	2.68896e-27	3.84867e-22	7.3698e-22
SNOWBALL_020172_s_st	DMD	307638		5.6711	5.38772	4.98986	4.53257	6.96483	6.98511	6.50932	6.44764	6.05982		-2.48632	-2.17589	-2.74687	-2.88236		2.26868e-09	9.49341e-08	1.49941e-10	4.1556e-11
SNOWBALL_038130_st	SERPINE2	324678		3.11619	2.76399	2.98587	2.92995	4.84282	4.42862	4.361	4.62953	4.41146		-2.4836	-3.02516	-3.12458	-2.7924		1.04297e-07	9.62396e-10	4.54138e-10	6.33032e-09
SNOWBALL_005802_s_st	ATP1B1	294066		4.07981	4.1982	3.85144	4.47842	4.50095	5.38882	4.65247	4.419	5.01267		-2.47771	-1.3701	-1.48202	-1.4482		0.00292034	0.342388	0.22221	0.254109
SNOWBALL_002713_st	BUB1B	291130		6.00802	3.68006	4.0197	4.44413	5.68412	7.316	4.04738	4.32064	4.18246		-2.47596	-1.28995	-1.23194	1.19887		1.44295e-11	0.0210538	0.061915	0.108948
SNOWBALL_005637_st	PKIA	293908		8.4587	6.32675	6.7068	6.19911	9.54564	9.76632	9.44518	9.23163	8.69289		-2.47534	-8.68442	-5.75503	-5.63253		3.42264e-16	7.38725e-30	2.09665e-26	3.33042e-26
SNOWBALL_035098_st	KLF12	321647		5.8451	5.18353	5.09746	5.40422	6.94266	7.15158	7.13582	6.9765	6.95451		-2.47338	-3.86989	-3.6783	-2.92876		2.72877e-16	2.07158e-22	8.29662e-22	7.71336e-19
SNOWBALL_009822_s_st	NRM	297868		7.67867	6.1495	6.72636	6.84	8.35459	8.98511	7.5374	7.76683	7.66629		-2.4733	-2.61697	-2.05689	-1.77311		3.15277e-11	5.56604e-12	1.18362e-08	1.66578e-06
SNOWBALL_015293_st	KIF15	302991		6.39181	3.6003	4.45317	4.92586	5.94826	7.69777	4.13381	4.60881	4.42263		-2.47249	-1.44745	-1.11392	1.41739		3.99772e-11	0.00120452	0.389108	0.00220742
SNOWBALL_011381_st	NIPAL1	299294		5.7484	3.99252	4.14784	4.29787	6.85295	7.05422	6.39038	6.32705	6.16174		-2.47223	-5.27021	-4.52905	-3.63983		1.31654e-10	5.53396e-19	1.52458e-17	2.88394e-15
SNOWBALL_000470_st	TSHZ2	288949		4.52382	5.15075	4.85067	4.72025	6.13339	5.8234	6.32169	6.26935	6.56541		-2.46158	-2.25159	-2.67341	-3.59294		1.08143e-15	3.16804e-14	5.72346e-17	5.86185e-21
SNOWBALL_005589_st	ATAD2	293861		7.12808	4.89549	5.39016	5.8163	6.90986	8.42738	5.81369	5.88807	5.74806		-2.46109	-1.88976	-1.41216	1.04844		1.18197e-12	1.39015e-08	0.000631666	0.694067
SNOWBALL_042616_st	KLF12	329153		4.91351	4.65648	4.35077	4.42765	5.98516	6.20652	6.10893	5.93599	5.97464		-2.45038	-2.73672	-3.00055	-2.92207		5.13949e-14	1.20411e-15	6.44083e-17	1.47212e-16
SNOWBALL_022004_s_st	DDX58	309323		5.2858	7.85276	7.31165	7.01988	7.35699	6.5758	7.62219	7.37179	7.37861		-2.44526	1.17329	-1.04256	-1.2823		6.0082e-08	0.326277	0.825511	0.107449
SNOWBALL_002884_st	GREM1	291297		5.15733	5.31271	5.30779	5.47129	5.99993	6.44425	6.75144	7.14511	8.31353		-2.44007	-2.71081	-3.57344	-7.17134		2.72486e-07	2.31852e-08	4.36931e-11	5.18765e-17
SNOWBALL_007651_st	NTN4	295822		4.94529	5.2731	5.33108	5.83881	6.71392	6.23053	6.72328	6.50233	6.49155		-2.43723	-2.73241	-2.25207	-1.57215		9.05159e-15	1.695e-16	1.70892e-13	6.30805e-07
SNOWBALL_002050_st	FBXO5	290475		5.20402	3.15782	3.5091	3.9731	3.85386	6.48782	3.35019	3.76504	3.39733		-2.4348	-1.14263	-1.19412	1.49047		4.16485e-12	0.222856	0.0942007	0.000146373
SNOWBALL_035805_st	SYTL2	322353		4.86889	3.8028	4.27583	4.55071	4.86883	6.1519	4.76645	4.95198	4.67474		-2.43347	-1.95024	-1.59786	-1.08978		6.17914e-09	2.86251e-06	0.000594233	0.583936
SNOWBALL_019880_st	AASS	307365		4.27552	5.32381	5.30837	5.05499	5.78876	5.55596	5.16775	4.91359	5.00019		-2.42913	1.11424	1.31474	1.03872		1.52328e-11	0.358604	0.0112251	0.775307
SNOWBALL_009574_st	LOC110261478	297668		5.17489	4.69561	4.72341	5.03863	4.58303	6.45497	4.30098	4.64136	4.67721		-2.42853	1.3146	1.05852	1.28469		4.30799e-12	0.00804723	0.640041	0.015419
SNOWBALL_009649_st	LOC100155734	297741		7.40377	5.83751	6.32375	6.5719	6.56736	8.68303	6.14081	6.33749	6.4066		-2.42714	-1.23396	-1.00957	1.1214		1.86533e-10	0.0809153	0.951966	0.375776
SNOWBALL_003972_st	PALM2	292329		5.28836	5.35263	4.99819	4.6557	5.37028	6.56548	5.39467	5.46207	5.27306		-2.42354	-1.02957	-1.37925	-1.53407		9.98174e-16	0.763507	6.65421e-05	4.36055e-07
SNOWBALL_032377_st	GREM1	318928		3.43398	3.17545	3.43468	3.462	4.2261	4.70858	5.12714	5.66775	6.94918		-2.41933	-3.86826	-4.70133	-11.2136		6.79685e-06	6.06896e-10	1.51544e-11	1.04408e-17
SNOWBALL_013530_st	RMI1	301346		5.33757	4.89072	5.19596	5.33312	5.41859	6.60895	5.16489	5.25952	5.08784		-2.41392	-1.2093	-1.04504	1.18533		1.01557e-08	0.186166	0.796128	0.243242
SNOWBALL_011463_st	HOPX	299371		4.69992	6.52893	6.318	5.62719	5.50908	5.97123	5.71718	5.85043	5.60574		-2.41381	1.75534	1.38278	1.01498		7.25801e-11	2.44787e-06	0.0041917	0.920542
SNOWBALL_024006_s_st	CASP10	311044		4.97286	4.6277	4.65274	5.06376	5.99761	6.24094	5.71669	5.54218	5.43032		-2.40841	-2.12725	-1.85246	-1.28927		3.10062e-12	2.27698e-10	3.51701e-08	0.0120575
SNOWBALL_010210_st	GALNT16	298227		5.4221	6.62746	6.75772	7.08985	6.58817	6.68974	6.20052	6.21357	5.91507		-2.40767	1.34438	1.45816	2.25758		3.54339e-14	0.000756571	2.78607e-05	3.78954e-13
SNOWBALL_006880_s_st	LOC100525396	295084		5.51041	4.83637	4.94017	5.18727	8.8905	6.77667	6.73187	6.18753	5.79863		-2.40537	-3.7205	-2.37406	-1.5277		9.4039e-07	6.37703e-11	1.26157e-06	0.011714
SNOWBALL_007432_st	PRIM1	295614		4.57141	3.43621	3.6715	3.92015	4.3088	5.83573	3.75159	3.93187	4.08502		-2.40214	-1.24434	-1.19779	-1.12106		3.80731e-11	0.0496567	0.111009	0.339443
SNOWBALL_015182_st	RARB	302883		5.01044	4.05772	4.66766	5.26757	6.9377	6.27038	7.09345	6.67334	6.61218		-2.39486	-8.20065	-4.01578	-2.53962		1.06858e-09	5.80894e-22	1.07486e-15	1.92382e-10
SNOWBALL_012451_st	FXYD6	300314		5.96352	5.12437	5.59414	5.74375	6.46022	7.22101	6.30975	6.70144	7.00309		-2.39079	-2.27424	-2.15442	-2.39385		5.70918e-11	2.85365e-10	1.68367e-09	5.48185e-11
SNOWBALL_001036_st	LOC110261665	289504		7.38196	5.55884	5.9326	6.28623	6.50403	8.63913	5.5711	5.8351	5.70605		-2.39026	-1.00853	1.06992	1.49504		1.05081e-09	0.959302	0.643248	0.00119933
SNOWBALL_008869_st	ORC1	297007		5.90266	4.10398	4.59444	4.91409	5.72602	7.15948	4.22895	4.60931	4.65828		-2.38969	-1.09048	-1.01036	1.194		9.98791e-11	0.498943	0.945616	0.130047
SNOWBALL_030710_st	KLF12	317263		5.33405	4.75066	4.66926	4.56214	6.30944	6.58885	6.5391	6.39393	6.21217		-2.38633	-3.45443	-3.30504	-3.13841		4.28609e-13	3.83231e-18	1.33966e-17	6.06698e-17
SNOWBALL_002366_st	TTK	290788		7.20513	3.34024	4.50891	4.86254	6.60229	8.45749	4.41131	4.92458	4.50775		-2.38229	-2.10098	-1.33391	1.2788		1.08507e-09	4.76393e-08	0.0199594	0.0489887
SNOWBALL_020369_st	CLIC2	307824		5.81372	6.13846	6.11909	6.04301	8.26068	7.06348	8.46768	8.36738	8.65512		-2.37802	-5.02535	-4.75117	-6.11399		7.36967e-17	1.43235e-26	5.33352e-26	1.94636e-28
SNOWBALL_006167_s_st	LOC110255273	294417		9.12238	7.37696	7.98683	8.2989	8.16205	10.3667	7.19514	7.72612	7.47459		-2.36911	1.13432	1.19807	1.7707		5.29704e-09	0.379523	0.18714	2.25612e-05
SNOWBALL_042741_st	B3GALT1	329278		3.24769	2.57542	2.53234	2.50024	2.85365	4.49167	3.13404	3.08234	3.41797		-2.3685	-1.47286	-1.46408	-1.88914		5.2739e-09	0.00302868	0.00350165	3.53314e-06
SNOWBALL_029930_st		316483		4.25241	4.53915	4.42549	4.68391	6.05369	5.48878	6.55382	6.48782	6.56774		-2.35606	-4.04089	-4.17662	-3.69056		1.38077e-08	1.45936e-14	6.86736e-15	1.2176e-13
SNOWBALL_012496_st	C9H11orf70	300358		6.13719	4.29062	4.89226	4.79815	6.24816	7.37293	6.50508	6.6263	6.20439		-2.35503	-4.64107	-3.32659	-2.65045		8.70028e-09	3.44815e-16	8.42154e-13	3.28473e-10
SNOWBALL_009678_st	LOC110261669	297766		8.88996	7.57351	7.95202	8.15485	8.06795	10.1225	7.27341	7.64379	7.47002		-2.34974	1.23122	1.23819	1.60752		8.21489e-10	0.0909646	0.0817797	0.000105556
SNOWBALL_009586_x_st	LOC100156127	297680		8.93827	7.48857	7.86114	8.11953	8.27964	10.1672	7.50079	7.80559	7.80311		-2.3439	-1.00851	1.03926	1.24524		1.53133e-10	0.955235	0.781936	0.0543836
SNOWBALL_021855_st	TSHZ2	309179		4.47945	4.93127	4.82989	4.92467	5.70283	5.70413	5.94584	5.92245	5.9473		-2.33703	-2.0203	-2.13251	-2.03163		2.27844e-11	3.42644e-09	5.16189e-10	2.81247e-09
SNOWBALL_038227_st		324775		3.19307	3.84304	3.42389	3.54276	4.6948	4.41701	4.7027	4.66455	4.54093		-2.33585	-1.81461	-2.36305	-1.99746		2.24629e-08	2.32768e-05	1.63467e-08	1.6855e-06
SNOWBALL_030625_st	RUNX1T1	317178		5.78353	5.67755	5.52102	5.51153	7.54193	7.0069	7.81466	7.68203	7.71052		-2.33491	-4.39879	-4.47227	-4.59156		2.84081e-11	4.58547e-19	3.10128e-19	1.67893e-19
SNOWBALL_017086_s_st	PLCE1	304743		6.24497	4.64806	5.04417	5.20061	8.19479	7.46731	7.92592	7.74155	7.43529		-2.33325	-9.69912	-6.48624	-4.7066		3.67214e-12	5.79135e-27	7.89718e-24	7.42154e-21
SNOWBALL_046845_st	KIAA1524	333362		6.17156	3.81194	4.2421	4.79923	5.44099	7.3921	4.31077	4.59711	4.3038		-2.33034	-1.41307	-1.27899	1.40974		9.25336e-10	0.00382038	0.0415314	0.00406357
SNOWBALL_032300_st	DCLK1	318851		3.28534	3.09367	2.95402	2.74279	4.99582	4.50335	5.23276	5.30032	5.56259		-2.32625	-4.40483	-5.08516	-7.06064		3.42152e-08	4.56843e-15	2.15596e-16	3.86668e-19
SNOWBALL_011420_st	OCIAD2	299328		5.83811	5.27545	5.41067	5.44864	6.74126	7.05585	7.08519	6.71961	6.59575		-2.32583	-3.50579	-2.4776	-2.21471		1.78619e-12	4.62713e-18	1.98917e-13	1.03142e-11
SNOWBALL_009801_st	LOC110261483	297851		7.7043	5.86182	6.41108	6.76742	7.00036	8.9214	5.8995	6.35663	6.2574		-2.32478	-1.02646	1.03846	1.42407		1.76223e-09	0.867659	0.804621	0.00382555
SNOWBALL_015176_st	SGO1	302877		6.79069	3.60887	4.61687	5.14066	6.0995	8.00701	4.16502	4.61679	4.14132		-2.32353	-1.47033	1.00005	1.99908		2.85497e-09	0.00199458	0.999747	2.62492e-07
SNOWBALL_001119_s_st	NRM	289579		7.35867	6.13226	6.47628	6.48632	7.98688	8.57393	7.18151	7.46924	7.37252		-2.32183	-2.06946	-1.99027	-1.84831		5.70132e-12	3.4334e-10	1.44253e-09	2.31479e-08
SNOWBALL_004600_st	CKAP2L	292912		7.3007	3.99285	4.74805	5.14999	6.26379	8.51401	4.77529	5.1728	4.89737		-2.31869	-1.72003	-1.34234	1.19137		1.10884e-08	5.51581e-05	0.0256798	0.205535
SNOWBALL_004781_st	CKAP2L	293090		7.25359	3.96121	4.78353	5.27901	6.24461	8.46245	4.66128	5.13717	4.92327		-2.31154	-1.62459	-1.27778	1.27964		7.41773e-09	0.000199646	0.0606626	0.0590325
SNOWBALL_017230_s_st	ADD3	304882		8.58871	9.43658	9.12987	9.15237	10.5346	9.79694	10.363	10.1586	10.3607		-2.31055	-1.90058	-2.04024	-2.31067		1.09079e-19	9.90403e-16	2.92515e-17	1.08838e-19
SNOWBALL_011568_st	MND1	299473		4.48102	3.64495	3.79834	4.0294	4.19678	5.68791	3.81214	3.9943	4.09992		-2.3084	-1.12287	-1.14548	-1.05009		9.36231e-13	0.237693	0.158489	0.655214
SNOWBALL_022216_s_st	LOC100621607	309528		5.84204	4.27095	3.76497	4.08588	6.57024	7.04113	5.55342	5.12385	4.94576		-2.29594	-2.43255	-2.56486	-1.81488		1.33208e-08	2.58165e-09	5.85962e-10	1.14459e-05
SNOWBALL_020241_st	AR	307705		4.80526	5.76946	6.10929	5.02355	6.00315	6.00203	6.19364	6.21643	6.67166		-2.29227	-1.34181	-1.07709	-3.13424		2.46583e-10	0.00834139	0.562817	1.94613e-14
SNOWBALL_002661_st	LOC100523142	291078		6.54354	4.64545	4.94024	5.09487	5.76875	7.73802	4.81637	5.09846	4.86388		-2.28861	-1.12578	-1.11591	1.17365		1.56672e-11	0.271564	0.313676	0.123744
SNOWBALL_004441_st	FUS	292755		8.01648	8.24156	7.97094	8.29608	8.31665	9.20996	7.94222	7.86401	8.09948		-2.28704	1.23058	1.07693	1.14599		9.67442e-15	0.0086122	0.394432	0.0921682
SNOWBALL_011302_st	NCAPG	299216		7.48073	3.94802	4.92929	5.41579	6.59535	8.67159	5.37943	5.61125	5.31048		-2.28288	-2.6971	-1.60432	1.07573		2.21729e-11	9.07297e-14	8.10672e-06	0.528963
SNOWBALL_020260_s_st	KIF4A	307722		6.67008	3.87052	4.62768	4.78066	6.27913	7.85977	4.35907	4.87601	4.56049		-2.28105	-1.40303	-1.18783	1.16487		3.13614e-10	0.00247745	0.137421	0.193835
SNOWBALL_019088_st	JAG1	306618		8.23213	9.35097	9.0588	8.83728	9.21528	9.42118	8.21109	7.97811	8.04722		-2.28003	2.20363	2.11505	1.72914		1.37326e-16	5.64756e-16	3.26816e-15	4.52142e-11
SNOWBALL_004563_st	PSPH	292877		6.23414	3.43716	4.79777	5.52368	6.58873	7.42291	6.27703	6.05724	5.77143		-2.27959	-7.15954	-2.39407	-1.18735		2.51852e-09	2.68185e-21	5.72636e-10	0.175102
SNOWBALL_030431_st	STARD8	316984		4.41851	3.53613	3.4428	3.13581	4.82038	5.60634	4.97899	4.96002	5.22609		-2.2781	-2.71858	-2.86238	-4.2583		2.94331e-13	5.78664e-16	1.07281e-16	1.44125e-21
SNOWBALL_000930_st	SRGAP1	289399		7.30915	5.68216	5.82869	5.85944	8.25838	8.49535	7.73234	7.66823	7.30572		-2.27551	-4.14157	-3.57896	-2.72503		3.7992e-16	1.40388e-24	7.6653e-23	4.22615e-19
SNOWBALL_024818_s_st	ADD3	311753		7.04634	7.87234	7.58953	7.4968	8.85437	8.23197	8.85127	8.56555	8.77127		-2.27464	-1.97101	-1.96703	-2.4191		1.90907e-18	1.2735e-15	1.40538e-15	1.51831e-19
SNOWBALL_001012_st	CDA	289481		3.96096	3.36887	3.4135	3.54455	4.42464	5.14527	3.63668	3.72674	3.62098		-2.27254	-1.20398	-1.24249	-1.05441		7.65684e-10	0.117997	0.063593	0.701837
SNOWBALL_037194_st	SLC8A3	323742		6.68895	6.40741	6.27109	6.99522	8.38563	7.8712	7.92754	8.11279	7.67851		-2.2693	-2.86817	-3.58432	-1.60579		3.59589e-10	2.60888e-13	5.53782e-16	3.68684e-05
SNOWBALL_009646_x_st	LOC100622387	297738		9.55789	7.44385	8.16368	8.65401	8.75965	10.7395	7.50883	8.19155	7.90799		-2.26835	-1.04607	-1.01951	1.67716		1.22798e-07	0.799088	0.917648	0.000318059
SNOWBALL_002963_st	WDR76	291372		5.5203	3.92783	4.1923	4.64313	5.26556	6.70156	4.78863	4.7612	4.57795		-2.26774	-1.81604	-1.4834	1.04622		5.03925e-11	1.30774e-07	0.000181619	0.718828
SNOWBALL_037626_st	NPR3	324174		5.04893	3.70324	4.6792	5.11612	6.89956	6.23018	6.08989	5.6766	5.3894		-2.26774	-5.2294	-1.99639	-1.20856		4.27823e-08	5.98618e-17	1.48278e-06	0.181919
SNOWBALL_009052_s_st	EMILIN2	297183		6.94676	6.9007	6.62095	6.49882	8.57682	8.12616	8.18641	7.93636	8.14006		-2.26483	-2.43802	-2.48872	-3.11934		1.85093e-13	1.21644e-14	5.81744e-15	3.41147e-18
SNOWBALL_002368_s_st	PCLAF	290790		7.93842	4.65706	5.62012	6.17275	7.00998	9.11761	5.19973	5.88531	5.45112		-2.2645	-1.45666	-1.2018	1.64904		9.44468e-07	0.0164546	0.272334	0.00143308
SNOWBALL_019689_st	PARP12	307175		4.67323	5.39717	5.19933	5.02081	6.33548	5.85125	6.27778	6.14552	6.15951		-2.26266	-1.84116	-1.92677	-2.20182		1.9511e-11	3.49777e-08	6.41472e-09	5.07607e-11
SNOWBALL_034931_st	NCAM1	321480		5.74628	4.71604	4.72508	4.66619	6.25363	6.92333	6.00732	6.23088	5.92071		-2.26115	-2.44745	-2.83983	-2.38588		8.66955e-10	7.26477e-11	8.47891e-13	1.60119e-10
SNOWBALL_010715_s_st	CLEC14A	298701		5.00298	5.37486	5.59743	5.49439	6.53221	6.17816	6.80801	6.76863	7.25703		-2.25822	-2.70037	-2.25198	-3.39319		3.65015e-11	1.00294e-13	4.01676e-11	1.19104e-16
SNOWBALL_002270_st	NT5E	290695		7.53435	4.97256	5.44961	6.10571	7.21043	8.70815	7.16397	7.44688	7.49217		-2.25605	-4.5675	-3.99245	-2.61436		2.34166e-09	1.41012e-17	3.27682e-16	2.73639e-11
SNOWBALL_003534_st	GCNT1	291923		5.66289	4.79533	4.87733	5.57025	6.44769	6.83387	6.0761	6.02527	5.95054		-2.25164	-2.4297	-2.21597	-1.3016		9.36004e-11	7.44521e-12	1.60928e-10	0.0123316
SNOWBALL_014547_s_st	ATAD5	302298		4.2277	3.20761	3.13132	3.68112	3.66655	5.39705	2.96408	3.07102	2.99615		-2.24909	1.18389	1.04268	1.60766		4.68064e-09	0.187615	0.782058	0.000132235
SNOWBALL_021796_st	MCM10	309120		6.23735	5.31745	5.65344	6.39114	5.76244	7.40505	4.43905	4.73722	4.52674		-2.24653	1.83834	1.88716	3.64117		5.89967e-12	1.14375e-08	4.10951e-09	1.5649e-18
SNOWBALL_009367_s_st	CLIC1	297475		5.17124	4.50002	4.45746	4.38728	5.45016	6.33738	5.15159	5.2131	5.16294		-2.2441	-1.57088	-1.68839	-1.71197		2.01125e-11	1.16496e-05	7.61985e-07	4.49437e-07
SNOWBALL_024819_s_st	ADD3	311754		7.85301	8.67737	8.38488	8.38611	9.6696	9.01884	9.53731	9.41297	9.48747		-2.24362	-1.81497	-2.03932	-2.14557		3.64307e-15	3.86459e-11	1.98072e-13	2.28113e-14
SNOWBALL_009703_st	LOC110261486	297783		6.92253	5.53451	5.96963	6.02541	6.03266	8.08529	5.27768	5.63984	5.48792		-2.23885	1.19485	1.25683	1.45145		1.59023e-10	0.103975	0.0332035	0.000521011
SNOWBALL_003118_s_st	NEDD4L	291524		5.36748	5.67064	5.46608	5.42048	5.91879	6.52962	5.84403	5.90418	6.06699		-2.23789	-1.12771	-1.35482	-1.56538		1.18815e-12	0.203385	0.000765665	2.24369e-06
SNOWBALL_013323_st	ASPM	301145		6.66099	3.40463	4.38347	4.77527	6.1554	7.82152	4.1826	4.59261	4.3785		-2.23541	-1.71472	-1.156	1.31655		1.63043e-10	1.7079e-06	0.194965	0.00979239
SNOWBALL_025415_s_st	IFI35	312268		6.00369	6.63196	6.96899	6.7499	7.29523	7.16204	7.155	7.20885	7.25834		-2.23202	-1.43698	-1.18088	-1.42251		3.09719e-08	0.00562264	0.230993	0.0071131
SNOWBALL_019114_st	GINS1	306642		5.90191	4.40602	4.57472	5.02215	5.36038	7.05672	4.2932	4.71148	4.40954		-2.22655	1.08134	-1.09943	1.52902		6.55443e-09	0.580494	0.492516	0.000565605
SNOWBALL_013970_st	KLF12	301750		6.73778	6.0803	6.07842	6.28115	7.7629	7.89258	7.81601	7.60736	7.61923		-2.22653	-3.33045	-2.88572	-2.52814		2.13952e-19	7.92004e-26	8.58823e-24	1.12751e-21
SNOWBALL_014174_st	ST6GALNAC2	301937		5.30963	5.74716	5.6785	5.54353	6.35335	6.46364	6.30527	6.31181	6.07631		-2.22531	-1.47234	-1.55113	-1.44671		2.87113e-15	8.26459e-07	5.71241e-08	2.03016e-06
SNOWBALL_026429_st	EHD4	313191		7.52802	6.06237	6.57477	6.28008	8.59016	8.68079	7.91251	7.65279	7.85469		-2.2234	-3.60534	-2.11114	-2.97856		9.20959e-08	3.18306e-13	3.84181e-07	3.65922e-11
SNOWBALL_002181_st	AKAP12	290606		6.14811	5.86494	6.00232	5.72226	8.36994	7.30044	8.26792	8.08436	8.57806		-2.22272	-5.28897	-4.23407	-7.23901		6.73364e-12	1.35377e-22	2.37151e-20	2.31226e-25
SNOWBALL_033184_st		319735		3.83219	3.41227	3.64012	3.28427	3.86962	4.98327	3.9618	3.89527	3.7917		-2.2208	-1.46362	-1.19347	-1.42152		1.20355e-07	0.00586364	0.227096	0.0110207
SNOWBALL_011652_st	PDE5A	299553		7.35957	7.33796	7.25711	7.1241	7.89039	8.50795	7.93619	7.89804	7.72111		-2.21665	-1.51386	-1.55932	-1.51258		6.1979e-19	4.7168e-10	7.34095e-11	4.97701e-10
SNOWBALL_009572_st	LOC110261482	297666		9.47721	8.77033	8.96425	9.14245	9.23893	10.6256	9.31686	9.36852	9.45652		-2.21663	-1.46056	-1.32343	-1.24321		7.07642e-13	2.50759e-05	0.00134917	0.0125953
SNOWBALL_012349_st	ME3	300213		5.96616	5.72373	5.48102	5.75053	7.40751	7.11387	7.08787	6.96733	7.00886		-2.21562	-2.57423	-2.80171	-2.39218		2.29353e-19	4.80887e-22	2.09055e-23	8.79777e-21
SNOWBALL_018494_st	ACKR3	306063		8.01129	8.33134	8.3534	8.11276	10.9681	9.15871	9.93969	9.92289	10.1427		-2.21518	-3.04903	-2.968	-4.08387		8.04436e-11	2.89889e-15	6.42089e-15	1.08533e-18
SNOWBALL_014308_s_st	ARF2	302069		7.73121	6.98202	6.90367	6.92976	7.85105	8.87566	7.47155	7.61049	7.72962		-2.21061	-1.40398	-1.63221	-1.74094		5.54309e-15	1.14388e-05	5.75417e-09	2.41686e-10
SNOWBALL_045163_st	ECT2	331691		6.99707	4.6993	5.03945	5.19675	7.15765	8.13965	6.84558	6.85408	6.54801		-2.20776	-4.42683	-3.51769	-2.55135		2.46553e-12	1.73081e-21	6.68877e-19	1.38055e-14
SNOWBALL_026197_st	CELF2	312979		3.46622	5.34818	5.45116	5.24446	5.36718	4.60782	4.70205	4.68394	4.75316		-2.20624	1.56496	1.70198	1.40571		4.90681e-08	0.0007238	7.72053e-05	0.00973746
SNOWBALL_022528_s_st	LOC641352	309806		4.63475	4.81815	4.71565	4.5904	5.33045	5.77567	5.25357	5.29211	5.50066		-2.20521	-1.3523	-1.49118	-1.87938		7.49092e-11	0.00301533	0.000114297	2.35767e-08
SNOWBALL_003098_s_st	VLDLR	291504		8.24375	7.78469	8.53864	8.98209	8.60735	9.38438	8.25523	8.23379	8.23261		-2.20477	-1.38562	1.23528	1.68119		3.32904e-14	5.00718e-05	0.00706285	4.9587e-09
SNOWBALL_042035_st	GALNT5	328573		4.7898	3.48345	3.86532	3.94529	6.03093	5.92618	6.66299	6.75116	6.85399		-2.19829	-9.06018	-7.39132	-7.50943		2.43522e-10	2.99697e-25	1.08205e-23	8.09877e-24
SNOWBALL_024382_st	CIT	311380		5.9849	4.19827	4.63984	4.75444	5.45292	7.12122	4.43976	4.56847	4.39272		-2.1982	-1.18221	1.05072	1.28496		5.8884e-12	0.0764831	0.651454	0.00677368
SNOWBALL_014441_st	DHRS11,MRM1	302197		5.91267	6.12422	6.71956	6.86253	7.18928	7.04803	6.6996	6.84268	6.63626		-2.19674	-1.49007	-1.08909	1.1698		1.75694e-16	5.1464e-08	0.225496	0.0187272
SNOWBALL_011707_st	PDE5A	299606		7.04274	6.92043	6.78636	6.67072	7.57504	8.17606	7.58923	7.44846	7.33742		-2.19363	-1.58975	-1.58238	-1.58745		1.92764e-15	7.91909e-09	1.00886e-08	8.5395e-09
SNOWBALL_009192_st	CDC20	297315		8.36645	4.95474	6.20392	6.80953	8.14846	9.49967	5.89419	6.60387	6.10257		-2.19348	-1.9178	-1.31947	1.63237		1.09411e-10	1.32372e-08	0.00678234	4.91869e-06
SNOWBALL_001553_st	PAK1	289991		5.68111	4.92692	5.23599	5.074	5.11087	6.81398	5.11651	5.23668	5.14496		-2.19294	-1.14044	-1.00048	-1.05041		7.31791e-10	0.262966	0.997479	0.710553
SNOWBALL_021335_s_st	LXN	308675		7.95895	7.01182	7.08917	6.94307	8.67673	9.09172	8.71983	8.93861	8.90611		-2.19279	-3.2671	-3.60362	-3.89882		1.52291e-11	3.48926e-17	2.25577e-18	2.80714e-19
SNOWBALL_016132_st	DTX3L	303813		3.33981	4.54137	4.11774	4.1996	5.04331	4.47013	5.29545	5.10089	5.19361		-2.18907	-1.68655	-1.97678	-1.99172		5.64479e-10	4.43167e-06	1.80868e-08	1.39586e-08
SNOWBALL_029432_st	SRGAP1	315985		5.57838	4.15146	4.19264	4.04124	6.64842	6.7076	5.9751	5.85677	5.50289		-2.1874	-3.53973	-3.16924	-2.75423		2.38313e-09	1.89018e-15	3.62581e-14	1.96086e-12
SNOWBALL_010373_st	LOXL1	298380		6.15977	6.75256	6.77663	6.88478	6.88436	7.28803	7.15968	7.19019	7.30983		-2.18595	-1.32604	-1.33197	-1.34262		9.07223e-14	0.000476959	0.000393453	0.000278291
SNOWBALL_003587_st	GNA14	291974		4.99136	6.8828	6.7612	7.34593	6.54134	6.11957	6.74255	6.40453	6.62505		-2.18587	1.10209	1.28047	1.64818		7.03503e-11	0.377416	0.0138793	2.36624e-06
SNOWBALL_013080_st	DTL	300915		6.85325	4.86491	5.14212	5.80492	6.58325	7.98144	4.77722	5.22564	5.03004		-2.18586	1.06267	-1.0596	1.71105		7.92245e-08	0.703898	0.71874	7.68437e-05
SNOWBALL_024943_s_st	HELLS	311863		5.50244	4.58758	4.9477	5.42871	5.3102	6.62876	4.97818	4.93486	4.758		-2.18302	-1.31094	1.00894	1.59185		1.72922e-08	0.0303202	0.95749	0.000220827
SNOWBALL_021091_s_st	DDX58	308472		6.17572	8.72424	8.25803	7.93457	8.11098	7.29853	8.49006	8.15621	8.20884		-2.1777	1.17623	1.07313	-1.20939		2.05093e-08	0.217982	0.629943	0.141735
SNOWBALL_005946_st	CCDC190	294208		3.22996	3.09875	2.83672	2.80257	3.26511	4.35043	3.32642	3.28747	3.19159		-2.17417	-1.17095	-1.36676	-1.30951		2.19087e-09	0.184732	0.00589542	0.0178044
SNOWBALL_000870_st	LOC100737436	289340		6.83899	6.274	5.90746	5.86293	8.42787	7.95919	8.1646	8.06971	8.06875		-2.17376	-3.70791	-4.47614	-4.61335		2.14483e-12	6.66743e-20	5.45212e-22	2.64498e-22
SNOWBALL_002773_st	WDHD1	291189		5.18419	4.3267	4.42237	4.6011	5.36752	6.30394	4.73875	4.75876	4.81289		-2.17308	-1.33058	-1.2626	-1.15812		1.45752e-15	6.50661e-05	0.000903303	0.0373916
SNOWBALL_003043_st	TJP2	291450		6.33439	5.06694	5.1543	5.28225	7.04729	7.45291	6.26584	6.34705	6.23846		-2.17124	-2.29564	-2.28589	-1.94021		2.23596e-12	2.73948e-13	3.20667e-13	1.91034e-10
SNOWBALL_005602_st	FBXO32	293873		5.54218	5.87718	5.77533	5.93741	7.73627	6.65915	7.85538	7.75186	7.91377		-2.16891	-3.94003	-3.93545	-3.93499		1.00869e-10	1.39302e-18	1.43509e-18	1.43949e-18
SNOWBALL_009665_x_st	LOC110261489	297754		8.76963	7.73807	7.9624	8.17231	8.26587	9.88501	7.36951	7.70469	7.58897		-2.16652	1.29106	1.19558	1.49832		3.27925e-09	0.0269119	0.132884	0.000478417
SNOWBALL_047512_st	ARF2	334029		6.48818	5.73439	5.68663	5.87323	6.672	7.59483	6.20439	6.3815	6.43886		-2.15346	-1.38511	-1.61874	-1.48004		8.13012e-12	0.000401866	7.60592e-07	2.98282e-05
SNOWBALL_003014_s_st	VLDLR	291422		8.81509	8.32272	9.10349	9.52051	9.20729	9.92005	8.84401	8.84818	8.76485		-2.15093	-1.43524	1.19359	1.68841		2.68319e-12	5.71548e-05	0.0459745	5.58644e-08
SNOWBALL_006848_st	TIMP3	295055		10.2798	9.14961	8.91659	8.44349	12.3525	11.3836	11.949	11.9	11.7731		-2.14912	-6.96167	-7.90839	-10.0535		6.36001e-11	1.82815e-24	1.73996e-25	2.96114e-27
SNOWBALL_027690_st	LGR4	314244		4.32667	5.05888	4.69572	5.00488	5.72616	5.42903	6.29663	5.68756	5.93628		-2.14706	-2.35831	-1.98872	-1.90712		4.59877e-09	2.3328e-10	5.53457e-08	2.18197e-07
SNOWBALL_006180_st	PALMD	294429		7.24066	4.2995	5.10552	5.33998	7.56544	8.34253	6.91222	6.85235	6.4686		-2.14633	-6.11657	-3.35621	-2.18649		6.85295e-05	1.28823e-13	9.26152e-09	4.78603e-05
SNOWBALL_025445_st	NCAPG2	312297		5.07052	3.15044	3.47998	3.7297	5.02168	6.17219	3.17039	3.51111	3.11991		-2.14602	-1.01393	-1.02182	1.52604		9.04573e-05	0.957061	0.932126	0.0279545
SNOWBALL_002845_st	LOC100516919	291258		7.96422	4.30236	5.50067	5.91166	7.29786	9.06435	5.07191	5.6538	5.19392		-2.14375	-1.70473	-1.11198	1.64461		2.51854e-09	5.39053e-06	0.389491	1.77587e-05
SNOWBALL_002305_st	SOGA3,KIAA0408	290729		4.7474	4.72775	4.03071	3.90641	5.44518	5.84529	5.61533	5.51414	5.46784		-2.14041	-1.85008	-2.79614	-2.95147		1.68186e-10	3.4368e-08	2.26913e-14	4.3527e-15
SNOWBALL_018106_st	SGO2	305703		7.00423	3.76342	4.63692	4.84985	6.16683	8.09889	4.86602	5.16401	4.83615		-2.13563	-2.14742	-1.44102	1.00955		7.37347e-10	6.10652e-10	0.000637021	0.946634
SNOWBALL_042000_st	CENPE	328538		7.54818	4.43852	5.21324	5.51626	6.74924	8.64204	5.09913	5.55734	5.11035		-2.13444	-1.58075	-1.26935	1.32492		3.83265e-08	0.000287533	0.0598995	0.0248923
SNOWBALL_042615_st	KLF12	329152		5.32991	4.71187	4.75277	4.98142	6.25438	6.42311	6.31003	6.10139	6.04334		-2.13347	-3.02758	-2.54668	-2.08772		1.46725e-12	6.50406e-18	1.99283e-15	3.47555e-12
SNOWBALL_019695_s_st	PTN	307181		5.42553	4.91374	4.7202	4.93372	6.63935	6.51439	6.92436	7.62537	8.4015		-2.12706	-4.02955	-7.49104	-11.0638		0.000347014	4.08516e-09	1.32677e-13	4.39468e-16
SNOWBALL_011462_st	DCK	299370		7.36929	6.18902	6.30369	6.56752	7.33223	8.45809	6.95432	7.0267	6.94082		-2.12698	-1.69972	-1.65062	-1.29532		2.94238e-13	5.25985e-09	2.05064e-08	0.0013164
SNOWBALL_004142_st	MELK	292480		5.62924	3.03508	3.6424	3.76268	4.93584	6.71784	3.35674	3.79866	3.48683		-2.12668	-1.24977	-1.11439	1.21071		1.31165e-08	0.0645708	0.409074	0.11814
SNOWBALL_005716_st	RUNX1T1	293987		7.29212	7.31292	7.29178	7.19757	9.03215	8.3792	9.17456	9.12058	9.20695		-2.12444	-3.63422	-3.55241	-4.0261		2.98107e-17	1.21891e-25	2.34722e-25	7.18178e-27
SNOWBALL_042617_st	KLF12	329154		3.15216	2.77269	2.73114	2.74425	4.27992	4.23857	4.11197	4.07217	3.88894		-2.12345	-2.53025	-2.53333	-2.21098		1.7252e-11	3.09932e-14	2.97301e-14	3.79509e-12
SNOWBALL_029138_st	RIN1	315691		5.92083	5.09679	5.37415	5.19753	6.41256	7.00705	5.97011	6.00214	5.86285		-2.12317	-1.83188	-1.54541	-1.58592		1.99869e-12	8.75709e-10	1.50215e-06	4.79149e-07
SNOWBALL_024947_s_st	PLCE1	311867		5.27921	4.27342	4.4492	4.4613	7.23282	6.36327	6.86067	6.62626	6.37843		-2.12001	-6.00954	-4.52232	-3.77672		8.46008e-13	7.0932e-26	4.14888e-23	4.20187e-21
SNOWBALL_016867_s_st	FAM213A	304526		6.14796	9.11505	9.056	9.0214	7.05265	7.23067	7.30155	7.13211	6.99366		-2.11801	3.51493	3.79445	4.07765		3.06561e-09	7.91267e-16	1.0952e-16	1.82914e-17
SNOWBALL_025336_s_st	EHD4	312195		6.19842	5.24306	5.08137	5.24664	7.33158	7.28096	6.5098	6.43814	6.45474		-2.11777	-2.40618	-2.56111	-2.31035		1.96809e-11	1.83603e-13	2.12321e-14	7.83226e-13
SNOWBALL_013303_st	EXO1	301126		5.86081	3.82181	4.15519	4.72299	5.17773	6.94329	3.84914	4.11634	3.95474		-2.11767	-1.01912	1.0273	1.7032		1.05958e-09	0.89099	0.842032	2.2169e-06
SNOWBALL_003253_st	ZWILCH	291652		6.67129	5.7317	5.76595	6.15564	6.38591	7.75265	5.96105	5.93392	5.81852		-2.11602	-1.17231	-1.12347	1.26323		1.0477e-14	0.0275446	0.115333	0.00117126
SNOWBALL_035326_st	ADAMTS6	321874		5.8301	3.52747	3.57604	3.59497	6.89531	6.91098	6.37245	6.11776	5.9802		-2.11532	-7.18498	-5.82281	-5.22429		7.3923e-07	6.55295e-19	3.23105e-17	2.77335e-16
SNOWBALL_024322_s_st	GLTP	311328		8.22016	7.1019	7.57648	8.21047	9.25845	9.30034	9.41448	9.62993	9.86964		-2.1143	-4.96771	-4.15099	-3.15834		8.90684e-12	7.34619e-23	5.43739e-21	9.7695e-18
SNOWBALL_002657_st	FAM81A	291074		6.15351	4.88042	5.76497	5.93001	6.99666	7.23229	6.35799	6.40475	6.6644		-2.11226	-2.78479	-1.55809	-1.6637		2.14943e-10	1.96729e-14	1.79716e-05	1.54741e-06
SNOWBALL_025804_st	PLK1	312632		6.54931	3.95806	4.65055	5.06619	6.09093	7.62699	4.34207	4.82274	4.51805		-2.11065	-1.30496	-1.12677	1.46221		8.60289e-08	0.0385624	0.395754	0.00289701
SNOWBALL_017355_st	KIF11	305003		7.81568	4.31175	5.40922	5.91138	7.02569	8.89171	4.9861	5.4533	5.144		-2.10823	-1.59588	-1.03103	1.70218		6.74395e-09	6.21156e-05	0.831935	7.73828e-06
SNOWBALL_022438_s_st	RNF144A	309742		4.54305	6.03563	5.57125	5.51169	6.34655	5.61885	6.42336	6.5712	6.85519		-2.10788	-1.30833	-1.99992	-2.53765		1.35127e-09	0.0120221	8.31523e-09	2.92147e-12
SNOWBALL_019893_st	FLNC,CCDC136	307377		6.96247	5.05121	4.9778	4.5474	7.2731	8.03511	6.92442	6.84229	6.61133		-2.10328	-3.66347	-3.64139	-4.18123		1.77243e-10	4.65873e-18	5.47287e-18	1.57371e-19
SNOWBALL_023434_st	AR	310522		5.22099	6.11055	6.47248	5.04266	6.05068	6.29294	6.39896	6.44008	6.74219		-2.10228	-1.2213	1.02271	-3.24795		7.29788e-08	0.124195	0.89056	3.3541e-13
SNOWBALL_038803_st	CDK5RAP2	325347		6.23486	5.36395	5.41083	5.53891	6.93116	7.30572	6.7911	6.73696	6.68301		-2.1007	-2.68915	-2.50729	-2.21008		3.51061e-15	1.97732e-19	2.58247e-18	3.96436e-16
SNOWBALL_001120_st	NRM	289580		6.68287	6.04046	5.98303	6.20536	7.02431	7.75192	6.64436	6.74128	6.78896		-2.09805	-1.51982	-1.69144	-1.49858		3.5871e-12	3.363e-06	3.05011e-08	6.21978e-06
SNOWBALL_000885_st	PHGDH	289355		7.72466	5.59333	5.8982	6.41907	8.74135	8.79323	8.38866	8.28191	8.06482		-2.09735	-6.9419	-5.21879	-3.12911		1.32724e-08	1.18314e-21	3.42123e-19	8.26447e-14
SNOWBALL_002742_s_st	CDKN3	291159		5.2905	3.13739	3.42677	3.9069	4.78043	6.35571	4.28381	4.08451	3.92906		-2.09248	-2.21364	-1.57761	-1.01548		1.35489e-09	1.96719e-10	2.90567e-05	0.91185
SNOWBALL_047443_st	PDE5A	333960		6.12932	6.12099	6.14594	5.93602	6.6761	7.1939	6.63389	6.57962	6.52471		-2.09156	-1.42691	-1.35068	-1.50388		2.01905e-16	1.71346e-07	4.64982e-06	7.36986e-09
SNOWBALL_026409_st	CELF2	313173		1.84853	3.50618	3.78897	3.13334	3.60257	2.91177	3.37734	3.00506	3.31158		-2.08962	1.09341	1.72179	-1.1315		1.3631e-06	0.592738	0.000194442	0.440746
SNOWBALL_035584_st	CENPE	322132		5.97909	2.8025	3.67523	4.06112	5.39188	7.04171	3.30645	3.85107	3.76685		-2.08871	-1.41809	-1.12962	1.22627		2.258e-08	0.00321246	0.344953	0.0930446
SNOWBALL_042603_st	PRIM1	329140		6.55612	5.50272	5.68712	6.07782	6.45273	7.61832	5.85585	5.94736	5.90846		-2.0881	-1.27733	-1.19768	1.12456		1.23878e-09	0.0204158	0.0944322	0.300328
SNOWBALL_001118_st	NRM	289578		5.12024	4.19128	4.37747	4.29602	5.56299	6.18163	4.84363	5.0638	5.01068		-2.08695	-1.57173	-1.60918	-1.6411		7.10465e-09	8.52563e-05	3.99484e-05	2.10683e-05
SNOWBALL_022866_st	CASP10	310077		6.4236	6.14216	6.12593	6.35646	7.22342	7.48484	6.9101	6.93381	6.87146		-2.08673	-1.70283	-1.75064	-1.429		1.85199e-11	6.9911e-08	2.20349e-08	9.99162e-05
SNOWBALL_012549_st	CDK14	300411		7.98238	7.76812	8.01165	7.99387	9.10362	9.04288	9.21254	9.15465	9.36726		-2.08565	-2.72153	-2.20839	-2.59078		1.02418e-17	1.79897e-22	7.60878e-19	1.12211e-21
SNOWBALL_001019_st	PDE4B	289488		5.61715	7.90418	7.42352	7.47583	9.59191	6.67455	7.99886	7.52743	8.39299		-2.08117	-1.06783	-1.07469	-1.88839		1.74581e-06	0.706639	0.676495	2.13854e-05
SNOWBALL_007382_st	FAR2	295565		7.02371	5.07186	5.12219	5.08727	7.46018	8.08034	7.08276	7.11593	7.10555		-2.08007	-4.03034	-3.98268	-4.05099		1.0202e-12	3.71366e-22	5.05937e-22	3.24618e-22
SNOWBALL_024946_s_st	PLCE1	311866		5.29285	4.04981	4.26301	4.26695	7.04147	6.34811	6.76119	6.53938	6.26717		-2.07809	-6.5495	-4.84456	-4.00062		1.32381e-10	3.04302e-24	1.83293e-21	1.82788e-19
SNOWBALL_018987_st	ZDHHC2	306519		7.78951	5.83888	5.88054	5.53407	8.7334	8.84323	8.43267	8.53065	7.99865		-2.07587	-6.03684	-6.27716	-5.51969		1.20716e-10	1.31278e-23	5.9387e-24	8.58796e-23
SNOWBALL_005432_st	LBH	293716		7.58868	5.21308	5.96713	6.43002	8.00269	8.64227	8.03953	8.06516	7.54713		-2.0757	-7.09329	-4.28125	-2.16911		2.83799e-11	7.96369e-26	4.42295e-21	5.28392e-12
SNOWBALL_017861_st	SPC25	305460		6.1915	3.41467	4.21662	4.4855	5.74404	7.24458	4.94061	4.92043	4.75689		-2.07495	-2.87975	-1.6288	-1.20696		6.58356e-08	4.35072e-12	0.000100974	0.140662
SNOWBALL_003182_st	DLGAP5	291585		7.49812	3.36849	4.89533	5.46548	6.85981	8.54982	4.57957	5.24922	4.7517		-2.07297	-2.3151	-1.278	1.6401		5.98237e-09	1.57664e-10	0.0279174	1.64783e-05
SNOWBALL_012261_st	SYTL2	300126		7.96265	5.59276	6.69643	7.29171	7.44622	9.01336	7.31806	7.61486	7.2169		-2.07155	-3.30649	-1.89005	1.05322		1.97168e-07	4.64944e-13	2.86246e-06	0.741823
SNOWBALL_028286_st		314840		3.79213	3.11699	3.16964	2.65812	4.60698	4.84182	4.98562	4.78563	4.77602		-2.07008	-3.65187	-3.06522	-4.34064		7.01493e-10	1.43393e-17	1.89422e-15	1.83594e-19
SNOWBALL_019427_st	UBE2C	306933		7.45194	3.90758	5.03959	5.39698	6.58702	8.5014	4.53316	5.30966	4.92832		-2.06975	-1.54283	-1.20586	1.38383		8.82159e-07	0.00181591	0.19979	0.0196226
SNOWBALL_003036_st	VLDLR	291443		7.90441	7.54543	8.19796	8.64912	8.19038	8.95334	8.00082	7.98422	7.92173		-2.06899	-1.37115	1.15969	1.65563		6.15226e-12	0.000269622	0.0911569	7.69449e-08
SNOWBALL_024225_st	YWHAH	311243		7.83316	7.56826	7.69604	7.86279	7.97069	8.88083	7.61079	7.65469	7.81839		-2.06718	-1.02992	1.02908	1.03125		5.0585e-16	0.698284	0.707135	0.68438
SNOWBALL_003988_st	DNM1	292343		6.20446	5.70024	5.86045	6.38359	8.11943	7.25143	8.16349	8.27115	8.58051		-2.0662	-5.51455	-5.31735	-4.58497		1.3002e-10	7.65772e-23	1.68595e-22	4.83486e-21
SNOWBALL_022476_s_st	DDX58	309775		6.57938	9.02638	8.56406	8.21514	8.39325	7.62554	8.82354	8.44587	8.54059		-2.06502	1.15096	1.08537	-1.25306		8.12293e-07	0.349172	0.610494	0.11179
SNOWBALL_030293_st	BOC	316846		3.28317	3.83482	3.93152	3.75642	3.08508	4.32795	5.16833	5.18763	5.10415		-2.06306	-2.52016	-2.38852	-2.54511		4.36432e-06	2.90805e-08	1.11221e-07	2.27565e-08
SNOWBALL_006418_st	LOC110255273	294657		9.48339	7.74459	8.70357	8.91131	8.17264	10.5267	7.58347	7.89946	7.72881		-2.061	1.11815	1.74606	2.2697		2.21991e-06	0.49486	0.000150947	1.80049e-07
SNOWBALL_023178_st	CDKN3	310320		4.35373	2.86643	3.08592	3.32742	4.03862	5.39667	3.50987	3.56749	3.56382		-2.06042	-1.56205	-1.39626	-1.17805		4.99298e-09	6.52953e-05	0.00226499	0.148804
SNOWBALL_000343_st	CXCL12	288822		2.90477	6.15974	6.37579	7.03871	5.34785	3.94571	6.90622	7.42719	9.00236		-2.05758	-1.67769	-2.07254	-3.90048		0.000121099	0.00500964	0.000105194	3.08207e-10
SNOWBALL_034956_st	SMAD3	321505		4.91814	6.81985	6.22179	6.62271	7.25771	5.95778	6.80827	6.88361	7.29472		-2.05571	1.00806	-1.58209	-1.59329		3.26256e-14	0.932486	1.05188e-08	7.28281e-09
SNOWBALL_017801_st	CENPU	305400		4.50497	3.34147	3.31207	3.40841	4.52423	5.54409	3.91123	4.01056	3.8058		-2.05497	-1.48428	-1.6228	-1.31713		5.77479e-07	0.00333555	0.000366083	0.0427074
SNOWBALL_047460_st	FRMD6	333977		5.9691	6.06699	5.95979	6.08179	7.53133	7.00688	7.54932	7.27084	7.81927		-2.05306	-2.794	-2.48123	-3.33453		6.36902e-16	2.66498e-21	2.09169e-19	8.11295e-24
SNOWBALL_017057_s_st	HELLS	304714		5.03352	4.27212	4.4761	4.73049	4.85408	6.06973	4.42056	4.36232	4.40088		-2.05084	-1.10837	1.08206	1.25667		3.53813e-11	0.286574	0.430106	0.0111058
SNOWBALL_000627_s_st	MPPED2	289101		5.38034	4.6208	4.87047	5.28274	6.02365	6.41445	5.8875	5.90943	6.15103		-2.04785	-2.40612	-2.05473	-1.82549		0.000305824	1.57712e-05	0.000288116	0.00220364
SNOWBALL_010546_st	WARS	298544		9.98033	8.0155	8.67755	9.02589	11.0214	11.0139	10.6689	10.7454	10.3974		-2.04709	-6.29142	-4.19262	-2.58746		2.77057e-17	2.76711e-32	3.42415e-28	1.32452e-21
SNOWBALL_009477_s_st	TUBB2B	297575		7.07731	5.93088	6.30202	6.55945	7.29058	8.10995	6.53341	6.58388	6.43067		-2.04577	-1.51838	-1.21576	1.09336		3.32105e-11	7.50964e-06	0.0299135	0.361124
SNOWBALL_019232_st	TPX2	306753		7.73502	4.56393	5.42989	5.92257	7.16586	8.76676	5.26756	5.58734	5.31345		-2.04448	-1.62859	-1.11532	1.52533		3.52303e-10	2.12485e-06	0.297905	2.60639e-05
SNOWBALL_015711_st	LOC106505670	303407		6.32512	4.2224	4.43346	4.84469	6.06026	7.35666	4.81333	5.17368	5.13365		-2.0442	-1.50622	-1.67044	-1.22176		1.46927e-09	9.43084e-05	2.28953e-06	0.0548072
SNOWBALL_001038_st	LOC100525821,LOC100512420	289506		6.25738	4.79494	5.13222	5.34508	5.39681	7.28886	4.62726	4.92844	4.74313		-2.04413	1.12325	1.15171	1.51777		1.00781e-07	0.390412	0.284243	0.000738535
SNOWBALL_024323_s_st	GLTP	311329		6.94293	5.69386	6.14692	7.06793	7.90233	7.97403	8.00738	8.26309	8.55049		-2.04358	-4.97094	-4.33542	-2.79445		8.6356e-11	2.50505e-22	6.25677e-21	1.36807e-15
SNOWBALL_012742_s_st	ICA1	300596		4.35514	5.06298	4.56778	4.87197	5.97485	5.38392	5.89009	5.77446	5.94384		-2.0403	-1.77412	-2.30806	-2.10217		3.26519e-10	6.81058e-08	3.72566e-12	1.07859e-10
SNOWBALL_036690_st	IKZF2	323238		4.11113	4.68575	4.6581	4.16351	5.4042	5.13682	5.97508	5.91769	6.44924		-2.03593	-2.44414	-2.39427	-4.87611		0.0032376	0.000255348	0.000344206	6.16422e-09
SNOWBALL_009788_x_st	LOC100511884	297839		10.2803	9.06292	9.35887	9.63126	9.68728	11.3058	9.0177	9.33522	9.24817		-2.03572	1.03184	1.01653	1.30413		9.79972e-12	0.764289	0.881325	0.0018338
SNOWBALL_027990_st	BUB1	314544		6.92693	3.55832	4.42972	4.92204	6.24937	7.94887	4.35069	4.78254	4.50017		-2.03065	-1.73192	-1.27705	1.33966		1.17683e-07	1.53898e-05	0.0488412	0.0173861
SNOWBALL_026649_s_st	BRCA1	313377		6.62324	5.10825	5.40382	5.40235	5.86694	7.64433	4.96644	5.10742	5.04872		-2.02945	1.10329	1.22807	1.27777		5.3835e-07	0.511029	0.131845	0.067489
SNOWBALL_009685_x_st	LOC100156937	297771		8.05653	6.26718	6.71864	7.19436	7.11835	9.07584	6.38247	6.69651	6.79457		-2.02695	-1.08319	1.01546	1.31932		1.30943e-06	0.619773	0.932958	0.0463829
SNOWBALL_005165_st	CENPO	293466		6.15995	3.77852	4.28462	4.83682	5.35936	7.17919	4.23638	4.62521	4.30968		-2.02685	-1.37351	-1.26628	1.44107		4.62179e-06	0.0322378	0.12	0.013131
SNOWBALL_005771_st	CCNE2	294035		6.20684	4.99149	5.52941	5.70102	5.732	7.22605	4.59075	5.08343	4.77211		-2.02681	1.32019	1.36224	1.90383		2.71702e-08	0.0155328	0.00696516	2.12171e-07
SNOWBALL_009706_x_st	LOC110261664	297785		10.2416	8.97569	9.2647	9.59741	9.41401	11.2606	8.30922	8.80444	8.67541		-2.02652	1.58719	1.37579	1.89474		6.24436e-07	0.000536487	0.0162222	4.21654e-06
SNOWBALL_026323_s_st	MCM5	313094		5.65505	4.72754	4.68035	5.33919	5.61179	6.67395	4.63314	4.79699	4.71489		-2.02638	1.06762	-1.0842	1.54146		4.01681e-08	0.63289	0.544793	0.000244924
SNOWBALL_022615_s_st	PLK1	309880		9.10742	5.71246	6.76329	7.24393	8.38371	10.1253	6.35663	6.96112	6.5151		-2.02497	-1.56284	-1.14697	1.6573		7.00049e-08	0.000221614	0.284186	3.77906e-05
SNOWBALL_020496_st	SMARCA1	307944		4.80221	5.27446	6.00608	6.48962	5.70121	5.81817	6.22063	6.51834	6.87427		-2.02225	-1.92675	-1.42628	-1.30554		8.99194e-13	7.41177e-12	1.10267e-05	0.000654436
SNOWBALL_025908_s_st	RNF144A	312731		4.47958	5.76838	5.51677	5.46963	5.95552	5.49532	6.34673	6.3527	6.74514		-2.02194	-1.49314	-1.785	-2.42086		3.66958e-10	4.69438e-05	4.44735e-08	5.51156e-13
SNOWBALL_005484_st	SLC1A4	293763		7.00061	5.65077	5.96916	5.94269	7.87385	8.01511	7.55673	7.65297	7.61229		-2.0202	-3.74757	-3.21275	-3.18126		6.15956e-12	5.26639e-21	4.25503e-19	5.72061e-19
SNOWBALL_019270_s_st	TPX2	306787		8.42908	5.14106	6.07366	6.67395	7.76135	9.44336	5.95222	6.28246	6.13098		-2.0199	-1.75462	-1.15573	1.45697		4.54419e-10	1.00836e-07	0.149778	0.000129597
SNOWBALL_012550_st	PRKAR2B	300412		5.63992	9.45717	9.50063	9.5076	6.748	6.65353	7.09887	7.05181	7.10128		-2.01897	5.12766	5.45968	5.30122		5.34113e-15	4.42968e-28	1.07347e-28	2.06936e-28
SNOWBALL_014747_st	TIAF1	302490		5.63042	5.58814	5.29956	5.35439	6.56789	6.64281	6.24186	6.17945	6.2134		-2.01725	-1.57322	-1.84024	-1.81379		7.54176e-12	4.09734e-07	3.71629e-10	6.98607e-10
SNOWBALL_006003_st	C4H1orf112	294264		5.87345	5.41448	5.43668	5.70369	5.42097	6.88561	5.6811	5.57503	5.66998		-2.01693	-1.20299	-1.10064	1.02364		6.77792e-11	0.0418481	0.325011	0.837269
SNOWBALL_005635_st	MMP16	293906		7.30529	6.24489	6.59466	6.89243	8.47744	8.31715	8.58653	8.62408	8.34926		-2.01651	-5.0688	-4.08242	-2.74504		2.14585e-12	6.93349e-25	1.3587e-22	1.7032e-17
SNOWBALL_010150_st	SLC8A3	298169		5.78212	5.55758	5.5102	5.93505	7.10076	6.79222	6.73881	6.88163	6.65594		-2.01405	-2.2677	-2.58727	-1.6482		9.94668e-11	1.09949e-12	1.0471e-14	3.4254e-07
SNOWBALL_024727_st	FAM213A	311675		4.417	7.32375	7.21994	6.85479	5.1254	5.42684	5.38738	5.41223	4.70373		-2.01368	3.82742	3.50084	4.44153		8.17497e-05	9.38949e-11	5.93641e-10	4.74988e-12
SNOWBALL_011947_st	SGMS2	299836		5.17262	4.27426	4.40396	4.58493	6.9009	6.18168	5.50509	5.60024	5.5698		-2.0126	-2.34702	-2.29148	-1.97913		7.53506e-06	1.5843e-07	2.89589e-07	1.14303e-05
SNOWBALL_006933_st	RACGAP1	295136		7.7208	4.62759	5.34352	5.80533	7.17396	8.72967	5.58504	5.93681	5.54726		-2.01232	-1.94187	-1.50868	1.19588		2.06544e-09	7.52974e-09	7.84276e-05	0.0863225
SNOWBALL_032957_st	MMP16	319508		5.06821	3.72648	4.19848	4.24126	6.20287	6.07646	6.36872	6.2047	5.97615		-2.01147	-6.24302	-4.01728	-3.32854		1.23993e-06	1.91255e-18	1.94081e-14	1.73497e-12
SNOWBALL_012669_st	CDCA7L	300527		7.14439	5.43835	5.89307	6.09988	7.68309	8.15259	7.12638	6.98229	6.95722		-2.0114	-3.22216	-2.12759	-1.81169		9.36517e-14	2.29202e-21	8.02041e-15	1.2222e-11
SNOWBALL_014232_st	CEP112	301993		5.64989	4.82069	4.72822	4.50377	5.70477	6.65632	5.82699	5.78816	5.84318		-2.00894	-2.00876	-2.08485	-2.53047		1.6992e-12	1.70593e-12	3.54219e-13	1.89125e-16
SNOWBALL_017869_s_st	B3GALT1	305468		4.7043	3.76521	3.9262	3.66973	4.92041	5.71055	4.7213	4.55229	4.74149		-2.00868	-1.94004	-1.54337	-2.102		1.06075e-07	3.15825e-07	0.00035134	2.56468e-08
SNOWBALL_007174_st	RIMKLB	295360		6.57828	3.94415	4.88795	5.06755	7.09392	7.58371	6.89468	7.05866	6.68149		-2.00754	-7.73032	-4.50245	-3.06087		2.6423e-10	5.82387e-26	4.46814e-21	1.37719e-16
SNOWBALL_024731_s_st	FAM213A	311678		4.14903	7.03801	6.97872	6.99993	4.88139	5.15439	5.17501	5.23029	4.93713		-2.00745	3.63762	3.35991	4.17796		0.00281797	2.88175e-07	1.04124e-06	3.07986e-08
SNOWBALL_002913_st	FRMD6	291324		8.76659	8.91095	8.7853	8.99711	10.3332	9.77105	10.2988	10.0992	10.6209		-2.0062	-2.61694	-2.48611	-3.08176		4.56378e-21	3.2535e-26	2.42778e-25	9.10602e-29
SNOWBALL_022841_s_st	ARF2	310055		6.57673	6.03161	6.07775	5.98851	6.63626	7.57946	6.35278	6.37949	6.51076		-2.00379	-1.24934	-1.23263	-1.4362		1.02438e-09	0.0246158	0.0353459	0.000283859
SNOWBALL_008826_st	NDC80	296966		7.24236	3.69141	4.45065	4.98666	6.22839	8.24339	4.14984	4.75157	4.17287		-2.00142	-1.37405	-1.23193	1.75782		3.54569e-05	0.0548299	0.227445	0.000598186
SNOWBALL_040591_st	SCARA3	327134		9.38714	10.3226	10.4092	10.0144	10.5798	10.3876	10.7095	10.5795	10.5668		-2.00065	-1.30757	-1.12533	-1.46651		6.82871e-20	1.34528e-07	0.0115486	1.71059e-11
SNOWBALL_013773_st	RFC3	301559		5.8627	4.8746	5.06968	5.07468	5.88049	6.86301	5.60579	5.37981	5.33883		-2.00043	-1.66001	-1.23982	-1.20093		2.01153e-07	5.77652e-05	0.0878843	0.152705
SNOWBALL_015192_st	NEK10	302892		3.86385	3.56523	3.41303	3.39222	3.74618	4.86309	3.38201	3.51562	3.3969		-1.99895	1.13542	-1.0737	-1.00325		3.45167e-13	0.0944713	0.382376	0.974281
SNOWBALL_024729_st	FAM213A	311677		6.1156	8.87736	8.68597	8.78214	6.94419	7.11294	7.16315	6.93528	7.00588		-1.99632	3.28115	3.36518	3.42537		1.56256e-07	8.08385e-14	4.16652e-14	2.62995e-14
SNOWBALL_038797_st		325341		4.72655	3.03037	3.6859	3.66921	5.61695	5.72185	5.80534	5.90113	5.82353		-1.99349	-6.84461	-4.64356	-4.45161		2.87801e-06	1.03771e-18	2.17334e-15	5.39525e-15
SNOWBALL_044121_st		330651		3.88233	3.42454	3.37894	3.58595	4.01264	4.87742	4.50385	4.45972	4.2621		-1.99321	-2.11301	-2.11518	-1.59787		6.35664e-11	6.31833e-12	6.07223e-12	6.69601e-07
SNOWBALL_032540_st	KIF22	319091		5.32961	3.72544	3.92565	4.12024	4.95721	6.32358	3.89667	3.98515	3.80617		-1.99167	-1.12602	-1.04211	1.24321		6.54094e-06	0.470185	0.822622	0.152687
SNOWBALL_039586_st	LOC110261747	326130		3.04766	2.2192	2.9846	3.38737	2.30604	4.04159	3.3784	3.58162	3.5783		-1.9916	-2.23333	-1.51259	-1.1415		5.15278e-06	2.59969e-07	0.0041475	0.406907
SNOWBALL_001396_st	LOC100155975	289838		5.04542	4.95238	4.90842	5.00747	6.15067	6.03875	5.94622	5.82137	5.87317		-1.99077	-1.99148	-1.88289	-1.82222		2.46164e-11	2.42589e-11	2.51823e-10	1.0178e-09
SNOWBALL_000306_st	CDC45	288785		6.55939	4.98319	5.07265	5.58221	6.29209	7.55266	5.34827	5.49439	5.50802		-1.9907	-1.28795	-1.33955	1.05277		1.32952e-10	0.00511904	0.00126964	0.628045
SNOWBALL_004362_st	SMURF1	292682		6.25361	5.82565	5.80598	6.00919	7.31665	7.24679	6.79356	6.83556	6.91729		-1.99057	-1.956	-2.04143	-1.87658		1.23673e-15	2.88329e-15	3.75221e-16	2.2618e-14
SNOWBALL_012220_st	SERPINH1	300086		9.13902	9.11775	9.15805	9.30405	10.3243	10.1313	9.98328	9.99657	10.0124		-1.98938	-1.82201	-1.78822	-1.63396		5.51905e-16	4.6519e-14	1.25622e-13	1.93017e-11
SNOWBALL_012321_st	MRE11	300185		5.64248	5.17347	5.10654	5.3533	5.65748	6.63417	5.85747	5.85064	5.94647		-1.9885	-1.6066	-1.67493	-1.50855		2.05357e-11	2.14307e-07	3.34512e-08	3.56068e-06
SNOWBALL_014070_st	LOC110255830,KCTD12	301839		5.76179	5.47252	5.58882	5.49684	8.01241	6.75303	8.04172	8.04824	8.29393		-1.98788	-5.93479	-5.49995	-6.95038		6.2942e-07	8.47437e-19	3.87442e-18	4.25528e-20
SNOWBALL_014717_st	SKA2	302461		9.1188	6.69701	7.01958	7.36266	8.76991	10.1091	8.29533	8.2558	7.97584		-1.98654	-3.02789	-2.3558	-1.52963		7.35849e-10	4.21658e-16	1.46436e-12	1.89855e-05
SNOWBALL_014603_st	ATAD5	302353		4.15286	3.00921	3.21073	3.35874	3.53413	5.14306	2.64208	2.8262	2.7801		-1.98647	1.28979	1.30543	1.49344		3.71979e-06	0.0775038	0.0634064	0.00451177
SNOWBALL_011872_st	PLK4	299765		6.25016	3.33431	3.8416	4.2958	5.45072	7.23886	3.77879	4.1034	3.77248		-1.9844	-1.36083	-1.19898	1.43726		1.30042e-08	0.00422622	0.100854	0.00080884
SNOWBALL_040506_st	KLF12	327049		4.21194	3.77054	3.73784	3.86587	4.35861	5.19904	5.17056	4.96505	4.70166		-1.98219	-2.63905	-2.34114	-1.78484		1.48882e-07	2.3607e-11	8.43592e-10	4.03183e-06
SNOWBALL_005879_st	DPT	294143		6.98681	5.31964	4.46058	4.4042	7.25336	7.97366	6.91149	7.59163	8.11486		-1.98184	-3.01435	-8.76071	-13.0925		7.9895e-07	6.02519e-12	9.83929e-22	1.9345e-24
SNOWBALL_017179_st	KIF20B	304834		6.29235	4.02454	4.34835	4.81047	5.49075	7.27902	4.56079	4.55297	4.45392		-1.9816	-1.4502	-1.15239	1.28036		4.62069e-09	0.000353186	0.189407	0.0166462
SNOWBALL_030427_st	GALNT16	316980		4.66061	5.58262	5.7464	6.19174	5.58346	5.64706	5.14498	5.25819	5.12229		-1.98131	1.35439	1.40271	2.09864		7.8277e-11	0.000623711	0.000155669	7.97081e-12
SNOWBALL_002570_st	RAB27A	290988		2.86903	2.90671	2.82324	2.95023	3.85591	3.85513	3.79638	3.5572	3.75037		-1.98083	-1.85275	-1.66319	-1.74126		1.37246e-08	1.41199e-07	6.14585e-06	1.24154e-06
SNOWBALL_008984_st	RHBDL2	297116		5.76976	4.18609	4.42436	4.4537	6.482	6.75448	6.47535	6.31035	6.28246		-1.97893	-4.88806	-3.69608	-3.55231		4.71592e-07	2.23124e-17	1.39085e-14	3.71517e-14
SNOWBALL_014624_st	TOM1L1	302373		4.86775	4.74248	4.45707	4.43605	6.72735	5.85196	6.8998	7.10163	6.98539		-1.97823	-4.46087	-6.253	-5.85366		1.50329e-07	2.58563e-17	2.11394e-20	7.73044e-20
SNOWBALL_010410_s_st	WARS	298416		10.3419	8.49295	9.06665	9.39062	11.2575	11.3259	10.8982	10.961	10.6739		-1.97789	-5.29726	-3.71755	-2.43391		3.80922e-20	1.92304e-34	1.14135e-30	2.45366e-24
SNOWBALL_001474_st	ISLR	289914		6.30331	7.34744	6.75936	7.0308	8.73921	7.28613	9.52859	9.78819	9.88053		-1.97632	-4.53517	-8.16148	-7.2087		5.08803e-08	3.10918e-18	2.48808e-23	2.32359e-22
SNOWBALL_002721_st	SYNE2	291138		5.99537	6.21337	6.22676	6.09888	6.56172	6.97707	6.50768	6.34563	6.35102		-1.97479	-1.2263	-1.08588	-1.19097		1.0102e-11	0.0124093	0.354405	0.0333321
SNOWBALL_005959_s_st	ATP1B1	294221		7.13718	6.26256	6.47297	6.68588	7.02346	8.1187	7.09921	7.08278	7.18916		-1.97454	-1.78589	-1.52606	-1.41743		4.05015e-11	2.7999e-09	2.75598e-06	6.72155e-05
SNOWBALL_046781_st	MBNL3	333298		4.39846	3.65705	3.90681	3.83637	4.78137	5.37978	4.4721	4.51548	4.34017		-1.97426	-1.75937	-1.52486	-1.41793		6.46837e-07	1.89533e-05	0.00100813	0.00625755
SNOWBALL_039183_st	GALNT5	325727		5.22246	3.95356	4.58214	4.63478	6.17813	6.20306	6.83152	6.97049	7.07248		-1.97328	-7.3511	-5.2356	-5.41778		4.40702e-08	1.18453e-22	9.56304e-20	4.63974e-20
SNOWBALL_031785_st	ASPM	318338		6.91867	4.88076	5.37882	5.69399	6.50345	7.89826	5.14581	5.50576	5.32846		-1.9719	-1.20168	-1.09197	1.28835		3.39109e-10	0.0493478	0.386234	0.00605226
SNOWBALL_007830_st	TMEM117	295991		5.52153	4.9712	4.9296	4.73636	6.09382	6.49933	6.16029	6.17868	6.07771		-1.96946	-2.28008	-2.3769	-2.53389		5.28738e-06	1.09497e-07	3.64568e-08	6.79302e-09
SNOWBALL_002235_st	HEY2	290660		8.77195	7.03436	7.86177	8.50735	8.84054	9.749	7.72008	7.80724	7.24125		-1.96843	-1.6085	1.03852	2.4051		0.000143996	0.00667745	0.8664	2.13284e-06
SNOWBALL_038912_st		325456		2.43627	2.13262	2.15848	2.12158	3.38499	3.41043	3.2274	3.38717	3.4835		-1.96451	-2.1358	-2.34353	-2.57027		1.92788e-07	1.39565e-08	7.94343e-10	4.9674e-11
SNOWBALL_003666_s_st	GNA14	292049		4.56217	6.05149	6.05407	6.4284	5.77888	5.53575	5.86482	5.71905	5.70113		-1.9637	1.13814	1.2614	1.6555		5.71361e-15	0.0433815	0.000292117	3.99836e-11
SNOWBALL_011523_st	GUCY1B3	299430		6.34471	5.93644	5.88561	5.93036	6.47344	7.31776	6.01316	6.02999	6.15547		-1.96299	-1.05462	-1.10525	-1.16886		1.68697e-08	0.677287	0.397132	0.162667
SNOWBALL_020997_s_st	C1QTNF6	308390		7.11114	8.45533	8.35547	8.58956	8.83732	8.08109	8.67303	8.44489	8.64569		-1.95877	-1.16288	-1.06394	-1.03968		5.06067e-13	0.0400954	0.445667	0.651319
SNOWBALL_001023_st	JUN	289491		5.91812	6.01755	6.25254	6.86418	6.97098	6.88763	6.28356	6.26897	6.41915		-1.95818	-1.20248	-1.01145	1.36135		6.67877e-13	0.0121341	0.905504	4.2856e-05
SNOWBALL_000189_st	MTMR4	288671		5.83307	5.51835	5.23937	5.26589	6.19515	6.80236	5.8326	5.64097	5.86985		-1.95788	-1.24337	-1.32097	-1.51989		2.88434e-16	0.000194508	4.1513e-06	4.70847e-10
SNOWBALL_001584_st	FAM129A	290022		7.25222	5.16509	6.18322	6.21664	8.37527	8.22108	7.95915	7.94337	7.4172		-1.95729	-6.93581	-3.38734	-2.29829		9.05224e-12	1.21005e-27	2.8017e-20	1.2824e-14
SNOWBALL_009945_st	RCAN2	297986		7.23532	4.50252	4.90717	4.16045	7.81085	8.20409	7.40689	7.24999	6.97773		-1.95717	-7.48689	-5.07294	-7.04833		4.45604e-10	5.46887e-26	1.50374e-22	1.66353e-25
SNOWBALL_009792_st	LOC110261673	297843		8.94529	9.03153	8.80523	8.95811	8.71514	9.91349	9.02041	9.05875	9.16085		-1.95641	1.00774	-1.19211	-1.15088		9.90853e-12	0.942617	0.0297481	0.0873794
SNOWBALL_027885_st	MAP1B	314439		8.90482	6.88748	6.94297	7.00162	8.78021	9.87237	8.63586	8.73156	8.27069		-1.95553	-3.35981	-3.45478	-2.41006		8.05663e-08	6.22249e-15	2.97073e-15	9.54213e-11
SNOWBALL_004032_s_st	CEP78	292382		5.01936	4.34515	4.38091	4.5819	4.69644	5.98362	4.23554	4.35349	4.28149		-1.95106	1.07893	1.01919	1.23149		6.63721e-08	0.557905	0.896862	0.0697411
SNOWBALL_030845_st	AKAP12	317398		4.3113	4.02966	3.92313	3.90884	6.55667	5.27534	6.5921	6.22447	6.82067		-1.95076	-5.90705	-4.92917	-7.52571		9.00446e-06	4.87263e-17	1.77514e-15	5.89554e-19
SNOWBALL_028104_st	PCDH9	314658		4.92432	6.10788	6.3356	5.9753	5.42735	5.88793	5.94087	5.90584	5.70504		-1.9502	1.12273	1.34701	1.20603		9.11049e-07	0.412557	0.0200036	0.158882
SNOWBALL_003028_st	CHAC1	291436		8.59895	5.89649	6.84838	7.14321	8.67117	9.56231	8.46217	8.52018	7.67577		-1.94985	-5.92033	-3.18612	-1.44649		2.84443e-08	2.00315e-21	5.18364e-15	0.000720878
SNOWBALL_044390_st	KNTC1	330919		6.9393	4.08399	4.80857	5.04669	6.31132	7.90131	4.55367	4.98864	4.68425		-1.94803	-1.3848	-1.13293	1.2856		1.12321e-08	0.00181026	0.261632	0.0160865
SNOWBALL_014438_s_st	TOP2A	302194		8.06805	4.40929	5.81583	6.38225	7.45774	9.02959	5.17441	5.8261	5.51581		-1.94738	-1.69951	-1.00715	1.82315		1.06269e-07	9.17971e-06	0.963335	9.25826e-07
SNOWBALL_002849_s_st	NEDD4L	291262		5.56852	5.97308	5.8308	5.80454	6.24513	6.52904	6.11819	6.23804	6.32225		-1.94602	-1.10582	-1.32615	-1.43168		1.68919e-10	0.288471	0.00141701	6.91897e-05
SNOWBALL_020457_st	LOC110257935	307907		7.93165	6.19159	6.49294	6.77636	9.56073	8.89214	9.31322	9.41108	9.30909		-1.94597	-8.70369	-7.5587	-5.78669		5.52464e-12	6.97235e-30	9.08539e-29	1.83325e-26
SNOWBALL_001585_s_st	FAM129A	290023		5.49002	3.78625	4.50415	4.52173	6.51343	6.44878	6.25671	5.99377	5.69977		-1.94364	-5.54218	-2.80815	-2.2627		1.09865e-06	2.77311e-18	2.81115e-11	1.27017e-08
SNOWBALL_006216_st	LOC110260327,LOC100154181	294464		6.44473	5.54384	5.54114	5.73231	5.6555	7.40325	5.19363	5.37909	5.42994		-1.94331	1.27475	1.11888	1.23317		1.53314e-09	0.0112765	0.273	0.0295941
SNOWBALL_005067_st	MEIS1	293372		5.71074	5.40204	5.25829	5.20579	6.00847	6.66874	6.20572	6.1028	6.27316		-1.94261	-1.74555	-1.79566	-2.09561		3.19245e-11	3.37345e-09	9.61094e-10	1.37755e-12
SNOWBALL_024605_s_st	KIF20B	311574		6.59759	4.07074	4.64277	4.82462	5.79393	7.55487	4.55278	4.7728	4.62592		-1.94164	-1.39671	-1.09431	1.14767		1.33895e-08	0.00141748	0.438446	0.211127
SNOWBALL_027169_st		313728		5.76208	5.21881	5.37314	5.99739	6.60433	6.71907	6.08425	5.99339	5.99446		-1.94125	-1.8219	-1.53714	1.00203		0.000786586	0.00229167	0.0296831	0.99404
SNOWBALL_014693_s_st	TOP2A	302438		8.38423	4.83048	6.03172	6.68888	7.81062	9.3412	5.51108	6.15549	5.73123		-1.94123	-1.60281	-1.08958	1.94215		5.69036e-07	0.000174106	0.545358	5.60845e-07
SNOWBALL_031722_st	LRRC8C,LRRC8B	318275		4.67761	5.62752	5.42295	4.94936	5.26365	5.63429	5.35273	5.02107	5.16092		-1.94084	1.20982	1.32123	-1.15794		1.60493e-08	0.0757608	0.00806581	0.183271
SNOWBALL_001195_s_st	SLA-7	289651		6.06409	4.99421	5.20666	5.26649	6.66412	7.01756	6.51133	6.56816	6.45212		-1.93652	-2.86219	-2.56952	-2.27463		3.20242e-07	2.39982e-12	5.39261e-11	2.11744e-09
SNOWBALL_046896_st	APP	333413		4.11939	3.45206	3.52403	4.01239	3.72214	5.07269	4.67545	4.75493	4.41746		-1.93629	-2.33494	-2.34713	-1.32416		4.25051e-07	1.34656e-09	1.15143e-09	0.0213909
SNOWBALL_040005_st	NDC80	326548		7.7832	3.96398	5.3178	5.79349	7.0181	8.73396	4.7153	5.23986	4.77961		-1.93288	-1.68334	1.05551	2.01933		4.59342e-06	0.000183781	0.747101	1.38633e-06
SNOWBALL_014582_st	JUP	302332		7.84342	9.1768	9.04742	9.26726	9.00059	8.79384	8.65019	8.43974	8.49572		-1.93243	1.44054	1.52382	1.70709		8.9852e-14	4.66598e-07	2.03015e-08	4.38476e-11
SNOWBALL_000471_st	TSHZ2	288950		6.03179	6.50646	6.2708	6.1587	7.3219	6.98195	7.3715	7.3132	7.4666		-1.93209	-1.82139	-2.05966	-2.47582		4.4214e-17	1.03191e-15	1.82203e-18	5.7684e-22
SNOWBALL_023055_s_st	AXL	310230		7.91102	6.09911	6.17649	6.03631	8.31801	8.86044	7.58695	7.46149	7.14674		-1.93109	-2.80468	-2.43682	-2.15909		7.97466e-14	2.03586e-20	3.49765e-18	5.02749e-16
SNOWBALL_031380_st		317933		4.20933	3.4239	3.5739	3.6161	3.67438	5.15813	4.41649	4.41759	4.17659		-1.93027	-1.98976	-1.79464	-1.47477		1.285e-05	5.90031e-06	8.07246e-05	0.007481
SNOWBALL_034508_st	ZBTB7C	321057		7.3933	5.73309	5.86387	5.6526	8.88979	8.34177	8.13763	8.09661	7.8311		-1.92983	-5.2947	-4.70026	-4.52683		1.97175e-10	8.61949e-24	1.31771e-22	3.22076e-22
SNOWBALL_008706_st	STIL	296850		6.8002	4.42111	4.71113	5.35706	6.20484	7.74549	4.8071	4.99745	4.8536		-1.92557	-1.30676	-1.21953	1.41761		1.70903e-08	0.0102522	0.0607142	0.000859461
SNOWBALL_012430_st	NCAM1	300293		8.46845	6.48631	6.40185	6.351	8.93376	9.4125	8.73542	8.90436	8.73134		-1.92392	-4.7539	-5.66671	-5.2066		8.59929e-13	7.72158e-26	1.44015e-27	9.40538e-27
SNOWBALL_009224_st	ACADM	297344		7.04002	7.46621	7.68674	8.22282	7.50843	7.98319	7.63506	7.61202	7.73727		-1.92275	-1.12417	1.05316	1.40012		2.03429e-16	0.036528	0.397453	3.98095e-08
SNOWBALL_040135_st	SETBP1	326678		4.15817	4.24276	3.99825	3.89888	6.07799	5.1007	6.42227	6.25625	6.25601		-1.92191	-4.53002	-4.78328	-5.1235		1.31999e-06	1.55465e-16	4.68744e-17	1.07839e-17
SNOWBALL_009692_s_st	LOC595122	297774		9.71706	8.88585	8.85084	9.31017	9.24547	10.6594	8.98811	9.01677	9.11827		-1.9217	-1.07345	-1.12189	1.14227		5.07833e-11	0.442974	0.185418	0.119649
SNOWBALL_006909_st	RARG	295113		7.42759	6.08046	5.98351	6.28815	8.96924	8.36946	8.76277	8.64424	8.55744		-1.92102	-6.41886	-6.32354	-4.82084		1.1714e-13	8.31898e-30	1.14167e-29	4.54105e-27
SNOWBALL_009088_st	SESN2	297217		6.76726	6.03569	5.85785	6.12803	7.70227	7.7087	7.38748	7.32253	7.10383		-1.92044	-2.55229	-2.76002	-1.96673		7.11153e-12	7.48848e-17	4.80501e-18	2.48024e-12
SNOWBALL_004207_st	PCSK6	292535		7.12624	7.37648	6.12631	5.28789	8.33303	8.06723	7.74888	7.40031	7.13285		-1.91984	-1.2945	-2.4183	-3.59244		3.55336e-12	0.000667882	2.44955e-16	5.7399e-22
SNOWBALL_014131_st		301896		5.73902	6.44785	6.20699	6.21102	7.34831	6.67724	7.59523	7.40732	7.64004		-1.91616	-2.21512	-2.29792	-2.69263		2.45004e-10	7.76716e-13	1.95377e-13	7.25633e-16
SNOWBALL_035360_st	SEMA3A	321908		4.90674	2.94621	3.62449	3.58317	5.96559	5.84415	5.27075	5.22771	5.16732		-1.91508	-5.00905	-3.03821	-2.99831		3.38052e-06	7.91848e-17	9.88439e-12	1.39454e-11
SNOWBALL_026551_st	FAM81A	313299		4.28749	3.61517	3.84535	4.00986	4.88203	5.22453	4.21169	4.39039	4.67472		-1.9146	-1.51206	-1.45907	-1.58541		1.49403e-05	0.00428614	0.00907561	0.00149878
SNOWBALL_027770_st		314324		8.15882	5.94744	7.06212	7.12233	9.23672	9.09439	8.8305	8.85584	8.29461		-1.91264	-7.37711	-3.46707	-2.25368		5.00158e-11	9.62623e-28	3.50698e-20	6.10096e-14
SNOWBALL_006366_s_st	LRRC8C,LRRC8B	294609		4.4228	5.2782	5.08783	4.71236	5.11808	5.35819	4.9865	4.97398	5.05542		-1.91241	1.22408	1.08211	-1.26844		1.90484e-11	0.010936	0.363639	0.00276662
SNOWBALL_023021_s_st	DDIT3	310202		6.01212	6.05664	6.34878	7.07778	5.32504	6.94707	6.7495	7.02172	6.6886		-1.91183	-1.61649	-1.59432	1.30965		4.64413e-06	0.00042331	0.000601645	0.0483663
SNOWBALL_021011_s_st	CCNB1	308403		8.13306	4.46862	5.55663	6.237	7.18238	9.06797	5.0141	5.75329	5.36364		-1.91177	-1.4595	-1.14604	1.83192		2.99667e-06	0.00411853	0.341908	1.00523e-05
SNOWBALL_004186_st	GRIN3A	292517		5.69504	5.44915	5.06917	4.90734	6.44017	6.62974	7.45586	7.81868	7.56301		-1.91148	-4.01865	-6.7249	-6.3014		1.22596e-07	3.80636e-17	5.81587e-22	2.04246e-21
SNOWBALL_006143_s_st	ARHGEF2	294395		8.19256	6.98249	7.05497	7.17428	8.73054	9.12696	8.55776	8.47187	8.19743		-1.91109	-2.97991	-2.67012	-2.03236		2.73833e-14	4.35864e-22	1.9683e-20	1.45038e-15
SNOWBALL_014664_st	ATAD5	302411		7.08038	6.18014	6.24186	6.46841	6.50165	8.01477	5.59436	5.90285	5.80703		-1.91108	1.50085	1.26489	1.5816		1.08945e-08	8.27506e-05	0.0204657	1.23671e-05
SNOWBALL_024728_st	FAM213A	311676		4.83195	8.19685	8.1651	8.31221	5.84905	5.76519	6.051	6.1535	6.14661		-1.90956	4.42553	4.03229	4.48651		9.3726e-06	6.50143e-15	5.12823e-14	4.83073e-15
SNOWBALL_019571_st	NCAPG2	307057		7.44506	5.10118	5.60869	5.94098	7.09229	8.37786	5.48832	5.6687	5.48657		-1.90898	-1.3078	-1.04247	1.37022		1.27445e-09	0.00371974	0.708982	0.000712215
SNOWBALL_036056_st	SOGA3,KIAA0408	322604		2.83829	3.04779	2.53081	2.46597	3.38375	3.77022	3.76843	3.64583	3.64106		-1.90782	-1.64791	-2.16598	-2.25807		2.44401e-06	0.0001547	6.16228e-08	1.85219e-08
SNOWBALL_022704_s_st	CCNB1	309943		8.30219	3.92431	5.36646	6.07869	7.42637	9.23411	4.63776	5.66187	5.21809		-1.90781	-1.63971	-1.22724	1.8158		9.59383e-05	0.00235191	0.234585	0.00028264
SNOWBALL_008346_s_st	AXL	296499		8.506	6.76147	6.86052	6.87959	9.00286	9.4379	8.20459	8.1182	7.77323		-1.90779	-2.7191	-2.39111	-1.85785		4.87443e-11	5.71872e-17	5.52459e-15	1.54462e-10
SNOWBALL_009090_st		297219		4.05534	4.03329	3.94434	4.31011	5.51065	4.98705	5.36347	5.24864	5.21454		-1.90754	-2.51433	-2.46965	-1.8718		2.35996e-07	3.60678e-11	6.24084e-11	4.3772e-07
SNOWBALL_001599_st	CD55	290037		7.56	6.35351	6.24076	6.07895	9.70834	8.49164	9.73053	9.84273	9.58981		-1.90745	-10.3893	-12.1422	-11.3992		0.000105237	2.40286e-19	2.46578e-20	6.09284e-20
SNOWBALL_009950_st	PRIM2	297989		6.9796	5.77139	5.87299	6.34497	6.81708	7.90926	6.55448	6.46113	6.36577		-1.90483	-1.72081	-1.5033	-1.01452		1.0574e-12	1.44836e-10	1.56013e-07	0.875558
SNOWBALL_016498_st	KNTC1	304169		6.25145	3.37232	3.9663	4.38084	5.78178	7.17988	3.84741	4.31788	4.04055		-1.90321	-1.39	-1.27596	1.26602		4.45353e-06	0.013955	0.0739292	0.0845987
SNOWBALL_002392_s_st	MMS22L	290814		5.59781	4.72536	4.98804	5.07353	5.18973	6.52555	4.96729	4.89041	4.92771		-1.90229	-1.18257	1.07002	1.10635		1.45988e-06	0.206152	0.649162	0.475314
SNOWBALL_010419_st	BLM	298424		5.46663	4.44053	4.61557	4.80416	4.92121	6.39333	4.31712	4.20221	4.29451		-1.90092	1.08931	1.33179	1.42371		3.93014e-07	0.523534	0.0151227	0.00271241
SNOWBALL_003611_st	CDK5RAP2	291995		5.7088	5.08166	5.18407	5.21101	6.49838	6.63497	6.23266	6.04136	6.07789		-1.90022	-2.22068	-1.81163	-1.82371		1.64408e-16	8.93549e-20	2.13913e-15	1.48437e-15
SNOWBALL_022442_s_st	IGFBP2	309746		7.85265	8.48852	8.16992	7.75786	8.12798	8.77812	8.3989	8.36268	8.35259		-1.8993	1.06409	-1.14294	-1.51019		0.00657816	0.835104	0.62999	0.0880163
SNOWBALL_025166_st	MCM3	312063		5.88499	4.59179	4.99501	5.29682	5.6787	6.80981	4.42306	4.62933	4.54273		-1.89845	1.12407	1.28849	1.68657		2.64692e-07	0.35239	0.0288548	1.25062e-05
SNOWBALL_034502_st	SCARA3	321051		7.39411	8.29833	8.34725	7.93634	8.37591	8.31853	8.63303	8.53858	8.49544		-1.89792	-1.26112	-1.14182	-1.47335		3.34392e-17	1.42896e-05	0.010157	1.90573e-10
SNOWBALL_011449_s_st	HOPX	299357		5.43884	6.8493	6.51382	6.11959	5.95663	6.36247	6.10844	6.32994	5.98253		-1.89687	1.67118	1.13594	1.09966		4.9465e-07	2.68455e-05	0.321203	0.476695
SNOWBALL_033665_st	PATJ	320216		4.29145	5.26874	5.00787	5.25933	5.7393	5.21387	6.08056	6.0975	6.2591		-1.89529	-1.75542	-2.1282	-1.99968		7.6309e-09	1.4217e-07	1.03424e-10	1.01984e-09
SNOWBALL_033966_st	PBX1	320517		5.61514	6.27945	6.13217	6.13504	7.32226	6.53726	7.52998	7.36811	7.36545		-1.8949	-2.37927	-2.35535	-2.34634		4.21416e-10	5.98992e-14	8.65781e-14	9.95712e-14
SNOWBALL_022977_s_st	UNC5B	310168		5.20813	5.83521	5.92568	5.9863	7.07219	6.12992	6.09169	6.16528	5.99693		-1.89446	-1.19456	-1.18067	-1.00739		1.14373e-11	0.0212094	0.0319271	0.942668
SNOWBALL_024509_s_st	FAM13C	311488		6.06952	4.56287	4.6397	3.97794	6.55146	6.98981	6.73616	6.47933	6.54537		-1.8925	-4.51053	-3.57919	-5.92753		4.45025e-09	9.1854e-21	3.25194e-18	2.17577e-23
SNOWBALL_018749_st	SPDL1	306302		6.32907	3.63587	3.95321	4.46156	4.88298	7.24771	4.03377	4.07541	4.00848		-1.89033	-1.31759	-1.0884	1.36896		2.2852e-07	0.0154813	0.511817	0.00573426
SNOWBALL_047427_st	DYRK2	333944		5.95924	5.44247	5.45841	5.466	6.16174	6.87785	6.21171	6.33147	6.28448		-1.89029	-1.70437	-1.83154	-1.76354		5.84743e-13	9.96274e-11	2.69074e-12	1.75706e-11
SNOWBALL_020079_st	ADGRG2	307548		4.13175	4.68843	4.89992	4.04957	4.34266	5.04981	4.09366	4.06821	3.97484		-1.88958	1.51023	1.77979	1.05316		7.29908e-06	0.00245885	3.71733e-05	0.755895
SNOWBALL_018449_st	LOC100517129	306025		6.03016	6.83649	6.65142	6.50932	6.79602	6.94749	7.25489	7.04047	7.17332		-1.88862	-1.33644	-1.30953	-1.58446		4.98361e-13	4.07804e-05	0.000118788	3.89613e-09
SNOWBALL_022316_st	LASP1	309624		6.82557	5.83731	6.35403	6.57575	7.50652	7.74262	6.99345	6.84321	6.89316		-1.88824	-2.2286	-1.40365	-1.24609		6.18142e-12	4.80062e-15	1.27512e-05	0.00330427
SNOWBALL_021835_st	RHNO1	309159		5.66034	3.70209	4.11279	4.2035	5.37839	6.57711	4.73708	4.58915	4.48625		-1.88789	-2.04911	-1.39123	-1.21651		1.36388e-07	8.50659e-09	0.00288988	0.0834639
SNOWBALL_002589_st	CA12	291007		5.32667	7.38547	7.69163	8.46076	6.68288	6.24332	7.20087	7.6814	8.73664		-1.88772	1.1365	1.00712	-1.21073		0.00142289	0.577425	0.979052	0.380776
SNOWBALL_002288_st	HINT3	290713		4.59579	4.28879	4.10996	4.39545	5.46188	5.51215	5.36183	5.36998	5.4211		-1.88735	-2.10386	-2.39499	-2.03589		1.16021e-07	2.88922e-09	4.0872e-11	8.7508e-09
SNOWBALL_027458_st	PAICS	314012		4.41149	5.73672	5.20428	5.11546	4.7531	5.32714	4.91344	4.8821	5.13047		-1.88643	1.76942	1.25022	-1.01046		0.00366722	0.00899524	0.3482	0.971993
SNOWBALL_002358_s_st	NT5E	290781		7.24432	5.8061	6.02485	6.12377	6.87164	8.15892	6.80765	7.22228	7.07742		-1.88505	-2.00215	-2.2933	-1.93678		3.1109e-09	2.98918e-10	1.91749e-12	1.07881e-09
SNOWBALL_002442_st	C1H18orf54	290864		6.09324	4.26406	4.55084	4.31913	5.50893	7.00634	5.49916	5.34853	5.05941		-1.88309	-2.35398	-1.73833	-1.6705		4.07844e-08	1.72482e-11	7.3059e-07	3.06347e-06
SNOWBALL_010191_st	FANCI	298208		5.7794	4.62536	4.77128	5.10527	5.27205	6.69074	4.53391	4.71578	4.6787		-1.88079	1.06544	1.03922	1.34403		1.12934e-10	0.496665	0.697508	0.000383477
SNOWBALL_003679_st	PSAT1	292062		10.6993	10.1282	10.3042	10.8071	11.3944	11.6102	10.9815	11.0065	10.4153		-1.88011	-1.80667	-1.62714	1.31211		3.83794e-10	2.07151e-09	1.93076e-07	0.001674
SNOWBALL_013363_st	UBE2T	301185		6.58197	4.53641	4.75826	5.04974	5.88331	7.49094	5.09105	4.96219	4.89101		-1.8777	-1.4688	-1.15184	1.11631		3.57935e-07	0.000875465	0.247814	0.383912
SNOWBALL_007737_st	AMIGO2	295905		7.17249	4.55937	4.57884	4.43903	6.30304	8.08122	5.60217	5.48932	5.24632		-1.87739	-2.06023	-1.87967	-1.74993		4.76985e-07	2.37078e-08	4.58574e-07	4.61637e-06
SNOWBALL_026480_st	TMEM106A	313238		4.78812	4.55402	4.58078	4.53054	5.94968	5.69675	6.15545	5.94644	5.99547		-1.87727	-3.03443	-2.57696	-2.7605		4.36049e-10	1.08444e-17	2.29562e-15	2.24399e-16
SNOWBALL_000594_st	PTN	289069		3.97836	3.20137	3.38065	3.4118	5.06474	4.88453	5.35677	5.93054	6.75376		-1.87406	-4.45491	-5.85586	-10.1398		0.0007425	2.64688e-11	1.80861e-13	2.61471e-17
SNOWBALL_021348_s_st	LXN	308688		7.98216	7.10488	7.21528	7.11114	8.4466	8.88814	8.42505	8.63778	8.62768		-1.87382	-2.49695	-2.68049	-2.86103		1.65354e-10	1.92976e-15	1.61472e-16	1.83121e-17
SNOWBALL_002493_st	APH1B	290913		3.40011	3.32104	3.09978	3.28083	3.4052	4.30493	3.59003	3.65461	3.68126		-1.87232	-1.20497	-1.46899	-1.3199		9.07898e-05	0.266728	0.014507	0.0839047
SNOWBALL_004088_st	TUBB4B	292433		8.33502	7.23707	7.6582	8.0964	8.34691	9.23967	7.51263	7.66199	7.7174		-1.87209	-1.21046	-1.00263	1.30044		8.34116e-12	0.0105133	0.979378	0.000480189
SNOWBALL_016736_s_st	GLTP	304400		7.29547	6.24751	6.77031	7.27097	8.10733	8.19936	8.28996	8.53984	8.7514		-1.87111	-4.11945	-3.40941	-2.79032		1.42834e-10	3.78926e-22	6.45441e-20	3.21083e-17
SNOWBALL_016094_st	RTP4	303778		4.80568	6.54073	6.31569	6.18079	6.34266	5.70919	7.03171	6.99223	7.33802		-1.87061	-1.4054	-1.5983	-2.23029		2.22411e-08	0.000777086	7.9259e-06	3.82543e-11
SNOWBALL_016388_st	PBK	304059		7.99112	4.15675	5.45359	6.04611	7.30016	8.89437	4.98979	5.61961	5.27696		-1.87028	-1.78143	-1.12196	1.70426		1.49456e-05	5.3822e-05	0.461886	0.00016837
SNOWBALL_024592_st	MYOF	311562		8.60564	6.10578	6.28803	6.36661	9.27514	9.50884	8.99653	8.78458	8.67123		-1.87021	-7.41656	-5.64337	-4.94038		6.67391e-14	5.14446e-32	1.31584e-29	2.68794e-28
SNOWBALL_029688_st	STXBP6	316241		3.15574	2.65643	2.46327	2.41762	4.14853	4.05861	4.18062	4.27768	4.31132		-1.86978	-2.87624	-3.51717	-3.71587		8.46289e-11	5.88783e-18	1.29512e-20	2.79841e-21
SNOWBALL_005830_st	PBX1	294094		7.24361	7.86111	7.76773	7.82499	8.76659	8.14529	9.01994	8.88196	9.00924		-1.86824	-2.23276	-2.1648	-2.27246		1.37068e-14	3.07241e-18	1.18917e-17	1.44338e-18
SNOWBALL_024619_s_st	PAPSS2	311588		8.07211	7.07697	7.26559	7.60803	8.9072	8.9728	8.63178	8.8026	8.23724		-1.86696	-2.93795	-2.90192	-1.54671		3.71582e-13	3.79013e-21	5.71573e-21	7.35266e-09
SNOWBALL_013863_st	CKAP2	301647		8.23062	4.61849	5.78418	6.18905	7.23409	9.13046	5.57387	5.96625	5.7507		-1.86586	-1.93909	-1.13451	1.35506		2.59757e-08	6.25786e-09	0.239138	0.00263693
SNOWBALL_008032_st	SHCBP1	296188		7.91608	3.51255	5.07561	5.6188	6.8	8.81574	4.12307	5.19988	4.58016		-1.86563	-1.52681	-1.08995	2.05428		0.000198187	0.0104671	0.660179	2.40856e-05
SNOWBALL_014023_s_st	PCDH9	301799		6.32238	7.53226	7.73579	7.5093	7.3116	7.22037	7.47182	7.4598	7.46373		-1.86347	1.04279	1.21082	1.03209		1.06137e-13	0.571113	0.00285093	0.679523
SNOWBALL_023634_s_st	DBNDD2	310702		7.30839	5.71304	6.1241	6.18402	8.34617	8.20587	7.90408	8.00681	7.66997		-1.86281	-4.56633	-3.68766	-2.80101		1.20218e-06	2.08844e-17	3.34452e-15	5.16605e-12
SNOWBALL_044715_st	SASS6	331244		4.07377	2.73706	2.85472	3.08543	3.45805	4.97	2.62671	2.863	2.82233		-1.8612	1.07949	-1.00576	1.20006		2.63464e-08	0.502066	0.966299	0.0755724
SNOWBALL_023834_st	SMIM19	310885		6.59288	5.07137	5.15026	4.80045	7.23264	7.48895	7.13748	7.15886	6.71082		-1.861	-4.18756	-4.0239	-3.75905		4.02042e-10	7.37404e-22	2.04265e-21	1.23384e-20
SNOWBALL_016400_st	HMGB2	304071		7.32537	6.87781	6.95487	6.83894	6.7278	8.22129	5.652	5.82691	5.78436		-1.8608	2.33887	2.18548	2.07711		1.61269e-11	9.77481e-16	1.46826e-14	1.22926e-13
SNOWBALL_003715_st	MSANTD3	292095		5.53925	4.59518	4.49018	4.50003	6.24132	6.43451	6.19431	6.18275	6.19506		-1.85994	-3.0296	-3.23232	-3.23782		2.95915e-12	1.3134e-20	1.71134e-21	1.62443e-21
SNOWBALL_016915_st	TMEM26	304573		6.51853	6.0476	6.48618	6.85706	6.38023	7.41378	6.46086	6.34143	6.45636		-1.85993	-1.33169	1.10554	1.32014		2.35499e-10	0.000629629	0.258447	0.000897947
SNOWBALL_037635_st	NR1D2	324183		5.64675	4.94215	5.27019	5.0207	6.48303	6.54079	6.30787	6.20198	6.39686		-1.85838	-2.57704	-1.90763	-2.59576		3.88321e-05	9.15007e-09	2.01607e-05	7.61518e-09
SNOWBALL_003131_st	NEDD4L	291537		6.47928	6.75565	6.61654	6.79465	7.08723	7.37286	6.9343	6.95015	7.0967		-1.85777	-1.13182	-1.26016	-1.23289		2.16203e-14	0.0432801	0.000172129	0.000605121
SNOWBALL_013799_s_st	LRCH1	301585		5.48352	4.99	5.31484	5.23773	6.35874	6.37699	5.89	5.74274	5.90684		-1.85764	-1.86608	-1.34528	-1.59009		2.19307e-12	1.76535e-12	4.10282e-05	5.6612e-09
SNOWBALL_047417_st	CCDC112	333934		5.07076	4.16997	3.94183	3.99826	5.81777	5.96355	5.65049	5.62595	5.60511		-1.85677	-2.79049	-3.21345	-3.04585		3.10311e-06	2.09147e-11	4.68053e-13	1.93019e-12
SNOWBALL_021926_st		309247		4.08082	4.77026	4.33847	4.62027	5.60714	4.97298	5.7252	5.61386	5.85219		-1.85596	-1.93849	-2.42065	-2.34878		4.47457e-05	1.51374e-05	5.31165e-08	1.14533e-07
SNOWBALL_022321_s_st	BRCA1	309629		6.0305	4.38854	4.8764	5.09521	5.66249	6.92265	4.53074	4.59261	4.64565		-1.85594	-1.10358	1.21739	1.36563		2.2263e-07	0.420354	0.0808107	0.00471544
SNOWBALL_002985_st	ATP8B1	291394		5.72045	4.66322	5.29315	5.79793	6.19708	6.61152	5.78126	5.98459	6.49502		-1.85455	-2.17052	-1.61489	-1.62123		2.98597e-12	2.50061e-15	3.04517e-09	2.48419e-09
SNOWBALL_027407_st	PRC1	313961		6.07864	3.4441	3.96531	4.40205	5.13116	6.9693	3.85065	4.13628	3.89656		-1.85403	-1.32551	-1.12581	1.4196		3.63247e-06	0.027205	0.397015	0.0057431
SNOWBALL_010589_s_st	SLC7A7	298583		4.71063	4.63225	4.8457	4.61316	5.77295	5.60099	5.72815	5.39102	5.62715		-1.85365	-2.13746	-1.45935	-2.01949		8.09691e-07	8.40143e-09	0.00130738	5.14656e-08
SNOWBALL_009620_x_st	LOC100156932	297714		7.62883	6.59921	6.69053	6.82082	6.8517	8.51896	6.45951	6.55756	6.50993		-1.85335	1.10167	1.09655	1.24047		4.00892e-06	0.502561	0.525959	0.0996847
SNOWBALL_021236_s_st	B3GNT5	308595		4.69252	4.67234	4.21142	4.78833	5.2899	5.58238	4.92908	4.80714	4.88886		-1.85299	-1.19478	-1.51123	-1.07217		1.10518e-10	0.0278591	1.33179e-06	0.436689
SNOWBALL_035615_st	EPDR1	322163		7.42538	4.79899	4.98559	4.92792	8.05799	8.31434	8.10959	7.98558	7.91229		-1.85184	-9.92178	-7.9999	-7.91378		2.98275e-06	3.50856e-23	1.26969e-21	1.53153e-21
SNOWBALL_002841_st	HACD4	291254		5.86727	4.1063	5.3234	5.39627	6.7936	6.75511	6.92929	6.79687	6.68081		-1.85041	-7.0763	-2.7769	-2.43605		1.87306e-08	1.57408e-24	1.22797e-14	8.86041e-13
SNOWBALL_010193_st	SLC25A21	298210		5.22766	4.94299	4.70596	5.00853	6.26946	6.11505	6.51134	6.52072	6.57307		-1.84983	-2.96565	-3.51804	-2.95784		1.49098e-09	4.98309e-17	3.20014e-19	5.41314e-17
SNOWBALL_045426_st	PER3	331954		5.88496	6.26653	6.13162	6.15263	6.56954	6.77205	6.52286	6.60212	6.78954		-1.84945	-1.19444	-1.38559	-1.555		1.07681e-13	0.00501678	1.25025e-06	1.37108e-09
SNOWBALL_003899_st	PCSK6	292267		7.11809	7.33565	6.32472	5.78854	8.26725	8.00422	7.67457	7.42335	7.16172		-1.84821	-1.26481	-2.14151	-2.59042		5.51193e-10	0.00574044	1.29208e-12	1.12571e-15
SNOWBALL_005182_st	KIAA1841	293482		4.95618	4.58486	4.48834	4.86034	4.95838	5.84214	5.05527	5.01419	5.15537		-1.84799	-1.38551	-1.43979	-1.2269		9.38495e-10	0.000211221	4.30413e-05	0.0188361
SNOWBALL_026215_s_st	MCM7	312996		7.61535	7.11653	6.90271	7.39278	7.29105	8.50119	6.57267	6.78205	6.85851		-1.84784	1.45786	1.08723	1.44822		5.2676e-06	0.00343754	0.574146	0.00404198
SNOWBALL_009592_x_st	LOC110261663	297686		6.45213	5.84117	5.82605	5.82819	5.97177	7.33759	5.59603	5.71848	5.6597		-1.84736	1.18521	1.07741	1.12388		2.56266e-08	0.0951148	0.507984	0.271683
SNOWBALL_045100_st	NEDD4L	331628		5.29931	5.54934	5.48105	5.44655	6.054	6.18295	5.7086	5.72009	5.71384		-1.84502	-1.11672	-1.18021	-1.20355		2.67915e-12	0.127818	0.0184484	0.00823147
SNOWBALL_017745_s_st	CYP4V2	305344		5.93912	4.94374	4.96683	4.64308	6.67823	6.8226	6.9891	6.87998	6.83455		-1.84483	-4.12777	-3.76631	-4.56772		6.25736e-08	9.82623e-19	9.97681e-18	8.69963e-20
SNOWBALL_002771_s_st	RAD51	291187		4.93851	3.40999	3.70181	3.67752	4.51576	5.82177	3.89101	3.96745	3.89429		-1.84453	-1.39574	-1.20217	-1.16213		4.5531e-05	0.023302	0.235721	0.345913
SNOWBALL_041949_st	SLC43A3	328487		6.89348	5.34641	5.55073	5.7806	7.60422	7.77598	7.102	7.17666	7.09735		-1.84357	-3.37666	-3.0864	-2.49104		3.58613e-08	7.79184e-17	1.0169e-15	8.15487e-13
SNOWBALL_000883_st	LOC100156167	289353		7.0569	5.32673	5.54786	5.99221	8.01604	7.93904	7.66049	7.52567	7.29723		-1.84311	-5.04119	-3.93895	-2.47088		2.52732e-11	1.14191e-25	5.14541e-23	1.21979e-16
SNOWBALL_006200_s_st	LRRC8D	294449		8.53859	9.10422	9.05403	9.13295	9.19494	9.42039	9.15455	9.06846	8.84591		-1.84267	-1.0355	-1.01005	1.22014		4.10066e-21	0.40681	0.835206	9.23112e-07
SNOWBALL_007516_s_st	ADAMTS20	295696		3.86026	6.4301	5.94979	6.12513	4.25544	4.74161	4.14338	3.96822	4.16808		-1.84211	4.87945	3.94925	3.88266		2.24322e-06	7.92576e-18	1.00397e-15	1.51291e-15
SNOWBALL_012671_st	STEAP2	300529		7.78418	6.10603	6.59706	6.58716	7.82906	8.66542	7.86337	8.03151	7.78096		-1.84196	-3.38075	-2.7028	-2.28755		4.1227e-09	3.17538e-18	2.99916e-15	9.6777e-13
SNOWBALL_018823_st	ADAMTS6	306374		7.46965	5.17663	5.31004	5.15171	8.40133	8.35079	7.80991	7.58899	7.42163		-1.84183	-6.20433	-4.85324	-4.82296		2.82718e-06	8.76093e-20	1.35315e-17	1.55037e-17
SNOWBALL_005153_st	MTA3	293454		5.99467	5.48526	5.55934	5.73691	6.72764	6.87381	6.79453	6.64664	6.56214		-1.83928	-2.47816	-2.12476	-1.77182		9.18599e-09	1.45756e-13	3.58127e-11	4.03951e-08
SNOWBALL_010541_st	ATXN3	298539		8.71839	7.70853	7.67109	7.82459	9.28088	9.59734	9.33837	9.29759	8.98184		-1.83903	-3.09478	-3.08762	-2.23032		6.33724e-12	8.70771e-21	9.3667e-21	1.19289e-15
SNOWBALL_007885_st	LOC110257609	296043		8.82308	7.139	7.90084	8.25344	9.50103	9.69901	9.13428	9.15905	9.05427		-1.83519	-3.98693	-2.39199	-1.74211		6.91562e-16	9.45462e-29	2.38005e-21	1.29057e-14
SNOWBALL_004621_st	NCAPH	292933		6.67479	4.46098	4.86027	5.20441	5.75264	7.55068	4.37793	4.70881	4.40517		-1.83514	1.05926	1.11069	1.74019		9.14502e-08	0.638001	0.354648	6.29155e-07
SNOWBALL_033964_s_st	SCARA3	320515		6.64457	7.46492	7.56103	7.24377	7.78545	7.52036	7.80028	7.73638	7.78087		-1.83502	-1.26169	-1.12924	-1.45105		8.7601e-17	8.94604e-06	0.0158124	2.81158e-10
SNOWBALL_040139_st	BCL9	326682		5.752	6.02398	5.90298	5.71605	5.90645	6.62775	6.25126	6.19803	6.25066		-1.83495	-1.17063	-1.22693	-1.44855		1.62057e-10	0.0528731	0.0109124	9.27456e-06
SNOWBALL_014618_s_st	ABCC3	302368		5.66453	5.39785	4.96726	5.27141	7.05444	6.53957	6.8825	6.77321	6.42217		-1.83406	-2.79849	-3.49659	-2.22031		3.22713e-07	3.49725e-13	6.65334e-16	5.05693e-10
SNOWBALL_005619_st	FAM49B	293890		6.74983	6.63151	6.61544	6.83431	7.07671	7.62471	6.70235	6.60479	6.65118		-1.83386	-1.05033	1.00741	1.13535		2.60615e-15	0.42649	0.919679	0.0230049
SNOWBALL_032965_st	MCM10	319516		5.18545	4.73826	4.74008	5.37991	4.72925	6.06024	4.01701	4.14772	4.08242		-1.83374	1.64861	1.50771	2.45801		6.86407e-07	2.24092e-05	0.000371796	5.30056e-11
SNOWBALL_016528_s_st	RFC5	304199		7.68091	7.15829	7.01332	7.21279	7.56268	8.55569	7.5037	7.40224	7.47733		-1.83373	-1.27052	-1.30941	-1.20125		2.99505e-11	0.00154997	0.000401233	0.0152859
SNOWBALL_016820_st	YWHAH	304482		8.32156	8.22434	8.309	8.46195	8.42434	9.1956	8.16718	8.2626	8.3657		-1.83279	1.04041	1.03269	1.06899		1.50337e-16	0.491272	0.586216	0.215129
SNOWBALL_031062_st	NTN4	317615		2.41269	2.64141	2.55058	2.96891	3.32915	3.28635	3.68221	3.36679	3.44965		-1.83231	-2.05736	-1.76077	-1.39546		2.6775e-06	7.56616e-08	9.04363e-06	0.00647567
SNOWBALL_002297_st	LOC102160401	290722		6.60896	5.16085	5.51455	5.89922	6.09834	7.48249	5.52396	5.68974	5.62906		-1.83214	-1.28619	-1.12911	1.20594		5.24346e-09	0.00601421	0.208826	0.0431743
SNOWBALL_022379_s_st	MCM7	309686		7.04038	6.36102	6.38236	6.74895	6.78206	7.91222	6.05358	6.22586	6.25386		-1.83	1.23751	1.11458	1.40941		4.33078e-10	0.0102147	0.215468	5.37559e-05
SNOWBALL_007728_st	GAS2L3	295897		7.46832	4.27089	5.04681	5.37062	6.63057	8.34008	5.57572	5.72117	5.66011		-1.82989	-2.47055	-1.59589	-1.22221		5.86618e-08	1.42747e-12	9.40217e-06	0.0506373
SNOWBALL_015504_st	TRIM59	303200		6.11203	3.56831	3.77916	4.08522	5.5541	6.98353	5.58961	5.58868	5.48802		-1.82956	-4.05951	-3.50525	-2.64415		3.59426e-07	1.53592e-17	6.46835e-16	2.00951e-12
SNOWBALL_003122_st	LOC100156248	291528		6.42517	5.40895	5.36952	5.67893	6.98719	7.29666	6.78618	6.81168	6.97938		-1.82955	-2.5977	-2.71727	-2.46305		9.19536e-12	3.80243e-18	7.64305e-19	2.73457e-17
SNOWBALL_016283_st	CDCA2	303957		6.36724	4.27053	4.64671	4.98186	5.48777	7.23849	4.23731	4.45591	4.41692		-1.82925	1.02329	1.1414	1.47933		1.23863e-07	0.863744	0.234148	0.000226396
SNOWBALL_026407_st	EMP3	313171		7.82272	6.25338	6.45968	6.57831	8.2445	8.69359	8.02188	8.13486	8.15135		-1.82876	-3.40699	-3.1936	-2.97532		2.0682e-11	1.45896e-21	1.02112e-20	9.51085e-20
SNOWBALL_029481_st	TACC2	316034		5.65023	5.46592	5.31989	5.40506	6.24256	6.52103	6.01342	5.81824	5.9778		-1.82868	-1.46155	-1.4126	-1.48735		1.17943e-09	1.99338e-05	8.45593e-05	9.38051e-06
SNOWBALL_007217_st	SPX	295403		5.14935	4.5455	5.00385	4.97811	5.66314	6.02007	5.14144	5.14689	5.23234		-1.82857	-1.51147	-1.10422	-1.1927		2.35886e-08	3.62199e-05	0.349966	0.0757796
SNOWBALL_034103_st	SLC43A3	320654		7.4815	5.24045	5.67683	6.00577	8.03376	8.35188	7.58153	7.74878	7.50556		-1.82814	-5.06681	-4.20453	-2.82803		1.64124e-07	2.35799e-20	1.72815e-18	8.01759e-14
SNOWBALL_023332_s_st	ATXN3	310437		8.99536	7.92528	8.05798	8.17585	9.5346	9.86466	9.52275	9.48322	9.23116		-1.82677	-3.02612	-2.68559	-2.07817		1.12082e-15	4.85722e-25	3.29175e-23	1.53693e-18
SNOWBALL_002889_st	KNL1	291302		6.9725	3.6589	4.36033	4.95901	5.83909	7.84123	3.9805	4.42993	4.09523		-1.82606	-1.24972	-1.04943	1.81979		5.45316e-06	0.0850526	0.755676	6.03525e-06
SNOWBALL_007801_st	LOC100622780	295965		6.72049	5.18363	5.37779	5.89049	6.65067	7.58854	6.10673	6.07603	6.10701		-1.8252	-1.89619	-1.62252	-1.16193		5.7085e-13	8.55378e-14	2.89746e-10	0.0223198
SNOWBALL_040241_st	GALNT5	326784		4.21908	3.00945	3.42204	3.7045	5.09125	5.08662	5.69774	5.73802	5.9447		-1.82455	-6.44549	-4.97943	-4.72461		2.07359e-07	2.14133e-22	4.52376e-20	1.46622e-19
SNOWBALL_014144_st		301908		4.52443	5.28585	4.93234	4.97785	6.2137	5.39152	6.28842	6.12536	6.38946		-1.82398	-2.00356	-2.28631	-2.66034		1.40666e-07	4.92795e-09	5.14641e-11	3.73142e-13
SNOWBALL_026044_s_st	SETBP1	312846		4.82838	5.26128	4.91177	4.91951	5.76669	5.6943	6.96452	6.75406	6.31534		-1.82249	-3.25632	-3.58579	-2.6314		0.00126192	1.29737e-08	1.89134e-09	9.76171e-07
SNOWBALL_021392_st	KIAA1211	308729		5.5038	4.54188	4.57881	5.0683	5.90769	6.36949	5.7177	5.96864	6.40215		-1.82221	-2.25921	-2.62046	-2.52075		1.00157e-06	9.39367e-10	9.64401e-12	3.11271e-11
SNOWBALL_014140_st		301904		5.80348	6.47938	6.20576	6.30658	7.26316	6.66779	7.48442	7.35835	7.5595		-1.82047	-2.00701	-2.22313	-2.38323		2.94067e-10	4.27927e-12	6.63396e-14	4.59946e-15
SNOWBALL_002654_st	ZBTB7C	291071		7.60245	6.13796	6.22719	6.09689	8.98557	8.4666	8.31197	8.2881	8.05456		-1.82026	-4.51274	-4.17252	-3.88434		1.11155e-07	1.32482e-19	8.63499e-19	5.1571e-18
SNOWBALL_007990_st	GINS3	296147		4.24366	3.98997	3.87469	4.1201	4.27788	5.10468	4.03461	4.0943	4.16575		-1.81632	-1.03143	-1.16442	-1.03215		1.11122e-07	0.810359	0.155989	0.805764
SNOWBALL_030538_st	TMEM30B	317091		5.91529	5.61651	5.65908	5.6419	7.96045	6.77576	8.30542	8.23208	8.06104		-1.81563	-6.44823	-5.95048	-5.34852		1.03893e-06	2.75453e-21	1.33469e-20	1.18578e-19
SNOWBALL_003177_st	CDKN3	291580		6.44957	4.4107	4.7028	4.96067	6.01954	7.30962	5.16853	5.28299	5.181		-1.8151	-1.69095	-1.49504	-1.165		5.26614e-08	7.71026e-07	7.6492e-05	0.138894
SNOWBALL_046767_st	TACC2	333284		4.77943	4.45817	4.15494	4.36303	5.35889	5.63851	5.08716	4.78026	5.24946		-1.81389	-1.54649	-1.54255	-1.8486		8.58673e-12	2.92005e-08	3.34064e-08	3.43568e-12
SNOWBALL_022482_st	ST6GAL1	309780		4.14956	6.68421	5.66131	5.47083	4.99562	5.00756	5.40433	5.49725	5.74336		-1.81252	2.42818	1.12043	-1.20793		1.97031e-07	8.09897e-12	0.319078	0.0793828
SNOWBALL_025769_st	MCM6	312600		8.32497	7.53591	7.57338	7.88004	8.1352	9.18255	7.53257	7.58111	7.51344		-1.812	1.00231	-1.00537	1.28931		1.20289e-13	0.97792	0.948048	5.42149e-05
SNOWBALL_010733_st	FAH	298718		6.35733	8.98778	8.82028	8.48007	8.17469	7.21446	8.33527	8.15376	8.40783		-1.81143	1.57191	1.58723	1.05135		1.34645e-10	1.09775e-07	6.87616e-08	0.579162
SNOWBALL_035460_st	GNB4	322008		6.73196	4.74608	4.81398	4.81615	7.2296	7.58872	7.37901	7.32379	7.2352		-1.81097	-6.20283	-5.69546	-5.34818		8.43795e-07	3.43711e-21	1.9048e-20	7.00737e-20
SNOWBALL_026334_st	SETBP1	313105		4.30573	4.56376	4.6136	4.76598	5.14521	5.16191	6.38231	6.18064	5.8571		-1.81024	-3.52727	-2.96296	-2.1304		1.73663e-05	2.5459e-13	2.10048e-11	1.78267e-07
SNOWBALL_010106_st	CENPQ	298132		5.06229	4.56814	4.59732	4.64495	4.67073	5.91846	5.10553	4.71967	4.96076		-1.81024	-1.45134	-1.08851	-1.24471		6.87615e-05	0.010672	0.619344	0.1486
SNOWBALL_014709_st	BRIP1	302454		3.55219	2.75522	2.58602	2.88477	3.31122	4.4074	2.77211	2.64296	2.85382		-1.80903	-1.01178	-1.04025	1.02169		4.74708e-06	0.943394	0.797622	0.893708
SNOWBALL_002381_st	MNS1	290803		4.44466	3.27045	3.05936	3.18319	3.95448	5.29983	3.54216	3.51494	3.44816		-1.80896	-1.20723	-1.37134	-1.20161		2.41707e-06	0.126248	0.008049	0.136974
SNOWBALL_007842_st		296003		7.27836	6.77691	6.79289	6.85274	7.45816	8.13324	6.96077	7.11139	7.10913		-1.80861	-1.13592	-1.24703	-1.19449		1.14046e-07	0.241661	0.0323975	0.0902605
SNOWBALL_000346_s_st	PAPSS2	288825		8.46273	7.29873	7.64881	8.01261	9.19095	9.31551	8.92756	9.18942	8.54054		-1.80599	-3.09261	-2.90917	-1.44186		2.75582e-09	8.04945e-18	5.40728e-17	4.32178e-05
SNOWBALL_012934_st	CENPL	300778		4.78302	3.03352	3.24425	3.40045	3.69088	5.63489	3.03856	3.10422	2.97222		-1.80484	-1.0035	1.10193	1.34558		2.41317e-06	0.98278	0.466123	0.012484
SNOWBALL_002476_st	HAUS1	290897		5.3588	3.95036	4.19177	4.45246	5.06227	6.21033	5.05319	4.70567	4.83753		-1.80441	-2.14775	-1.42791	-1.30592		1.0221e-08	1.09672e-11	0.00013662	0.00365829
SNOWBALL_009659_st		297749		8.0681	7.61807	7.71196	7.69664	7.05498	8.91887	6.92595	7.01086	7.21465		-1.80346	1.61566	1.62575	1.39667		2.68023e-09	3.06153e-07	2.3362e-07	0.000153772
SNOWBALL_040543_st	PPFIBP1	327086		3.27753	3.38049	3.55933	3.98557	5.41033	4.12658	4.71945	4.98485	4.97243		-1.80131	-2.5297	-2.68611	-1.98187		2.37233e-05	1.92736e-09	3.80631e-10	1.69039e-06
SNOWBALL_001799_s_st	TBC1D8B	290231		5.53788	4.23082	4.48696	4.65828	5.57243	6.38592	5.37157	5.41002	5.30577		-1.80006	-2.20496	-1.89613	-1.56644		1.81423e-08	7.37735e-12	2.30967e-09	4.82015e-06
SNOWBALL_006528_st	SASS6	294760		5.7595	4.21793	4.52807	4.63174	5.44064	6.60588	4.55035	4.4251	4.39018		-1.79799	-1.25913	1.07398	1.18227		0.00134359	0.233629	0.748769	0.406215
SNOWBALL_007448_s_st	DDIT3	295630		7.37942	7.3595	7.77641	8.30742	6.48851	8.22557	7.96665	8.32211	7.90533		-1.7977	-1.52324	-1.45973	1.32142		6.89274e-07	0.00017567	0.0006711	0.0117334
SNOWBALL_020068_st	SH3KBP1	307537		7.91861	8.32993	8.08847	8.20557	8.65972	8.76442	8.52679	8.73082	8.81556		-1.79727	-1.14621	-1.56087	-1.52625		1.10334e-13	0.0246228	3.23476e-10	1.2474e-09
SNOWBALL_000213_s_st	CXCL16	288695		7.16654	7.26706	7.21323	7.03159	7.4671	8.01182	7.34683	7.45266	7.63322		-1.79661	-1.05685	-1.18053	-1.51743		1.27315e-06	0.684535	0.162227	0.000294409
SNOWBALL_003232_st	LARP6	291633		5.61043	4.94622	4.93134	4.83053	6.31339	6.45449	5.94879	6.06984	6.19336		-1.7951	-2.00357	-2.20152	-2.5719		1.59558e-09	1.51813e-11	3.49213e-13	1.12891e-15
SNOWBALL_023004_s_st	SMARCA1	310186		4.84833	5.23683	6.00815	6.51253	5.54555	5.69124	6.14039	6.38539	6.77895		-1.79366	-1.87068	-1.29885	-1.20282		5.50109e-09	9.5829e-10	0.00317746	0.0389162
SNOWBALL_019012_st	PLAT	306544		5.51631	5.37904	5.86541	6.14068	6.90412	6.35907	7.0671	6.82419	6.80889		-1.79348	-3.22225	-1.94367	-1.5891		9.29306e-08	2.59166e-16	4.59755e-09	8.78635e-06
SNOWBALL_018393_s_st	GTPBP2	305977		6.34357	5.80379	6.06058	6.25184	7.04994	7.18586	6.74722	6.67899	6.22225		-1.7929	-1.9231	-1.53518	1.02073		4.59562e-08	3.09421e-09	1.88166e-05	0.868945
SNOWBALL_005503_st	CENPA	293781		6.68496	4.4617	4.73297	5.06244	5.83629	7.52684	4.48326	4.91397	4.44603		-1.79239	-1.01506	-1.13367	1.53306		3.47458e-05	0.934527	0.407726	0.0018612
SNOWBALL_002334_st	CENPW	290758		4.26697	3.02362	3.00162	3.12345	3.53956	5.10879	2.95834	3.12188	3.09136		-1.7923	1.04629	-1.08693	1.0225		3.99913e-07	0.727312	0.490293	0.871487
SNOWBALL_028037_st	PRTFDC1	314591		7.47025	6.02108	6.63774	6.6162	7.27906	8.31166	7.14213	7.11617	7.07151		-1.79179	-2.17505	-1.39323	-1.37108		3.9509e-09	1.51451e-12	0.000180734	0.000344481
SNOWBALL_005797_s_st	ARHGEF2	294061		7.74164	6.57261	6.66255	6.72634	8.38096	8.58284	8.06954	7.94575	7.70079		-1.79154	-2.82243	-2.43379	-1.9649		4.11235e-14	9.69457e-23	2.51021e-20	3.43445e-16
SNOWBALL_034703_st	CASKIN2	321252		3.82534	3.57739	3.39112	3.67097	4.50392	4.66649	4.44983	4.4648	4.11371		-1.79148	-1.83076	-2.1048	-1.35918		0.00285895	0.00199894	0.000175029	0.128816
SNOWBALL_007295_st	B4GALNT1	295479		4.37852	5.13734	4.92049	5.47054	4.44258	5.21963	4.26521	4.50076	4.36163		-1.79143	1.83035	1.33767	2.15683		8.69511e-06	4.59359e-06	0.0212832	3.38756e-08
SNOWBALL_034612_st	EPS8	321161		4.94881	3.88866	4.28318	4.37949	4.86986	5.78663	4.99483	4.66745	4.67795		-1.78735	-2.15273	-1.30519	-1.22983		3.43862e-06	9.63141e-09	0.0259662	0.0895114
SNOWBALL_032303_st	MCC	318854		2.51603	2.41146	2.25585	2.36075	4.21746	3.35379	2.7656	2.68908	2.4887		-1.78728	-1.27822	-1.35025	-1.09274		1.13288e-05	0.0574444	0.0186836	0.54301
SNOWBALL_032894_st	LOC106504205	319445		6.26098	6.76062	6.46346	6.10909	6.5645	7.09817	7.69323	7.5454	7.43512		-1.78657	-1.90873	-2.11688	-2.50712		2.66053e-08	1.94863e-09	3.69575e-11	8.70467e-14
SNOWBALL_030261_st	MEIS1	316814		2.61402	2.68302	2.69917	2.65681	3.07701	3.45064	3.11598	3.07802	3.39582		-1.78586	-1.35	-1.3003	-1.66902		3.33551e-07	0.00442074	0.0128588	3.73805e-06
SNOWBALL_008790_st	CTH	296933		7.29816	5.94074	6.00333	6.15597	7.04432	8.13447	5.69637	5.81255	5.47427		-1.78547	1.18458	1.14139	1.60403		5.14072e-07	0.128061	0.248342	2.13764e-05
SNOWBALL_025868_s_st	MCM7	312692		5.79649	5.33201	5.25736	5.56388	5.70086	6.63141	5.06426	4.98783	4.98064		-1.78376	1.20393	1.20541	1.49821		8.19003e-06	0.151805	0.148827	0.00121318
SNOWBALL_030842_st	NEDD4L	317395		5.01355	5.7264	5.44407	5.19115	5.67746	5.84847	5.95102	6.01598	6.21501		-1.78375	-1.16847	-1.48649	-2.03336		4.97211e-10	0.0544303	2.49811e-06	1.59483e-12
SNOWBALL_013549_st	FRMD4A	301362		6.44813	5.1279	5.45827	5.47517	7.02783	7.28301	6.40241	6.42508	6.32326		-1.78371	-2.41917	-1.95451	-1.80013		4.90621e-10	1.59406e-15	8.48649e-12	3.23807e-10
SNOWBALL_014988_st	FBXO39,C12H17orf100,XAF1	302709		4.15833	4.34464	4.40312	4.43326	5.1843	4.99288	5.61948	5.34926	5.31544		-1.7833	-2.41971	-1.92671	-1.84316		8.82212e-07	3.30679e-11	6.2776e-08	2.85289e-07
SNOWBALL_002984_st	OIP5	291393		6.84014	4.86403	5.42212	5.84582	6.42161	7.67344	5.09349	5.3274	5.24861		-1.78176	-1.17239	1.06786	1.5128		1.74661e-06	0.183689	0.623635	0.000332446
SNOWBALL_018757_st	MAP1B	306310		9.91584	7.96798	7.95101	8.13579	9.83856	10.7483	9.58914	9.61965	9.37085		-1.7807	-3.07622	-3.17914	-2.3539		5.47096e-11	2.26245e-20	8.05667e-21	2.79638e-16
SNOWBALL_045014_st	LAS1L	331542		5.83226	5.13383	5.20428	5.30222	6.11517	6.66452	5.68451	5.71415	5.73515		-1.78048	-1.46478	-1.42393	-1.34998		1.22626e-14	1.91075e-09	1.26438e-08	4.69494e-07
SNOWBALL_015734_st	TNFSF10	303430		3.00459	4.01478	3.91676	3.54468	6.19616	3.83618	7.82797	8.0025	8.07808		-1.77965	-14.0568	-16.9798	-23.1574		0.00384429	3.60804e-18	3.24622e-19	8.15663e-21
SNOWBALL_017448_st	DNAJC9	305092		6.52789	5.52184	5.53707	6.21961	5.84456	7.3594	5.86092	5.91341	5.81779		-1.77954	-1.26495	-1.29805	1.32117		2.09439e-08	0.0110474	0.00476261	0.00260614
SNOWBALL_016719_st	PXN	304383		6.15237	5.4373	5.56915	5.47553	7.27083	6.98354	6.77835	6.51692	6.46387		-1.77913	-2.53336	-1.92889	-1.98389		3.99355e-12	6.8179e-19	7.37156e-14	1.95788e-14
SNOWBALL_009869_st	SLC29A1	297913		8.54222	8.31502	8.49464	8.92703	9.35308	9.37281	9.42558	9.78525	9.71925		-1.77841	-2.1593	-2.44631	-1.73173		7.21102e-08	4.88217e-11	6.10494e-13	2.01621e-07
SNOWBALL_007417_st	ARNTL2	295599		7.08433	8.84808	8.34629	8.4339	8.527	7.91458	8.6428	8.62814	8.60488		-1.77799	1.15291	-1.21575	-1.12582		3.66628e-12	0.0339488	0.00335334	0.081468
SNOWBALL_020999_s_st	HUS1	308392		5.50656	4.86615	4.81666	4.8831	5.52986	6.33612	5.54997	5.50852	5.55269		-1.77715	-1.60639	-1.61536	-1.59061		1.25676e-09	1.22394e-07	9.48009e-08	1.92454e-07
SNOWBALL_029015_st	F2RL2	315569		5.06747	9.03733	8.71641	7.92665	6.37066	5.89682	6.52369	6.47607	6.77613		-1.77688	5.71058	4.72509	2.21994		2.63826e-07	7.24036e-22	4.46016e-20	9.27848e-11
SNOWBALL_007223_st	CASC1	295409		5.31553	5.38068	5.37906	5.17773	6.96183	6.14432	7.31676	7.2146	7.46031		-1.77619	-3.82664	-3.56905	-4.8655		6.30451e-07	3.08686e-17	1.88148e-16	1.0064e-19
SNOWBALL_001774_st	SNTG1	290206		4.67639	4.11383	4.26691	4.21173	4.47099	5.50503	4.10588	4.207	4.09266		-1.77601	1.00553	1.04239	1.08604		7.36384e-10	0.959406	0.663631	0.346247
SNOWBALL_035183_st	TBC1D8B	321731		3.15034	1.87518	2.32767	2.29898	3.01814	3.97889	3.19559	2.9327	2.90558		-1.7759	-2.49736	-1.52102	-1.52266		0.000181284	4.12066e-08	0.0055191	0.00539917
SNOWBALL_009777_st		297830		8.49608	7.97324	7.98951	8.28088	7.79387	9.32445	7.5832	7.75617	7.91798		-1.77568	1.31043	1.17556	1.28601		5.93048e-12	8.74027e-05	0.0168695	0.000235748
SNOWBALL_003350_s_st	GM2A	291745		6.58561	6.56618	6.32347	6.3448	7.99514	7.41346	8.22815	8.29698	8.3039		-1.77504	-3.16448	-3.92722	-3.8882		1.27515e-08	1.25684e-17	3.09567e-20	4.00728e-20
SNOWBALL_010707_st	SIPA1L1	298694		6.86067	6.18818	6.1795	6.36648	7.8241	7.68851	7.79175	7.92298	7.8624		-1.77503	-3.03893	-3.34844	-2.82043		4.44282e-13	7.17086e-23	3.2788e-24	8.98453e-22
SNOWBALL_044653_st	APP	331182		5.20675	4.28824	4.45175	4.63402	4.41239	6.0345	5.63614	5.67999	5.16031		-1.77491	-2.5454	-2.34281	-1.44022		4.04609e-06	5.25048e-11	6.44969e-10	0.00213308
SNOWBALL_005501_st	RTN4	293779		8.79865	7.86862	7.64861	7.75482	9.60815	9.62561	9.30695	9.24046	8.7141		-1.77394	-2.71007	-3.01436	-1.94434		3.72254e-12	4.44887e-20	1.18682e-21	3.98311e-14
SNOWBALL_028251_st		314805		3.89872	3.77912	3.67978	3.64693	3.92165	4.72423	3.61402	3.58649	3.46803		-1.77217	1.12124	1.0668	1.13202		3.02901e-05	0.440999	0.684671	0.398866
SNOWBALL_010831_st	BLM	298805		6.32022	5.19753	5.26632	5.67854	5.73106	7.14558	4.84837	4.92051	4.94895		-1.77198	1.27382	1.27086	1.65817		6.81631e-08	0.0123348	0.0132234	9.09078e-07
SNOWBALL_018998_st	REM1	306530		7.08098	5.3915	5.52321	5.46774	7.08746	7.90449	6.82152	6.69059	6.45715		-1.76971	-2.6945	-2.24603	-1.98538		7.82631e-06	2.45234e-11	5.25396e-09	2.29101e-07
SNOWBALL_030255_st	BOC	316808		6.06146	6.58387	6.51687	6.37076	7.44333	6.88337	7.78588	7.8732	7.99882		-1.76775	-2.30061	-2.56033	-3.09097		6.57145e-09	1.66602e-13	3.5681e-15	7.72644e-18
SNOWBALL_001409_st	PSMB9	289851		4.69198	4.67924	4.65649	4.59583	5.52452	5.51331	5.42551	5.34407	5.46498		-1.76704	-1.67744	-1.61058	-1.82658		1.24041e-06	7.25798e-06	2.83917e-05	4.00426e-07
SNOWBALL_009146_st	MACF1,KIAA0754	297273		5.67183	5.84086	5.58384	5.46492	6.78593	6.49038	6.60155	6.45735	6.38828		-1.76364	-1.6943	-1.83212	-1.89653		3.63798e-13	3.30231e-12	4.82403e-14	8.19445e-15
SNOWBALL_001777_st	CENPI	290209		4.72174	3.01467	3.26123	3.40657	4.15658	5.54023	3.23894	3.52041	3.17856		-1.76356	-1.16819	-1.19679	1.17122		1.07108e-08	0.0857198	0.0445168	0.08016
SNOWBALL_019899_st	MDFIC	307383		8.53686	10.3307	10.6863	10.795	9.36654	9.35526	9.57667	9.58959	9.51811		-1.76345	1.68649	2.13862	2.42323		8.83472e-12	8.91118e-11	9.73656e-16	5.63323e-18
SNOWBALL_029549_st	LOC106504205	316102		6.73659	7.02152	6.73105	6.47554	7.13148	7.55395	7.97926	7.97197	7.84306		-1.76218	-1.94226	-2.36349	-2.58027		1.95055e-07	5.16724e-09	4.78017e-12	2.57517e-13
SNOWBALL_003239_st	NUSAP1	291639		7.70354	4.6692	5.6015	5.988	7.0858	8.52061	5.40411	5.7298	5.54635		-1.76182	-1.66429	-1.093	1.35816		4.69971e-08	4.60012e-07	0.390617	0.00118558
SNOWBALL_023061_s_st	ARHGEF2	310234		7.79546	6.70508	6.84954	6.96334	8.21717	8.61238	8.12019	8.09409	7.81189		-1.76164	-2.66679	-2.36945	-1.80068		8.47449e-09	1.02532e-15	6.458e-14	3.34383e-09
SNOWBALL_019862_st	TES	307348		5.515	4.42378	4.74087	4.9383	5.32051	6.33171	5.1201	5.07074	5.23202		-1.76139	-1.62036	-1.25691	-1.2258		1.57637e-05	0.000172947	0.0766847	0.119018
SNOWBALL_034732_st	CASC1	321281		5.3245	5.56607	5.65039	5.32805	6.89925	6.14102	7.1661	7.10666	7.23359		-1.76116	-3.0315	-2.744	-3.7465		1.656e-09	1.64648e-18	4.21016e-17	3.42108e-21
SNOWBALL_015173_st	ZNF385D	302874		6.12873	5.76345	5.69565	5.85389	6.67408	6.94473	6.85301	6.97265	7.26925		-1.76053	-2.12809	-2.42335	-2.66725		6.73545e-10	1.70017e-13	1.04913e-15	3.31046e-17
SNOWBALL_003099_s_st	ATL1	291505		5.12059	4.65817	4.33816	4.40923	5.46207	5.93596	5.31875	5.28183	5.42171		-1.75975	-1.58072	-1.92342	-2.01738		1.94859e-05	0.000395766	1.45309e-06	3.56731e-07
SNOWBALL_002621_s_st	CCNB2	291038		6.79555	4.15685	4.54314	5.11443	6.00753	7.61082	4.41286	4.90113	4.49055		-1.75962	-1.19417	-1.28164	1.54102		3.0972e-06	0.136951	0.0323796	0.000211397
SNOWBALL_017416_s_st	MYOF	305061		9.66365	7.05817	7.31036	7.2969	10.2505	10.4781	10.0072	9.84545	9.73589		-1.75858	-7.7223	-5.79616	-5.42265		3.22999e-11	1.19317e-30	3.67713e-28	1.5615e-27
SNOWBALL_009569_x_st	LOC100621915	297663		8.31778	7.62366	7.7632	7.91397	7.74826	9.13092	7.21852	7.44279	7.39289		-1.75703	1.32421	1.24868	1.43503		1.17316e-09	0.000525893	0.00570821	1.45179e-05
SNOWBALL_004926_st	FHL2	293234		7.96323	6.07988	6.27827	6.63731	8.169	8.77628	7.52244	7.5804	7.46965		-1.75692	-2.71801	-2.46593	-1.78057		4.43954e-05	2.53751e-10	3.56503e-09	3.08572e-05
SNOWBALL_033930_st	EPSTI1	320481		3.14856	4.52838	4.33982	4.22039	3.97295	3.9611	4.10837	3.7734	4.10413		-1.7563	1.33794	1.48084	1.08392		2.52677e-06	0.0103494	0.000592853	0.534258
SNOWBALL_031584_st	KNL1	318137		7.62356	4.56105	5.37501	5.84051	6.65637	8.43583	4.98365	5.31523	4.94947		-1.75598	-1.34034	1.04231	1.85451		3.98912e-07	0.00455303	0.741949	5.43922e-08
SNOWBALL_035028_st	LOC110256344	321577		5.84212	4.42398	4.49458	4.74623	5.17052	6.6543	4.64869	4.57548	4.46402		-1.75586	-1.16854	-1.05768	1.21606		1.87122e-07	0.130632	0.631875	0.0525764
SNOWBALL_015460_st	SMC4	303157		8.53636	6.29013	6.88354	7.1061	7.96083	9.34838	7.82416	7.70323	7.73622		-1.75566	-2.89594	-1.76504	-1.5477		4.20992e-10	9.32468e-19	3.28077e-10	1.8178e-07
SNOWBALL_009233_st	ANKRD29	297352		6.43915	5.71412	5.69294	5.75049	6.95368	7.25055	6.91625	6.95729	6.78085		-1.75492	-2.3008	-2.40219	-2.04253		1.40986e-13	2.81812e-19	4.7451e-20	5.83544e-17
SNOWBALL_034813_st	SLC39A10	321362		4.01389	3.98589	3.70391	3.58641	4.45606	4.8252	5.0744	4.7725	4.74885		-1.75481	-2.12654	-2.09737	-2.23835		3.83164e-05	1.71469e-07	2.53675e-07	4.01683e-08
SNOWBALL_043015_st	ZBTB2	329551		4.85614	4.35117	4.33549	4.31542	5.16842	5.66715	5.14674	5.0332	4.9381		-1.75443	-1.73577	-1.62194	-1.53973		3.16899e-07	4.70755e-07	5.74622e-06	3.79927e-05
SNOWBALL_026072_s_st	ASH2L	312870		6.86948	7.4719	7.16447	7.09086	7.07656	7.67984	7.06122	7.05586	7.1761		-1.75364	1.32931	1.07819	-1.06086		3.30165e-12	2.08779e-05	0.278022	0.409401
SNOWBALL_010968_st	TNFAIP2	298930		5.20328	5.4719	5.36698	5.3145	7.42898	6.01336	6.89921	6.84984	7.23844		-1.75331	-2.68944	-2.79503	-3.79458		1.61945e-07	3.90275e-14	1.15376e-14	1.83236e-18
SNOWBALL_010649_st	LOC100526243	298641		5.8959	7.12172	8.16169	8.46184	6.66987	6.7056	6.68325	6.54347	6.69583		-1.75285	1.35516	3.06997	3.40111		1.25631e-10	5.48957e-05	2.63286e-20	1.15174e-21
SNOWBALL_044578_st	MBNL3	331107		5.3315	4.25717	4.29752	4.63305	5.51271	6.14078	5.23028	5.30869	5.14199		-1.75233	-1.96307	-2.01554	-1.423		1.82594e-07	2.51818e-09	9.4842e-10	0.000420448
SNOWBALL_005509_st	CLIP4	293786		7.32057	5.753	5.32941	4.83675	7.7409	8.12889	7.41614	7.24504	7.01227		-1.75117	-3.16706	-3.77278	-4.5175		2.15755e-08	1.16272e-17	8.38675e-20	8.90585e-22
SNOWBALL_038304_st	APP	324852		4.11872	3.1804	3.35394	3.88392	4.43642	4.926	4.96696	4.90427	4.75242		-1.74991	-3.4499	-2.92883	-1.82576		0.00235475	3.22472e-09	8.99733e-08	0.00110272
SNOWBALL_042268_st	ARNTL2	328805		5.4725	7.43606	7.02014	7.08373	7.09846	6.27936	7.2184	7.1388	7.33964		-1.74939	1.16284	-1.08572	-1.19409		1.26688e-08	0.0936532	0.395442	0.0457476
SNOWBALL_011929_st	ANAPC10	299818		5.29276	4.26621	4.29354	4.58506	5.15484	6.09942	5.25828	5.15879	5.12121		-1.74916	-1.98903	-1.82166	-1.4501		6.06157e-07	6.0318e-09	1.40211e-07	0.000433497
SNOWBALL_035726_st		322274		5.54129	5.90049	5.69772	5.38151	6.70907	6.34786	7.0965	7.05836	6.99745		-1.74906	-2.29105	-2.56798	-3.0651		2.00769e-07	9.87354e-12	2.08296e-13	8.41883e-16
SNOWBALL_001587_s_st	FAM129A	290025		8.56815	6.52357	7.65959	7.67495	9.5189	9.37451	9.22386	9.21642	8.78472		-1.7488	-6.49933	-2.94207	-2.15811		1.89826e-09	7.14449e-27	3.32403e-18	2.32083e-13
SNOWBALL_035912_st	PCDH17	322460		2.91933	2.67969	2.47424	2.63188	3.01568	3.72498	3.37765	3.47087	3.72518		-1.74793	-1.62221	-1.99534	-2.1336		0.000262654	0.00141597	1.09592e-05	2.08753e-06
SNOWBALL_037438_st	PRTFDC1	323986		3.60722	2.93617	3.18918	3.16112	3.35702	4.41277	3.32135	3.3194	3.30701		-1.74781	-1.30602	-1.09446	-1.10641		5.69604e-06	0.0238943	0.497686	0.440717
SNOWBALL_041945_st	NCAPD2	328483		6.36347	4.73916	5.16868	5.40945	5.87422	7.16884	5.01543	5.1063	4.91039		-1.7476	-1.21106	1.04419	1.41329		1.66156e-08	0.0319549	0.683007	0.000125743
SNOWBALL_030938_st	DEPDC1	317491		5.79744	2.6029	3.25802	3.61169	4.30152	6.6025	2.93128	3.25659	2.92507		-1.74722	-1.2556	1.00099	1.60951		1.85417e-05	0.0766902	0.995478	0.000196442
SNOWBALL_010207_s_st	TICRR	298224		5.36139	3.84652	4.21057	4.34638	5.03359	6.1662	4.30499	4.33233	4.17114		-1.74693	-1.37408	-1.08806	1.12916		1.43197e-08	0.000352534	0.383021	0.188503
SNOWBALL_035003_st	DACT1	321552		3.93126	5.30106	5.29572	5.43141	5.11871	4.73547	5.11653	5.45268	5.23916		-1.74619	1.13644	-1.11494	1.14254		5.19168e-06	0.310885	0.398678	0.288458
SNOWBALL_014394_st	PSMC3IP	302152		4.99711	4.2146	4.38841	4.37128	4.57024	5.80112	4.17621	4.11938	3.92233		-1.74595	1.02697	1.205	1.36505		2.56159e-06	0.852559	0.106674	0.00561367
SNOWBALL_022049_st	MANSC1	309366		6.26396	5.36402	5.22731	5.66713	6.91146	7.06783	7.0412	7.03768	7.30904		-1.74578	-3.19802	-3.50731	-3.12079		5.91283e-11	2.12177e-21	1.33081e-22	4.55763e-21
SNOWBALL_029519_st	DACT1	316072		4.46688	5.29969	5.42255	5.60571	5.52201	5.2704	5.58402	5.76088	5.6083		-1.74535	-1.21785	-1.26429	-1.0018		5.16535e-08	0.0353725	0.0116625	0.988726
SNOWBALL_032579_st	EIF4E3	319130		7.38662	7.07436	6.8946	6.78175	7.93925	8.19008	8.08437	8.16249	8.00888		-1.74528	-2.01392	-2.40809	-2.34101		3.38851e-09	7.02164e-12	6.35827e-15	1.82123e-14
SNOWBALL_029982_st	ROBO1	316535		5.73647	4.97781	5.14328	5.30484	6.5256	6.53959	6.64821	6.75682	6.35014		-1.74486	-3.18302	-3.06001	-2.06381		1.45019e-05	3.47272e-13	9.95126e-13	8.90938e-08
SNOWBALL_036719_st	NCAPG2	323267		4.95942	3.32152	3.38058	3.94184	4.89143	5.76241	3.32751	3.38873	3.30746		-1.74472	-1.00416	-1.00566	1.55227		9.10482e-06	0.979782	0.972448	0.000306859
SNOWBALL_005256_s_st	SOCS5	293551		6.27767	6.14225	6.33192	6.59058	6.88157	7.07788	7.62908	7.77604	8.24386		-1.74135	-2.80272	-2.72097	-3.14549		8.80263e-10	4.43391e-18	1.2104e-17	1.08394e-19
SNOWBALL_019820_st	TSPAN12	307306		6.96145	7.17902	7.42568	7.70642	6.89328	7.76015	6.17878	6.17281	6.33544		-1.73953	2.00034	2.38314	2.58647		3.97577e-08	1.42931e-10	2.02879e-13	1.18395e-14
SNOWBALL_002099_st	ZBTB2	290524		5.72112	5.28582	5.31771	5.39677	6.11305	6.51951	5.94213	5.88572	5.9139		-1.73916	-1.57605	-1.48248	-1.43111		7.10595e-09	5.56821e-07	8.37412e-06	3.8919e-05
SNOWBALL_032220_st	FRMD4A	318772		5.70372	4.41494	4.65514	4.57855	6.11444	6.50201	5.61507	5.61215	5.44431		-1.73903	-2.2976	-1.94128	-1.82229		4.1592e-07	1.80704e-11	7.15769e-09	7.34549e-08
SNOWBALL_019746_st	ANLN	307232		9.54913	5.18755	6.65078	6.92692	8.55858	10.3472	6.83594	7.22337	6.76309		-1.7388	-3.13484	-1.48719	1.12026		3.03876e-06	2.67371e-14	0.000473079	0.35562
SNOWBALL_025422_st	EMP3	312275		7.19156	5.65651	5.5965	5.84187	7.48264	7.98937	7.34334	7.34504	7.36857		-1.73845	-3.21949	-3.36018	-2.88126		3.3325e-10	1.28733e-20	3.56099e-21	4.37188e-19
SNOWBALL_000879_st	LOC106510170	289349		9.63239	9.88274	9.5731	9.59854	9.31504	10.4301	9.41723	9.43336	9.51417		-1.73834	1.3808	1.10171	1.06023		4.73159e-12	2.19124e-06	0.14865	0.412961
SNOWBALL_001776_s_st	CENPI	290208		6.80097	4.70053	5.07035	5.41589	6.03915	7.59854	5.11913	5.1048	5.10178		-1.73817	-1.33663	-1.02416	1.24325		1.45831e-08	0.0009398	0.828238	0.012732
SNOWBALL_033879_st	MYO1B	320430		5.79521	6.26372	5.91872	6.08235	6.69668	6.59166	6.7593	6.55401	6.5307		-1.73682	-1.40988	-1.55325	-1.36448		1.47583e-06	0.0015318	6.82228e-05	0.00405263
SNOWBALL_028655_st	STOX2	315209		4.1132	3.59601	3.43946	3.32447	5.02391	4.90936	5.67311	5.38448	5.66554		-1.73646	-4.21959	-3.85044	-5.0668		0.000104526	1.58726e-14	1.26291e-13	3.15695e-16
SNOWBALL_033092_st		319643		5.27619	4.44675	5.13146	5.43128	4.96362	6.07191	5.06569	4.83484	5.01574		-1.73594	-1.53574	1.22827	1.3338		6.19358e-06	0.000282185	0.0851468	0.013775
SNOWBALL_009637_st		297729		6.955	6.3266	6.60329	6.70823	6.10679	7.75051	6.29692	6.37951	6.25626		-1.73569	1.02079	1.16778	1.36791		7.42624e-09	0.848431	0.0721953	0.00025688
SNOWBALL_001800_s_st	TBC1D8B	290232		5.61882	3.7459	4.49303	4.79977	5.55123	6.41419	5.46979	5.41381	5.42235		-1.73552	-3.30326	-1.89314	-1.53963		6.57789e-07	4.16214e-16	2.79221e-08	4.88583e-05
SNOWBALL_010702_st	CEP128	298689		6.06884	4.40221	4.42278	4.39201	5.5385	6.86413	5.07129	5.06171	5.19039		-1.73542	-1.59005	-1.55718	-1.73915		9.82599e-09	4.5703e-07	1.14676e-06	8.95156e-09
SNOWBALL_022764_st	SLC4A4	309997		5.53935	6.04602	5.79487	6.14668	7.12855	6.3346	7.47128	7.09238	7.31843		-1.73538	-2.68562	-2.45804	-2.25286		6.94315e-09	2.51373e-16	5.55415e-15	1.41688e-13
SNOWBALL_000939_st	FGD4	289408		5.27504	3.751	4.06453	4.13126	5.87759	6.06976	6.24285	6.21895	6.13973		-1.73474	-5.625	-4.45189	-4.02356		0.000164195	1.08558e-16	1.31567e-14	1.20886e-13
SNOWBALL_001775_st	CENPI	290207		6.61677	4.78436	5.09588	5.28667	5.91602	7.41122	4.94296	5.11848	4.85332		-1.73441	-1.1162	-1.0158	1.35036		6.05391e-10	0.169058	0.873505	0.000116131
SNOWBALL_005372_s_st	MSH2	293660		5.75055	5.29131	5.34082	5.62158	6.05772	6.54497	6.16331	5.88035	6.08457		-1.73438	-1.83021	-1.45349	-1.3784		0.000108634	2.68091e-05	0.00740153	0.0220856
SNOWBALL_017832_st	HAT1	305431		6.28344	5.39797	5.50809	5.57949	5.90071	7.07737	5.74374	5.63934	5.60355		-1.73378	-1.27083	-1.09524	-1.01682		1.59248e-09	0.00256583	0.285937	0.870081
SNOWBALL_000489_s_st	LOC106507695,LOC100158035	288968		6.68089	4.24142	4.70344	4.95335	5.70853	7.47471	4.45007	4.86962	4.6483		-1.73366	-1.15561	-1.12208	1.23546		1.40236e-08	0.10485	0.207786	0.0149708
SNOWBALL_028781_st	FER	315335		7.8876	7.15561	7.12628	7.12031	8.49813	8.68099	8.55849	8.4077	8.40805		-1.73314	-2.64428	-2.43077	-2.44145		1.50785e-10	2.46178e-18	5.52232e-17	4.67249e-17
SNOWBALL_030412_st	AR	316965		2.95465	3.55257	3.68628	3.22443	3.60854	3.74763	3.71603	3.71481	4.23828		-1.73265	-1.11996	-1.01997	-2.0193		5.28805e-08	0.245808	0.866545	1.1461e-10
SNOWBALL_007169_s_st	NEMP1	295355		5.44428	4.53169	4.67055	5.1855	4.90883	6.23613	4.89055	5.15566	5.10579		-1.7313	-1.28241	-1.39969	1.05681		2.22496e-08	0.0048176	0.000174557	0.58952
SNOWBALL_038445_st	NES	324992		5.2501	5.14297	4.98173	4.74259	5.38545	6.0419	5.14771	5.34884	5.33987		-1.73124	-1.00329	-1.28977	-1.51286		1.46206e-07	0.979923	0.00801588	2.8288e-05
SNOWBALL_034569_s_st	MYO1C	321118		6.63224	5.39457	5.53789	5.55766	6.94366	7.42269	6.0511	6.06118	5.7902		-1.72962	-1.57629	-1.43723	-1.1749		1.93486e-08	1.0464e-06	5.29756e-05	0.0707775
SNOWBALL_003033_st	SEMA6D	291441		5.06581	6.88463	6.50272	6.44158	6.32597	5.856	6.87154	6.6057	6.53426		-1.7293	1.00912	-1.07399	-1.06635		1.57783e-11	0.917508	0.322689	0.380054
SNOWBALL_021918_s_st	RFTN1	309239		5.54092	5.90932	5.92969	5.94646	6.7294	6.33056	6.73075	6.81378	7.15386		-1.72865	-1.76715	-1.8456	-2.30922		2.01475e-08	7.88286e-09	1.26389e-09	1.79701e-13
SNOWBALL_007752_st	RHNO1	295919		7.01985	5.48433	5.64039	5.8493	6.90242	7.80856	6.08662	6.16846	6.06268		-1.72754	-1.51812	-1.44199	-1.15941		1.4413e-09	6.76081e-07	7.90222e-06	0.0641469
SNOWBALL_010643_st	RHCG	298635		5.41194	5.37144	4.99414	4.55752	7.16617	6.19985	7.47647	7.28931	7.02752		-1.72657	-4.30206	-4.90812	-5.5404		0.000115424	9.26087e-15	5.45611e-16	4.60754e-17
SNOWBALL_021242_s_st	BIRC5	308597		7.34138	4.58064	5.3025	5.73611	6.5774	8.12914	5.05313	5.46811	5.03178		-1.72639	-1.3875	-1.12164	1.62939		8.88023e-06	0.00551106	0.375294	5.40287e-05
SNOWBALL_029063_st	ACTR3	315616		5.41825	4.52484	4.69681	4.77133	5.7544	6.20598	5.4609	5.47689	5.37558		-1.72636	-1.9133	-1.71722	-1.52018		4.17247e-05	2.19636e-06	4.84419e-05	0.0012951
SNOWBALL_031961_st	PELI2	318513		5.47955	4.92873	4.99253	5.08657	5.87652	6.26642	5.21523	5.14049	5.22353		-1.72532	-1.21968	-1.108	-1.09958		2.09751e-06	0.073438	0.39222	0.433003
SNOWBALL_020102_st	CXHXorf38	307571		5.96585	5.28223	5.22997	5.4022	6.79561	6.75261	6.72959	6.65936	6.71125		-1.7252	-2.72708	-2.69332	-2.47778		7.13888e-10	4.73352e-18	7.28988e-18	1.46341e-16
SNOWBALL_014137_s_st		301901		5.6099	6.09459	5.89989	5.96381	6.95995	6.39625	7.09823	6.93501	7.09956		-1.72471	-2.00504	-2.04927	-2.19732		8.77534e-07	3.824e-09	1.7636e-09	1.54452e-10
SNOWBALL_030011_st	MID1	316564		5.01657	6.01461	5.96782	5.43664	6.43893	5.80256	6.81136	6.42482	6.69254		-1.72428	-1.73719	-1.37268	-2.38816		7.62255e-08	5.62763e-08	0.00066538	2.8043e-13
SNOWBALL_031565_st	GSG2	318118		6.99444	5.01113	5.34544	5.76515	5.9921	7.78015	4.77417	4.91219	4.87124		-1.72394	1.1785	1.35028	1.85821		1.2406e-06	0.133514	0.00449816	8.55035e-08
SNOWBALL_017079_s_st	ADIRF	304736		5.142	9.73829	8.88164	8.42381	6.09007	5.92757	6.2687	5.54058	5.80322		-1.72377	11.0777	10.1335	6.15002		0.00900037	4.06701e-16	1.41904e-15	2.87489e-12
SNOWBALL_046478_st	LOC100625764	332996		3.7787	3.41083	3.22324	3.25078	4.2062	4.56367	4.44915	4.67795	4.27967		-1.72306	-2.05384	-2.74102	-2.04046		9.76657e-05	8.40399e-07	3.29936e-10	1.00547e-06
SNOWBALL_007321_st	NCAPD2	295504		6.37791	4.63656	4.97973	5.38362	5.98355	7.16213	4.78875	5.03494	4.79166		-1.72216	-1.11126	-1.03902	1.50729		3.35318e-09	0.216406	0.692571	1.63324e-06
SNOWBALL_017380_s_st	AVPI1	305027		5.29589	5.23871	5.26711	5.26961	6.22541	6.07985	5.71544	5.64771	5.91833		-1.72184	-1.39158	-1.30189	-1.56777		1.00745e-07	0.000453096	0.00473289	4.4138e-06
SNOWBALL_017447_st	PLAU	305091		7.46932	6.5556	6.79397	7.20411	10.5164	8.25324	8.86407	8.83151	8.88649		-1.7218	-4.95355	-4.10544	-3.20957		1.2441e-06	3.19498e-20	2.56126e-18	1.68103e-15
SNOWBALL_012757_st	EPDR1	300610		8.09342	5.36664	5.60411	5.86911	8.76651	8.87722	8.6911	8.58716	8.53201		-1.72167	-10.0176	-7.9066	-6.33306		1.57589e-09	7.36278e-31	4.53617e-29	3.16653e-27
SNOWBALL_017296_s_st	FAM13C	304946		8.30932	6.93783	7.25922	6.87956	8.8579	9.09295	8.77453	8.6057	8.61963		-1.72146	-3.57194	-2.54292	-3.34052		3.14373e-05	3.72164e-14	3.29752e-10	2.01858e-13
SNOWBALL_001589_s_st	ATF3	290027		4.92197	4.75594	4.72758	5.3702	8.66408	5.70496	5.16056	5.00017	5.34158		-1.72069	-1.32374	-1.20797	1.02004		9.95747e-07	0.00708956	0.0753676	0.882784
SNOWBALL_009137_st	EPB41	297264		6.58135	6.15428	6.40001	6.61143	7.30505	7.36383	6.73227	6.6645	6.63624		-1.72009	-1.49277	-1.20121	-1.01734		2.35505e-10	3.24352e-07	0.0118016	0.852838
SNOWBALL_013933_s_st	PCDH9	301714		6.19235	7.20847	7.34118	7.15973	6.99805	6.97401	7.05865	7.0878	7.07268		-1.71911	1.10943	1.19199	1.0622		4.6989e-10	0.18408	0.0188851	0.471509
SNOWBALL_034825_st	ARHGEF6	321374		7.19752	6.97465	6.84091	6.82983	8.02759	7.97703	7.9546	8.07184	7.9972		-1.71655	-1.9724	-2.34719	-2.24602		1.7634e-10	2.30288e-13	1.44204e-16	8.47139e-16
SNOWBALL_017846_st	IFIH1	305445		3.1601	4.0507	3.54644	3.7305	4.06426	3.93923	4.71648	4.51472	4.6995		-1.7161	-1.58643	-1.9565	-1.95748		0.000232037	0.00148075	8.60869e-06	8.49858e-06
SNOWBALL_003042_st	EHD4	291449		5.6568	4.90072	5.1538	5.00536	6.70363	6.43534	5.85784	5.7803	5.78567		-1.71539	-1.94144	-1.54381	-1.7175		3.29361e-07	2.91638e-09	1.85257e-05	3.14158e-07
SNOWBALL_041089_st	SRGAP1	327631		4.14854	3.53052	3.59977	3.63889	4.82943	4.92679	4.38042	4.37851	4.10987		-1.71505	-1.80238	-1.71564	-1.38605		4.22086e-07	6.39429e-08	4.16594e-07	0.00104906
SNOWBALL_025551_s_st	PPP3CA	312397		8.08845	8.82043	9.3192	9.52273	8.68379	8.86495	8.75267	8.72081	8.65593		-1.71298	1.04809	1.51402	1.82361		1.4186e-11	0.52784	1.3265e-08	5.48658e-13
SNOWBALL_012753_st	THY1	300606		8.99124	9.1263	8.86465	8.86733	10.5226	9.76713	10.6537	10.9347	11.0708		-1.71224	-2.88262	-4.19902	-4.60592		7.94354e-12	1.34482e-21	1.88648e-26	1.81326e-27
SNOWBALL_007743_st	E2F7	295910		4.39984	3.82408	3.78521	3.83161	4.44658	5.17569	3.64615	3.90091	3.7498		-1.7122	1.13126	-1.0835	1.05834		9.68301e-07	0.262477	0.49081	0.640641
SNOWBALL_020314_st	EFNB1	307773		6.51447	7.74892	7.72444	7.91885	7.9852	7.29	8.00735	8.0153	8.13021		-1.71182	-1.19618	-1.22337	-1.15777		2.25339e-09	0.023339	0.0103949	0.0671616
SNOWBALL_046937_st	PRKCA,LOC110255985	333454		4.3014	3.85722	4.04376	4.10586	5.05481	5.07644	4.33622	4.31369	3.98679		-1.71124	-1.39378	-1.20575	1.08604		2.46126e-06	0.00216186	0.0910959	0.50001
SNOWBALL_012788_st	MEOX2	300639		6.37573	6.04111	6.16427	5.92917	7.68779	7.14993	8.09859	8.04236	8.14329		-1.71024	-4.16257	-3.67588	-4.63998		5.26668e-10	5.91512e-24	1.69285e-22	3.9114e-25
SNOWBALL_006193_st	LOC110256745	294442		6.24829	5.26673	5.71229	6.22496	5.67378	7.02244	5.23183	5.1735	5.31089		-1.71018	1.02448	1.45276	1.88435		1.64192e-06	0.857761	0.000459445	5.16903e-08
SNOWBALL_025699_s_st	PPP3CA	312537		7.88744	8.60091	9.16155	9.34866	8.39551	8.66082	8.50366	8.47559	8.52825		-1.70927	1.06973	1.60878	1.76591		4.9421e-06	0.605932	3.6663e-05	1.65844e-06
SNOWBALL_010085_s_st	SLC29A1	298112		8.59961	8.3547	8.49931	8.93328	9.27922	9.37173	9.4552	9.75514	9.68402		-1.70778	-2.14428	-2.38806	-1.68265		2.7747e-09	1.25185e-13	1.82719e-15	5.55998e-09
SNOWBALL_015936_st	RFC4	303629		7.16817	6.65594	6.76462	6.9112	6.78496	7.93974	6.38861	6.53148	6.2608		-1.70712	1.20358	1.17539	1.5696		6.53966e-09	0.023927	0.0507729	3.09858e-07
SNOWBALL_034227_st		320777		2.36694	2.51069	2.37442	2.40244	4.22646	3.1385	4.17643	3.66847	4.20845		-1.70712	-3.17276	-2.45215	-3.49674		0.000476903	1.37726e-10	7.15593e-08	1.44113e-11
SNOWBALL_034410_st	ERRFI1	320959		6.8754	7.36515	8.0567	8.71243	10.2345	7.64646	8.00231	8.11674	8.67114		-1.70652	-1.55527	-1.0425	1.02903		0.000339109	0.00278675	0.822551	0.880555
SNOWBALL_021023_s_st	IL10RB	308415		6.31393	8.03497	7.97976	8.37891	8.13601	7.08444	8.28846	8.14086	8.37189		-1.70588	-1.19209	-1.11815	1.00488		1.01628e-12	0.00300551	0.0634473	0.951052
SNOWBALL_008746_st	APITD1	296889		6.0504	4.19093	4.44348	4.85053	5.42718	6.82083	4.66334	4.87209	4.55348		-1.70578	-1.38743	-1.34594	1.22863		3.03399e-05	0.00846087	0.0171589	0.107484
SNOWBALL_012233_st	DDIAS	300099		6.7555	4.33889	4.66511	5.06777	5.95646	7.52577	5.11322	5.23555	4.99696		-1.70559	-1.7104	-1.48498	1.05031		2.92104e-07	2.6167e-07	6.19262e-05	0.668646
mmu-mir-220_st		335891		4.44015	3.33205	3.63725	4.24759	4.63316	5.2103	4.26662	4.41048	4.01139		-1.70545	-1.91132	-1.70909	1.17789		0.00258214	0.000295981	0.00248408	0.402149
SNOWBALL_010652_st	SH3GL3	298644		3.66627	3.5593	3.39395	3.45485	3.78913	4.43552	3.7886	3.9025	3.75888		-1.70437	-1.17226	-1.42262	-1.23459		1.27188e-05	0.199299	0.00276526	0.0795452
SNOWBALL_012237_st	PRCP	300103		7.03094	5.86772	5.9325	6.02656	7.54723	7.80007	7.44151	7.47672	7.40578		-1.70423	-2.97687	-2.91646	-2.60129		1.25853e-09	2.48495e-19	4.83779e-19	2.42324e-17
SNOWBALL_018020_st	SPATS2L	305619		9.45314	8.24947	8.45585	8.4687	9.81246	10.221	9.44889	9.41302	9.30827		-1.70277	-2.29648	-1.94151	-1.78953		2.72405e-16	4.08059e-23	1.36738e-19	1.31472e-17
SNOWBALL_007587_st	TULP3	295761		6.85752	5.60991	5.97574	6.19241	7.78409	7.62504	7.54766	7.58604	7.61645		-1.70234	-3.83107	-3.05314	-2.68337		3.25707e-11	8.94807e-25	8.0339e-22	6.50427e-20
SNOWBALL_009373_st	INO80C	297481		4.90872	4.42782	4.56607	4.66834	5.306	5.67608	5.26838	5.20121	5.13358		-1.70215	-1.79074	-1.55309	-1.38055		1.15401e-06	1.79608e-07	3.20171e-05	0.00175636
SNOWBALL_007712_st	WNT5B	295882		5.84584	6.1008	5.84374	5.54383	5.89043	6.61307	5.67972	5.72373	5.6141		-1.70201	1.33893	1.08675	-1.04991		9.85726e-09	0.000460327	0.356491	0.613968
SNOWBALL_024500_s_st	C14H10orf107	311481		5.3596	3.53274	4.18203	4.18446	5.30312	6.12653	5.79526	5.54778	5.45859		-1.70164	-4.79829	-2.57709	-2.41852		5.12347e-07	6.08293e-21	1.5717e-13	1.30882e-12
SNOWBALL_014701_st	PLXDC1	302446		7.11058	6.04574	5.58814	5.20249	8.63523	7.87704	9.14788	9.49185	9.32895		-1.70109	-8.58695	-14.9671	-17.4658		0.000105818	4.87011e-21	1.08812e-24	1.39949e-25
SNOWBALL_026592_s_st	LOC100155246	313336		9.12064	8.10801	8.44026	8.80137	8.67953	9.8866	7.94381	8.1044	8.05649		-1.7005	1.12054	1.26213	1.67584		4.91804e-08	0.223492	0.00843471	9.15926e-08
SNOWBALL_018152_st	IKZF2	305748		3.98045	4.62157	4.41453	4.07603	4.81248	4.74604	5.36963	5.35445	5.82076		-1.70007	-1.67954	-1.91842	-3.35133		7.24171e-06	1.07938e-05	1.31221e-07	5.35887e-15
SNOWBALL_022099_st	PLXDC1	309415		5.79007	4.65688	4.10077	3.90317	7.29483	6.55563	7.94986	8.26156	8.12489		-1.70003	-9.8014	-17.8864	-18.658		0.000189585	2.50195e-21	4.7162e-25	2.74939e-25
SNOWBALL_009143_st	ECHDC2	297270		6.49686	7.3838	7.30258	7.50611	8.00046	7.26227	8.30752	8.12754	8.19372		-1.69985	-1.897	-1.77148	-1.61061		1.04139e-08	8.19217e-11	1.63849e-09	1.20533e-07
SNOWBALL_021716_s_st	EMP3	309041		10.0356	8.26375	8.30991	8.48856	10.3864	10.8007	10.2121	10.2672	10.2792		-1.69946	-3.85921	-3.88338	-3.45966		4.17316e-11	9.0126e-25	7.61191e-25	2.04629e-23
SNOWBALL_004890_st	CARHSP1	293198		6.86204	6.6239	6.5333	6.66152	7.35107	7.62682	7.15772	7.205	7.25773		-1.69911	-1.44776	-1.59294	-1.51174		1.08595e-11	1.02609e-07	3.93223e-10	8.04619e-09
SNOWBALL_001798_st	TBC1D8B	290230		6.34166	4.90965	5.0154	5.60367	6.4818	7.10626	6.15721	6.19502	6.12099		-1.69891	-2.3744	-2.26517	-1.43129		1.25243e-09	5.83151e-16	3.68049e-15	5.97049e-06
SNOWBALL_002516_st	MICAL1	290936		6.7718	5.75322	5.75865	6.0321	7.36487	7.5352	6.92221	7.07957	7.11255		-1.69748	-2.24854	-2.49825	-2.1147		2.35227e-13	1.57444e-19	2.03454e-21	2.48187e-18
SNOWBALL_021307_st	FXYD5	308648		6.63644	4.48016	5.02312	5.08175	6.503	7.3995	6.33113	6.36262	6.02991		-1.69709	-3.60742	-2.53064	-1.92941		1.50588e-06	3.87301e-17	1.28939e-12	1.43248e-08
SNOWBALL_008958_st	CDH2	297091		8.17762	5.77921	5.34154	4.93195	5.60553	8.94051	5.54083	5.80812	5.91528		-1.69689	1.17966	-1.38183	-1.97702		0.000271034	0.283186	0.0249009	5.59985e-06
SNOWBALL_012860_st	ASNS	300706		9.79585	8.18444	8.68697	8.97543	10.159	10.5584	9.68495	9.63586	9.26831		-1.69649	-2.82942	-1.93039	-1.22508		1.80671e-10	7.31944e-20	3.24029e-13	0.00383252
SNOWBALL_041802_st	SLC4A4	328341		1.86008	2.16506	2.13436	2.15239	2.92304	2.62217	3.89276	3.50283	3.62912		-1.69595	-3.312	-2.58196	-2.78316		0.00304216	3.43182e-09	6.47906e-07	1.3226e-07
SNOWBALL_026584_st	FAM46A	313329		5.73934	4.89489	5.35237	5.68834	7.81757	6.50074	6.1597	6.26966	6.35604		-1.69513	-2.40295	-1.88856	-1.58855		8.59728e-09	4.12803e-15	6.89351e-11	1.70749e-07
SNOWBALL_032699_st	YEATS2	319250		6.76289	5.9494	5.84314	6.03715	6.93605	7.52412	6.89573	6.97209	7.01827		-1.69493	-1.92697	-2.187	-1.974		4.2184e-12	4.95318e-15	1.35061e-17	1.52169e-15
SNOWBALL_027387_st	APC	313941		6.93164	6.2788	6.26555	6.38029	6.88887	7.69269	7.05007	6.901	6.9927		-1.69473	-1.70678	-1.55342	-1.52881		1.0535e-09	7.45968e-10	7.94685e-08	1.77406e-07
SNOWBALL_020255_st	LAS1L	307717		7.22073	6.13861	6.18224	6.5288	7.52083	7.98092	7.03139	7.06825	7.02873		-1.69371	-1.85676	-1.84807	-1.41415		4.00352e-08	7.94082e-10	9.66992e-10	9.27574e-05
SNOWBALL_005878_st		294142		4.02721	3.89383	3.84509	3.74055	5.30919	4.787	4.3449	4.53332	4.18213		-1.69324	-1.36706	-1.61131	-1.35808		0.000520229	0.0397092	0.00157586	0.0443663
SNOWBALL_015513_st	FLNB	303209		7.61474	5.8551	6.06732	5.83101	7.85532	8.37348	7.10676	6.97545	6.64878		-1.69201	-2.38116	-1.87661	-1.76269		1.76466e-10	3.27757e-17	1.02977e-12	2.21214e-11
SNOWBALL_020220_st	PLP2	307684		10.3302	9.26044	9.56013	9.53482	10.0934	11.0883	9.98373	10.2008	10.1258		-1.69132	-1.65095	-1.55904	-1.50622		4.36386e-09	1.36191e-08	2.07978e-07	1.07942e-06
SNOWBALL_007096_st	TUBA1A	295286		10.0006	8.29533	8.54598	8.87806	9.85038	10.7579	9.58474	9.50563	9.34461		-1.6903	-2.44428	-1.94483	-1.38181		1.55855e-07	1.07997e-13	5.41989e-10	0.000493609
SNOWBALL_009803_st	LOC100154071	297852		8.92576	8.28547	8.45529	8.54779	8.31574	9.68284	8.03806	8.35513	8.19708		-1.69007	1.18707	1.07189	1.27519		6.43874e-07	0.0891529	0.537804	0.0137558
SNOWBALL_020099_s_st	DMD	307568		4.61317	4.33733	4.20411	3.93731	5.51873	5.37019	5.21895	5.18787	4.87926		-1.68999	-1.84244	-1.97761	-1.92113		3.11036e-07	1.02551e-08	6.59275e-10	2.01087e-09
SNOWBALL_003365_st	HSPA5	291760		11.2317	10.3356	10.372	10.6866	11.8936	11.9885	11.2756	11.3079	11.196		-1.68969	-1.91846	-1.91306	-1.42349		2.52142e-09	7.05744e-12	8.00309e-12	1.0524e-05
SNOWBALL_018842_st	PTTG1	306393		7.15055	3.42943	4.42833	4.9767	6.12269	7.90716	4.09934	4.7178	4.2857		-1.68952	-1.59098	-1.22219	1.61441		8.16586e-05	0.000417035	0.137627	0.000282285
SNOWBALL_024593_s_st	MYOF	311563		10.1551	7.61667	7.85228	7.76169	10.6874	10.9116	10.4996	10.2953	10.2318		-1.68934	-7.3767	-5.43772	-5.54093		3.1038e-14	4.19658e-35	1.45966e-32	9.67843e-33
SNOWBALL_006656_st	DCLRE1B	294871		7.09617	6.43943	6.34972	6.53954	7.42634	7.85188	7.55824	7.56921	7.63524		-1.68847	-2.17167	-2.32866	-2.13716		1.01015e-07	4.09235e-12	3.06658e-13	7.53148e-12
SNOWBALL_037135_st	TOPBP1	323683		7.08636	6.18259	6.13035	6.15753	6.84225	7.84183	6.41799	6.51698	6.24828		-1.68818	-1.17723	-1.30734	-1.06492		1.37233e-09	0.0309838	0.000408765	0.454122
SNOWBALL_011607_st	ADGRL3	299510		4.5286	5.01504	5.01192	5.08599	4.31139	5.28338	5.24846	5.47295	6.00177		-1.68738	-1.17562	-1.37652	-1.88659		0.000637578	0.326832	0.037381	4.76089e-05
SNOWBALL_032310_st		318861		4.96736	4.37756	4.53906	4.13648	5.84279	5.72159	6.86329	7.23506	6.88953		-1.68674	-5.60119	-6.48005	-6.74139		0.000226867	4.54977e-17	2.7936e-18	1.34752e-18
SNOWBALL_002068_st	EZR	290493		8.10643	6.12349	6.36159	6.49137	8.07791	8.86046	7.33425	7.26919	7.30361		-1.6865	-2.31461	-1.87591	-1.75594		2.02785e-11	5.68766e-18	7.87637e-14	2.33548e-12
SNOWBALL_046502_st	MBNL3	333019		5.90589	4.50819	4.83359	4.80985	6.14113	6.65916	5.79713	5.77994	5.55644		-1.68561	-2.44349	-1.92699	-1.67782		1.21929e-05	7.63455e-11	1.53656e-07	1.41606e-05
SNOWBALL_042557_st	SRSF1	329094		8.00254	7.81209	7.90906	8.06692	7.91959	8.75579	7.67521	7.7348	7.68517		-1.68559	1.09952	1.12838	1.30292		1.2315e-09	0.229984	0.11624	0.000437555
SNOWBALL_015509_st	GMPS	303205		6.90208	6.72213	6.68733	6.80625	7.19629	7.65529	7.22715	7.16249	7.18241		-1.68553	-1.41914	-1.39008	-1.29789		1.03001e-10	1.22993e-06	3.86605e-06	0.000157666
SNOWBALL_011304_st	LYAR	299218		6.46762	5.46156	5.53042	6.00082	5.68833	7.22065	5.39551	5.42705	5.4901		-1.68533	1.04684	1.07428	1.42476		8.06626e-07	0.700681	0.525985	0.000403093
SNOWBALL_024708_s_st	LAS1L	311662		8.24762	7.26297	7.21841	7.55689	8.52048	8.99889	7.99905	8.06461	8.04393		-1.68327	-1.66565	-1.79776	-1.40158		4.75444e-13	8.82981e-13	1.13982e-14	5.09115e-08
SNOWBALL_009561_st	LOC100155329	297656		9.74603	8.70508	8.79154	8.87147	9.7924	10.4971	9.59016	9.53321	9.56793		-1.6831	-1.84687	-1.67211	-1.62052		8.51431e-18	2.72231e-20	1.31619e-17	1.1222e-16
SNOWBALL_023821_s_st	RASSF2	310872		4.35842	4.56325	4.59563	4.18351	5.81911	5.10939	6.41376	6.2443	6.12158		-1.68292	-3.60627	-3.13544	-3.83194		1.74178e-06	2.93645e-17	1.41623e-15	5.99878e-18
SNOWBALL_011451_s_st	ADGRL3	299359		5.6545	6.16598	6.08738	6.28819	5.56153	6.405	6.26191	6.62444	6.97038		-1.68237	-1.06875	-1.45101	-1.60457		1.93566e-06	0.577987	0.000362717	1.07499e-05
SNOWBALL_030125_st	TRIP6	316678		7.15946	6.14332	6.13436	6.23139	7.44766	7.90905	7.14598	7.13565	7.25696		-1.68131	-2.0037	-2.0018	-2.03576		7.44337e-09	2.90871e-12	3.02774e-12	1.48514e-12
SNOWBALL_006088_st	LOC110255618	294345		5.3158	5.67807	5.46033	5.6152	6.58353	6.06535	6.65067	6.58619	6.57298		-1.68127	-1.96237	-2.18232	-1.94231		4.25022e-09	3.62596e-12	4.13695e-14	5.69009e-12
SNOWBALL_009761_s_st	LOC110261485	297821		8.17372	7.30184	7.56292	7.67719	7.56945	8.92268	7.1657	7.29458	7.29966		-1.68058	1.09896	1.20442	1.29911		5.90161e-08	0.316599	0.0341212	0.00268543
SNOWBALL_001609_s_st	MID1	290047		5.25261	6.14051	6.11967	5.64702	6.60543	6.00105	6.71144	6.48924	6.75727		-1.67997	-1.48548	-1.29196	-2.15883		9.87433e-07	9.65558e-05	0.0100945	8.7713e-11
SNOWBALL_016753_s_st	NIPSNAP1	304416		4.69902	4.86001	5.46416	4.89196	5.37481	5.44718	5.10614	5.01187	4.90718		-1.67964	-1.18603	1.36821	-1.0106		1.09824e-05	0.147988	0.00572731	0.944463
SNOWBALL_014620_st	SRSF1	302370		9.81597	9.6321	9.6793	9.97581	9.86343	10.564	9.55598	9.63667	9.64094		-1.67946	1.05418	1.02999	1.26127		2.14807e-09	0.542832	0.749436	0.00219893
SNOWBALL_007386_st	TAPBPL,CD27	295569		5.34696	6.01313	5.79443	5.86933	6.80704	6.09486	7.01961	6.81209	6.91001		-1.67935	-2.00901	-2.02464	-2.0572		6.20232e-07	6.38151e-10	4.77797e-10	2.63851e-10
SNOWBALL_009334_s_st	STIL	297445		7.84572	5.55485	5.98102	6.44089	7.16991	8.59233	5.87523	6.07437	5.8453		-1.67784	-1.24866	-1.06684	1.51108		1.00978e-09	0.00249297	0.427255	2.06167e-07
SNOWBALL_044957_st	SOCS5	331486		4.35911	4.49735	4.621	4.46192	4.75342	5.10535	6.00934	5.98316	6.34328		-1.67741	-2.85203	-2.57069	-3.68421		4.97975e-05	7.70576e-12	1.44557e-10	9.3781e-15
SNOWBALL_009828_st	TUBB4B	297873		11.008	10.3375	10.4201	10.5677	11.0427	11.7537	10.8433	10.8325	10.7382		-1.67676	-1.41993	-1.33082	-1.12546		1.29868e-11	2.17134e-07	1.07209e-05	0.0626056
SNOWBALL_037068_st	LOC102165892	323616		5.07048	3.6426	3.8188	4.06067	4.75776	5.81586	4.37405	4.51553	4.32425		-1.67642	-1.66031	-1.62083	-1.20046		3.21752e-06	4.53525e-06	1.06255e-05	0.0908223
SNOWBALL_000880_st	LOC100624086	289350		7.24723	6.97407	6.88618	6.85783	6.70252	7.9922	6.45161	6.61092	6.63828		-1.67594	1.4364	1.21021	1.16437		6.36489e-10	1.91565e-06	0.00796868	0.0358402
SNOWBALL_000310_s_st	CDC45	288789		5.95265	5.081	5.24862	5.54579	5.88365	6.69708	5.2732	5.4372	5.39093		-1.67531	-1.1425	-1.13965	1.11331		1.70347e-07	0.159474	0.168356	0.269459
SNOWBALL_039370_st	NAV3	325914		4.90884	4.14278	4.83817	4.67876	5.03031	5.65325	5.83749	5.42281	5.06603		-1.67529	-3.23713	-1.49966	-1.30792		4.15622e-05	1.62609e-13	0.000998861	0.0295861
SNOWBALL_015758_st	EIF4E3	303454		7.17914	6.8487	6.71839	6.62197	7.87873	7.9235	7.9197	7.94909	7.94686		-1.67524	-2.10089	-2.34681	-2.50514		1.16516e-12	8.64002e-18	6.71301e-20	4.87236e-21
SNOWBALL_027196_st		313750		4.55671	3.53314	3.53254	3.85895	6.17274	5.30028	5.57904	5.66488	5.57474		-1.67431	-4.12931	-4.38429	-3.28478		9.62252e-05	2.34581e-15	5.99372e-16	6.11613e-13
SNOWBALL_011273_st	LOC100737259	299187		5.57632	4.79688	4.9759	4.92629	5.66751	6.31969	5.09787	5.11365	5.08535		-1.67409	-1.23199	-1.10019	-1.11656		3.30145e-09	0.00640563	0.24023	0.167681
SNOWBALL_034260_st	USP1	320810		7.27478	6.18445	6.19406	6.19287	7.1352	8.01791	6.74616	6.65843	6.45429		-1.67381	-1.47602	-1.37972	-1.19866		4.72617e-06	0.000334894	0.0027493	0.100399
SNOWBALL_046467_st	SH3RF1	332985		3.39619	3.74726	3.75845	3.75912	4.55991	4.13905	3.77654	3.74831	3.43425		-1.67349	-1.0205	1.00705	1.25254		0.000137891	0.906936	0.968849	0.0985858
SNOWBALL_017123_s_st	SIPA1L2	304778		4.05252	4.29421	4.12658	4.12905	4.54321	4.79453	4.34422	4.40712	4.34014		-1.67251	-1.03527	-1.21465	-1.15757		7.28827e-08	0.744301	0.0264183	0.102069
SNOWBALL_004241_st	PDGFA	292564		6.29873	5.46121	5.31094	5.45113	6.23381	7.04074	6.00756	5.87984	5.77696		-1.6725	-1.46039	-1.48339	-1.25338		1.20009e-08	6.72671e-06	3.25447e-06	0.0050466
SNOWBALL_009917_s_st	VEGFA	297959		6.03125	4.89274	6.06815	5.75715	6.18051	6.7731	5.58384	5.57581	5.47445		-1.67232	-1.61451	1.40673	1.21647		0.00569641	0.0100523	0.0718047	0.33193
SNOWBALL_034352_s_st	KIAA0141	320901		5.1028	4.48134	4.30986	4.8474	5.81975	5.84424	5.72878	5.68822	5.84638		-1.67185	-2.37421	-2.59974	-1.9986		1.85451e-05	2.40203e-10	1.51083e-11	5.75092e-08
SNOWBALL_018787_st	CENPK	306339		6.87327	5.31555	5.21809	5.42627	6.35952	7.61468	6.06552	6.14117	6.08497		-1.6718	-1.68176	-1.89617	-1.57867		2.37824e-05	1.97531e-05	4.35203e-07	0.000138943
SNOWBALL_026978_st	ASH2L	313626		5.6603	6.45492	6.11329	6.07967	5.84456	6.40142	5.89818	5.96195	5.98097		-1.67148	1.47094	1.1106	1.0708		1.71529e-06	0.000177627	0.341862	0.557448
SNOWBALL_005752_st	FZD6	294018		2.86899	3.2013	3.61395	3.42813	4.27529	3.60951	4.11032	3.97675	4.21908		-1.67077	-1.87776	-1.28591	-1.73021		2.90641e-05	7.47344e-07	0.036452	9.82411e-06
SNOWBALL_001122_s_st	PPP1R18	289582		5.82298	5.14725	5.04016	5.15448	6.23801	6.56343	5.86489	5.87401	5.91665		-1.67069	-1.64449	-1.78244	-1.69604		8.34407e-07	1.53487e-06	6.84535e-08	4.66185e-07
SNOWBALL_010036_s_st	GTPBP2	298068		5.5718	5.11825	5.19284	5.60464	6.17534	6.31168	5.8865	5.91465	5.57216		-1.67004	-1.70321	-1.64925	1.02277		1.31923e-09	4.97214e-10	2.46893e-09	0.806178
SNOWBALL_044213_st		330743		3.71543	3.72302	3.72105	3.3594	3.65888	4.4545	3.75576	3.82493	3.84861		-1.6691	-1.02295	-1.07466	-1.40368		0.000130552	0.89443	0.642716	0.0100216
SNOWBALL_040363_st	PLCXD2	326906		4.2854	4.4666	4.63671	4.48796	6.78057	5.02438	3.98002	3.85429	4.00766		-1.669	1.40112	1.72001	1.39504		0.000363845	0.0180512	0.000173036	0.019651
SNOWBALL_035203_st	ROR2	321751		5.59357	4.99757	5.16886	5.19351	6.56675	6.33255	6.59085	6.97905	7.04749		-1.669	-3.01735	-3.50688	-3.61495		1.15955e-07	3.0186e-17	3.62567e-19	1.56233e-19
SNOWBALL_012829_st	SEMA3A	300678		7.90104	5.57452	6.34224	6.58358	8.74269	8.63957	8.12785	8.18621	8.05853		-1.66848	-5.8699	-3.58996	-2.77973		3.67049e-06	7.9765e-22	7.31228e-17	1.06599e-13
SNOWBALL_047220_st	MDFIC	333737		7.91239	9.56165	9.90194	9.89552	8.73066	8.65024	8.80007	8.7969	8.77796		-1.66769	1.69535	2.15105	2.16981		3.39663e-10	1.44999e-10	1.89284e-15	1.30625e-15
SNOWBALL_007014_st	C12H17orf75	295210		8.2547	8.36458	8.33504	8.18136	8.57941	8.99127	8.18756	8.1029	8.14562		-1.66621	1.13055	1.17457	1.02508		4.27064e-12	0.0407184	0.00672052	0.731061
SNOWBALL_020716_st	MBNL3	308140		4.16187	3.59358	3.56603	3.60104	4.75683	4.89806	4.07932	4.24179	4.15908		-1.66577	-1.4003	-1.59745	-1.47226		2.10522e-06	0.000995654	9.81377e-06	0.000181999
SNOWBALL_002338_st	EPB41L2	290762		8.77451	7.73875	7.88754	8.08017	9.46842	9.5095	9.57955	9.40373	9.52031		-1.66438	-3.58207	-2.86035	-2.71348		2.57623e-16	8.43727e-31	1.27939e-27	8.80298e-27
SNOWBALL_047563_st	SLC38A5	334080		7.53826	5.64969	5.99249	5.88292	7.88116	8.27317	7.64296	7.62045	7.22145		-1.66428	-3.98138	-3.09074	-2.52894		1.25165e-09	9.54691e-24	1.49161e-20	1.41155e-17
SNOWBALL_030432_st	DYRK2	316985		4.46534	3.86188	3.78229	3.98482	4.5628	5.20017	4.76919	4.58888	4.71248		-1.6642	-1.87555	-1.74907	-1.65594		8.46627e-06	1.40855e-07	1.54926e-06	1.00212e-05
SNOWBALL_013794_st	BRCA2	301580		6.33557	4.59934	4.82026	4.98843	5.5728	7.07007	5.25574	5.35221	5.23252		-1.66382	-1.57614	-1.44589	-1.18435		3.90115e-08	4.43768e-07	2.08948e-05	0.0461322
SNOWBALL_023665_s_st	MYBL2	310727		7.16532	5.92321	6.16946	6.32773	6.93181	7.8992	5.85753	6.13895	5.64615		-1.6631	1.04658	1.02137	1.6039		2.27362e-08	0.636613	0.83834	1.19997e-07
SNOWBALL_003473_st	SMC2	291864		7.87103	6.05727	6.34312	6.50414	6.96757	8.60427	6.20386	6.24678	6.12314		-1.66238	-1.10695	1.06906	1.30224		3.30324e-07	0.308162	0.525937	0.00424685
SNOWBALL_000678_st	IL1A	289151		3.24693	2.8118	2.84244	2.84608	4.98159	3.97988	3.3265	3.02373	3.18015		-1.66204	-1.4287	-1.1339	-1.26056		0.000943638	0.0200611	0.46366	0.144754
SNOWBALL_032365_st		318916		5.25723	4.30343	4.44837	4.83921	5.70914	5.98943	5.35986	5.23876	5.10728		-1.66117	-2.07977	-1.72954	-1.2042		1.49644e-06	3.31791e-10	3.24487e-07	0.0663776
SNOWBALL_001613_s_st	MID1	290051		6.22491	7.21599	7.21935	6.28421	7.6376	6.95642	7.74579	7.7079	7.81266		-1.66038	-1.44372	-1.40303	-2.88476		0.000341003	0.00876345	0.0158464	1.60226e-10
SNOWBALL_042772_st	SMAD3	329309		5.88868	7.25923	6.911	7.12345	7.76992	6.61909	7.30789	7.37771	7.72635		-1.6591	-1.0343	-1.38195	-1.51876		2.8025e-09	0.707827	2.66479e-05	2.34335e-07
SNOWBALL_000871_s_st	S100A14	289341		4.85193	5.14767	4.99608	5.05116	5.97118	5.58232	6.08079	6.08027	6.57328		-1.65909	-1.9094	-2.12019	-2.87212		0.000178468	3.71574e-06	1.91806e-07	4.38838e-11
SNOWBALL_021475_s_st	RNASEH2B	308809		7.09482	6.10964	6.06257	6.09313	6.99803	7.82503	6.62698	6.7123	6.63316		-1.65888	-1.43132	-1.56888	-1.454		1.89451e-09	3.49084e-06	3.17841e-08	1.56294e-06
SNOWBALL_007596_st	NEDD1	295770		7.81754	6.45194	6.43741	6.76305	7.73279	8.54767	7.71807	7.75905	7.33582		-1.65879	-2.40516	-2.4995	-1.48738		6.47698e-12	9.64755e-20	2.11777e-20	4.47021e-09
SNOWBALL_015536_st	PPP2R3A	303232		5.51952	5.30064	5.24202	5.21801	6.04816	6.24935	6.11222	6.02144	6.09957		-1.65844	-1.75514	-1.71643	-1.84237		3.16526e-07	3.09402e-08	7.71358e-08	4.3093e-09
SNOWBALL_010555_st	VRK1	298553		7.4963	5.96179	6.25587	6.83976	6.9357	8.22577	6.13549	6.2288	6.3828		-1.65802	-1.12794	1.01894	1.37264		4.41096e-07	0.221862	0.87573	0.000728512
SNOWBALL_004536_st	XPO6	292850		8.81274	8.47747	8.57433	8.59211	9.13851	9.54208	8.8491	8.70117	8.6366		-1.65788	-1.29381	-1.0919	-1.03132		2.42001e-17	1.17162e-08	0.0302371	0.498997
SNOWBALL_037382_st	STT3A	323930		5.05771	4.96856	5.09783	4.94598	5.69751	5.78676	5.64438	5.52447	5.32156		-1.65755	-1.5975	-1.3441	-1.29736		4.04651e-06	1.50952e-05	0.00464159	0.01281
SNOWBALL_003133_st	RTTN	291539		5.35708	4.80522	4.84151	4.89568	5.08167	6.08597	4.51108	4.54019	4.5053		-1.65736	1.22615	1.23227	1.31073		5.71472e-07	0.0318182	0.0276724	0.00411437
SNOWBALL_007092_st	CDK2	295283		6.0042	5.08387	5.39488	5.88973	5.89188	6.73283	5.50827	5.50811	5.56291		-1.65706	-1.34201	-1.08165	1.25424		3.56524e-08	0.000435074	0.38963	0.00626236
SNOWBALL_008127_st	SLC7A10	296281		4.50536	5.12467	5.35648	5.60236	7.10697	5.23343	7.13571	6.52909	6.83135		-1.65642	-4.03072	-2.25419	-2.34403		7.81765e-06	9.90362e-18	1.96098e-10	5.41883e-11
SNOWBALL_010186_st	PCK2	298204		6.5952	5.55473	5.75664	5.93832	6.77889	7.32169	6.10632	5.99385	5.68767		-1.65462	-1.4657	-1.17871	1.18974		2.21179e-10	1.72997e-07	0.0148591	0.0099571
SNOWBALL_044882_st		331411		3.71678	3.02341	2.91601	3.31683	3.66571	4.44325	3.28524	2.96237	3.3171		-1.65459	-1.199	-1.03266	-1.00018		0.000801054	0.254295	0.866735	0.999282
SNOWBALL_022061_s_st	IFI35	309377		4.42219	4.34359	4.56342	4.4917	5.21481	5.14839	5.18211	5.08528	5.14513		-1.65427	-1.78822	-1.43581	-1.57291		0.00021825	2.69727e-05	0.00708051	0.000799121
SNOWBALL_005591_st	MAL2	293863		4.92816	5.93712	7.18986	7.57339	5.85702	5.65407	5.98726	5.72316	5.77822		-1.65394	-1.03537	2.76389	3.47058		0.00125195	0.861142	6.68572e-09	3.31761e-11
SNOWBALL_017816_s_st	IFIH1	305415		4.74569	5.57074	5.19829	5.25286	5.82359	5.47147	6.25635	6.05928	6.23252		-1.6538	-1.60838	-1.81628	-1.97199		2.23502e-05	5.42889e-05	1.06071e-06	7.13958e-08
SNOWBALL_020966_s_st	MLH1	308365		5.86416	5.35846	5.38256	5.49156	6.05431	6.5899	5.82464	5.79118	6.01903		-1.65375	-1.38145	-1.32741	-1.4414		2.30768e-11	9.96208e-07	1.11108e-05	7.53202e-08
SNOWBALL_037987_st		324535		4.03255	4.57029	4.48765	4.36739	5.04086	4.75794	5.00807	4.97869	5.14871		-1.65335	-1.35452	-1.40546	-1.71871		3.09538e-06	0.0030676	0.000942448	7.45196e-07
SNOWBALL_028884_st	ROBO1	315438		7.31598	6.64249	6.74036	6.85825	8.10985	8.04077	8.21223	8.33896	7.95358		-1.65266	-2.96851	-3.0285	-2.13663		1.36279e-06	1.45278e-15	7.96337e-16	8.29091e-11
SNOWBALL_042311_st		328848		4.67034	4.7618	4.42538	4.2785	3.83113	5.39473	4.84891	4.61434	4.60637		-1.6522	-1.06223	-1.13994	-1.25516		0.000132103	0.696792	0.352539	0.08528
SNOWBALL_023383_s_st	ARPC1B	310482		7.74044	7.51143	7.4775	7.59857	8.85429	8.46446	8.75706	8.76442	8.978		-1.65178	-2.37122	-2.44007	-2.60167		1.66329e-12	2.50625e-20	7.81399e-21	6.42939e-22
SNOWBALL_029007_st	CCSAP	315561		4.9913	3.7244	4.17136	4.2422	4.34983	5.71525	3.81703	3.86497	3.82652		-1.65169	-1.06632	1.23662	1.33392		0.000274647	0.69438	0.132253	0.0360619
SNOWBALL_019759_st	GGCT	307245		3.84178	2.71929	2.83307	2.86607	3.62093	4.56562	3.52513	3.21065	3.31667		-1.65157	-1.74816	-1.29916	-1.36661		1.9115e-05	2.9553e-06	0.0216344	0.00592138
SNOWBALL_042541_st	TMTC1	329078		6.40559	6.48743	6.53512	6.64714	7.41322	7.1293	7.40976	7.24383	7.12772		-1.65143	-1.89518	-1.63434	-1.3953		2.28252e-08	4.53928e-11	3.69804e-08	5.62605e-05
SNOWBALL_002446_st	GTF3C6	290868		6.85294	6.72099	6.50848	6.56143	7.06269	7.57657	7.00613	7.05183	6.92428		-1.65134	-1.21853	-1.45735	-1.28596		1.15859e-11	0.0011096	2.07183e-08	4.85368e-05
SNOWBALL_016039_st	ROBO1	303728		8.08986	7.58524	7.60258	7.94795	9.05796	8.81319	8.9759	9.12586	8.93195		-1.65099	-2.62199	-2.87445	-1.97794		1.80753e-11	8.77808e-21	3.29383e-22	1.34797e-15
SNOWBALL_043073_st	BOC	329609		3.36064	3.57506	3.7145	3.56892	3.26921	4.08391	5.1403	5.26554	5.08634		-1.65092	-2.95928	-2.93028	-2.86279		0.000702916	3.1146e-10	3.96639e-10	7.05009e-10
SNOWBALL_026514_s_st	LOC110258338	313267		7.10611	6.08839	5.94509	6.30938	8.03018	7.82902	8.11094	8.16057	8.31357		-1.6505	-4.06303	-4.64435	-4.01163		0.00180552	2.57557e-12	1.62246e-13	3.37206e-12
SNOWBALL_010942_st	STXBP6	298907		6.03546	5.13999	4.95453	4.87195	6.90194	6.7581	6.8073	6.86377	6.92269		-1.65021	-3.1762	-3.75611	-4.14318		2.32804e-10	3.42094e-22	2.34634e-24	1.66845e-25
SNOWBALL_025111_s_st	RTP4	312012		5.90698	7.41997	7.19189	7.19838	7.22506	6.62955	7.80239	7.8758	8.20858		-1.65012	-1.30353	-1.60648	-2.01419		1.11844e-05	0.0159176	2.76e-05	1.21369e-08
SNOWBALL_010891_st	CPSF2	298860		7.42605	7.04244	7.18239	7.32163	7.55511	8.14798	7.5129	7.47513	7.43607		-1.64939	-1.38555	-1.22496	-1.08256		1.75512e-08	6.30113e-05	0.0108962	0.362475
SNOWBALL_047541_st	ASAP2	334058		3.71977	3.38826	3.39533	3.33545	4.42259	4.44102	4.20303	4.07081	4.07406		-1.64861	-1.75901	-1.59712	-1.66857		7.85562e-06	8.13307e-07	2.35179e-05	5.16626e-06
SNOWBALL_008953_s_st	ECHDC2	297086		5.57812	6.50425	6.61538	6.81357	7.06776	6.29888	7.15871	6.99905	7.16499		-1.64805	-1.57404	-1.30466	-1.27581		2.58857e-09	2.65105e-08	0.000342192	0.000968794
SNOWBALL_017043_st	EXOC6	304700		3.83504	3.08487	3.27557	3.12453	4.05886	4.55525	3.70851	3.57608	3.60893		-1.64741	-1.54075	-1.23158	-1.39901		3.58585e-07	5.692e-06	0.0227729	0.000270125
SNOWBALL_023385_s_st	LOC110260824	310484		10.0353	8.88847	8.97471	9.03546	10.0402	10.7555	9.76162	9.65504	9.5118		-1.64741	-1.83166	-1.6025	-1.39121		1.88266e-06	3.33589e-08	5.36335e-06	0.000907348
SNOWBALL_014005_st	TEX30	301782		5.36383	4.25347	4.36535	4.44017	4.58275	6.08351	4.42601	4.41035	4.31655		-1.64682	-1.12704	-1.03168	1.08947		3.56422e-07	0.212993	0.781727	0.392618
SNOWBALL_047702_st	NUP205	334219		6.51392	6.05185	5.94187	6.10616	6.20752	7.23283	5.97919	5.98628	5.99575		-1.64594	1.05165	-1.03126	1.07954		1.91029e-10	0.502606	0.69908	0.282017
SNOWBALL_026129_s_st	MCM7	312918		6.70692	6.12345	6.12251	6.40792	6.49226	7.42565	5.97991	5.90885	5.91969		-1.64574	1.10462	1.15963	1.40272		2.21347e-05	0.431509	0.217798	0.00294161
SNOWBALL_034731_st	YEATS2	321280		6.40686	5.2952	5.24941	5.48256	6.54765	7.12542	6.48749	6.53175	6.56229		-1.64553	-2.28516	-2.43233	-2.11364		1.78115e-09	5.28005e-16	4.54672e-17	1.35e-14
SNOWBALL_017764_s_st	CYP4V2	305363		3.70162	2.96727	3.13068	2.95451	3.83748	4.42003	4.31521	4.2836	4.18439		-1.64536	-2.54548	-2.22363	-2.34547		2.83346e-05	2.45421e-11	1.64066e-09	3.05139e-10
SNOWBALL_000344_st	CXCL12	288823		3.17612	6.22662	7.19409	7.96305	5.35056	3.89384	6.47665	6.76786	8.50354		-1.64459	-1.18923	1.34373	-1.45447		0.00137572	0.299289	0.0606152	0.0158766
SNOWBALL_000940_st	FGD4	289409		4.13716	3.162	3.46628	3.50909	4.90913	4.85462	4.92307	4.92802	4.96242		-1.64428	-3.3895	-2.75439	-2.73839		5.85461e-06	3.11832e-16	1.28621e-13	1.53908e-13
SNOWBALL_005038_st	MEIS1	293344		5.16048	4.8859	4.85746	5.0264	5.71166	5.8779	5.64864	5.57227	5.69329		-1.64424	-1.69671	-1.64127	-1.58764		7.24702e-09	1.58167e-09	7.91404e-09	4.03416e-08
SNOWBALL_035036_st		321585		6.83291	8.37037	8.3159	8.69144	7.25557	7.54883	7.5301	7.88452	8.03813		-1.64253	1.79038	1.34852	1.57277		1.51727e-08	2.68152e-10	0.000175165	1.20943e-07
SNOWBALL_016912_s_st	CYP2C91	304570		5.59268	4.54831	4.5093	4.28885	6.7979	6.30848	7.35566	7.33103	7.11989		-1.64239	-6.99998	-7.07008	-7.11584		0.000640481	2.02477e-18	1.69546e-18	1.51071e-18
SNOWBALL_043021_st	YEATS2	329557		8.33797	7.02308	6.98794	7.46715	8.56989	9.05372	8.46309	8.61485	8.57142		-1.64234	-2.71323	-3.08851	-2.14989		1.17221e-10	1.90066e-20	2.34502e-22	1.90349e-16
SNOWBALL_007205_st	TMTC1	295391		5.29429	5.25126	5.08358	5.01328	6.27641	6.00998	6.14438	6.03012	5.81853		-1.64227	-1.85718	-1.92725	-1.74745		2.45598e-06	2.37478e-08	5.94854e-09	2.3566e-07
SNOWBALL_012692_st	CFAP69	300550		3.96901	3.61236	3.7174	3.57822	4.5811	4.68444	4.77375	4.83659	4.92787		-1.64197	-2.23673	-2.17225	-2.54849		3.59666e-07	1.56099e-12	4.67215e-12	1.48033e-14
SNOWBALL_023572_st	POLA1	310645		5.70615	5.14061	5.13857	5.33408	5.52047	6.42005	5.22288	5.27372	5.33461		-1.64023	-1.05868	-1.09821	-1.00037		1.31116e-08	0.519465	0.259023	0.9973
SNOWBALL_018802_st	GM2A	306353		6.6143	6.53561	6.50246	6.41057	7.92668	7.3282	8.18653	8.22083	8.20815		-1.64022	-3.14035	-3.29064	-3.47637		3.69455e-08	4.52173e-19	1.10423e-19	2.24517e-20
SNOWBALL_029520_st	CTSO	316073		5.3855	4.50992	4.753	4.90901	5.60802	6.09923	5.72243	5.73674	5.78227		-1.64005	-2.3174	-1.97759	-1.83181		3.37344e-06	1.19542e-11	3.28167e-09	5.5156e-08
SNOWBALL_025518_s_st		312365		6.60399	5.65032	5.71237	6.11383	6.08708	7.31738	5.4442	5.28889	5.3025		-1.63965	1.15358	1.34116	1.75483		5.42396e-05	0.263193	0.014242	6.66935e-06
SNOWBALL_014388_st	FMNL1	302146		5.18564	4.83726	4.72731	4.4987	6.39919	5.89826	6.14866	6.05185	6.18025		-1.63877	-2.48183	-2.50453	-3.20773		2.95863e-11	7.70494e-20	5.41273e-20	9.61705e-24
SNOWBALL_027318_st		313872		5.66817	4.78459	4.72785	4.91389	5.9313	6.38074	5.7916	5.62796	5.76362		-1.63872	-2.00974	-1.86621	-1.80216		2.3174e-07	4.68256e-11	9.56367e-10	4.09859e-09
SNOWBALL_044674_st	LOC100514323	331203		3.35281	3.73898	3.60096	3.67396	4.62064	4.06538	5.86404	5.53889	6.18221		-1.63872	-4.3622	-3.83155	-5.68932		7.80148e-05	9.89778e-17	2.13216e-15	3.24182e-19
SNOWBALL_006890_st	AAAS	295094		6.09865	5.36154	5.42153	5.72138	6.05703	6.8109	5.52844	5.52017	5.53367		-1.63836	-1.12264	-1.07076	1.13896		1.25917e-08	0.151084	0.426988	0.102117
SNOWBALL_013861_st	PCDH17	301645		6.69292	6.46987	6.24478	6.44209	6.76058	7.40426	7.14038	7.20085	7.53424		-1.63732	-1.59163	-1.94001	-2.13192		0.000975912	0.00183196	1.69971e-05	1.59109e-06
SNOWBALL_000799_st	ZFPM2	289271		4.3851	4.48363	4.6085	4.24219	5.11573	5.09506	5.06271	5.16462	5.03219		-1.63575	-1.49389	-1.47031	-1.72908		6.75941e-05	0.000939093	0.00145661	1.25146e-05
SNOWBALL_039388_st	LPP	325932		4.17858	3.93666	3.78996	3.80719	4.17398	4.88847	4.2551	4.20904	4.46886		-1.63568	-1.24698	-1.33708	-1.58191		3.23894e-05	0.0588079	0.0116453	9.30765e-05
SNOWBALL_043013_st	BCHE	329549		5.46889	5.28155	5.10383	4.87361	6.45271	6.17874	7.05933	7.29806	7.80753		-1.63563	-3.42899	-4.57645	-7.64185		3.52477e-05	5.6158e-15	4.78271e-18	1.57635e-22
SNOWBALL_010086_s_st	BAG2	298113		5.91927	5.22504	5.22586	5.18764	6.10795	6.62866	5.64377	5.62441	5.51024		-1.63512	-1.33675	-1.31819	-1.25058		2.69024e-07	0.00108735	0.00183285	0.0115689
SNOWBALL_018835_st	HMMR	306386		6.89675	4.1983	4.75206	5.12206	5.92773	7.6058	4.63769	4.80717	4.52706		-1.63473	-1.35603	-1.03894	1.51047		3.4239e-07	0.000716114	0.724471	9.46934e-06
SNOWBALL_030111_st	GMPS	316664		8.77993	8.55824	8.55806	8.61248	9.14488	9.48896	8.96427	8.92806	8.82032		-1.6347	-1.32504	-1.29235	-1.15496		2.22035e-11	8.11364e-06	3.73158e-05	0.017571
SNOWBALL_032199_st	NUP205	318751		7.2462	6.61676	6.53397	6.78258	7.00463	7.95517	6.65973	6.76176	6.71249		-1.63463	-1.03023	-1.17104	1.04978		1.84734e-08	0.756499	0.0464592	0.593697
SNOWBALL_004665_st	NA	292977		7.41188	6.89739	6.98828	7.24276	7.66115	8.11976	7.37759	7.4632	7.56311		-1.6334	-1.39493	-1.38984	-1.24863		2.22223e-11	3.22146e-07	4.04973e-07	0.000280801
SNOWBALL_030086_st	SMAD3	316639		5.47578	7.03136	6.52703	6.81022	7.51481	6.18272	7.01364	7.12076	7.50172		-1.63234	1.01236	-1.50914	-1.61496		6.39956e-10	0.889553	4.53248e-08	1.13408e-09
SNOWBALL_003057_st	ZNF532	291464		6.63263	6.31781	5.69463	5.59767	7.09817	7.33921	7.11448	7.09428	7.12012		-1.63193	-1.73708	-2.63837	-2.87279		8.82609e-11	2.87011e-12	2.28486e-20	1.12222e-21
SNOWBALL_027572_st	CCNYL1	314126		8.04179	6.83963	7.0465	7.17849	7.84572	8.74793	7.6051	7.60567	7.50122		-1.63144	-1.69993	-1.47342	-1.2507		3.17376e-09	3.99594e-10	6.11527e-07	0.00208993
SNOWBALL_016829_st	UNG	304490		5.79763	5.23141	5.26279	5.45136	5.95758	6.50356	5.71347	5.66591	5.53418		-1.6312	-1.39674	-1.32237	-1.05909		1.20566e-06	0.000476454	0.00322879	0.603382
SNOWBALL_034820_st	SRSF2	321369		8.93047	8.8011	8.94083	9.02208	8.91701	9.636	8.47128	8.47634	8.37363		-1.63075	1.25686	1.37984	1.56748		1.02895e-08	0.00268592	3.83603e-05	7.21967e-08
SNOWBALL_015863_st	DOPEY2	303557		5.3168	5.0812	5.04753	4.99904	6.56809	6.02115	6.49259	6.38406	6.49264		-1.62941	-2.65993	-2.52543	-2.81592		3.25084e-09	1.92457e-18	1.26546e-17	2.65722e-19
SNOWBALL_023909_st	CCDC141	310955		3.72499	3.03299	3.17518	2.81061	4.65521	4.42904	4.27912	4.39521	4.10334		-1.62907	-2.37203	-2.32952	-2.44992		3.99902e-05	2.25661e-10	3.96746e-10	8.31072e-11
SNOWBALL_033989_st	RNFT2	320540		5.28125	4.42091	4.61199	4.64333	5.94764	5.98455	5.89913	5.76761	5.74731		-1.62822	-2.78606	-2.22781	-2.14946		8.1722e-05	7.01051e-12	5.20261e-09	1.56264e-08
SNOWBALL_023279_st	SLC10A7	310394		5.64001	5.37449	5.50054	5.55676	6.068	6.34223	5.65869	5.79707	5.44543		-1.627	-1.21774	-1.22819	1.08023		1.93716e-05	0.0801005	0.066831	0.540672
SNOWBALL_027643_st	GPR176	314197		5.04682	4.54245	4.37394	4.47262	5.80063	5.74777	5.72162	5.82378	5.48348		-1.62558	-2.26448	-2.73176	-2.0151		1.55694e-05	1.81142e-10	4.69491e-13	9.26095e-09
SNOWBALL_003262_st	LRR1	291661		4.98436	4.03043	4.07488	4.5456	4.66779	5.68529	4.32386	4.43023	4.48202		-1.62556	-1.22555	-1.27929	1.04506		1.06343e-05	0.0590726	0.0207422	0.732404
SNOWBALL_027516_st		314070		8.41396	7.68562	7.12139	6.85781	8.66133	9.11481	8.27714	8.34983	8.27004		-1.62545	-1.50683	-2.34313	-2.66148		3.62006e-07	8.97817e-06	1.51912e-13	1.75869e-15
SNOWBALL_013393_st	PRTFDC1	301214		8.77823	7.42652	8.0879	8.06641	8.64204	9.47846	8.45105	8.44508	8.38173		-1.62477	-2.0343	-1.28092	-1.24429		5.00026e-08	2.27677e-12	0.00222556	0.00685531
SNOWBALL_011962_s_st	SLC10A7	299850		6.71625	6.31895	6.35615	6.48488	6.8761	7.41607	6.79238	6.75552	6.64255		-1.62431	-1.38841	-1.31893	-1.11549		5.2627e-09	1.59379e-05	0.000201281	0.152505
SNOWBALL_004170_x_st	HSPA5	292503		7.24596	7.14175	7.33833	7.64348	8.03482	7.94449	6.9048	7.07118	7.08125		-1.62286	1.1785	1.20343	1.47655		0.000545383	0.269172	0.206064	0.00504048
SNOWBALL_022130_st	ZNF827	309445		5.26943	4.27426	4.62316	4.7886	5.84613	5.96764	5.34252	5.34382	5.23608		-1.62249	-2.09689	-1.64793	-1.36365		4.08124e-05	9.51704e-09	2.48311e-05	0.00691726
SNOWBALL_039913_st	CD109	326457		6.95712	4.23308	4.27941	4.38938	7.63389	7.65472	7.22214	6.98853	6.27521		-1.6218	-7.93958	-6.53923	-3.69565		0.000162089	1.89127e-21	6.31481e-20	1.39626e-14
SNOWBALL_016961_s_st	UNC5B	304619		5.44472	5.90036	6.00833	5.9801	6.87	6.14159	6.13024	6.13995	6.02837		-1.62099	-1.17274	-1.09552	-1.03403		1.18002e-09	0.0212001	0.209154	0.684393
SNOWBALL_000354_s_st	CASP7	288833		4.11624	4.22771	4.33284	4.55545	5.16418	4.81112	5.11356	5.11288	5.22284		-1.61874	-1.84786	-1.71718	-1.58819		2.75506e-10	2.49579e-13	1.11078e-11	7.97512e-10
SNOWBALL_004085_st	SMC2	292430		7.77995	6.05699	6.34165	6.55257	6.89132	8.47447	6.21026	6.29094	6.07065		-1.61835	-1.11209	1.03578	1.3966		1.59432e-07	0.236241	0.731975	0.000105191
SNOWBALL_030471_st	KIF2A	317024		7.04514	6.27341	6.31511	6.31531	7.17569	7.7393	7.05821	7.03308	7.00258		-1.61795	-1.72285	-1.64487	-1.61023		1.39356e-08	6.55395e-10	6.19671e-09	1.76359e-08
SNOWBALL_047506_s_st	AHNAK	334023		7.15978	5.63916	5.49204	5.59612	7.82327	7.85356	7.77047	7.70797	7.61221		-1.61751	-4.38113	-4.64582	-4.04485		0.000125322	1.11718e-16	2.97796e-17	7.18246e-16
SNOWBALL_018338_s_st	UGT1A6	305926		6.55171	7.84668	7.2985	7.2473	6.93755	7.24508	7.33967	7.00914	7.23299		-1.61705	1.4211	1.2221	1.00997		4.46693e-07	0.0001004	0.024299	0.932718
SNOWBALL_002925_st	ANP32A	291336		6.97036	7.20967	7.30496	7.53008	6.85445	7.66261	6.73097	6.63125	6.91162		-1.61581	1.39349	1.59517	1.53523		1.46972e-05	0.00193381	2.29284e-05	8.47498e-05
SNOWBALL_006913_st	TUBA1B	295117		11.5847	10.5769	10.9101	11.1233	11.5949	12.2764	11.2918	11.289	11.1642		-1.61519	-1.6414	-1.30043	-1.02874		1.28266e-10	5.16397e-11	4.64898e-05	0.708312
SNOWBALL_012637_st	ICA1	300497		4.22188	4.48676	4.49214	4.66262	5.16729	4.91348	5.61181	5.39159	5.23911		-1.61507	-2.18108	-1.86535	-1.49122		0.00327197	4.90034e-06	0.000164955	0.0143491
SNOWBALL_030542_st	RORA	317095		4.38482	4.99735	4.72651	4.67944	4.90477	5.07601	5.26928	5.27314	5.34524		-1.61462	-1.20742	-1.46067	-1.58645		2.82651e-06	0.0557263	0.000126357	5.57437e-06
SNOWBALL_025443_s_st	ASH2L	312295		6.67932	7.19357	6.87437	6.88473	6.74874	7.37022	6.73956	6.72889	6.83727		-1.61429	1.36984	1.10611	1.03345		2.10358e-10	2.96393e-06	0.127264	0.664889
SNOWBALL_015125_st	NXN	302831		7.38228	6.39357	6.44109	6.61629	7.7489	8.0716	7.49307	7.48515	7.33049		-1.61252	-2.14281	-2.06202	-1.64058		1.14271e-06	1.41094e-11	6.06606e-11	5.65323e-07
SNOWBALL_007829_st	DYRK2	295990		5.79482	5.41615	5.43569	5.73053	6.40365	6.48333	6.09382	6.06028	6.28095		-1.61163	-1.59956	-1.54177	-1.46451		5.93711e-05	7.5044e-05	0.000232539	0.00106498
SNOWBALL_009928_st	TAPBP	297970		6.47089	6.37243	6.22006	6.40109	7.72223	7.15916	7.7902	7.39743	7.22722		-1.61136	-2.67171	-2.26165	-1.77293		2.29058e-06	1.79532e-14	5.34112e-12	5.30678e-08
SNOWBALL_021467_s_st	ACAT1	308801		9.16258	9.62174	9.50915	9.20894	10.2211	9.85072	10.322	10.2205	10.0217		-1.6112	-1.62477	-1.6373	-1.75659		3.95717e-11	2.42266e-11	1.55051e-11	2.95418e-13
SNOWBALL_024804_s_st	ACSL5	311741		8.46164	8.29106	8.13216	8.00181	8.81279	9.14946	8.64246	8.5639	8.54982		-1.61085	-1.27579	-1.34886	-1.46207		1.30659e-10	0.000130043	4.95155e-06	3.87937e-08
SNOWBALL_015592_st	FLNB	303288		7.92482	6.05268	6.45458	6.31117	8.29341	8.61197	7.41666	7.27617	7.02097		-1.61011	-2.57394	-1.76736	-1.63558		3.14902e-08	6.927e-17	3.771e-10	1.47896e-08
SNOWBALL_009622_x_st	LOC100158117	297716		10.6513	10.2922	10.3231	10.4155	10.1798	11.3382	9.99685	10.1063	10.0697		-1.6098	1.22721	1.16211	1.27089		4.26798e-12	0.000259442	0.00665175	2.66875e-05
SNOWBALL_007166_st	KRAS	295352		5.43382	4.45891	4.48138	4.51466	5.88963	6.12068	5.52286	5.55674	5.31175		-1.60978	-2.09065	-2.10725	-1.73758		1.59345e-07	1.99862e-12	1.45251e-12	5.19524e-09
SNOWBALL_011450_st	2011-09-01	299358		9.04984	8.64342	9.12426	9.146	9.74823	9.7361	8.82817	8.73067	8.64315		-1.60911	-1.13662	1.31366	1.41701		1.01675e-12	0.0153235	1.13426e-06	5.15101e-09
SNOWBALL_017875_st	PPP1R3B	305474		5.24844	5.7534	5.3891	5.36277	5.36252	5.93358	6.44526	6.5804	6.42417		-1.60786	-1.61537	-2.28358	-2.08696		1.98597e-05	1.69215e-05	1.1033e-10	2.28861e-09
SNOWBALL_010558_st	AP4S1	298556		5.77013	5.94498	6.10171	6.01923	5.58226	6.45511	5.7108	5.60043	5.61823		-1.60769	1.17623	1.41548	1.32042		6.38903e-08	0.0446501	2.51277e-05	0.000559241
SNOWBALL_010464_st	ADAMTSL3	298467		6.86929	5.25511	5.02639	5.24772	8.53555	7.55423	8.37783	8.19581	8.0514		-1.60764	-8.71029	-8.99682	-6.98218		9.94774e-05	5.54453e-23	3.21643e-23	2.78029e-21
SNOWBALL_007319_st	PPFIBP1	295502		7.36958	6.79478	6.97493	7.23263	8.54452	8.05424	8.55674	8.55792	8.73267		-1.60732	-3.39158	-2.99591	-2.8285		3.17889e-10	9.56515e-24	4.83956e-22	3.38324e-21
SNOWBALL_010872_st	NDUFB1	298842		8.6607	7.94683	8.03963	8.03219	8.56204	9.34524	8.42181	8.35914	8.10356		-1.60719	-1.3899	-1.24791	-1.05071		2.89693e-09	6.86455e-06	0.00162528	0.53717
SNOWBALL_026022_s_st	SETBP1	312828		4.70812	4.94143	4.83918	4.72264	5.81698	5.39176	6.44476	6.29666	6.32327		-1.60619	-2.83496	-2.74628	-3.03275		0.000344692	4.01195e-11	9.47096e-11	6.69831e-12
SNOWBALL_034481_st	NCAPD3	321030		6.67389	5.11393	5.52371	5.54975	6.02899	7.35736	5.14792	5.23078	5.28213		-1.60601	-1.02384	1.22513	1.20383		2.22372e-08	0.804272	0.00767904	0.0150577
SNOWBALL_018188_s_st	LOC110258544	305784		9.6684	8.49434	8.68488	8.87164	9.662	10.3514	9.27981	9.31198	9.17646		-1.60548	-1.72365	-1.54446	-1.23527		7.51104e-13	9.48e-15	9.42079e-12	6.93483e-05
SNOWBALL_033755_st	CDK14	320306		3.00612	3.31466	3.351	3.28721	4.29171	3.68779	3.90774	3.70395	4.10037		-1.604	-1.50846	-1.27717	-1.75706		9.49682e-06	8.55415e-05	0.017303	3.36468e-07
SNOWBALL_023893_s_st	STAT1	310939		8.01299	8.91019	8.57133	8.60103	9.06153	8.69406	9.37689	9.24103	9.33789		-1.60332	-1.38195	-1.59074	-1.66654		1.81506e-09	6.16467e-06	2.77214e-09	2.32608e-10
SNOWBALL_020190_st	KLF8	307655		5.39673	5.26104	5.15741	5.45236	5.58188	6.07754	6.21889	6.09628	6.27687		-1.60303	-1.94242	-1.91702	-1.77093		3.72455e-05	5.81555e-08	9.07264e-08	1.32903e-06
SNOWBALL_027292_st	PATJ	313846		3.25092	4.09488	3.8022	4.20533	4.55158	3.93112	4.93002	4.92143	5.15154		-1.60236	-1.78403	-2.1723	-1.92681		0.000663303	4.1818e-05	1.98173e-07	5.27016e-06
SNOWBALL_010406_s_st	LGMN	298412		10.2867	9.3774	9.55961	10.2383	10.9514	10.9664	11.1218	11.4313	11.9389		-1.60189	-3.35061	-3.65947	-3.25035		3.02232e-09	2.61545e-22	1.98922e-23	6.58886e-22
SNOWBALL_016240_st	CKS2	303914		7.14545	4.44708	5.12349	5.49943	6.36229	7.82451	4.57052	4.9084	4.73875		-1.6011	-1.08933	1.16078	1.69429		0.000149843	0.540512	0.251849	2.80147e-05
SNOWBALL_021350_s_st	NEDD4L	308690		4.20184	4.72919	4.59124	4.7064	5.16714	4.88068	4.53587	4.64084	4.52432		-1.60085	1.14339	-1.03497	1.13452		0.000192873	0.319725	0.826373	0.352479
SNOWBALL_009316_st	CDKN2C	297427		6.65786	4.5645	4.89558	4.77563	6.55086	7.33652	6.33904	6.11197	6.44556		-1.60065	-3.42127	-2.32365	-3.18198		1.81163e-07	7.53439e-20	2.67614e-14	6.38648e-19
SNOWBALL_001115_s_st	TUBB	289575		11.4734	10.8183	10.8645	11.1095	11.5607	12.1519	11.3464	11.3293	11.2473		-1.6004	-1.44197	-1.38003	-1.10018		1.51239e-12	1.58608e-09	3.48408e-08	0.0763787
SNOWBALL_028893_st	GNB4	315447		5.04716	3.42511	3.59726	3.5421	5.4471	5.72485	5.51442	5.42434	5.55133		-1.59958	-4.25544	-3.54818	-4.02568		2.58433e-05	2.64961e-18	2.58581e-16	1.02202e-17
SNOWBALL_032263_st	TRAIP	318815		6.02947	4.65404	4.90479	5.1613	5.55551	6.707	4.75171	4.92244	4.72325		-1.5994	-1.07004	-1.0123	1.35477		3.67763e-06	0.540188	0.923523	0.00170658
SNOWBALL_015753_s_st	STAG1	303449		6.49524	6.00377	5.88606	6.00021	6.70813	7.17235	6.68841	6.61902	6.69049		-1.59894	-1.6073	-1.66204	-1.61359		2.2357e-11	1.63278e-11	2.23732e-12	1.29132e-11
SNOWBALL_032599_st	KRAS	319150		6.86569	5.72072	5.71399	5.81197	7.25501	7.54274	7.0214	6.968	6.81018		-1.59887	-2.46344	-2.38502	-1.99752		9.50737e-07	3.85037e-14	1.21213e-13	9.84941e-11
SNOWBALL_022348_st	BORA	309656		5.63969	4.20852	4.31739	4.70416	5.1422	6.3166	4.33495	4.50149	4.47876		-1.59872	-1.09159	-1.13611	1.1691		4.70452e-07	0.354742	0.157893	0.0776286
SNOWBALL_037307_st	CD151	323855		7.44211	6.7806	6.66572	6.43275	7.93605	8.11867	7.55047	7.47416	7.27221		-1.59832	-1.70512	-1.75131	-1.78938		2.73065e-10	7.42956e-12	1.76115e-12	5.66309e-13
SNOWBALL_039219_st	LPP	325763		4.94161	4.62247	4.66307	4.60789	4.779	5.61777	4.94315	4.94283	4.89575		-1.59789	-1.24892	-1.21399	-1.22083		7.23241e-05	0.0580631	0.102349	0.0918992
SNOWBALL_004748_st	EMP2	293059		6.38821	5.20037	5.4876	5.5297	5.89924	7.06435	5.12882	5.24291	5.31804		-1.59786	1.05085	1.18484	1.15802		0.000117664	0.732659	0.174878	0.248842
SNOWBALL_015072_st		302783		5.70232	5.68347	5.49886	5.47352	6.40208	6.37793	6.14971	6.15855	6.20293		-1.59727	-1.38151	-1.57974	-1.65796		1.46235e-12	2.85905e-08	2.97343e-12	1.4103e-13
SNOWBALL_029758_st	AVEN	316311		6.82348	5.97371	6.07156	6.49202	6.81395	7.49899	6.58681	6.56191	6.59519		-1.59717	-1.52955	-1.40478	-1.07413		2.12584e-10	2.63909e-09	4.29954e-07	0.287216
SNOWBALL_002778_st	FMN1	291193		4.37685	4.44823	4.47014	4.30448	5.01653	5.05232	5.23238	5.30693	5.60848		-1.59712	-1.72208	-1.78607	-2.46913		7.31534e-10	1.22736e-11	1.83101e-12	9.14544e-19
SNOWBALL_022093_st		309409		8.84203	8.2628	8.32051	7.96708	9.21613	9.51723	9.22755	9.31628	9.25093		-1.59682	-1.95173	-1.99414	-2.43488		8.31456e-08	8.89864e-12	3.53178e-12	1.23352e-15
SNOWBALL_014463_s_st	ABCC3	302219		5.9802	5.48954	5.26711	5.49138	7.31587	6.65521	7.0663	6.9531	6.61395		-1.5966	-2.98298	-3.2176	-2.17735		2.06498e-09	4.52067e-21	4.02944e-22	5.94667e-16
SNOWBALL_037277_st		323825		6.2326	6.16617	6.04052	6.24312	6.45363	6.90635	6.39974	6.50005	6.45191		-1.59522	-1.17574	-1.3751	-1.15572		2.03272e-07	0.0541746	0.000156606	0.088203
SNOWBALL_002417_st	PYGO1	290839		7.33822	6.99644	6.54535	6.7054	7.79766	8.01189	8.24258	8.27842	8.19543		-1.59512	-2.37207	-3.32433	-2.80895		6.53603e-09	7.94905e-17	7.45061e-22	1.6349e-19
SNOWBALL_007734_st	NEDD1	295902		8.46331	7.14339	7.26084	7.4554	8.4671	9.13592	8.39494	8.40018	8.00222		-1.59395	-2.38097	-2.2028	-1.46087		4.6148e-10	1.78761e-18	4.53247e-17	7.10518e-08
SNOWBALL_001933_s_st		290360		8.7691	8.70713	8.61681	8.60856	8.73588	9.44147	8.57899	8.67849	8.62163		-1.59369	1.09289	-1.04368	-1.0091		2.50792e-06	0.39011	0.705091	0.942274
SNOWBALL_020762_st	LOC100519997	308181		7.27738	6.15262	6.37777	6.38335	8.53489	7.94907	8.36651	8.4388	8.32436		-1.59295	-4.63925	-4.17283	-3.83975		5.59299e-07	1.29495e-22	1.73163e-21	1.49002e-20
SNOWBALL_017681_s_st		305280		9.82056	8.74344	8.87606	8.9629	9.86329	10.4917	9.59467	9.56668	9.41674		-1.59238	-1.80403	-1.61397	-1.36969		1.01907e-10	9.36959e-14	4.62605e-11	1.03486e-06
SNOWBALL_042189_st	LPP	328726		4.88882	4.66079	4.55787	4.64831	4.98584	5.55998	5.04473	4.91302	5.02849		-1.59235	-1.3049	-1.27911	-1.3015		2.9866e-05	0.0140711	0.0235359	0.0150714
SNOWBALL_034102_st	CDK15	320653		4.36257	3.65049	3.86242	4.03988	5.3324	5.03372	5.71853	5.53537	5.59416		-1.59234	-4.19316	-3.18867	-2.93687		4.41843e-06	7.04347e-20	1.09336e-16	1.27415e-15
SNOWBALL_039769_st	SCARA3	326313		4.61632	4.80032	5.13244	4.82997	4.98285	5.28719	5.40924	5.40489	5.26477		-1.59204	-1.52512	-1.20786	-1.35172		8.35276e-09	7.86453e-08	0.0084858	4.2744e-05
SNOWBALL_023917_s_st	PRKRA	310963		4.37204	3.82596	3.84781	4.03745	4.90754	5.0429	5.14139	4.90277	5.21984		-1.59201	-2.48875	-2.07766	-2.26953		0.000493919	1.86192e-09	3.0482e-07	2.47595e-08
SNOWBALL_037418_st	MAGI3	323966		6.06107	6.2945	6.2384	5.99308	6.99502	6.73171	6.69037	6.65679	7.20768		-1.59178	-1.31574	-1.33644	-2.32076		4.03652e-07	0.00134215	0.000726411	6.44774e-14
SNOWBALL_003207_st	KIAA0586	291609		5.9558	4.98595	5.04227	5.09946	5.74242	6.62631	5.83071	5.68848	5.80255		-1.59164	-1.79596	-1.56505	-1.62799		8.36143e-09	1.90152e-11	2.01022e-08	2.60274e-09
SNOWBALL_037338_st	PCBP4	323886		5.82346	5.26636	5.19349	5.28135	6.21887	6.49358	6.09462	6.01604	5.94984		-1.5912	-1.77554	-1.76853	-1.5894		5.08027e-07	4.31052e-09	5.10911e-09	5.33799e-07
SNOWBALL_023238_st	IFI30	310367		8.05777	7.5343	7.84883	8.10482	8.96707	8.72734	8.93949	8.89208	9.22271		-1.5906	-2.64853	-2.06086	-2.1703		2.3012e-09	2.35434e-19	5.81551e-15	6.0218e-16
SNOWBALL_000784_st	COL14A1	289257		8.88953	6.79842	5.95509	5.22897	10.5517	9.55818	10.9242	10.9375	11.2939		-1.58959	-17.458	-31.6112	-66.944		0.00226563	1.19006e-23	1.11332e-26	6.75845e-30
SNOWBALL_009838_st	MIC-1	297882		7.06664	5.38391	5.92067	5.64743	7.09351	7.73489	6.60502	6.50582	6.15692		-1.58915	-2.33126	-1.50019	-1.42354		8.70427e-06	6.77489e-12	7.23799e-05	0.000462661
SNOWBALL_026369_s_st	ACAT1	313137		5.27692	5.54619	5.56642	5.29407	6.29669	5.94437	6.44437	6.31101	6.03743		-1.58826	-1.86372	-1.67549	-1.67407		0.000108439	6.9095e-07	2.06254e-05	2.11842e-05
SNOWBALL_001947_s_st	ATP11C	290372		6.05912	5.75926	5.54746	5.7091	6.6907	6.72641	6.82676	6.79159	6.58819		-1.58808	-2.0958	-2.36875	-1.83921		1.14726e-07	4.78069e-13	3.80035e-15	1.31378e-10
SNOWBALL_033748_st	CDK6	320299		6.87022	4.78485	5.16123	4.90367	6.41379	7.53721	6.20576	6.17371	5.85607		-1.58775	-2.67755	-2.01738	-1.93509		2.06154e-06	5.05963e-15	1.32883e-10	6.7853e-10
SNOWBALL_008193_st	SCN1B	296346		5.29185	5.26334	4.95065	5.02537	6.40274	5.95765	6.52862	6.68278	6.89883		-1.58645	-2.40374	-3.32217	-3.66411		5.29241e-08	6.43239e-16	1.23363e-20	7.35442e-22
SNOWBALL_006287_s_st	TUFT1	294533		7.03068	7.0564	7.01033	7.06309	7.51578	7.69634	6.57115	6.37109	6.41357		-1.5863	1.39982	1.55751	1.56864		2.44874e-06	0.000336421	5.13209e-06	3.85115e-06
SNOWBALL_035466_st	LOC106506806	322014		5.15691	6.68787	7.10381	7.07885	5.85926	5.82215	5.95399	5.73252	5.82743		-1.58583	1.66311	2.58701	2.38076		0.00128031	0.000413172	4.3116e-09	3.78355e-08
SNOWBALL_006899_st	MMP19	295103		6.48785	8.90281	8.88003	9.29713	7.85727	7.15268	7.90335	7.8173	8.08402		-1.58538	1.99924	2.08888	2.31837		7.69133e-10	4.62208e-15	6.15078e-16	6.929e-18
SNOWBALL_030769_st	ZNF423	317322		5.90169	7.52911	7.52767	7.39074	7.59421	6.56603	7.83325	7.59533	7.42702		-1.58484	-1.23469	-1.04802	-1.02546		1.10177e-06	0.0179566	0.655766	0.821858
SNOWBALL_018595_st	RAD1	306151		5.15226	4.1396	4.37144	4.27235	4.66615	5.81655	4.72394	4.63884	4.47936		-1.58479	-1.49935	-1.20363	-1.1543		0.000205829	0.000981163	0.144535	0.273227
SNOWBALL_006350_st	ALG14	294594		5.89506	5.50298	5.41544	5.64747	6.21608	6.55885	6.05937	5.94031	6.03425		-1.58424	-1.47059	-1.4388	-1.30748		2.87861e-09	1.73003e-07	5.82057e-07	0.000108154
SNOWBALL_020598_st	TMSB15A	308036		6.6633	4.30099	5.17819	5.14846	5.98533	7.32704	4.16976	4.58771	5.00853		-1.58418	1.09522	1.50574	1.10185		0.00049555	0.544552	0.00182085	0.514767
SNOWBALL_025426_st	DPYSL3	312279		8.40624	7.60332	6.95277	6.75991	8.86089	9.06971	8.28248	8.35616	8.26391		-1.58389	-1.6012	-2.64522	-2.83628		1.21882e-05	8.17646e-06	1.49978e-13	1.69191e-14
SNOWBALL_014803_s_st	CHD3	302542		5.30466	5.87396	5.83962	5.73081	6.53774	5.96808	6.54218	6.394	6.55045		-1.58384	-1.58911	-1.46853	-1.76497		3.6051e-05	3.22168e-05	0.000435171	8.64186e-07
SNOWBALL_003833_st		292209		7.39462	6.83599	6.80263	6.62396	7.93485	8.05779	7.66038	7.77029	7.81238		-1.58355	-1.77079	-1.95567	-2.27902		1.37333e-11	1.84113e-14	9.40637e-17	7.57971e-20
SNOWBALL_001163_s_st	TUBB	289620		12.0385	11.4262	11.4906	11.7349	12.1164	12.7008	11.9541	11.966	11.822		-1.58256	-1.44184	-1.39039	-1.06221		3.84708e-12	1.92225e-09	2.43208e-08	0.291309
SNOWBALL_047042_st	PBX3	333559		3.94676	3.71414	3.65983	3.81574	3.28886	4.60887	4.44794	4.25185	4.26436		-1.5824	-1.66301	-1.50735	-1.36473		0.000861983	0.000247006	0.00276719	0.0238888
SNOWBALL_028363_st	SH2B3	314917		6.63715	7.60124	7.50816	7.65493	6.77897	7.29915	6.84138	6.93253	7.11485		-1.58227	1.69332	1.49033	1.45405		3.86442e-08	1.37642e-09	7.65021e-07	2.61048e-06
SNOWBALL_047682_st	TOPBP1	334199		6.56295	5.31024	5.37301	5.55276	6.29937	7.22492	5.77916	5.70662	5.55817		-1.58224	-1.38407	-1.26016	-1.00376		8.48619e-09	1.0234e-05	0.00114505	0.968812
SNOWBALL_027935_st	COL14A1	314489		8.69985	6.69583	5.82392	5.25749	10.1398	9.3614	10.7196	10.663	10.9813		-1.58178	-16.2654	-28.6233	-52.8479		0.00865679	5.08507e-21	6.10476e-24	1.22878e-26
SNOWBALL_018780_st	RANBP17	306332		7.09697	7.0301	6.87445	6.79409	7.23701	7.75848	7.39175	7.23811	7.24843		-1.58174	-1.28489	-1.28669	-1.37016		1.59303e-11	1.46376e-05	1.33369e-05	1.93979e-07
SNOWBALL_023787_st	MGME1	310841		7.64012	7.02364	7.33376	7.34234	7.35984	8.30132	6.80164	6.83661	7.0772		-1.58139	1.16635	1.41142	1.20175		2.00639e-06	0.100442	0.000196047	0.0464214
SNOWBALL_040096_st	UBA6	326639		2.99075	2.41343	2.62203	2.48679	3.00123	3.6519	2.90357	2.84249	2.70252		-1.58135	-1.40457	-1.16511	-1.16129		2.57942e-06	0.000281263	0.108154	0.116722
SNOWBALL_032815_st	SLC39A10	319366		5.14983	5.14935	4.83433	4.74568	5.55161	5.81088	5.82509	5.75164	5.87859		-1.58124	-1.59741	-1.88859	-2.193		1.86436e-07	1.16128e-07	5.84923e-11	1.14493e-13
SNOWBALL_030945_st		317498		4.45298	4.7864	4.75939	4.61392	6.7078	5.11369	5.61489	5.58599	5.70929		-1.58086	-1.77583	-1.77349	-2.13668		0.00473726	0.000447582	0.000460301	7.22839e-06
SNOWBALL_011329_st	CC2D2A	299243		5.74443	4.63548	4.65646	4.8753	6.45236	6.4048	6.49394	6.26294	6.17836		-1.58048	-3.62621	-3.04506	-2.46752		0.00197612	2.81466e-12	1.74765e-10	3.2904e-08
SNOWBALL_002909_st	GABPB1	291320		6.09467	6.02293	5.98183	6.21833	6.36585	6.75487	6.28871	6.13922	6.16778		-1.5803	-1.20229	-1.11527	1.03566		1.23373e-06	0.0399032	0.248382	0.746513
SNOWBALL_007899_st	MLKL	296057		7.59605	7.06122	6.76718	6.99985	8.25948	8.25452	7.94224	7.91304	7.9893		-1.5784	-1.84168	-2.21278	-1.98542		8.03212e-11	1.30643e-14	1.92612e-18	2.90498e-16
SNOWBALL_030532_st	FAM76A	317085		6.70354	6.58617	6.59451	6.65792	7.46444	7.36179	7.45378	7.34119	7.36511		-1.57817	-1.82464	-1.67793	-1.63262		1.04857e-06	2.1466e-09	7.54606e-08	2.44274e-07
SNOWBALL_006196_st	TTF2	294445		6.73591	6.0994	5.94068	6.24417	6.55449	7.39416	6.20719	6.16538	6.246		-1.57817	-1.07758	-1.16854	-1.00127		1.65594e-08	0.343439	0.0328216	0.989825
SNOWBALL_014712_st	KPNB1	302457		10.14	9.76249	9.65215	9.86113	10.1235	10.7982	9.99725	9.9927	9.94908		-1.5781	-1.17671	-1.26624	-1.06286		4.71967e-16	6.23496e-05	6.26551e-08	0.138722
SNOWBALL_018066_st	CASP8	305664		4.86157	4.63891	4.2381	4.37031	5.51715	5.51964	5.56468	5.35896	5.41924		-1.57797	-1.8997	-2.17476	-2.069		3.2195e-05	4.722e-08	4.33033e-10	2.39099e-09
SNOWBALL_020129_st	POLA1	307598		6.32734	5.99322	5.9115	6.05506	6.15257	6.98532	6.03058	6.02363	5.93287		-1.57786	-1.02623	-1.08083	1.08839		1.60342e-06	0.818141	0.436582	0.391311
SNOWBALL_023683_s_st	RBL1	310744		7.77337	6.98816	7.05023	7.28821	7.65451	8.43075	7.2983	7.32887	7.26245		-1.57721	-1.23982	-1.21305	1.01802		4.34057e-13	2.22916e-05	0.000112377	0.767516
SNOWBALL_010107_st	CENPQ	298133		4.13086	3.7479	3.71844	4.01591	3.59005	4.788	3.97322	4.01599	4.03884		-1.57695	-1.16904	-1.22905	-1.01602		1.15734e-05	0.131208	0.0411267	0.903002
SNOWBALL_026335_st	RORA	313106		5.86981	6.40448	6.22671	6.13941	6.11151	6.52686	6.68746	6.7048	6.52776		-1.57686	-1.2167	-1.3929	-1.30889		1.09488e-05	0.0520624	0.000933471	0.00689969
SNOWBALL_015310_st	ELP6	303007		4.45747	3.69728	3.82851	4.18038	4.70404	5.11452	4.48329	4.44346	4.66533		-1.57686	-1.7243	-1.53151	-1.39953		2.57854e-05	1.0717e-06	7.11177e-05	0.00140748
SNOWBALL_004325_st	ARPC1B	292646		7.15828	6.8823	6.83354	6.92369	8.27074	7.81478	8.11025	8.17946	8.24907		-1.57625	-2.34233	-2.54193	-2.506		6.26101e-06	1.95583e-12	1.19223e-13	1.92184e-13
SNOWBALL_001191_st	MIC-1	289647		7.02207	6.02947	6.07368	6.00703	7.17064	7.67838	6.82049	6.66799	6.51083		-1.57605	-1.73029	-1.50975	-1.41794		2.67941e-09	1.79873e-11	2.91641e-08	9.91384e-07
SNOWBALL_005071_st	YWHAQ	293376		9.81277	9.1895	9.1659	9.17955	9.84265	10.4689	9.68893	9.66037	9.57871		-1.57586	-1.41365	-1.4088	-1.31874		5.23116e-11	5.14186e-08	6.43225e-08	4.78253e-06
SNOWBALL_013551_st	ARHGAP21	301364		9.23002	7.95898	8.00039	7.79746	9.49089	9.88571	9.08164	8.99086	8.75997		-1.57537	-2.17748	-1.98684	-1.9487		1.55626e-12	2.7463e-20	2.24122e-18	6.03833e-18
SNOWBALL_017130_s_st	GRID1	304785		5.81485	5.67726	5.81548	5.8377	7.3188	6.47028	7.41308	7.49757	7.49776		-1.57508	-3.3307	-3.20892	-3.16029		1.63689e-05	1.83086e-16	5.23882e-16	8.11064e-16
SNOWBALL_037727_st	ADAMTSL3	324275		5.44505	4.13787	4.21847	4.00558	6.87394	6.10035	6.85502	6.57651	6.3446		-1.57494	-6.5757	-5.12672	-5.05959		2.53886e-05	6.53997e-23	1.10245e-20	1.47372e-20
SNOWBALL_029152_st	TMEM35B	315705		5.63357	5.70093	6.19801	5.9636	6.18492	6.28885	6.14555	6.39113	6.56371		-1.57492	-1.36096	-1.14323	-1.51584		5.45751e-05	0.00502526	0.252815	0.000190264
SNOWBALL_038571_st	RAI14	325118		5.1474	3.89387	3.95193	4.075	6.24807	5.80262	5.12746	5.16131	4.65264		-1.57486	-2.35151	-2.31239	-1.4924		0.0054457	9.16826e-07	1.34951e-06	0.0144521
SNOWBALL_008453_st	ATF5	296601		6.1544	6.09934	6.01701	6.23998	7.30001	6.80947	7.36939	7.43567	7.02658		-1.5747	-2.41171	-2.67337	-1.72501		4.3672e-06	3.58603e-13	1.10846e-14	1.1433e-07
SNOWBALL_012371_st	PDGFD	300235		6.95194	7.58098	7.32596	7.47903	8.65442	7.60671	9.23173	9.27478	9.51784		-1.57436	-3.13997	-3.86059	-4.10906		9.3894e-07	4.46944e-18	1.31043e-20	2.60249e-21
SNOWBALL_019096_st	MGME1	306625		6.30096	5.78061	5.87061	6.07887	5.90255	6.95547	5.58818	5.65698	5.7214		-1.57408	1.14269	1.15961	1.28117		2.30968e-08	0.0733053	0.0450154	0.000747169
SNOWBALL_009066_st	SSX2IP	297196		4.79467	5.68842	5.69231	5.54016	5.73585	5.44873	5.36612	5.07051	5.05438		-1.57359	1.25032	1.53879	1.40034		9.11839e-06	0.0234329	2.12243e-05	0.000653087
SNOWBALL_021488_s_st	NMI	308821		4.22955	4.67684	4.37852	4.54566	5.0985	4.88322	5.50081	5.10106	5.18924		-1.57317	-1.77028	-1.65009	-1.5622		4.73004e-05	8.23499e-07	9.35023e-06	5.97997e-05
SNOWBALL_022443_s_st	DNASE1L1	309747		6.88442	6.44222	6.41348	6.43564	7.38537	7.53804	7.36108	7.35401	7.52292		-1.57311	-1.89062	-1.91924	-2.12473		3.1604e-09	2.25584e-13	1.09363e-13	1.03437e-15
SNOWBALL_017766_st	CASP3	305365		8.3221	7.77517	7.67112	7.85433	8.60162	8.97556	8.46705	8.46482	8.25842		-1.57293	-1.61538	-1.73352	-1.32325		6.34176e-10	1.38271e-10	2.79579e-12	1.76735e-05
SNOWBALL_012542_st	GNG11	300404		4.21185	4.94383	4.85282	4.3507	5.95805	4.86511	5.71145	5.47315	5.48161		-1.57272	-1.70246	-1.53723	-2.18998		0.000137733	1.15701e-05	0.000274827	3.56237e-09
SNOWBALL_002601_st	DYM	291019		7.10895	6.98754	6.87916	6.87082	7.51199	7.76186	7.59755	7.49578	7.50695		-1.57234	-1.52627	-1.53327	-1.55415		2.98613e-10	1.75009e-09	1.33012e-09	5.94112e-10
SNOWBALL_033134_st	MRE11	319685		4.46838	3.8592	3.86058	4.14619	4.46435	5.12107	4.62715	4.44944	4.78029		-1.5721	-1.70285	-1.50406	-1.55197		0.000176743	1.53716e-05	0.000645524	0.000259036
SNOWBALL_011654_s_st	PPP3CA	299555		6.923	7.59277	7.9336	8.20994	7.44297	7.57553	7.42617	7.42711	7.45117		-1.57193	1.12241	1.42059	1.69204		8.72264e-13	0.021053	1.06519e-09	7.78156e-15
SNOWBALL_026491_st	TMEM43	313247		7.14485	6.29681	6.60506	6.63735	8.01799	7.79698	7.86219	7.84323	7.79772		-1.57149	-2.95956	-2.359	-2.23514		2.59052e-10	9.35006e-23	4.13712e-19	3.97301e-18
SNOWBALL_026947_st	TMEM54	313598		5.32392	4.91041	4.77056	4.8378	6.02335	5.97574	5.78926	5.65923	5.60759		-1.57115	-1.83891	-1.85147	-1.70501		5.9972e-06	1.22127e-08	9.35853e-09	2.39017e-07
SNOWBALL_026126_st	CIPC	312915		3.33738	3.13054	3.33351	3.09514	3.89655	3.98907	3.82354	3.63581	3.76744		-1.571	-1.61664	-1.23311	-1.59361		0.00127061	0.000637281	0.149046	0.000902751
SNOWBALL_034101_st	MYO1C	320652		7.32393	6.2157	6.43286	6.53073	7.56134	7.97462	6.85363	6.7859	6.65265		-1.56992	-1.55609	-1.27724	-1.08819		9.48066e-07	1.39451e-06	0.00459661	0.37197
SNOWBALL_019170_st	EPB41L1	306694		6.69662	7.15502	6.97051	7.58315	7.48641	7.34727	7.43677	7.61693	7.87373		-1.56988	-1.21567	-1.56528	-1.22313		2.72899e-11	0.000531504	3.28003e-11	0.0003643
SNOWBALL_015782_st	HEG1	303478		7.36265	6.74987	6.85754	6.62442	9.38398	8.01247	9.05647	8.76405	8.75219		-1.56897	-4.94717	-3.74902	-4.37041		7.0545e-08	2.29452e-25	2.56957e-22	4.5536e-24
SNOWBALL_000034_s_st	FYN	288522		6.29462	7.22649	6.93702	6.90988	7.5822	6.94443	7.87908	8.11016	8.50685		-1.56896	-1.57199	-2.25502	-3.02506		2.85734e-06	2.63989e-06	1.53959e-12	7.87893e-17
SNOWBALL_047368_st	CELF2	333885		2.91909	4.81097	5.49634	4.69841	4.45912	3.56883	4.17092	4.04173	4.26558		-1.56888	1.55838	2.74083	1.34988		0.00130493	0.00153015	5.51626e-10	0.0329602
SNOWBALL_033461_st	NXN	320012		3.44197	3.1034	3.18487	3.28166	4.5176	4.09159	3.60765	3.6902	3.20199		-1.56875	-1.41839	-1.41945	1.05678		0.00084953	0.00925558	0.00910456	0.735135
SNOWBALL_017240_s_st	ARHGAP22	304891		5.05976	5.2508	4.62629	4.58721	5.35712	5.70899	5.2656	5.3671	5.79267		-1.56833	-1.01031	-1.67111	-2.30611		8.26393e-09	0.910108	2.88603e-10	9.71948e-17
SNOWBALL_045365_st	GAB1	331893		6.17454	6.78873	7.00225	6.97376	7.47734	6.82367	7.48796	7.43449	7.08219		-1.56823	-1.62364	-1.34933	-1.07805		0.000229345	8.21208e-05	0.0130409	0.591197
SNOWBALL_015907_st	ETS2	303601		6.41653	6.09395	6.38646	6.56593	7.65572	7.06544	6.28259	6.46036	6.69682		-1.56798	-1.13969	-1.05256	-1.09497		6.18276e-11	0.0234401	0.421495	0.126507
SNOWBALL_003762_st	PCSK6	292140		6.2314	6.53716	5.99947	5.61109	7.05819	6.88021	6.69763	6.54182	6.2601		-1.56788	-1.11765	-1.45634	-1.5681		3.09527e-08	0.144085	1.37022e-06	3.07302e-08
SNOWBALL_022813_s_st	SOCS5	310032		6.10785	6.09165	6.066	6.35951	6.65409	6.75651	7.44989	7.56899	7.91117		-1.56771	-2.56372	-2.8343	-2.93156		3.05027e-08	1.06507e-17	3.14714e-19	1.02331e-19
SNOWBALL_046936_st	PHLDB2	333453		5.3831	6.25536	6.39003	6.15846	6.67169	6.03163	6.2985	6.28002	6.15792		-1.56757	-1.03035	1.07923	1.00038		1.84318e-05	0.814058	0.507687	0.997848
SNOWBALL_041924_st	PRTFDC1	328462		4.57388	3.42845	4.05585	4.00817	4.3025	5.22172	4.2338	4.34347	4.22689		-1.56682	-1.74757	-1.22063	-1.16371		1.41445e-08	5.14802e-11	0.00487098	0.0336334
SNOWBALL_011767_st	ZNF827	299662		6.80765	6.17442	6.32219	6.62811	7.07463	7.45526	6.8892	6.88027	6.71412		-1.56656	-1.64123	-1.4723	-1.06143		4.08867e-10	2.74771e-11	1.68733e-08	0.376828
SNOWBALL_047473_st	LHFPL2	333990		7.23253	7.39262	7.39783	7.49922	7.93015	7.87948	8.14034	8.17919	8.32808		-1.56585	-1.67914	-1.71875	-1.77627		7.70736e-06	5.02617e-07	2.01289e-07	5.54218e-08
SNOWBALL_035348_st	CCDC149	321896		3.8032	3.88678	4.11708	4.23145	4.67091	4.45001	5.07208	5.11032	5.41499		-1.5657	-2.27411	-1.99065	-2.27134		1.98937e-05	2.56666e-11	2.86108e-09	2.67631e-11
SNOWBALL_001549_st	LOC733579	289987		5.83233	6.59342	6.30942	6.44796	7.08133	6.47896	7.48044	7.24121	7.49646		-1.56552	-1.84934	-1.90764	-2.06837		2.08832e-05	4.5238e-08	1.44645e-08	7.71848e-10
SNOWBALL_039212_st	NECTIN3	325756		4.92939	4.69348	4.49364	4.10028	5.09707	5.57569	4.97743	5.06837	4.798		-1.56515	-1.21753	-1.4894	-1.62194		0.00020217	0.107488	0.000855754	6.91748e-05
SNOWBALL_025552_s_st	CAPN2	312398		8.87035	7.76404	7.85752	7.7388	9.45556	9.51665	9.21908	9.06583	8.88172		-1.56515	-2.74164	-2.31068	-2.20828		2.16899e-10	7.57455e-22	5.62822e-19	3.91099e-18
SNOWBALL_024221_s_st	LOC100152690	311240		4.94485	5.02365	5.07508	5.2714	6.02205	5.58969	5.74349	5.71167	5.79392		-1.56356	-1.647	-1.55466	-1.43646		0.00226656	0.000696169	0.00257065	0.0133739
SNOWBALL_014226_st	PRKCA	301987		7.57637	6.64257	6.93926	6.83555	8.16014	8.22114	7.57684	7.57724	7.36369		-1.56349	-1.91093	-1.55616	-1.44207		2.84635e-10	4.48257e-15	3.77119e-10	3.98356e-08
SNOWBALL_013009_st	PRDX6	300852		7.45379	8.49737	8.70341	9.20793	9.13574	8.09838	9.03811	9.05301	9.48961		-1.56329	-1.45471	-1.2742	-1.21561		6.72932e-08	2.45547e-06	0.00135776	0.00964745
SNOWBALL_001931_s_st	RBMX	290358		6.60879	6.79013	6.65591	6.36922	6.30145	7.25313	6.63833	6.62306	6.53605		-1.56302	1.11096	1.02303	-1.12258		2.28694e-05	0.344252	0.861692	0.292583
SNOWBALL_028233_st	ARL15	314787		7.05902	6.87665	6.82282	6.45561	6.85124	7.70041	6.82918	6.68677	6.28292		-1.55983	1.03345	1.09889	1.12716		1.39269e-05	0.787999	0.384771	0.255103
SNOWBALL_011602_s_st	LOC110262113	299506		5.51191	4.79765	4.83309	4.99876	5.60166	6.15307	5.22119	5.08975	5.03165		-1.55958	-1.34121	-1.19471	-1.02306		1.53608e-06	0.000815657	0.0436051	0.83628
SNOWBALL_047340_st	SOX4	333857		7.33339	8.23706	7.65591	7.59614	7.98782	7.97438	8.26064	8.27269	8.18467		-1.5594	-1.01648	-1.53345	-1.50372		3.87995e-05	0.905196	6.9365e-05	0.00013549
SNOWBALL_017407_s_st	GSTO1	305053		6.22856	6.25271	6.46831	6.45861	6.55555	6.86936	6.54096	6.48688	6.57501		-1.55919	-1.22116	-1.01295	-1.08403		2.89923e-05	0.0561652	0.924654	0.488093
SNOWBALL_028021_st	CARNMT1	314575		5.0308	4.52713	4.50378	4.68494	5.24313	5.67119	5.08642	5.02172	4.79012		-1.55875	-1.47355	-1.43191	-1.07563		0.000521275	0.00228611	0.00467529	0.624294
SNOWBALL_020654_st	LOC100738242	308086		5.59674	4.87333	4.8718	4.77958	5.07227	6.23682	4.31822	4.39084	4.35615		-1.55842	1.46927	1.39567	1.34111		0.000320957	0.00164969	0.00626929	0.0163662
SNOWBALL_035367_st	KIF2A	321915		6.62851	6.02897	6.01258	5.99032	6.76013	7.26855	6.81243	6.82515	6.605		-1.55838	-1.72126	-1.75633	-1.53121		2.60303e-06	3.9724e-08	1.70803e-08	5.43407e-06
SNOWBALL_038164_st	SLC39A10	324712		5.73572	5.54284	5.30702	5.47582	6.09863	6.37554	6.4678	6.35513	6.25081		-1.55813	-1.89863	-2.06781	-1.71119		4.10339e-07	5.34148e-11	1.44091e-12	5.47725e-09
SNOWBALL_019519_st	RBL1	307014		7.51858	6.40986	6.57835	6.94062	7.347	8.15777	6.94544	6.95524	6.92547		-1.55745	-1.44953	-1.29854	1.01055		4.43901e-11	4.64834e-09	7.48992e-06	0.884559
SNOWBALL_015760_st	DPYS,LOC102164145	303456		6.60255	5.81048	5.84904	6.00796	6.15275	7.24137	5.99254	5.92335	6.12808		-1.55706	-1.13451	-1.05285	-1.08683		7.87082e-08	0.102687	0.551063	0.305097
SNOWBALL_017783_st	TENM3	305382		4.86658	4.42326	4.50971	4.94521	5.65642	5.50514	5.80032	5.95303	6.13174		-1.55678	-2.59737	-2.71946	-2.27606		2.47465e-05	3.1237e-13	7.26384e-14	2.54094e-11
SNOWBALL_014234_st	KCNJ2	301995		5.2309	5.3855	5.39355	5.75321	6.90432	5.86916	7.02725	7.02241	7.37419		-1.55646	-3.12045	-3.09268	-3.07584		8.01796e-05	1.3828e-14	1.78065e-14	2.07908e-14
SNOWBALL_020973_s_st	IGFBP2	308371		8.2707	8.37364	8.32678	8.04336	9.30214	8.90873	8.87878	8.96786	9.08963		-1.5562	-1.41927	-1.5595	-2.06519		0.000821145	0.00774057	0.000777648	3.14206e-07
SNOWBALL_016968_s_st	ACSL5	304626		7.76105	7.53734	7.42137	7.48378	8.03687	8.39897	7.92186	7.83991	7.81791		-1.55608	-1.30542	-1.33658	-1.26062		9.4861e-09	0.000133075	3.83871e-05	0.000784091
SNOWBALL_002483_st	MMS22L	290904		5.22879	4.0346	4.16364	4.27055	4.92045	5.86627	4.2833	4.32177	4.06361		-1.55561	-1.18814	-1.11584	1.15424		0.00108481	0.226758	0.468571	0.325921
SNOWBALL_009045_st	PLK3	297176		6.42562	5.69357	5.81487	6.36618	8.39843	7.06298	6.84861	6.8829	6.75291		-1.55548	-2.22691	-2.09656	-1.30742		7.11986e-06	6.15991e-12	5.72192e-11	0.00446295
SNOWBALL_018782_s_st	C1QTNF2	306334		5.8458	6.2453	5.9798	5.88576	6.71904	6.48279	6.85588	6.91392	6.98654		-1.55508	-1.52687	-1.91072	-2.14471		3.88965e-07	9.13256e-07	3.32958e-11	2.62387e-13
SNOWBALL_021114_st	CAPN2	308490		9.28477	8.0817	8.14637	8.21916	9.88924	9.92143	9.59423	9.49068	9.2961		-1.55473	-2.85308	-2.53909	-2.10955		5.75896e-15	2.19734e-28	1.8329e-26	6.5664e-23
SNOWBALL_010099_st	VEGFA	298125		6.76717	6.27544	6.84931	6.69509	7.56067	7.40374	6.34233	6.51355	6.47514		-1.55463	-1.04746	1.26204	1.1647		9.986e-06	0.686345	0.0155683	0.12433
SNOWBALL_011444_st	GUCY1A3	299352		7.27744	6.70531	6.68327	6.75361	7.6281	7.91325	7.59676	7.69226	7.98463		-1.55382	-1.85505	-2.0125	-2.34732		6.3175e-06	5.09744e-09	2.10506e-10	7.03762e-13
SNOWBALL_005220_st	RHOQ	293517		8.55338	8.45603	8.78088	9.10928	9.43754	9.18881	9.81986	9.67921	9.70511		-1.5534	-2.57368	-1.8639	-1.51134		1.61649e-11	1.43301e-22	3.30386e-16	9.79223e-11
SNOWBALL_029288_st	RFWD3	315841		5.30035	5.20498	5.02821	5.16383	5.02438	5.93557	5.0999	4.78099	5.02298		-1.55318	1.07555	1.18692	1.10256		3.30175e-05	0.536517	0.105941	0.389547
SNOWBALL_023300_st	ASF1B	310412		8.11445	5.56744	6.23416	6.77488	7.17888	8.74967	5.2866	5.7587	5.38172		-1.55317	1.21489	1.39037	2.62653		0.000146613	0.0962183	0.00387037	6.7743e-12
SNOWBALL_046671_st		333188		4.84072	5.13291	5.0584	4.84311	6.04711	5.47542	6.32285	6.10421	6.09035		-1.55261	-2.28144	-2.06451	-2.37388		2.32649e-07	9.23696e-15	5.30847e-13	2.00137e-15
SNOWBALL_022914_s_st	PRKCH	310121		4.79505	4.29071	4.55826	4.54206	5.54504	5.42946	5.43457	5.28222	5.34138		-1.55231	-2.2097	-1.65172	-1.74028		9.24265e-07	2.66664e-13	5.71777e-08	5.60812e-09
SNOWBALL_009571_s_st	LOC110261489	297665		11.8676	11.2799	11.3374	11.5229	11.2921	12.5017	11.0965	11.2073	11.2534		-1.55197	1.13559	1.09435	1.20539		7.64909e-09	0.0641966	0.20524	0.0056838
SNOWBALL_017676_st	ZRANB3	305275		5.20473	4.1745	4.39917	4.45953	5.50838	5.83872	5.52484	5.2812	5.46699		-1.55185	-2.54973	-1.84297	-2.01038		1.01679e-06	1.5343e-15	5.12929e-10	1.32431e-11
SNOWBALL_003156_st	MYEF2	291561		6.62368	5.40392	5.39799	5.54244	5.94843	7.25723	6.0723	6.04148	5.83287		-1.55138	-1.58928	-1.56211	-1.22301		1.91675e-06	6.75798e-07	1.42341e-06	0.0214557
SNOWBALL_022983_st	CD82	310173		5.94611	5.6359	5.83086	5.71762	6.89071	6.57959	6.91102	7.00033	7.27727		-1.5513	-2.42019	-2.24929	-2.94781		1.2348e-06	1.33174e-14	2.03157e-13	1.63862e-17
SNOWBALL_006593_st		294815		6.4172	6.81052	6.60887	6.41503	7.37523	7.05025	7.15488	7.11954	7.56896		-1.55083	-1.26959	-1.42471	-2.2252		9.21324e-13	2.9113e-06	4.08505e-10	1.56042e-21
SNOWBALL_001610_s_st	MID1	290048		6.44445	7.24383	6.95041	6.52118	7.75293	7.07736	7.81127	7.67067	7.95739		-1.55069	-1.48189	-1.64748	-2.7061		1.25856e-06	9.2649e-06	8.64115e-08	2.69684e-16
SNOWBALL_017430_s_st	DCLRE1A	305075		5.46022	5.532	5.52386	5.36321	5.11756	6.09307	5.56675	5.48876	5.51398		-1.55062	-1.02438	1.02463	-1.11016		1.49567e-07	0.801344	0.799208	0.195381
SNOWBALL_025244_st	SETBP1	312136		6.211	6.41495	6.32181	6.28125	7.79439	6.84299	8.17657	8.01576	8.02809		-1.5497	-3.39078	-3.23541	-3.35622		5.08934e-07	4.52747e-20	1.80645e-19	6.10096e-20
SNOWBALL_006894_s_st	MYL6B	295098		4.1657	3.63538	3.41904	3.77847	5.19604	4.79733	5.14499	5.04106	4.95062		-1.54931	-2.84733	-3.07805	-2.25347		0.000395505	5.06667e-12	5.9431e-13	4.67933e-09
SNOWBALL_000697_st	RHOB	289170		7.47437	5.83245	6.22867	6.2026	8.04522	8.10597	7.44797	7.44256	7.4043		-1.54928	-3.06422	-2.31961	-2.30011		2.9402e-08	8.96776e-21	1.86534e-16	2.61784e-16
SNOWBALL_047361_st	AHR	333878		5.63033	5.12189	5.36392	5.09789	5.86385	6.26185	6.10096	6.17613	5.88625		-1.54919	-1.9712	-1.7559	-1.72711		9.99916e-06	7.84517e-10	7.12374e-08	1.36949e-07
SNOWBALL_028222_st	GUCY1A3	314776		6.39729	5.70152	5.64342	5.63002	6.66445	7.02877	6.67095	6.71937	7.03116		-1.54915	-1.95807	-2.10811	-2.6411		0.000218388	1.28862e-07	1.20247e-08	1.13877e-11
SNOWBALL_028312_st	SETBP1	314866		5.33487	5.29021	5.23189	4.98511	7.2531	5.9658	7.37605	7.29926	7.25701		-1.54857	-4.24524	-4.19122	-4.82958		2.78017e-06	2.32878e-21	3.2066e-21	1.04904e-22
SNOWBALL_022989_s_st	NCOA2	310178		7.05383	7.3067	6.98269	6.68582	7.95134	7.68435	7.88835	7.78532	7.67961		-1.54811	-1.49655	-1.74428	-1.99141		1.00039e-06	4.56275e-06	4.80863e-09	1.63326e-11
SNOWBALL_039209_st	MAST4	325753		3.60464	4.96811	4.46486	4.24016	2.90066	4.23488	3.57859	3.72148	3.49938		-1.54782	2.6199	1.67408	1.67108		0.00132767	8.57467e-10	0.000182275	0.000191037
SNOWBALL_018122_st	IKZF2	305718		4.15968	4.73874	4.52223	4.34087	5.1871	4.78979	5.62436	5.52916	6.20167		-1.54768	-1.84757	-2.00963	-3.63209		0.000305905	1.33956e-06	9.4652e-08	3.81077e-15
SNOWBALL_014237_s_st	PRKCA	301998		7.57556	6.56036	6.73172	6.65656	8.21513	8.20558	7.64745	7.47963	7.27492		-1.54758	-2.12446	-1.67937	-1.53513		2.043e-09	1.71008e-16	2.03474e-11	3.26283e-09
SNOWBALL_012657_s_st	ABCB1	300516		8.54484	6.92553	7.12754	7.23527	9.08805	9.17459	8.87008	8.9245	8.33051		-1.5473	-3.84919	-3.47489	-2.13648		5.29894e-06	9.36242e-20	1.4941e-18	1.24858e-11
SNOWBALL_018572_st	TARS	306129		8.6451	7.43184	7.69201	7.99179	8.69172	9.27457	8.65476	8.51017	8.31617		-1.54699	-2.33419	-1.76315	-1.25213		4.4169e-10	3.73524e-19	2.3778e-13	0.000214048
SNOWBALL_024107_s_st	SPOCK3	311140		6.13572	4.74668	4.97688	5.00031	6.46638	6.76515	6.44746	6.17455	5.81156		-1.54696	-3.25078	-2.29369	-1.75473		0.00987458	1.35268e-09	3.06169e-06	0.000929681
SNOWBALL_036965_st	ALDH1L2	323513		4.26773	3.02412	3.36333	3.63137	5.06496	4.89691	4.99414	5.0287	4.73264		-1.54669	-3.91775	-3.17196	-2.14543		0.00315675	4.85038e-13	6.48202e-11	1.16113e-06
SNOWBALL_023266_st	DBF4	310384		6.6857	5.99376	5.97836	6.07467	6.92823	7.31468	5.94217	5.96851	5.87998		-1.54647	1.0364	1.00685	1.14448		3.37883e-08	0.674016	0.942755	0.0628698
SNOWBALL_020784_st	NAP1L3	308199		4.17388	3.49312	3.74646	3.78072	4.24126	4.80274	4.25026	4.10061	4.46901		-1.54635	-1.69013	-1.27823	-1.61137		0.00413456	0.000606641	0.117356	0.00173593
SNOWBALL_033014_st		319565		5.44823	5.45845	5.31763	5.20041	4.67846	6.0768	5.39572	5.27333	5.33674		-1.54603	1.04444	1.03118	-1.0991		2.12834e-05	0.716814	0.804177	0.386662
SNOWBALL_028500_st	CEP41	315054		6.34473	6.15621	6.1325	6.12189	6.44082	6.97251	6.57086	6.35328	6.513		-1.54519	-1.33297	-1.16537	-1.31141		2.43401e-06	0.00107186	0.0874796	0.00198323
SNOWBALL_016380_st	ESCO2	304052		6.88699	4.50453	5.4522	5.92197	5.9675	7.51468	4.47646	4.79771	4.68827		-1.54509	1.01965	1.57406	2.35169		0.000103923	0.891555	5.64794e-05	7.53797e-11
SNOWBALL_014331_s_st	GJC1	302092		6.30084	6.09956	6.17059	6.2329	5.89579	6.928	5.79924	5.82223	5.79062		-1.54452	1.23142	1.27312	1.35874		1.58761e-06	0.0150532	0.00472108	0.000382371
SNOWBALL_039588_st	AUTS2	326132		4.27102	5.66476	5.37035	5.49807	5.10581	4.89789	5.44983	5.54646	5.79536		-1.54421	1.16065	-1.12983	-1.22884		0.000315336	0.239703	0.347815	0.0918098
SNOWBALL_012196_st	RRM1	300064		8.40024	7.61344	7.59982	7.86817	8.20111	9.02706	7.86819	7.76924	7.78162		-1.54415	-1.19312	-1.12461	1.06183		1.18621e-09	0.00438149	0.0622457	0.377848
SNOWBALL_004119_s_st	HSBP1L1	292461		4.16478	3.4335	3.57048	3.38681	4.37989	4.79142	4.14703	4.17233	3.67333		-1.54397	-1.63981	-1.51766	-1.21969		0.00224425	0.000544917	0.0033064	0.181759
SNOWBALL_003472_st	RGS3	291863		5.97522	5.6417	5.60111	5.21196	5.94143	6.60074	5.78958	5.99827	5.97416		-1.54277	-1.10795	-1.31691	-1.69607		4.32742e-05	0.364442	0.00769199	1.42515e-06
SNOWBALL_034752_st	TOPBP1	321301		8.82638	7.62005	7.62023	7.78526	8.56169	9.45183	7.91994	8.03769	7.88245		-1.54269	-1.23104	-1.33557	-1.06969		1.87979e-14	2.96572e-06	2.14657e-09	0.122568
SNOWBALL_037481_st	TBL1X	324029		6.29178	6.34713	6.35829	6.5044	7.34229	6.91701	7.2633	7.23217	7.27706		-1.54245	-1.8871	-1.83259	-1.70842		1.94421e-11	1.23201e-16	5.99578e-16	3.27473e-14
SNOWBALL_032727_st	CDC14A	319278		3.78982	3.51225	3.57688	3.76502	4.01663	4.41396	4.0232	3.88831	3.94972		-1.54128	-1.42499	-1.24093	-1.13658		0.000263242	0.00251973	0.0703776	0.311633
SNOWBALL_015180_st	RFTN1	302881		5.95552	6.35393	6.2538	6.23907	6.93556	6.57948	7.07313	7.19703	7.5491		-1.5411	-1.64627	-1.92284	-2.47946		9.24286e-09	2.49425e-10	9.22198e-14	1.67804e-18
SNOWBALL_043920_st	THSD4	330450		5.11648	4.61159	4.46602	4.13257	4.92959	5.74014	5.14723	5.13372	4.64915		-1.54078	-1.44958	-1.58854	-1.43056		0.000539203	0.00276471	0.000229049	0.00387487
SNOWBALL_033410_st	ARHGEF6	319961		6.06585	5.464	5.55391	5.32799	5.65095	6.68945	6.78243	6.86379	6.48622		-1.54072	-2.49395	-2.47921	-2.23184		0.00120297	1.98209e-09	2.33512e-09	4.43161e-08
SNOWBALL_014176_s_st	PRCD	301939		5.68333	6.11196	6.37406	6.48085	6.3307	6.30634	6.33483	6.35174	6.30553		-1.54008	-1.16705	1.01559	1.12921		1.95825e-07	0.0460339	0.875284	0.124421
SNOWBALL_019353_st	CSE1L	306864		8.53566	8.23149	8.15047	8.12867	8.31542	9.15814	8.24812	8.16141	7.94934		-1.53951	-1.0116	-1.00761	1.13236		8.74638e-06	0.925312	0.951567	0.205413
SNOWBALL_047802_st	KIF1B	334314		6.10304	5.62997	5.50705	5.52217	6.31683	6.72526	5.86543	5.79053	5.57406		-1.53924	-1.17728	-1.21713	-1.03662		8.87198e-05	0.14497	0.0738961	0.787938
SNOWBALL_036055_st	KIF2A	322603		4.95667	4.29073	4.31942	4.29392	5.08895	5.5787	5.04427	5.08221	4.84244		-1.53903	-1.68594	-1.69676	-1.46258		0.00268031	0.000317693	0.000271825	0.00806048
SNOWBALL_005969_st	TPM3	294231		9.2633	8.34085	8.45015	8.67646	9.11431	9.88526	8.78292	8.82102	8.89246		-1.53896	-1.35855	-1.29313	-1.16151		2.73319e-10	7.94375e-07	1.90322e-05	0.0100528
SNOWBALL_044394_st	KLF7	330923		4.55989	4.17823	3.914	4.2459	4.08731	5.1818	5.13577	5.00989	5.02774		-1.53892	-1.94199	-2.13746	-1.71932		2.23899e-07	3.8313e-12	6.27743e-14	1.03744e-09
SNOWBALL_020328_s_st	LOC106505583	307786		6.60929	5.88762	5.80354	5.90654	6.48826	7.23089	6.52496	6.3769	6.45288		-1.53858	-1.55546	-1.48798	-1.46038		1.56862e-07	9.10759e-08	8.32426e-07	2.11516e-06
SNOWBALL_002203_st	AKAP7	290628		4.16222	4.43467	4.29	4.12708	4.16613	4.78365	4.43319	4.38056	4.41675		-1.5384	1.00102	-1.06478	-1.22236		1.57097e-06	0.992999	0.513994	0.0179991
SNOWBALL_010756_st	NOVA1	298740		7.4607	6.59846	6.52718	6.55067	8.1386	8.0815	8.2824	8.04178	7.88431		-1.53773	-3.21303	-2.85721	-2.52038		2.72018e-06	2.43349e-18	9.21534e-17	6.24035e-15
SNOWBALL_022062_s_st	RNF144A	309378		4.40682	5.56012	5.19337	5.16212	5.80778	5.02717	5.94989	6.03905	6.46084		-1.53724	-1.31019	-1.79711	-2.46011		0.00257685	0.0621322	5.89236e-05	1.55035e-08
SNOWBALL_018098_s_st	PRKRA	305695		5.22565	4.85569	4.64761	4.68935	5.7695	5.84547	6.00081	5.79312	5.74806		-1.53668	-2.21163	-2.21224	-2.08306		0.000189242	1.24484e-09	1.23392e-09	8.75398e-09
SNOWBALL_034461_st	JCAD	321010		6.17249	5.11471	5.23319	5.1306	6.56478	6.79219	6.71805	6.84408	6.60343		-1.53655	-3.03845	-3.0544	-2.77565		2.48532e-09	1.46357e-22	1.23245e-22	3.16557e-21
SNOWBALL_021933_s_st	RNASEH2B	309254		8.03008	7.1156	7.03617	7.19629	7.84824	8.6497	7.46948	7.63887	7.62719		-1.53646	-1.27799	-1.51855	-1.34808		0.00413311	0.111733	0.00527175	0.0488194
SNOWBALL_002131_st	SYNE1	290556		6.65263	6.43812	5.99177	5.49809	7.20792	7.27219	6.88732	6.98236	6.82177		-1.5364	-1.36529	-1.98699	-2.50304		1.19128e-09	1.61205e-06	1.06999e-15	5.01501e-20
SNOWBALL_004610_st	ANAPC1	292922		7.10068	7.11085	7.02682	7.14744	6.95237	7.72018	6.99219	6.98909	7.09144		-1.53635	1.08572	1.02649	1.03958		2.22072e-06	0.383976	0.807669	0.70764
SNOWBALL_004831_st	IARS	293139		9.51889	8.43007	8.59939	8.84642	9.96939	10.1381	9.88356	9.82548	9.60681		-1.53609	-2.7387	-2.33932	-1.69395		4.62697e-10	4.68943e-22	2.03812e-19	1.41337e-12
SNOWBALL_013265_st	EPRS	301088		9.5375	8.52706	8.68437	8.94006	9.72769	10.1566	9.43137	9.36973	9.20076		-1.53588	-1.87165	-1.6081	-1.19806		1.89234e-11	1.32596e-16	9.57154e-13	0.000634564
SNOWBALL_040795_st	LOC106504205,MIR125B-1	327338		4.42542	4.82878	4.54794	4.42631	4.65317	5.04336	5.49794	5.39787	5.38769		-1.53469	-1.59015	-1.80242	-1.94717		0.00021378	7.03293e-05	1.19377e-06	9.30113e-08
SNOWBALL_010557_st	CPSF2	298555		6.86391	6.5157	6.4886	6.71396	6.83792	7.48177	6.91425	6.84435	6.92286		-1.53461	-1.31818	-1.27965	-1.15581		6.0824e-09	3.75861e-05	0.000193499	0.0272553
SNOWBALL_005330_st	LOC100623228	293622		8.0666	7.65363	7.63144	7.92104	7.6836	8.68428	7.24491	7.32393	7.31957		-1.53441	1.32751	1.23757	1.51726		8.02142e-10	6.51509e-06	0.000444109	1.58901e-09
SNOWBALL_002873_st	GPR176	291286		5.96016	5.64259	5.67111	5.93249	6.80336	6.57747	6.7329	6.78745	6.53201		-1.53401	-2.12921	-2.16797	-1.51521		3.00489e-09	1.30692e-16	5.87205e-17	6.17966e-09
SNOWBALL_019811_st	CPED1	307297		6.04435	8.87274	9.21121	8.92355	7.09057	6.66119	7.32367	7.19519	7.45185		-1.53352	2.92627	4.04466	2.77347		1.27744e-10	6.76916e-24	3.80434e-28	4.46967e-23
SNOWBALL_013326_st	RNPEP	301148		6.62545	6.78347	6.66289	6.78229	7.34817	7.24205	7.33183	7.21092	7.28729		-1.53325	-1.46242	-1.46209	-1.41912		2.90423e-09	4.73746e-08	4.80208e-08	2.84521e-07
SNOWBALL_001390_s_st	SLA-DOB	289832		3.36099	3.80007	3.66866	3.54092	3.76649	3.97735	4.2056	4.1602	4.10745		-1.533	-1.32457	-1.40595	-1.48095		1.63108e-05	0.0033314	0.00042056	6.12542e-05
SNOWBALL_018101_st	MYO1B	305698		8.25516	8.5791	8.42314	8.66078	9.0314	8.87152	8.97804	8.91454	8.94629		-1.533	-1.31854	-1.4058	-1.21884		1.51218e-09	1.44981e-05	2.90733e-07	0.00134211
SNOWBALL_024722_s_st	GHITM	311671		7.81788	7.30838	7.63096	7.9709	8.02881	8.43423	7.85566	7.80025	7.56543		-1.53299	-1.46134	-1.12451	1.32452		1.89414e-06	1.5619e-05	0.187001	0.000966839
SNOWBALL_042652_st	AHR	329189		7.00078	6.4107	6.65533	6.45047	7.52905	7.61685	7.50665	7.48201	7.23446		-1.5327	-2.13754	-1.77359	-1.72189		1.33248e-06	7.12824e-13	1.86462e-09	6.94324e-09
SNOWBALL_035173_st		321721		3.32838	3.7747	3.217	3.38438	3.52998	3.94414	4.05998	3.82145	3.9411		-1.53236	-1.21865	-1.5204	-1.47091		0.000580019	0.11969	0.000720611	0.00176573
SNOWBALL_001586_st	FAM129A	290024		3.27762	2.03839	2.22796	2.3457	4.0561	3.89333	3.92637	3.88382	3.49143		-1.53231	-3.70118	-3.15111	-2.21258		0.00222969	3.04508e-13	1.50014e-11	1.58326e-07
SNOWBALL_021839_st	CENPN	309163		6.74632	3.69048	4.15438	4.42982	5.39042	7.36193	3.685	4.26485	3.88502		-1.5322	1.0038	-1.07958	1.45881		0.00192804	0.983825	0.635702	0.00596459
SNOWBALL_043183_st	MKI67	329717		4.22672	3.26907	3.48327	3.82839	3.87676	4.84229	3.42821	3.4223	3.31168		-1.53217	-1.11662	1.04316	1.43069		0.000343264	0.396294	0.771197	0.00241746
SNOWBALL_006470_st	CDC14A	294707		4.65251	4.53937	4.55592	4.6809	4.98833	5.26769	5.08873	4.86397	4.84465		-1.53175	-1.46344	-1.23803	-1.1202		8.33204e-07	6.88673e-06	0.00848031	0.181603
SNOWBALL_037334_st	PCBP4	323882		5.04777	5.12101	4.83588	4.91436	5.67413	5.6627	5.39641	5.33242	5.31412		-1.53148	-1.21033	-1.41082	-1.31929		5.15204e-06	0.0339339	0.000149606	0.00195294
SNOWBALL_028421_st	ACER3	314975		5.03775	8.59234	8.62654	8.88331	6.82335	5.6524	7.01331	6.98489	7.42717		-1.53119	2.98769	3.12023	2.74374		9.3864e-05	2.04304e-14	5.83949e-15	2.59154e-13
SNOWBALL_009163_st	USP1	297289		7.8255	6.5576	6.83552	6.85712	7.63446	8.44003	7.26739	7.17414	7.17175		-1.53107	-1.63556	-1.26454	-1.2437		1.69103e-08	4.64034e-10	0.000576687	0.00131951
SNOWBALL_015105_s_st	NTN1	302811		6.11989	7.61031	7.62091	7.69529	7.00625	6.73416	6.96678	6.76537	6.97334		-1.53078	1.56215	1.80943	1.64941		4.34583e-06	1.83607e-06	3.57762e-09	1.80616e-07
SNOWBALL_005226_st	EVA1A	293523		5.49477	6.81632	7.31229	7.5144	7.21028	6.10898	6.412	6.44528	6.44935		-1.53072	1.32347	1.82387	2.09224		7.06602e-08	0.000130659	1.02284e-11	1.94102e-14
SNOWBALL_034174_st	NFIB	320725		7.03744	10.0099	9.81144	9.73258	8.15341	7.65133	8.56411	8.46704	8.62976		-1.53039	2.72421	2.53926	2.14775		1.49724e-07	2.1607e-18	2.64946e-17	1.87589e-14
SNOWBALL_011277_st	ADRA2C	299191		4.09232	3.79535	3.95178	3.74694	4.55624	4.70619	4.09531	4.19202	4.09711		-1.53036	-1.23111	-1.18119	-1.27471		6.01409e-06	0.0212702	0.0689861	0.00695219
SNOWBALL_009299_st	LOC100511937	297410		4.13799	4.26326	4.07869	4.38865	4.26944	4.75151	4.75805	4.58226	4.75825		-1.52999	-1.40912	-1.41772	-1.29199		0.00658492	0.0294692	0.0265703	0.11204
SNOWBALL_023510_s_st		310592		9.06605	9.13399	8.98127	9.00102	8.75596	9.67916	8.98936	9.03354	8.8313		-1.52956	1.10544	-1.0369	1.12484		1.89308e-05	0.337192	0.758462	0.250207
SNOWBALL_038529_st	TSHZ2	325076		4.2886	4.59808	4.40263	4.68752	4.83385	4.90101	5.19841	5.1242	5.06409		-1.52881	-1.51607	-1.64898	-1.29825		8.49492e-05	0.000112864	6.11441e-06	0.0137687
SNOWBALL_025763_s_st	CD46	312595		8.4784	7.81986	7.80619	7.68756	9.42073	9.09079	9.02265	8.86233	8.82994		-1.52879	-2.30184	-2.07936	-2.20745		6.37649e-09	9.91783e-18	8.04476e-16	5.76696e-17
SNOWBALL_021487_st	RAD18	308820		5.41138	5.84717	5.59306	5.36864	5.471	6.02352	5.6305	5.71617	5.73552		-1.52852	1.16204	-1.08908	-1.28956		0.00507013	0.364776	0.631568	0.102083
SNOWBALL_044911_st	PBX1	331440		4.73126	5.08443	4.84328	5.15608	5.8304	5.34316	5.97698	5.86771	6.16021		-1.52826	-1.85647	-2.03415	-2.00573		3.95904e-06	9.74344e-10	2.32857e-11	4.09256e-11
SNOWBALL_026576_st	PAFAH1B1	313322		7.67017	7.69893	7.46054	7.26366	8.20045	8.28178	8.35061	8.20677	8.16884		-1.52796	-1.571	-1.6774	-1.87279		1.16822e-10	1.99035e-11	3.62215e-13	7.58167e-16
SNOWBALL_025712_s_st	TYMS	312548		8.76742	8.45816	7.82876	8.03761	9.01589	9.37844	9.25256	9.19423	9.19439		-1.52733	-1.73436	-2.57661	-2.2296		3.29989e-07	7.01363e-10	4.74766e-17	1.15524e-14
SNOWBALL_032530_st	PHLDB2	319081		4.64413	4.89856	5.07373	4.93203	4.98937	5.25511	5.20691	5.03863	5.1425		-1.5273	-1.23829	1.02463	-1.15706		4.94982e-09	0.000882165	0.756146	0.0231203
SNOWBALL_007926_st	RFWD3	296083		5.75763	5.7874	5.57449	5.66685	5.46689	6.36862	5.62176	5.56103	5.61836		-1.5273	1.12166	1.00937	1.03418		3.53822e-06	0.210409	0.935557	0.751884
SNOWBALL_007011_st	LOC100127131	295207		8.76968	7.94814	8.24034	8.40602	8.88306	9.38031	8.6146	8.65633	8.50361		-1.52693	-1.58718	-1.33422	-1.06998		1.40189e-06	2.39992e-07	0.000538581	0.465895
SNOWBALL_000036_s_st	FYN	288524		7.56058	8.50807	8.08969	8.07884	8.9165	8.17107	9.1807	9.48649	9.79279		-1.52678	-1.59398	-2.63316	-3.28056		9.36534e-06	1.61257e-06	7.61907e-15	8.10207e-18
SNOWBALL_007808_st	KIF21A	295971		2.64795	2.57424	2.53966	2.73698	3.16973	3.25792	2.97468	2.98632	2.83607		-1.52623	-1.31991	-1.36288	-1.0711		5.67044e-08	0.000118311	2.28444e-05	0.376856
SNOWBALL_016364_s_st	GALNT7	304037		5.62688	5.50141	5.23137	5.03417	5.81105	6.23661	5.81593	5.61848	5.76073		-1.52597	-1.2436	-1.30777	-1.65469		4.35439e-06	0.0130638	0.00225317	1.34606e-07
SNOWBALL_005419_st	MTHFD2	293704		9.00938	6.98158	7.42644	7.66257	8.61484	9.61883	8.30556	8.2912	7.88998		-1.52568	-2.50356	-1.82104	-1.17073		4.22172e-08	4.89116e-18	4.5177e-12	0.0246996
SNOWBALL_033138_st	AKAP2	319689		7.68606	7.06261	7.01065	6.66987	7.99428	8.29523	7.90593	7.9865	7.92253		-1.52539	-1.79418	-1.9668	-2.38281		1.71728e-07	5.61312e-11	8.08449e-13	2.77335e-16
SNOWBALL_007056_s_st	TUBA1A	295248		11.3634	10.0248	10.3104	10.5254	11.1943	11.9725	11.0396	10.9258	10.8621		-1.52523	-2.02054	-1.53206	-1.26289		1.81904e-08	1.03855e-14	1.4191e-08	0.000574526
SNOWBALL_002681_st	FKBP3	291098		6.02773	5.51122	5.75053	5.73146	6.08129	6.63659	5.94519	5.96114	5.75275		-1.52506	-1.35095	-1.15718	-1.01487		5.58772e-05	0.00327332	0.171933	0.912348
SNOWBALL_015859_st	NECTIN3	303553		8.91792	8.54875	8.43938	8.17566	9.18641	9.52675	8.94297	8.95148	8.70692		-1.52502	-1.31423	-1.42613	-1.44519		5.47844e-10	7.37449e-06	3.82498e-08	1.63298e-08
SNOWBALL_002094_st	HEBP2	290519		5.6027	5.29341	5.18634	5.20609	6.2333	6.21129	6.26467	6.1986	6.16984		-1.52477	-1.96055	-2.01707	-1.95038		1.44088e-08	3.0041e-14	7.98109e-15	3.84164e-14
SNOWBALL_001938_s_st	RBMX	290363		8.76439	8.76186	8.70476	8.6561	8.65018	9.37288	8.60218	8.67959	8.59409		-1.52466	1.11704	1.0176	1.04392		1.39701e-06	0.201809	0.86892	0.65991
SNOWBALL_034252_st	FAM107B	320802		3.62638	3.56049	3.90636	3.7965	3.87731	4.23462	3.49302	3.41021	3.59738		-1.52441	1.04787	1.41044	1.148		0.000126202	0.720555	0.00150379	0.22787
SNOWBALL_002983_st	SMAD3	291392		6.54965	7.78654	7.41386	7.67024	8.14085	7.15772	7.82763	7.91023	8.09753		-1.52422	-1.02889	-1.41066	-1.34471		2.44414e-08	0.73021	1.77475e-06	2.44906e-05
SNOWBALL_036775_st	CDK6	323323		7.7766	5.472	5.77703	5.71054	7.39013	8.38436	7.19856	7.11699	6.74598		-1.5239	-3.30938	-2.53144	-2.04974		0.000376904	2.26731e-14	4.55364e-11	3.25805e-08
SNOWBALL_034489_st	NXN	321038		6.8907	5.98665	6.01947	6.12725	7.45244	7.49825	7.01336	7.01926	6.82386		-1.52367	-2.03736	-1.99972	-1.6207		1.02579e-08	2.9993e-15	7.10737e-15	3.22293e-10
SNOWBALL_035847_st	PLCB1	322395		6.67595	6.70517	6.82318	6.5499	7.53278	7.28347	7.8413	7.66619	7.79398		-1.52364	-2.19791	-1.79379	-2.36868		5.8927e-07	4.21488e-14	2.65411e-10	2.2653e-15
SNOWBALL_008719_st	SDC3	296863		6.35045	5.62976	5.7098	5.62646	6.78848	6.95797	6.73272	6.78495	6.68916		-1.52363	-2.14795	-2.10695	-2.08884		1.23726e-06	3.4086e-13	7.42213e-13	1.05521e-12
SNOWBALL_036459_st	NFIB	323007		6.82653	9.71741	9.4406	9.44823	7.9492	7.43382	8.22346	8.15928	8.36012		-1.52339	2.81659	2.43062	2.12595		3.10014e-07	1.56855e-18	2.99079e-16	6.05218e-14
SNOWBALL_026292_s_st	CAPN2	313067		8.86107	7.67291	7.64237	7.73245	9.40041	9.46766	9.12186	8.97635	8.79466		-1.52265	-2.73011	-2.52098	-2.08813		4.68778e-12	5.72112e-25	1.2161e-23	4.61959e-20
SNOWBALL_025720_st	C6H1orf185	312556		3.9618	2.65454	2.84321	2.68705	3.78625	4.5681	3.53749	3.50058	3.5795		-1.52235	-1.84414	-1.5772	-1.85632		0.001788	1.14826e-05	0.000742762	9.56992e-06
SNOWBALL_022837_s_st	KIT	310051		5.45362	7.80134	8.16298	8.53396	5.04321	6.05991	5.46224	5.35999	6.07716		-1.52234	5.05988	6.97887	5.48996		0.000660459	3.9211e-18	6.70063e-21	7.09631e-19
SNOWBALL_003903_st	NEK6	292270		5.92106	5.82502	5.94486	6.26454	7.29823	6.52719	7.19616	7.23843	7.4565		-1.52218	-2.58674	-2.45135	-2.28462		1.72817e-07	1.09653e-17	8.00462e-17	1.23376e-15
SNOWBALL_001936_s_st	RBMX	290361		8.63186	8.5267	8.58422	8.55585	8.47994	9.23708	8.4998	8.49964	8.49519		-1.52122	1.01882	1.06038	1.04294		1.90008e-07	0.843091	0.483672	0.629784
SNOWBALL_022801_s_st	SELENOM	310023		7.68611	7.12482	7.2621	7.65902	8.22326	8.2905	8.0861	8.14732	8.01825		-1.52034	-1.94703	-1.84706	-1.28274		2.11748e-05	1.29742e-09	1.00084e-08	0.00905095
SNOWBALL_008251_st	LIG1	296404		5.40654	4.8981	4.96581	5.09185	5.26077	6.0109	4.8868	5.00487	4.93511		-1.5203	1.00786	-1.02745	1.11476		8.16647e-07	0.941095	0.78349	0.193933
SNOWBALL_014358_st	LOC100626147	302119		6.83533	5.82534	5.95543	6.17165	7.06724	7.43941	7.07774	7.07011	6.91593		-1.52	-2.38237	-2.16547	-1.67514		1.31455e-05	3.1987e-13	1.03005e-11	2.55567e-07
SNOWBALL_027331_st	JCAD	313885		5.51884	4.3235	4.30466	4.28138	5.79116	6.12254	6.06297	6.21206	5.92633		-1.51961	-3.33912	-3.75132	-3.12736		0.000942021	1.66397e-13	9.00918e-15	9.19317e-13
SNOWBALL_002825_st	TMEM30B	291238		6.36734	5.97543	6.11209	6.17661	8.2253	6.97069	8.21263	8.24092	8.18778		-1.51924	-4.71481	-4.37361	-4.03108		9.10629e-07	4.15734e-24	2.59546e-23	2.08795e-22
SNOWBALL_034069_st	GPR27	320620		2.94338	2.64249	2.53358	2.36392	3.45995	3.54662	3.09614	3.11222	3.15103		-1.51913	-1.3695	-1.49343	-1.72562		0.000333016	0.00638015	0.000555314	5.99949e-06
SNOWBALL_001197_st	SLA-7	289653		6.09924	5.46909	5.46779	5.80602	6.37466	6.70219	6.18898	6.234	6.13176		-1.51882	-1.64706	-1.7008	-1.2533		2.19376e-06	5.67686e-08	1.34547e-08	0.00690097
SNOWBALL_029935_st	SLC22A5	316488		3.26229	3.60229	3.41715	3.5913	3.59863	3.86517	4.80677	4.87982	4.47086		-1.51875	-2.30454	-2.75618	-1.83981		0.000903902	4.26197e-09	2.46661e-11	3.63515e-06
SNOWBALL_022919_s_st	FYN	310126		7.68087	8.61244	8.23933	8.27201	9.07363	8.28325	9.27587	9.54917	9.98034		-1.51822	-1.58384	-2.47914	-3.26784		1.31e-06	1.83968e-07	1.19128e-15	1.32801e-19
SNOWBALL_015593_st	ACTL6A	303289		7.10507	6.91395	6.66219	6.88762	6.95431	7.70724	6.9977	6.90456	6.9853		-1.518	-1.05977	-1.18294	-1.07005		8.16332e-08	0.46668	0.0184093	0.386426
SNOWBALL_016864_st	GHITM	304523		9.20865	8.79552	9.02413	9.24528	9.46004	9.81036	9.25924	9.12946	8.8846		-1.51751	-1.3791	-1.07574	1.28403		7.56098e-08	1.21575e-05	0.343279	0.000460672
SNOWBALL_020270_st	ZMYM3	307731		6.09423	6.12303	6.07836	6.2123	6.75934	6.69568	6.6246	6.66083	6.80214		-1.51724	-1.41576	-1.49741	-1.50508		5.66059e-08	2.37377e-06	1.15067e-07	8.73399e-08
SNOWBALL_024035_s_st	UGT1A6	311072		6.59142	7.94731	7.33513	7.25749	7.07827	7.1923	7.4006	6.99414	7.07386		-1.51664	1.46074	1.26663	1.13574		1.44771e-05	6.40432e-05	0.01079	0.190725
SNOWBALL_011308_s_st	CC2D2A	299222		6.46467	5.70374	5.60877	5.98561	7.12284	7.06542	7.115	7.00579	6.93279		-1.51651	-2.65968	-2.63358	-1.9281		2.03376e-06	1.95874e-16	2.75174e-16	4.58036e-11
SNOWBALL_018210_st	STAT1	305806		8.52802	9.30968	9.0068	9.06312	9.43693	9.1283	9.73373	9.57361	9.70956		-1.516	-1.34169	-1.48125	-1.5653		3.87596e-11	2.08072e-07	1.87781e-10	4.63484e-12
SNOWBALL_022990_s_st	NCOA2	310179		7.11515	7.25189	6.76208	6.61526	8.18787	7.71519	7.87051	7.8229	7.74827		-1.51575	-1.53541	-2.08612	-2.19315		0.00692957	0.00536941	5.13809e-06	1.51777e-06
SNOWBALL_003146_s_st	THSD4	291552		6.0475	5.0254	5.13126	4.70705	6.85942	6.64704	6.2551	6.2118	5.82615		-1.51523	-2.34518	-2.11482	-2.17211		8.05059e-07	3.57935e-15	2.17647e-13	7.30745e-14
SNOWBALL_025713_st	HNRNPUL1	312549		8.14206	7.84696	7.81926	7.94512	8.59962	8.74121	8.49717	8.43927	8.39442		-1.51482	-1.56939	-1.53689	-1.36538		9.2528e-11	9.23345e-12	3.57374e-11	1.13065e-07
SNOWBALL_032850_st	SYNE1	319401		6.72777	5.67105	5.43144	5.24553	7.52469	7.32686	7.08515	7.10791	6.82728		-1.51476	-2.66494	-3.19646	-2.99333		2.40451e-06	2.24953e-16	6.51377e-19	4.93018e-18
SNOWBALL_005776_st	LRRCC1	294040		7.13165	6.2108	6.15841	6.31549	6.74306	7.73044	6.83545	6.8099	6.74885		-1.51445	-1.54183	-1.57079	-1.35038		3.48727e-07	1.42656e-07	5.64913e-08	9.79752e-05
SNOWBALL_010446_st	CSPG4	298451		6.51518	5.87089	5.37567	5.34804	6.58451	7.11388	6.12744	6.32627	6.18679		-1.51436	-1.19461	-1.93268	-1.7885		3.67697e-07	0.0193731	3.11422e-12	1.09787e-10
SNOWBALL_013652_st	CAMK1D	301455		6.35778	4.6843	4.77779	4.78284	6.83632	6.95638	6.73108	6.49428	6.26071		-1.51425	-4.13183	-3.28637	-2.78537		9.81604e-05	1.56267e-18	6.29189e-16	7.92535e-14
SNOWBALL_006255_st	PTGFRN	294501		7.07764	6.7346	5.90339	5.29488	8.52826	7.67567	8.62151	8.74304	8.79252		-1.51365	-3.69842	-7.15847	-11.2952		2.34055e-05	9.52898e-19	3.63754e-25	1.54107e-28
SNOWBALL_000820_s_st	NBN	289291		7.30886	7.18712	7.05995	7.01432	7.66062	7.90661	7.7864	7.74137	7.64833		-1.51335	-1.51496	-1.60372	-1.55187		4.89276e-06	4.67192e-06	3.93265e-07	1.64478e-06
SNOWBALL_005291_st	ASAP2	293583		6.25239	5.85231	5.61652	5.54588	6.96866	6.85008	6.74465	6.60624	6.7385		-1.51329	-1.85618	-1.9858	-2.28569		2.79206e-11	1.00813e-16	2.9004e-18	4.02236e-21
SNOWBALL_007209_st	MFAP5	295395		8.9633	6.47906	6.43653	5.08246	9.88796	9.56014	9.89384	9.61312	9.20407		-1.51241	-10.6647	-9.04167	-17.4072		0.00236346	2.2278e-22	3.0492e-21	2.16409e-25
SNOWBALL_008053_st	POP4	296209		5.19297	4.98042	4.88315	4.91092	4.9264	5.78969	4.84377	4.8304	5.03012		-1.51227	1.09935	1.03724	-1.08614		1.71841e-06	0.279256	0.710279	0.353857
SNOWBALL_001886_st	2006-09-01	290313		4.81171	4.05217	3.98568	4.42553	4.93985	5.40838	4.72874	4.90433	4.74933		-1.51222	-1.59833	-1.89034	-1.25162		0.00551894	0.00169394	3.29813e-05	0.147299
SNOWBALL_041380_st	ARL15	327919		4.51952	4.19422	3.99133	4.15503	3.48715	5.11593	4.1764	4.07217	3.69964		-1.51196	1.01243	-1.05763	1.37115		0.00641214	0.951559	0.763667	0.0392435
SNOWBALL_027860_st	LOC110257304	314414		4.78061	2.98334	3.50688	3.45886	4.6827	5.37645	4.20485	4.13205	4.04135		-1.51135	-2.33191	-1.5424	-1.49743		0.00995031	7.47035e-07	0.00681152	0.0117798
SNOWBALL_008960_st	RPA2	297093		6.25812	4.71826	4.87775	5.30722	5.67635	6.85359	5.34122	5.22866	5.41563		-1.51096	-1.54003	-1.27537	-1.07804		0.000866629	0.000512003	0.0514982	0.600624
SNOWBALL_033583_st	KIF2A	320134		7.50029	6.60105	6.74452	6.74228	7.4339	8.09548	7.33265	7.31923	7.24891		-1.51067	-1.66049	-1.48938	-1.42073		6.52213e-13	9.25468e-16	1.87093e-12	7.01079e-11
SNOWBALL_005761_st	NBN	294027		6.75418	6.7154	6.60171	6.65314	7.09479	7.34907	7.25483	7.16437	7.09239		-1.51036	-1.4534	-1.47699	-1.3559		4.53172e-07	3.03698e-06	1.37087e-06	8.82674e-05
SNOWBALL_029978_st	PRKCA	316531		6.74686	5.92957	6.09062	6.13149	7.31346	7.3415	6.83097	6.77664	6.50204		-1.51009	-1.86788	-1.60884	-1.29285		5.78882e-10	2.4694e-15	1.13417e-11	1.46897e-05
SNOWBALL_003084_st	TIPIN	291490		7.23076	6.43925	6.56321	6.56922	6.68974	7.82534	6.715	6.80326	6.60173		-1.51003	-1.21062	-1.18103	-1.0228		2.2873e-08	0.00396455	0.0122233	0.783741
SNOWBALL_013115_st	PLA2G4A	300947		5.73975	4.46854	4.54374	5.03722	5.86518	6.33405	5.06735	5.19859	5.24969		-1.50974	-1.51446	-1.57445	-1.15867		2.8679e-05	2.5435e-05	5.62521e-06	0.137093
SNOWBALL_006399_st	BCL9	294640		6.59497	6.78877	6.61813	6.44784	6.80421	7.18908	6.89859	6.8821	6.83576		-1.50954	-1.0791	-1.20078	-1.30851		1.02321e-09	0.217319	0.00176947	9.66884e-06
SNOWBALL_011313_s_st	CC2D2A	299227		6.63038	5.76217	5.86015	5.9874	7.24342	7.22446	7.23613	7.13243	7.07547		-1.50951	-2.77784	-2.41543	-2.12589		3.11786e-10	3.58345e-23	7.42944e-21	1.85247e-18
		316868		6.97001	6.31082	6.14647	6.54817	7.40495	7.56402	7.1814	7.07575	7.06031		-1.50944	-1.8284	-1.90433	-1.42616		1.87826e-06	3.00049e-10	5.06301e-11	2.5065e-05
SNOWBALL_032337_st	RPS6KA3	318888		5.69555	6.27562	6.32122	6.64645	6.33905	6.28956	6.58728	6.59196	6.68129		-1.50944	-1.24114	-1.20643	-1.02445		4.28957e-06	0.0114793	0.0289611	0.82199
SNOWBALL_006084_s_st	DNAH12,LOC110256253	294341		9.55296	8.43961	8.5698	8.89961	9.38424	10.1468	9.01003	9.0555	9.17525		-1.50927	-1.48496	-1.40026	-1.21053		7.99238e-11	2.38837e-10	1.3911e-08	0.000364105
SNOWBALL_012264_st	INTS4	300129		7.22297	6.63831	6.58715	6.80446	7.42598	7.81668	7.43271	7.31092	7.38697		-1.50912	-1.73436	-1.65149	-1.49745		4.22695e-12	4.42382e-16	9.35873e-15	7.37707e-12
SNOWBALL_017059_st	ENTPD1	304716		6.74525	8.02915	8.33895	8.1444	6.45725	7.33876	6.11463	6.49915	6.82415		-1.50891	3.7699	3.5796	2.49709		0.00910621	8.03552e-12	2.51151e-11	1.06463e-07
SNOWBALL_030114_st	ANK2	316667		6.55243	6.41589	6.45416	6.70866	7.76517	7.14583	8.16245	8.3693	8.81858		-1.5088	-3.35558	-3.77149	-4.31666		1.2591e-05	2.89078e-18	1.14795e-19	3.66779e-21
		334783		5.33668	5.56838	5.6338	5.86728	5.40502	5.93007	5.54037	5.72745	5.47575		-1.50878	1.01961	-1.06706	1.31178		0.00565877	0.921038	0.717932	0.0733676
SNOWBALL_005706_st	E2F5	293977		5.48174	4.98109	4.61397	4.80438	5.64109	6.07503	5.53539	5.43673	5.18241		-1.50868	-1.46846	-1.76878	-1.29957		0.00234545	0.00442505	3.92504e-05	0.0556813
SNOWBALL_017931_st	PDK1	305530		7.75575	8.0631	8.19923	8.2443	8.33913	8.34899	8.26454	8.38036	8.21925		-1.50863	-1.14984	-1.13377	1.01752		4.67489e-08	0.043053	0.0711416	0.840951
SNOWBALL_028733_st	HEG1	315287		6.4657	5.72132	5.97001	5.79787	8.52856	7.05852	8.20336	7.85759	7.94421		-1.5082	-5.58687	-3.70013	-4.42703		1.01837e-05	5.98008e-24	1.18904e-19	1.21751e-21
SNOWBALL_019863_st	GARS	307349		10.2255	8.68913	9.04752	9.16957	10.5749	10.818	10.4655	10.4569	10.2506		-1.50789	-3.42558	-2.65616	-2.1155		5.72398e-13	8.36996e-30	5.00752e-26	8.5939e-22
SNOWBALL_010651_st	RAD51B	298643		6.25523	6.20524	6.32027	6.53508	6.54232	6.84763	6.90733	6.79389	6.8182		-1.50776	-1.62686	-1.38858	-1.21682		6.18172e-07	1.50198e-08	3.36424e-05	0.010807
SNOWBALL_007349_st	EPS8	295532		9.31208	8.07453	8.65193	8.74752	9.18753	9.90418	9.21151	9.11478	9.25022		-1.50744	-2.19919	-1.37826	-1.41686		8.29384e-09	3.11821e-17	1.69686e-06	3.27443e-07
SNOWBALL_011492_st	C8H4orf46	299400		6.99141	6.37705	6.46231	6.82217	6.41705	7.5833	6.17659	6.12826	6.04905		-1.50722	1.14906	1.26055	1.70896		7.7253e-07	0.0801169	0.00291384	1.82329e-09
SNOWBALL_019205_st	PIGU	306728		7.88644	7.56695	7.51457	7.46598	8.03556	8.47833	7.98306	7.93988	7.88637		-1.50722	-1.33433	-1.34286	-1.3383		6.37238e-06	0.000966395	0.000754702	0.000861586
SNOWBALL_000821_st	NBN	289292		5.37556	5.12494	5.20299	5.24725	5.72506	5.96719	5.79563	5.85622	5.85927		-1.50695	-1.59184	-1.57269	-1.52839		3.04771e-06	2.56919e-07	4.43953e-07	1.61273e-06
SNOWBALL_021311_s_st	PFN2	308652		8.58862	8.42086	8.8506	9.12292	9.20916	9.18012	9.2426	9.30404	9.21338		-1.50681	-1.76753	-1.3693	-1.06471		2.51525e-06	1.80605e-09	0.000177731	0.502801
SNOWBALL_042553_st		329090		4.49991	3.54422	3.46952	3.52828	4.84122	5.09105	4.41507	4.18606	4.24161		-1.50644	-1.82874	-1.64323	-1.63958		0.00598918	7.45046e-05	0.000917487	0.00096458
SNOWBALL_009648_st	LOC574051	297740		7.35738	7.0822	7.13	7.32418	6.8549	7.94851	6.77716	6.85546	7.10826		-1.50642	1.23545	1.20961	1.16144		1.51519e-06	0.00852169	0.0182065	0.0672613
SNOWBALL_022150_st	NOVA1	309465		5.11793	4.26278	4.46076	4.35578	5.55446	5.70877	5.8483	5.72431	5.4152		-1.50612	-3.00117	-2.40086	-2.08409		0.000740579	7.68084e-13	4.80682e-10	3.67277e-08
SNOWBALL_028545_st	ZBTB38	315099		5.52707	5.0265	5.17213	5.28705	5.7496	6.11781	5.98905	5.66029	5.89764		-1.50602	-1.94876	-1.40266	-1.52689		0.000157328	1.94041e-08	0.0015516	9.91872e-05
SNOWBALL_000919_st	CBX5	289388		8.34546	7.43723	7.65586	7.77622	7.94514	8.93559	8.02012	7.97236	7.8233		-1.50538	-1.49785	-1.2453	-1.03317		1.99735e-09	2.72301e-09	0.000272662	0.64214
SNOWBALL_014221_st	JPT1	301982		8.14681	7.62817	7.74923	7.91302	7.9221	8.73687	7.39611	7.2739	7.30008		-1.50531	1.17451	1.39023	1.52937		1.49796e-06	0.0473863	5.96212e-05	7.1131e-07
SNOWBALL_038656_st	THSD4	325202		7.21245	5.99039	6.12318	5.64906	7.99297	7.8025	7.33137	7.22216	6.74402		-1.5053	-2.53324	-2.14203	-2.13608		2.46528e-06	8.30892e-16	4.72591e-13	5.28317e-13
SNOWBALL_020026_st	TBL1X	307497		8.71354	8.74585	8.72302	8.98968	9.68383	9.30325	9.617	9.62601	9.6733		-1.50494	-1.82913	-1.86994	-1.60617		1.48813e-15	1.9993e-21	5.45407e-22	1.02228e-17
SNOWBALL_004203_st	CNTRL	292531		5.61471	5.98947	5.79982	5.78513	5.83611	6.2044	6.11258	6.14554	6.55274		-1.50492	-1.08908	-1.27079	-1.70245		6.82709e-11	0.113905	1.07846e-05	2.60461e-14
SNOWBALL_001391_st	SLA-DOB	289833		4.21681	4.74479	4.56053	4.38204	4.71256	4.80619	5.29943	5.2703	5.30039		-1.50461	-1.4688	-1.63555	-1.88994		7.80986e-06	2.16453e-05	2.17514e-07	4.73245e-10
SNOWBALL_016282_st	SORBS3	303956		6.50152	5.54428	5.55445	5.539	7.26599	7.09058	7.03022	6.9148	6.79336		-1.50427	-2.801	-2.56746	-2.3856		4.10255e-10	2.85114e-23	7.1622e-22	1.32262e-20
SNOWBALL_016424_s_st	PRKAB1	304095		6.87839	6.58347	6.73186	6.80117	7.17074	7.46719	7.00586	6.9344	7.03064		-1.50399	-1.34015	-1.15072	-1.17241		3.54384e-10	8.01796e-07	0.0116121	0.00421265
SNOWBALL_027029_st	NDUFAF2	313672		4.4247	4.39986	4.42719	4.31771	5.0416	5.01343	5.17689	5.21665	5.39232		-1.50393	-1.7136	-1.72843	-2.10614		7.34811e-05	5.92585e-07	4.29042e-07	2.92616e-10
SNOWBALL_000791_s_st	RAD21	289264		8.16587	7.52713	7.61748	7.66409	8.08662	8.75428	7.72414	7.66921	7.72374		-1.50359	-1.14632	-1.0365	-1.04221		2.3383e-12	0.00331051	0.494954	0.422731
SNOWBALL_008073_st	HSPB6	296227		8.59641	8.82055	8.6945	8.78066	9.91029	9.18466	10.0524	10.1317	10.2799		-1.50342	-2.34872	-2.70786	-2.82692		2.41029e-10	1.17646e-20	4.43202e-23	9.34332e-24
SNOWBALL_043403_st	KLF12	329937		3.9633	3.75056	3.62815	3.77027	4.71163	4.55152	4.6152	4.42687	4.4201		-1.50339	-1.82089	-1.73955	-1.56898		0.000969799	3.55513e-06	1.42105e-05	0.000294882
SNOWBALL_012945_st	LOC110257017,LOC100153763	300789		7.37182	7.30692	7.33377	7.61792	7.75116	7.95936	7.83761	7.96779	8.14088		-1.50269	-1.44462	-1.55189	-1.4369		1.39939e-13	3.06629e-12	1.26224e-14	4.72523e-12
SNOWBALL_008115_st	LOC100739425	296269		6.10927	6.23117	5.80171	5.85557	6.27781	6.69649	6.64728	6.48332	6.70141		-1.50235	-1.33433	-1.60393	-1.79732		0.000271595	0.00903927	3.23502e-05	6.8932e-07
SNOWBALL_006604_st	TUFT1	294826		6.98416	6.98678	6.98203	6.99753	7.41169	7.57117	6.57256	6.3436	6.43019		-1.50212	1.33258	1.55664	1.4818		3.00061e-05	0.00244987	7.44059e-06	5.0779e-05
SNOWBALL_026308_st	ORC6	313080		5.35746	4.74148	4.84973	4.9924	5.00167	5.94434	4.66813	4.93466	4.80658		-1.502	1.05215	-1.06064	1.13746		1.45642e-05	0.632912	0.573421	0.173601
SNOWBALL_035010_st	DNAJC9	321559		3.50264	3.14415	3.03172	3.30395	2.96653	4.08946	3.06875	3.16716	3.07844		-1.50194	1.05365	-1.09842	1.16919		3.77409e-05	0.64468	0.372705	0.114263
SNOWBALL_006450_st	SARS	294687		10.5417	8.98389	9.60514	10.021	11.0361	11.1283	10.6914	10.7915	10.6065		-1.50172	-3.26599	-2.27575	-1.50048		5.95596e-06	9.38348e-19	1.66902e-13	6.17289e-06
SNOWBALL_020911_s_st	DIO2	308312		3.54216	5.05547	6.32742	7.36425	4.07809	4.12863	4.67165	5.3066	6.27095		-1.50157	1.30479	2.02907	2.13361		0.00585337	0.0772347	4.7194e-06	1.31329e-06
SNOWBALL_010576_st	FES	298573		5.18722	4.77549	4.89281	4.87968	6.12139	5.77357	5.8368	5.79041	5.9295		-1.50143	-2.08682	-1.86297	-2.07027		1.33234e-07	1.23804e-14	2.21528e-12	1.7556e-14
SNOWBALL_033178_st	MCMBP	319729		6.75597	6.3642	6.54292	6.61454	6.85914	7.34216	6.76763	6.89522	6.85725		-1.50127	-1.32265	-1.2766	-1.18321		4.89824e-06	0.0010381	0.00402231	0.0503803
SNOWBALL_043378_st		329912		4.78887	4.306	3.64726	3.12048	5.06214	5.37497	5.64626	5.5543	5.62135		-1.50118	-2.53198	-3.7504	-5.66027		0.000118236	1.24656e-12	1.36842e-17	9.65007e-22
SNOWBALL_022782_st	CD9	310007		5.3541	3.87256	3.64507	3.62705	6.11062	5.93981	6.00535	6.16908	6.36301		-1.50078	-4.38564	-5.75178	-6.66202		0.00021991	1.34901e-18	3.49941e-21	1.89123e-22
SNOWBALL_023842_s_st	PSMD14,TBR1	310892		6.99402	6.40051	6.67077	6.78027	6.75448	7.57967	6.64647	6.50644	6.46978		-1.50071	-1.18588	1.12065	1.24013		7.30268e-06	0.0524728	0.213545	0.0132251
SNOWBALL_004110_st	AKNA	292453		5.24773	5.13379	5.00965	4.91555	6.14838	5.83326	5.92211	5.91205	5.80727		-1.50059	-1.72706	-1.86918	-1.85538		4.85089e-09	1.42116e-12	2.16869e-14	3.16732e-14
SNOWBALL_019741_st	CEP41	307227		5.41985	5.12693	4.95329	4.97253	5.58385	6.00525	5.44888	5.3318	5.50446		-1.50045	-1.25001	-1.3	-1.44585		4.92097e-05	0.0226348	0.00711028	0.000192828
SNOWBALL_047209_st	LRRC59	333726		4.77571	4.13068	4.09649	4.12165	5.00131	5.36092	4.3223	4.22718	4.28146		-1.50026	-1.14204	-1.09482	-1.11714		0.00104814	0.319472	0.518199	0.41745
SNOWBALL_034278_st	CCDC88A	320828		6.17153	5.95957	5.60008	5.60593	6.58472	6.75672	6.68751	6.53215	6.31075		-1.50024	-1.65627	-1.90801	-1.62994		0.00995605	0.00138447	6.02272e-05	0.00193464
SNOWBALL_029572_st	ZC3HAV1	316125		6.03175	6.56176	6.23283	6.28451	6.87911	6.6167	7.10959	7.09337	7.12636		-1.49999	-1.46188	-1.81572	-1.79236		3.19367e-05	8.57921e-05	1.66295e-08	2.77498e-08
SNOWBALL_029774_st	PYGO1	316327		3.95374	3.95176	3.46899	3.32686	4.3063	4.53829	4.98553	4.98246	4.96605		-1.49957	-2.04737	-2.85496	-3.11492		0.000172419	3.15326e-09	6.35034e-14	4.95255e-15
SNOWBALL_018185_s_st	EPHA4	305781		4.81815	4.12971	4.1482	4.4936	5.43862	5.40264	5.2311	5.68822	5.66653		-1.49951	-2.14562	-2.90799	-2.25469		0.000609581	7.71314e-09	8.06655e-13	1.61871e-09
SNOWBALL_045467_st		331995		5.49914	3.86753	4.0027	4.43328	5.14089	6.08362	4.49379	4.54967	4.54981		-1.49951	-1.54356	-1.46101	-1.08413		0.000244709	9.51897e-05	0.000560017	0.514612
SNOWBALL_030098_st	PBX3	316651		4.70419	4.25258	4.49427	4.32549	3.8537	5.28838	5.08124	5.02445	4.74661		-1.4992	-1.77603	-1.44411	-1.33896		0.00715101	0.000171695	0.0148295	0.0559901
SNOWBALL_023032_s_st	DNMT1	310210		5.29192	4.52815	4.72619	4.87753	4.99624	5.8757	4.83048	4.82912	4.73767		-1.49877	-1.23314	-1.07396	1.1018		5.86906e-08	0.00205367	0.333115	0.171798
SNOWBALL_016451_st	CDK2AP1	304122		9.03994	8.02875	8.16294	8.37064	9.13942	9.62356	9.05284	8.99799	8.89379		-1.49861	-2.03368	-1.78392	-1.4371		8.14688e-08	1.62965e-14	8.32666e-12	8.085e-07
SNOWBALL_008936_st	CEP192	297069		6.20564	5.82977	5.61346	5.65259	6.21194	6.78917	6.0182	5.88936	6.09535		-1.49851	-1.13953	-1.21075	-1.3592		2.18744e-07	0.0756438	0.00796841	3.46944e-05
SNOWBALL_003825_st	ZNF618	292201		5.43965	5.73061	5.47983	5.41644	6.07079	6.02258	6.14554	6.18289	6.32369		-1.49788	-1.33323	-1.62795	-1.87547		1.52653e-09	2.7386e-06	9.3062e-12	3.55888e-15
SNOWBALL_018567_st	TARS	306124		8.7962	7.75175	7.99908	8.20451	8.9376	9.37903	8.80151	8.75819	8.51586		-1.49778	-2.07018	-1.69245	-1.24087		4.29237e-09	1.09567e-16	3.2834e-12	0.000421567
SNOWBALL_025413_st	CSE1L	312266		8.38168	8.09707	7.91323	8.01644	8.09482	8.96411	8.02863	7.9259	7.93039		-1.49737	1.04858	-1.00882	1.06145		1.32271e-11	0.375734	0.889567	0.2513
SNOWBALL_045175_st	NXN	331703		5.50368	4.93867	5.00109	5.1142	6.706	6.08607	5.61266	5.69467	5.00758		-1.49733	-1.59548	-1.61729	1.0767		0.00202271	0.000393953	0.000274222	0.629909
SNOWBALL_014569_st	LOC102164606	302320		5.73068	4.40708	4.67927	4.93355	5.65693	6.3127	5.36486	5.33816	5.22789		-1.49694	-1.94231	-1.57887	-1.22632		4.47693e-06	4.57716e-11	4.09917e-07	0.0151822
SNOWBALL_028184_st	STOX2	314738		4.76709	4.26629	4.21629	3.93133	5.6483	5.34875	5.83099	5.715	5.9526		-1.49658	-2.95816	-2.82591	-4.05942		0.00163219	6.12657e-12	2.11527e-11	2.14726e-15
SNOWBALL_002950_s_st	CNTLN	291360		5.99745	5.08455	5.15531	5.0789	6.27805	6.57905	6.04067	6.06532	6.11559		-1.49651	-1.94008	-1.87907	-2.05153		2.06713e-07	4.8025e-13	2.129e-12	3.88375e-14
SNOWBALL_022516_st	YWHAZ	309800		7.64978	8.35231	8.43418	8.15625	7.64906	8.2309	7.48309	7.41729	7.37697		-1.49601	1.82667	2.02356	1.71627		4.03559e-05	1.60275e-08	3.11103e-10	1.86184e-07
SNOWBALL_018111_st	MREG	305707		4.45749	5.48212	5.76006	5.89257	4.69388	5.03844	4.59657	4.69567	4.69161		-1.49584	1.84747	2.09127	2.29893		1.59365e-05	2.45426e-09	1.76042e-11	4.98411e-13
SNOWBALL_003083_st	BNC2	291489		7.59492	7.31942	7.22356	7.64119	9.05476	8.17582	8.83965	8.85258	8.91226		-1.49578	-2.86835	-3.09302	-2.41339		3.05471e-07	1.75134e-19	1.5197e-20	8.57038e-17
SNOWBALL_038212_st		324760		2.92202	2.98751	2.94108	2.61236	3.25894	3.50231	3.33678	3.31675	3.42796		-1.49514	-1.27392	-1.29744	-1.76003		0.00227717	0.0710583	0.0508441	3.03797e-05
SNOWBALL_016946_s_st	SLC16A9	304604		4.71876	6.20349	5.89612	5.47371	6.21137	5.2989	6.18306	6.05336	6.24355		-1.495	1.01427	-1.11515	-1.70507		0.000281915	0.921783	0.362545	3.50368e-06
SNOWBALL_001532_s_st	GAB1	289970		7.50488	7.84911	7.93799	7.86455	9.31511	8.08423	8.91907	8.85407	8.59045		-1.49417	-2.09938	-1.88698	-1.65393		4.98995e-07	4.83105e-14	5.44443e-12	3.00617e-09
SNOWBALL_013966_st	NALCN	301747		4.97693	4.27769	4.27277	3.82813	5.76437	5.55625	6.00655	6.08052	5.76929		-1.49414	-3.31464	-3.50096	-3.84016		5.15553e-06	2.95086e-19	6.1121e-20	4.85247e-21
SNOWBALL_023698_st	EPB41L1	310757		7.19716	7.5886	7.5468	8.05153	7.82156	7.77643	7.91487	7.99902	8.24506		-1.49409	-1.25377	-1.36815	-1.14356		4.95698e-08	0.000769526	7.04852e-06	0.0473609
SNOWBALL_047696_st	RIF1	334213		3.71821	3.73364	3.70319	3.76008	3.89862	4.29664	3.95191	3.99267	4.02167		-1.49322	-1.16334	-1.2222	-1.1988		0.000153227	0.164047	0.057847	0.0892743
SNOWBALL_029315_st		315868		4.34424	4.15953	3.90095	3.72026	4.93902	4.92257	4.60357	4.81002	4.70656		-1.49312	-1.36041	-1.87784	-1.98109		0.00214188	0.0185989	4.11928e-06	8.80101e-07
SNOWBALL_025822_st	TSHZ2	312648		4.10624	4.23792	4.07599	4.37346	4.62584	4.6845	4.89257	4.82114	4.94511		-1.49305	-1.57424	-1.67614	-1.48623		0.000134865	2.09111e-05	2.16772e-06	0.000157947
SNOWBALL_016017_st	PDIA5	303708		6.22992	5.52368	5.8925	6.21217	6.31511	6.80802	6.18819	6.14858	6.42074		-1.49288	-1.58503	-1.19424	-1.15554		1.80448e-06	1.04664e-07	0.0259934	0.0738042
SNOWBALL_019102_s_st	DTD1	306630		7.79948	7.82844	7.67725	7.89609	8.2308	8.3772	7.99566	8.01388	8.1166		-1.49249	-1.1229	-1.2628	-1.16515		1.83923e-08	0.0751506	0.000302846	0.0169567
SNOWBALL_020384_s_st	SYTL4	307839		4.40127	3.77265	3.89605	4.44643	4.51668	4.97886	4.65955	4.57539	4.66612		-1.49235	-1.8492	-1.6014	-1.16449		0.000187725	1.00072e-07	1.66535e-05	0.167368
SNOWBALL_028546_st	ATP7B	315100		4.28975	4.30162	4.34356	4.29207	4.54183	4.86725	4.75319	4.83498	4.83483		-1.49226	-1.36753	-1.40583	-1.45676		0.000269002	0.00393531	0.00174006	0.000579995
SNOWBALL_010460_st	LGMN	298463		11.4758	10.5289	10.6591	11.3641	12.1558	12.0532	12.1759	12.4232	12.8489		-1.49211	-3.13177	-3.39669	-2.7988		2.73292e-09	4.62552e-24	3.64123e-25	2.09116e-22
SNOWBALL_000264_s_st	DLG1	288745		6.85309	6.71936	6.6446	6.7089	7.31717	7.43018	7.18914	7.11844	7.10476		-1.49183	-1.3849	-1.38879	-1.31573		2.73743e-06	8.16824e-05	7.20784e-05	0.000752029
SNOWBALL_012607_st	ARHGAP32	300468		6.17723	6.52719	6.45792	6.65626	6.78539	6.75426	6.78356	6.81716	7.14062		-1.49177	-1.19447	-1.28275	-1.39897		4.68297e-06	0.0344388	0.00283445	8.02242e-05
SNOWBALL_021366_s_st	CAPN2	308705		10.154	9.06592	9.10526	9.02401	10.7217	10.731	10.4181	10.3336	10.0766		-1.49173	-2.5529	-2.34294	-2.07428		9.09052e-10	1.26657e-21	3.9287e-20	8.70864e-18
SNOWBALL_033804_st	GALNT7	320355		4.81517	4.47512	4.19254	3.94861	4.70109	5.39204	5.01562	4.53055	4.70546		-1.49161	-1.45448	-1.26401	-1.6898		0.000680706	0.00140321	0.0477596	1.50013e-05
SNOWBALL_036155_st	CEP170	322703		7.88753	7.24782	7.11108	7.19986	8.47104	8.46348	8.47521	8.37083	8.22275		-1.49066	-2.34143	-2.39454	-2.032		1.18886e-07	4.66439e-17	1.91869e-17	1.92336e-14
SNOWBALL_035388_st	ZHX2	321936		4.59828	4.30349	4.2534	4.39734	5.1536	5.17419	4.89353	4.97821	5.05224		-1.49061	-1.50529	-1.65268	-1.57451		1.84933e-05	1.23581e-05	2.52052e-07	1.91312e-06
SNOWBALL_018008_s_st	EPHA4	305607		5.24195	4.43337	4.61988	4.89431	5.9125	5.81781	5.71374	5.9554	6.15385		-1.49057	-2.42901	-2.52366	-2.3942		0.00220427	2.42772e-09	8.27533e-10	3.65562e-09
SNOWBALL_041548_st	GMPS	328087		3.15648	3.10504	3.05073	2.93416	3.36003	3.73221	3.56227	3.44527	3.48224		-1.49042	-1.3729	-1.31452	-1.46214		0.00032354	0.00389592	0.0128467	0.00059098
SNOWBALL_001939_s_st	RBMX	290364		7.99946	8.02571	7.9792	7.92207	7.82722	8.57498	7.81746	7.85774	7.8437		-1.49022	1.15529	1.08783	1.05582		1.25811e-06	0.0671831	0.315024	0.540195
SNOWBALL_003297_st	MIS18BP1	291694		7.22721	6.42272	6.39255	6.59542	6.77488	7.80244	6.40954	6.31857	6.27511		-1.48991	1.00918	1.05261	1.2486		3.99248e-06	0.933351	0.591913	0.00702266
SNOWBALL_008690_st	NFYC	296834		7.12861	6.61501	6.57923	6.69738	7.3336	7.70352	7.12658	7.11002	7.13683		-1.48958	-1.4256	-1.44471	-1.35609		4.59643e-09	7.08587e-08	3.07738e-08	1.6389e-06
SNOWBALL_002267_st	SLC18B1	290692		6.30948	5.77222	5.55553	5.73762	6.66575	6.8835	6.81914	6.9078	6.99714		-1.48867	-2.06611	-2.55313	-2.39416		7.03902e-06	5.01497e-12	1.72148e-15	1.72537e-14
SNOWBALL_024755_s_st	MCMBP	311696		8.14472	7.65812	7.7159	7.87739	8.41393	8.71801	8.14627	8.13395	8.14351		-1.48792	-1.40264	-1.33612	-1.20257		3.23743e-11	2.35605e-09	9.12442e-08	0.000239967
SNOWBALL_001541_st	BMPR1B	289979		5.50839	4.2188	4.2476	4.54402	5.76642	6.08153	5.38174	5.61542	5.56637		-1.48775	-2.23912	-2.58081	-2.03122		0.00554149	2.06463e-07	5.02882e-09	2.68038e-06
SNOWBALL_017307_s_st	GLUD1	304957		9.95833	11.278	10.3064	10.0714	10.2985	10.5312	10.1526	10.1746	10.1386		-1.48746	2.18159	1.09566	-1.0477		2.76883e-10	1.35922e-19	0.0964572	0.434575
SNOWBALL_001612_s_st	MID1	290050		5.3785	6.123	6.06175	5.72641	6.56683	5.95108	6.69559	6.49716	6.80197		-1.48719	-1.48719	-1.3523	-2.10754		5.09906e-06	5.09851e-06	0.00032747	1.21795e-12
SNOWBALL_000035_s_st	FYN	288523		3.65742	4.74528	4.15312	4.11495	5.03703	4.23001	5.28579	5.43093	5.98127		-1.48719	-1.45449	-2.42469	-3.64601		0.00126726	0.00229527	5.5834e-10	7.90529e-15
SNOWBALL_013925_s_st	ABCC4	301707		5.17811	5.45113	5.32043	5.43674	5.91126	5.7507	6.28647	6.2192	6.35935		-1.48719	-1.78429	-1.86448	-1.89554		1.98129e-05	9.97144e-09	1.63561e-09	8.35284e-10
SNOWBALL_035142_st	SPTBN1	321690		7.16587	6.88941	6.97724	7.06891	7.69259	7.73824	7.42815	7.46526	7.69926		-1.48696	-1.45271	-1.40252	-1.54794		1.2153e-08	4.94634e-08	4.16731e-07	1.11335e-09
SNOWBALL_031153_st	RNF144A	317706		3.51098	4.41572	3.99898	4.02789	4.48324	4.08293	4.99296	5.07753	5.24797		-1.48652	-1.49199	-2.11192	-2.3296		0.00680021	0.00630221	1.48907e-06	1.19238e-07
SNOWBALL_030451_st	POLE4	317004		7.16877	6.51037	6.47699	6.81937	7.46805	7.74068	7.12753	7.24433	7.27103		-1.48649	-1.53386	-1.70213	-1.36761		3.18773e-07	6.16288e-08	2.92897e-10	2.4481e-05
SNOWBALL_025345_st	MAPK1	312203		7.28568	6.8525	6.91552	7.00199	7.6157	7.85754	7.42734	7.3623	7.37689		-1.48644	-1.48952	-1.36299	-1.29675		3.15083e-09	2.76594e-09	7.95802e-07	1.89988e-05
SNOWBALL_012615_st	SP4	300476		5.45794	5.2418	5.23846	5.30012	5.38627	6.02974	5.31295	5.30233	5.73005		-1.48638	-1.05055	-1.04526	-1.34717		5.11611e-06	0.610956	0.652102	0.000378343
SNOWBALL_011485_st	CTSO	299393		8.15394	7.28473	7.65135	7.69117	8.32863	8.725	8.49048	8.50574	8.594		-1.48561	-2.30658	-1.80799	-1.86973		1.2643e-07	7.03438e-17	4.06126e-12	7.8346e-13
SNOWBALL_001530_s_st	GAB1	289968		7.54981	7.89034	8.06911	7.90573	9.30329	8.12025	8.93652	8.88677	8.55311		-1.48498	-2.06506	-1.76255	-1.56632		3.3852e-07	3.31731e-14	5.22629e-11	2.08235e-08
SNOWBALL_009329_st	LRRC40	297440		7.44777	6.78206	6.71695	6.85091	7.34622	8.01821	7.28881	7.11015	6.99029		-1.48497	-1.42084	-1.31331	-1.10143		3.00432e-07	3.07222e-06	0.000174541	0.199174
SNOWBALL_005105_st	ASB3	293408		6.84201	6.45751	6.38915	6.66597	6.96065	7.41154	6.97202	6.8876	7.10867		-1.48404	-1.42851	-1.41269	-1.35915		1.12689e-08	1.14658e-07	2.26476e-07	2.40192e-06
SNOWBALL_033483_st	STAU2	320034		5.84469	4.6096	4.70337	4.73219	6.20819	6.41422	6.34796	6.1638	6.24224		-1.48404	-3.33656	-2.75191	-2.84821		2.09153e-06	2.34921e-20	1.04345e-17	3.29372e-18
SNOWBALL_036933_st	CBX5	323481		7.43731	6.22838	6.50015	6.89017	7.28685	8.0063	6.98616	6.98452	6.88271		-1.48349	-1.69088	-1.39898	1.00519		0.000158988	1.45353e-06	0.00113929	0.970376
SNOWBALL_042544_st	CEP170	329081		8.54995	7.96792	7.82216	7.87789	9.15618	9.1186	9.0525	8.99198	8.95104		-1.48314	-2.12077	-2.24984	-2.10403		5.59758e-13	1.66691e-22	1.03546e-23	2.44924e-22
SNOWBALL_019173_st	CDC25B	306697		6.96821	5.23521	5.15125	5.30902	6.90698	7.53684	6.38246	6.34133	6.33339		-1.48312	-2.21492	-2.28165	-2.03408		8.15818e-07	6.24676e-15	1.89146e-15	2.25369e-13
SNOWBALL_025334_s_st	CLEC11A	312193		6.24459	6.24086	6.12173	6.42316	6.41328	6.81277	6.2907	6.42284	6.62268		-1.48265	-1.03515	-1.23209	-1.14832		2.88227e-07	0.684366	0.00334272	0.0551295
SNOWBALL_022139_s_st	HNRNPUL1	309454		8.9889	8.54598	8.60496	8.71599	9.45186	9.55687	9.27451	9.21095	9.21441		-1.48244	-1.65695	-1.52203	-1.41267		6.82345e-14	1.87406e-17	8.66408e-15	3.64448e-12
SNOWBALL_025600_st	ZBTB8A	312443		5.80276	5.64975	5.37677	5.37419	6.23309	6.37055	5.99651	6.08205	6.12771		-1.48225	-1.27171	-1.63046	-1.68591		1.20767e-07	0.00047574	6.71477e-10	1.14718e-10
SNOWBALL_014088_s_st	IPO5	301856		8.88154	8.77624	8.68048	8.78223	9.19386	9.44932	8.95569	9.06101	9.05291		-1.48225	-1.13245	-1.30182	-1.20637		5.70431e-08	0.0635221	8.85399e-05	0.00443389
SNOWBALL_010918_st	G2E3	298887		7.44015	6.72392	6.57465	6.56003	6.79671	8.00759	6.48342	6.45877	6.4453		-1.48189	1.1814	1.08363	1.08278		1.0747e-06	0.0288049	0.328603	0.334004
SNOWBALL_021565_st	HNRNPUL1	308898		6.90502	6.68236	6.61803	6.86751	7.28915	7.4724	7.19716	7.07119	7.17758		-1.48182	-1.4288	-1.36903	-1.23977		8.81582e-12	1.35156e-10	3.7286e-09	1.04105e-05
SNOWBALL_020788_st	DOCK11	308203		4.5476	7.05873	7.25223	6.8576	5.49799	5.11467	5.59249	5.32093	5.84421		-1.48151	2.76301	3.81397	2.01864		0.000414105	5.4022e-13	7.4179e-17	1.27464e-08
SNOWBALL_028073_st	FAM171A1	314627		8.62642	9.31209	9.371	9.60712	9.73926	9.19339	9.87979	10.0372	9.99105		-1.4814	-1.48215	-1.58687	-1.30489		2.02379e-05	1.98173e-05	1.13404e-06	0.00287518
SNOWBALL_017262_s_st	VSIR	304913		4.23562	4.39759	4.49646	4.46851	6.05218	4.80242	5.54932	5.39441	5.53765		-1.48124	-2.22181	-1.86342	-2.09819		0.000483693	7.13041e-10	2.51864e-07	4.69318e-09
SNOWBALL_024000_st	PARD3B	311038		5.81944	6.57096	6.44152	6.38273	6.99266	6.38612	7.23938	7.22357	7.13188		-1.48111	-1.58934	-1.71957	-1.6808		7.94774e-06	3.43023e-07	1.02779e-08	2.82472e-08
SNOWBALL_025649_s_st	MLH1	312489		5.53882	5.04087	4.97147	5.08124	5.60799	6.10548	5.23694	5.203	5.41785		-1.4811	-1.14558	-1.17408	-1.26279		0.00176142	0.31599	0.226476	0.0673422
SNOWBALL_028011_st		314565		3.80072	1.80795	2.01429	2.17706	2.78691	4.36723	3.29572	3.09483	2.71926		-1.48093	-2.80455	-2.11483	-1.45619		0.00155216	1.06794e-11	4.17586e-08	0.0024188
SNOWBALL_033659_st	KLF7	320210		6.07789	5.17456	4.94147	5.22448	5.85292	6.64379	6.68529	6.54767	6.66006		-1.48032	-2.84955	-3.04448	-2.70489		0.00232422	2.08583e-11	3.54252e-12	8.69164e-11
SNOWBALL_025538_st		312385		5.53322	5.1998	5.21537	4.92165	7.56011	6.09904	6.70311	6.57651	6.82589		-1.48022	-2.83493	-2.56888	-3.74312		0.00469702	1.93426e-10	2.56746e-09	2.02629e-13
SNOWBALL_042165_st	LPP	328702		4.38243	4.46982	4.41721	4.34071	4.71232	4.94809	4.58385	4.59502	4.70265		-1.48006	-1.08225	-1.13116	-1.28516		1.69373e-05	0.418049	0.181523	0.00438042
SNOWBALL_026849_st	EPB41L1	313523		5.25174	5.58658	5.54586	6.10922	5.94636	5.81728	5.98815	6.23881	6.51121		-1.47995	-1.32094	-1.61658	-1.32132		1.61552e-07	7.62175e-05	1.35325e-09	7.50607e-05
SNOWBALL_005655_st	LOC100152714	293926		6.14431	5.51306	5.80516	5.97508	6.14302	6.70967	5.99845	5.94502	6.19118		-1.47976	-1.39997	-1.10181	-1.16159		0.000128697	0.000874802	0.380206	0.152277
SNOWBALL_015447_s_st	PLXND1	303144		5.36215	7.6322	7.32312	7.49327	6.45703	5.92656	6.62821	6.62782	7.01712		-1.47878	2.00554	1.61922	1.39103		5.88426e-07	2.0098e-13	5.58584e-09	1.35461e-05
SNOWBALL_012866_st	CDK6	300712		8.04542	6.10151	6.43396	6.50866	7.84413	8.60955	7.43269	7.44436	7.18486		-1.47849	-2.51609	-2.01448	-1.59793		3.75147e-06	5.08009e-16	3.02866e-12	9.89233e-08
SNOWBALL_004427_s_st	HSD3B7	292741		6.07699	7.14416	7.02783	7.24492	8.05193	6.6411	7.78367	7.6846	7.92351		-1.47848	-1.55779	-1.57656	-1.60057		4.70956e-07	3.09549e-08	1.66534e-08	7.63424e-09
SNOWBALL_041356_st	SCAI	327895		4.89432	4.58486	4.50523	4.71691	5.43498	5.4582	5.36345	5.35282	5.56707		-1.47824	-1.71546	-1.79948	-1.80271		0.000152071	6.71225e-07	1.13611e-07	1.06293e-07
SNOWBALL_018088_st	SERPINE2	305686		2.96994	2.85751	2.8592	2.82143	3.44979	3.53341	3.32613	3.33419	3.4821		-1.47782	-1.38379	-1.38991	-1.58082		0.00121517	0.00692325	0.00619322	0.000176717
SNOWBALL_034107_st	KMT2A	320658		7.93605	7.65314	7.54808	7.33908	8.10436	8.49913	8.38002	8.31454	8.14463		-1.47742	-1.65506	-1.70109	-1.74781		5.7603e-05	6.64761e-07	2.22917e-07	7.58808e-08
SNOWBALL_007414_st	NUP107	295596		7.08376	6.69164	6.68762	6.85222	6.89243	7.6467	6.85114	6.84014	6.87892		-1.47727	-1.1169	-1.11151	-1.01868		1.03833e-10	0.0305604	0.0391435	0.767021
SNOWBALL_012159_st	TRIM21	300029		4.84273	5.38303	5.07717	5.28677	5.63739	5.40563	5.82924	5.6156	5.99581		-1.47724	-1.36246	-1.45239	-1.63471		1.8536e-05	0.000497687	3.76271e-05	2.48447e-07
SNOWBALL_008164_st	ZNF382	296318		4.25046	3.38834	3.57529	3.56332	4.14853	4.81336	4.69685	4.32451	4.52548		-1.47724	-2.47686	-1.68089	-1.94823		0.000266344	4.5783e-12	3.05593e-06	1.59821e-08
SNOWBALL_012577_st	STT3A	300439		10.167	9.66123	9.64147	9.86031	10.3838	10.7298	10.2768	10.2642	10.2386		-1.47717	-1.53213	-1.53981	-1.29982		1.47693e-10	1.20961e-11	8.64755e-12	1.51328e-06
SNOWBALL_026141_s_st	PFN2	312929		7.76731	7.60312	7.9821	8.25314	8.39252	8.32906	8.37045	8.36306	8.3183		-1.47606	-1.70212	-1.30221	-1.0462		7.21862e-10	9.09263e-14	3.90427e-06	0.459226
SNOWBALL_021558_s_st	TYMS	308891		7.67954	7.4076	6.77747	6.90214	7.96037	8.24079	8.11413	8.19147	8.19746		-1.47554	-1.63187	-2.66476	-2.45432		2.18877e-05	3.11562e-07	1.73611e-15	2.95302e-14
SNOWBALL_016219_st	TFRC	303896		7.98478	9.39153	9.2746	9.57161	8.25361	8.54517	8.57035	8.87663	9.07969		-1.47467	1.76685	1.31765	1.40631		4.11013e-07	3.66597e-11	0.000142907	5.02184e-06
SNOWBALL_011706_st	H2AFZ	299605		8.79628	6.75462	7.34318	7.79889	7.92061	9.35647	7.23301	7.36416	7.08479		-1.47447	-1.39319	-1.01465	1.64046		2.90165e-06	4.18971e-05	0.886624	1.78099e-08
SNOWBALL_002472_st	SMAD2	290893		7.30505	7.30533	7.13538	7.01648	7.53773	7.86487	7.73564	7.6545	7.70955		-1.47409	-1.34752	-1.43308	-1.61673		1.75944e-09	6.93618e-07	1.12898e-08	5.11866e-12
SNOWBALL_045899_st	MDFIC	332423		2.82567	4.99901	5.29758	5.44807	2.87924	3.38535	3.2277	3.23664	3.42917		-1.47394	3.41365	4.17258	4.05275		0.00388869	6.96278e-13	5.99341e-15	1.16598e-14
SNOWBALL_015660_st	PPP2R3A	303356		5.51098	5.60563	5.47196	5.50021	5.95392	6.07064	5.99761	6.06775	6.11095		-1.47392	-1.31219	-1.5113	-1.52703		1.47382e-09	3.59594e-06	2.88148e-10	1.47865e-10
SNOWBALL_020996_s_st	RAD18	308389		6.41511	5.65301	5.6321	5.81268	6.04819	6.97457	5.92591	5.83105	5.93012		-1.47371	-1.20824	-1.14786	-1.08481		2.78315e-08	0.00267895	0.0295131	0.221432
SNOWBALL_011713_st	ANK2	299612		6.5986	6.2565	6.24957	6.23874	7.42568	7.15798	7.56557	7.66768	7.82135		-1.47364	-2.47782	-2.67236	-2.99511		1.0496e-06	6.96251e-17	4.4911e-18	9.65463e-20
SNOWBALL_014533_st	TMEM98	302284		5.36947	5.84797	5.57672	5.72025	6.21364	5.92879	6.46753	6.43769	6.65011		-1.47358	-1.53641	-1.81627	-1.90508		1.41848e-05	2.31847e-06	1.60483e-09	2.14176e-10
SNOWBALL_011953_st	MAD2L1	299841		6.77108	4.5927	4.92514	5.41552	5.84434	7.3301	4.81948	4.91145	4.90917		-1.47327	-1.17022	1.00953	1.42045		0.00144208	0.220183	0.953517	0.00380717
SNOWBALL_047505_s_st	ASAP2	334022		4.01618	3.39839	3.58525	3.44405	4.66488	4.5752	4.35205	4.37471	4.24652		-1.47327	-1.93677	-1.72843	-1.74409		0.000184443	8.61647e-09	5.67983e-07	4.06944e-07
SNOWBALL_013006_s_st	SMYD2	300849		6.3963	5.88885	5.90005	6.04192	7.07289	6.95524	7.01937	7.01098	7.17847		-1.47319	-2.18939	-2.15985	-2.19855		1.33058e-07	3.24201e-16	5.80513e-16	2.71487e-16
SNOWBALL_026032_st	NDUFV3	312836		7.92306	7.36782	7.56808	7.7573	8.0181	8.48192	7.7494	7.68409	7.78375		-1.47311	-1.30277	-1.08373	-1.0185		0.000261899	0.0117056	0.497754	0.892835
SNOWBALL_026861_st	STS	313533		4.78313	4.43918	4.39407	4.52035	5.11559	5.34194	5.09229	5.13229	5.00821		-1.47305	-1.57255	-1.66811	-1.40237		0.000228165	2.34564e-05	2.81908e-06	0.00116111
SNOWBALL_030283_st	LIN54	316836		6.21978	5.61289	5.50857	5.49491	5.8187	6.77828	5.53371	5.5399	5.31536		-1.47274	1.05642	-1.02195	1.13253		0.00207131	0.71744	0.894024	0.364888
SNOWBALL_023376_x_st	SLA-2	310475		6.62389	7.19721	7.02919	6.80592	7.57043	7.18225	7.55795	7.7789	8.10371		-1.4726	-1.28409	-1.68146	-2.45852		0.00114345	0.0364842	2.18504e-05	1.46256e-10
SNOWBALL_024695_s_st	LOC110261396	311654		10.4209	11.6748	10.7372	10.565	10.8063	10.9791	10.6246	10.63	10.6141		-1.47242	2.07087	1.07719	-1.03462		1.84321e-09	7.78964e-18	0.20921	0.602882
SNOWBALL_012235_s_st	FCHSD2	300101		7.25024	7.44097	7.34859	7.35114	7.67884	7.80842	7.60766	7.6275	7.57962		-1.47241	-1.12248	-1.21328	-1.1716		5.18788e-14	0.00301441	2.4953e-06	6.93098e-05
SNOWBALL_014834_s_st	MYH10	302569		7.99582	8.17465	8.05519	7.96786	8.20757	8.55377	8.06768	8.20433	8.49328		-1.47218	1.07697	-1.1089	-1.43935		3.46234e-08	0.274655	0.113435	1.32045e-07
SNOWBALL_002410_st	PIGB	290832		6.62792	5.29148	5.61289	5.71655	6.66387	7.18586	6.79043	6.76209	6.61809		-1.47217	-2.82636	-2.21792	-1.86806		1.75872e-05	1.30823e-16	6.67307e-13	6.42355e-10
SNOWBALL_025532_st		312379		4.58364	4.30081	4.43878	4.57615	5.09873	5.14147	4.75885	4.55917	4.54286		-1.47205	-1.37368	-1.08703	1.02334		3.10963e-06	7.96508e-05	0.32894	0.815277
SNOWBALL_017622_st	HELLS	305233		5.36155	4.66678	4.90695	4.99351	4.51799	5.9178	4.58677	4.65045	4.62046		-1.47045	1.05702	1.19458	1.29509		0.000604924	0.676942	0.123103	0.0210258
SNOWBALL_024710_st	LAS1L	311664		4.88079	4.35869	4.39938	4.40014	5.04242	5.43703	4.70405	4.74987	4.75209		-1.47043	-1.27047	-1.27499	-1.27629		1.117e-07	0.000371533	0.000308498	0.000292548
SNOWBALL_001531_st	GAB1	289969		7.93233	8.2922	8.4065	8.21466	9.79896	8.4884	9.32153	9.34394	8.98494		-1.47026	-2.04107	-1.91511	-1.7056		1.29746e-06	2.02374e-13	3.41376e-12	7.96019e-10
SNOWBALL_012824_s_st	ABCB1	300673		5.96212	4.8714	5.05465	4.99592	6.43724	6.51818	6.30501	6.3472	5.83544		-1.47025	-2.70122	-2.44961	-1.78945		3.2767e-06	1.98425e-17	6.54758e-16	3.01063e-10
SNOWBALL_037104_st	STK40	323652		6.411	6.13532	6.25575	6.41694	7.26162	6.96659	6.98275	6.85683	6.90269		-1.46978	-1.79929	-1.51685	-1.40031		6.78479e-09	4.6606e-14	9.4383e-10	1.47736e-07
SNOWBALL_032548_st	NXN	319099		4.86385	4.10072	4.27651	4.41681	6.10226	5.41841	5.04852	4.95357	4.57621		-1.46872	-1.92894	-1.59888	-1.11682		0.00610569	7.12953e-06	0.000868033	0.484574
SNOWBALL_013584_st	LOC100514677	301394		3.64656	5.7691	5.72889	5.39152	4.23001	4.19996	4.48231	4.32145	4.08653		-1.46754	2.43985	2.65267	2.47082		0.000333386	7.5781e-12	5.26213e-13	5.03152e-12
SNOWBALL_045559_st	KMT2A	332087		8.37351	7.97735	7.94059	7.90249	8.61931	8.92685	8.74813	8.741	8.55231		-1.46747	-1.7062	-1.74159	-1.56897		7.97982e-05	2.18301e-07	9.68035e-08	6.00499e-06
SNOWBALL_008720_st	HMGN2	296864		9.80353	9.32656	9.47601	9.4137	9.37584	10.3567	8.75364	8.89072	8.81208		-1.46725	1.48753	1.50034	1.51742		5.78921e-06	3.06519e-06	2.05841e-06	1.21509e-06
SNOWBALL_021446_st	NASP	308780		5.20262	4.68076	4.90397	5.12965	4.39708	5.7557	4.32762	4.16292	4.1181		-1.46722	1.27734	1.67139	2.01608		6.11145e-06	0.00256707	1.45404e-08	3.64843e-12
SNOWBALL_034546_st	CDC42EP4	321095		5.51736	5.51973	5.49228	5.35055	6.00284	6.06982	6.22441	6.22461	6.46457		-1.46657	-1.62978	-1.66131	-2.16449		3.79032e-08	8.16522e-11	2.79138e-11	5.33561e-17
SNOWBALL_025974_s_st	CSE1L	312786		9.46748	9.14949	9.04632	9.05977	9.26934	10.0195	9.13669	9.0787	9.00355		-1.46615	1.00891	-1.0227	1.03974		2.91748e-10	0.895031	0.719771	0.506503
SNOWBALL_003073_s_st	GABPB1	291479		6.00945	5.85991	5.84143	5.99181	6.06007	6.56141	6.11352	6.04195	6.15379		-1.46607	-1.19219	-1.14911	-1.11882		4.79745e-07	0.0131484	0.0527409	0.124852
SNOWBALL_035928_st	DNM1L	322476		7.025	6.91374	6.87914	6.69575	6.98931	7.57692	7.25007	7.15242	7.11506		-1.46603	-1.26254	-1.20855	-1.33728		1.95115e-05	0.00713444	0.0298723	0.000848652
SNOWBALL_015754_s_st	NAALADL2	303450		6.38531	8.32272	7.73801	7.17614	6.88521	6.93719	7.13256	7.46684	7.71956		-1.466	2.28178	1.20679	-1.45742		8.50436e-06	4.22595e-14	0.0232586	1.10792e-05
SNOWBALL_029299_st	CLIP2	315852		5.9947	5.45041	5.26372	5.38884	6.42563	6.54503	6.18436	6.21104	6.11017		-1.46442	-1.66319	-1.92829	-1.6487		7.61753e-07	1.05259e-09	8.13379e-13	1.64039e-09
SNOWBALL_002630_st	PGM3	291047		6.54028	5.17946	5.46313	5.84005	6.63647	7.09044	6.05353	6.12287	6.156		-1.46425	-1.83283	-1.5798	-1.24483		2.41058e-05	1.63792e-09	9.40704e-07	0.0124299
SNOWBALL_032577_st	ATL3	319128		9.03461	8.99808	8.77451	8.47263	9.24942	9.58437	9.42227	9.38351	9.23514		-1.46384	-1.34181	-1.5252	-1.69645		7.56031e-10	3.28042e-07	4.7913e-11	5.95205e-14
SNOWBALL_040148_st	CNTLN	326691		6.28946	5.49335	5.58242	5.50583	6.35124	6.83876	6.28589	6.20976	6.18815		-1.46337	-1.73212	-1.54471	-1.60472		1.45175e-06	3.1808e-10	9.40174e-08	1.37994e-08
SNOWBALL_011749_st	SPPL3	299646		7.88554	7.85041	7.93301	7.80039	7.91845	8.43432	7.78359	7.72475	7.82532		-1.46285	1.04741	1.1553	-1.01743		4.46084e-07	0.566811	0.0416181	0.846239
SNOWBALL_034427_st	AIDA	320976		6.70252	6.19866	6.10115	6.01552	7.04548	7.25061	7.27407	7.11243	7.12785		-1.46214	-2.10732	-2.01569	-2.16194		8.55915e-07	1.6577e-14	1.15548e-13	5.57983e-15
SNOWBALL_017737_st	TENM3	305336		5.11891	4.84551	4.92221	5.21432	5.65099	5.66685	5.597	5.6257	5.92179		-1.462	-1.68353	-1.62844	-1.63294		0.000319902	2.28378e-06	7.53751e-06	6.82825e-06
SNOWBALL_021829_s_st		309153		7.63414	7.27442	7.45371	7.56075	7.88676	8.18208	7.57471	7.5651	7.44303		-1.462	-1.23139	-1.08026	1.08502		7.95109e-08	0.00131593	0.263005	0.233572
SNOWBALL_025130_s_st	NAALADL2	312028		6.79462	8.6432	8.17415	7.4222	7.17101	7.34227	7.54656	7.87925	8.11783		-1.4617	2.13856	1.2268	-1.61959		0.000168434	1.17451e-10	0.0417011	3.81734e-06
SNOWBALL_004270_st	FSCN1	292591		6.35312	5.49504	5.89805	6.27443	5.93578	6.89998	5.43081	5.72627	6.07036		-1.46091	1.04552	1.12645	1.15194		0.000896802	0.748315	0.334531	0.24113
SNOWBALL_045922_st	TEAD1	332446		5.95406	6.43675	6.29822	6.20871	5.23646	6.50063	6.26278	5.98914	5.83137		-1.46061	1.12816	1.23892	1.29894		0.000266002	0.272363	0.0386371	0.0108832
SNOWBALL_027481_st		314035		7.23149	6.74751	7.30519	7.47884	8.13223	7.77781	8.22974	8.2417	8.28323		-1.46035	-2.7938	-1.9139	-1.74641		6.71871e-05	1.65081e-15	1.28666e-09	5.02357e-08
SNOWBALL_022206_s_st	RANGAP1	309518		6.17723	6.08557	6.04771	6.05831	5.96658	6.72336	5.58188	5.60965	5.65748		-1.46016	1.41783	1.35479	1.32027		3.19433e-07	1.60534e-06	1.90597e-05	7.52914e-05
SNOWBALL_002462_s_st	APH1B	290884		6.44769	5.54828	5.79989	5.94319	6.39228	6.99344	6.51962	6.69308	6.78127		-1.45978	-1.96065	-1.85728	-1.78767		1.18635e-05	2.42759e-11	2.45161e-10	1.30027e-09
SNOWBALL_024799_s_st	DCLRE1A	311737		5.84964	5.9756	5.91286	5.86672	5.74149	6.39485	5.96682	5.92555	5.98613		-1.45924	1.0061	-1.00884	-1.08629		0.000416918	0.966124	0.950625	0.489543
SNOWBALL_033119_st	FBXL21	319670		2.37897	2.71177	2.56502	2.59652	2.46388	2.92385	2.60738	2.58686	2.75407		-1.4589	1.07504	-1.01525	-1.11539		0.000211296	0.528064	0.908361	0.315146
SNOWBALL_003489_st	CEP78	291880		3.57521	3.22174	3.2519	3.22366	3.44666	4.12005	3.1039	3.15874	3.19036		-1.45885	1.08511	1.0667	1.02335		0.0002355	0.473549	0.582275	0.858519
SNOWBALL_018565_st	CDH18	306122		5.40908	4.01287	4.41912	4.15279	5.47911	5.95379	5.50763	5.44541	5.46516		-1.45872	-2.81817	-2.03678	-2.48349		0.00970993	8.58984e-10	3.52379e-06	2.11937e-08
SNOWBALL_006161_st	PEA15	294411		8.68754	7.61923	7.83035	8.02505	9.18545	9.23221	8.7397	8.87561	8.64843		-1.45868	-2.17416	-2.06375	-1.54049		8.02327e-08	8.41561e-17	8.62166e-16	3.3588e-09
SNOWBALL_023122_s_st	TNFSF12,TNFSF13	310282		4.55482	4.54363	4.46259	4.38208	4.97245	5.09895	5.18446	5.26813	5.51462		-1.45815	-1.55922	-1.7478	-2.19243		0.000841123	0.000104918	2.46662e-06	1.29737e-09
SNOWBALL_002656_st	TUBE1	291073		5.56365	4.23954	4.33893	4.58752	4.98471	6.10754	4.99326	4.98399	4.91939		-1.45789	-1.68613	-1.5638	-1.25864		0.000285005	1.58056e-06	2.43947e-05	0.0258572
SNOWBALL_032322_st	KCNJ2	318873		4.04896	4.10643	4.07988	4.28861	5.33757	4.59272	5.50963	5.63835	5.97759		-1.45776	-2.64486	-2.9454	-3.22429		0.00221676	4.73643e-11	2.30335e-12	2.01075e-13
SNOWBALL_005672_st	STAU2	293943		7.03083	5.46646	5.50084	5.61106	7.45614	7.57455	7.55782	7.44016	7.47442		-1.45773	-4.2615	-3.83527	-3.63853		4.75843e-05	4.29911e-21	6.30329e-20	2.58331e-19
SNOWBALL_011537_st	PAICS	299443		7.21905	8.11764	7.80474	7.7739	7.64328	7.76201	7.41169	7.52141	7.66724		-1.45696	1.63122	1.217	1.07673		1.42209e-07	2.45046e-10	0.00282652	0.295986
SNOWBALL_017091_st	FAM53B,EEF1AKMT2	304747		6.79264	5.47743	5.72185	5.62469	6.97215	7.33535	6.59386	6.36192	6.33896		-1.45671	-2.16811	-1.55841	-1.64065		9.98728e-06	2.46981e-13	4.51877e-07	4.23729e-08
SNOWBALL_005824_st	DNAH12,LOC110256253	294088		4.11541	4.00362	3.75365	3.73921	4.44238	4.65808	4.10654	4.31481	4.15946		-1.45667	-1.07394	-1.47546	-1.33816		0.00344225	0.637416	0.00250511	0.0241078
SNOWBALL_037090_st	ARHGAP32	323638		4.80657	5.10507	4.88544	5.1223	5.41858	5.34884	5.33064	5.3788	5.58532		-1.45627	-1.16924	-1.40772	-1.37842		3.81593e-05	0.0851978	0.000151427	0.000348428
SNOWBALL_027270_st	SLMAP	313824		5.61029	4.47062	4.57392	4.61316	5.17847	6.15214	5.18819	5.06912	4.97729		-1.45583	-1.64441	-1.40952	-1.2871		5.39247e-07	8.09536e-10	3.07597e-06	0.000352074
SNOWBALL_003063_s_st	ANP32A	291470		8.24494	8.43944	8.5111	8.66065	8.01837	8.78673	7.91791	7.85775	7.96195		-1.45578	1.43548	1.57282	1.62304		6.58712e-08	1.51823e-07	7.08737e-10	1.1834e-10
SNOWBALL_028360_st	LAMC2	314914		3.42575	4.01278	4.14204	4.34707	4.99517	3.96724	4.39024	4.30919	3.87505		-1.45548	-1.29905	-1.12284	1.38705		0.00469291	0.0517664	0.432796	0.0138627
SNOWBALL_030129_st	SMAD2	316682		6.63841	6.6092	6.47753	6.4067	6.93959	7.17987	7.09991	7.14617	7.19146		-1.45544	-1.40514	-1.58957	-1.72282		1.86568e-05	8.4906e-05	3.78678e-07	1.06834e-08
SNOWBALL_025844_st	LOC102159087	312668		9.24058	8.6024	8.70821	8.77492	9.63825	9.78193	9.54729	9.51536	9.40689		-1.45533	-1.92505	-1.74975	-1.54968		2.5789e-12	2.53184e-20	6.32961e-18	2.19391e-14
SNOWBALL_005973_st	SHC1	294235		8.05169	8.6036	8.58332	8.55068	8.9329	8.59294	8.61858	8.58656	8.62729		-1.45524	-1.01043	-1.00225	-1.05453		3.93474e-09	0.886362	0.976468	0.390168
SNOWBALL_031746_st	PLCB1	318299		5.84482	5.61994	5.83489	5.58831	6.66107	6.38606	6.91571	6.73849	6.98968		-1.45522	-2.45509	-1.87072	-2.64151		0.000911057	3.65752e-11	2.61875e-07	3.85127e-12
SNOWBALL_032675_st	PCDH18	319226		6.0047	5.43147	5.13421	5.3196	5.49514	6.54579	6.00154	5.95282	5.6196		-1.45506	-1.48459	-1.76371	-1.23115		0.00389001	0.00237838	2.31612e-05	0.120948
SNOWBALL_047551_x_st	AHNAK	334068		7.69494	6.44791	6.29123	6.23007	8.23762	8.23594	8.18314	8.1652	8.16235		-1.45498	-3.32934	-3.66541	-3.81658		5.0253e-07	2.87153e-22	1.72002e-23	5.5469e-24
SNOWBALL_047518_st	AHNAK	334035		7.61585	6.54094	6.48116	6.50588	8.17105	8.15671	8.06193	8.0899	8.07174		-1.45484	-2.86987	-3.04984	-2.96054		3.77696e-07	1.981e-20	2.66075e-21	6.99114e-21
SNOWBALL_010206_s_st	GALC	298223		5.27188	4.81661	4.88516	5.07859	5.92415	5.81249	5.77812	5.74033	5.77396		-1.45459	-1.94734	-1.80896	-1.61931		1.17834e-06	5.92123e-13	1.87093e-11	4.57573e-09
SNOWBALL_001945_s_st	ATP11C	290370		7.60672	7.36887	7.17038	7.0887	8.06312	8.14728	8.36765	8.32676	8.07649		-1.45454	-1.99831	-2.22898	-1.98314		2.28592e-07	1.43836e-14	1.1528e-16	2.05054e-14
SNOWBALL_011508_st	UBA6	299415		7.15507	6.33805	6.24991	6.404	6.83396	7.69557	6.92141	6.83394	6.77242		-1.45448	-1.49833	-1.49903	-1.29094		1.31644e-08	2.02888e-09	1.97128e-09	2.61501e-05
SNOWBALL_001529_st	NR3C2	289967		4.09818	4.56392	4.53132	4.66033	4.57407	4.6384	4.71815	4.74011	4.72539		-1.4542	-1.11282	-1.15572	-1.04613		4.49219e-05	0.262956	0.116499	0.671732
SNOWBALL_028028_st		314582		6.98334	5.91636	5.54865	5.54737	6.69136	7.52339	6.60026	6.56155	6.48051		-1.45403	-1.60647	-2.01796	-1.90944		0.000214897	5.59249e-06	1.08052e-09	8.34891e-09
SNOWBALL_019561_s_st	DSN1	307048		5.6885	5.19256	5.22461	5.54079	5.25425	6.22851	5.32898	5.34901	5.49094		-1.45398	-1.09918	-1.09006	1.03516		0.0010731	0.458829	0.504447	0.80842
SNOWBALL_002819_st	CEP152	291232		6.19117	4.80786	5.0506	5.1358	5.68744	6.73083	5.18015	5.0641	4.95683		-1.45363	-1.29441	-1.0094	1.13208		3.15701e-07	0.000178286	0.91638	0.0727673
SNOWBALL_036974_st	WDTC1	323522		5.81608	5.73722	5.58222	5.55741	6.24897	6.35572	5.90223	5.75189	5.88711		-1.45361	-1.12118	-1.1248	-1.25675		1.01184e-05	0.179996	0.166637	0.00502111
SNOWBALL_035207_st		321755		4.01464	4.25298	4.30274	4.24402	4.1157	4.55401	4.36763	4.36408	4.35409		-1.45334	-1.08271	-1.04343	-1.07928		0.00117399	0.545837	0.762995	0.563924
SNOWBALL_023996_st	IDH1	311035		8.15632	10.3094	10.3636	10.6847	9.21897	8.69565	9.25418	9.01051	8.98965		-1.45329	2.0781	2.55452	3.23781		6.38814e-07	1.13182e-14	2.70799e-18	9.24502e-22
SNOWBALL_005298_st	MTHFD2	293590		9.29755	7.52578	7.88993	8.02852	9.07341	9.83677	8.67044	8.68337	8.32918		-1.45318	-2.21094	-1.7332	-1.23171		2.48338e-06	7.82656e-15	4.00123e-10	0.00560241
SNOWBALL_002123_st	MTHFD1L	290548		7.58318	5.66331	5.99329	6.09146	7.66768	8.12236	7.347	7.31794	7.11404		-1.45315	-3.21249	-2.50472	-2.03154		0.000196931	1.96751e-16	4.39142e-13	6.83144e-10
SNOWBALL_005500_st	KCNS3	293778		5.97588	4.59316	5.00511	4.8472	6.27463	6.51506	6.22302	6.35305	5.96086		-1.45314	-3.09481	-2.54549	-2.16394		0.000984334	4.19994e-14	1.30539e-11	2.24975e-09
SNOWBALL_009684_st	GMNN	297770		5.64224	4.43148	4.73955	5.09417	5.18601	6.18126	4.73344	4.66994	4.87655		-1.45299	-1.23282	1.04943	1.16282		0.00044841	0.0501583	0.703843	0.171336
SNOWBALL_025777_s_st	PLBD1	312608		4.27263	6.2668	6.20994	6.50807	5.10237	4.81125	6.01362	5.63697	6.06918		-1.45257	1.19183	1.48759	1.35556		0.00334557	0.188601	0.00183148	0.0170425
SNOWBALL_015830_st	YEATS2,LOC106506059	303526		4.227	3.68493	4.14656	3.83648	4.6503	4.76552	4.45681	4.42106	4.30206		-1.45248	-1.70749	-1.20958	-1.38087		0.00129256	8.87359e-06	0.109919	0.00525026
SNOWBALL_039967_st	ST3GAL6	326510		5.85987	5.70182	5.61987	5.4933	5.91462	6.39832	6.37231	6.40035	6.37669		-1.45242	-1.59161	-1.7177	-1.84471		0.000227615	8.11205e-06	4.61361e-07	3.1361e-08
SNOWBALL_020008_s_st	GLI3	307482		6.18215	5.71867	5.74281	5.90601	7.10906	6.7204	6.94947	6.87551	6.88584		-1.45221	-2.34698	-2.1927	-1.97223		7.15489e-05	4.32006e-13	5.18294e-12	2.99332e-10
SNOWBALL_006011_st	KIRREL	294272		7.75794	8.05514	7.94532	8.13763	8.68509	8.29449	8.27235	8.20027	8.34022		-1.4505	-1.16248	-1.1933	-1.15076		1.1466e-10	0.00197201	0.000319554	0.00384367
SNOWBALL_015253_st	NBEAL2	302952		6.02821	6.24303	5.6414	5.47084	6.74212	6.56439	6.248	6.33357	6.16854		-1.45013	-1.00345	-1.61571	-1.62193		0.000152441	0.979092	2.47563e-06	2.13216e-06
SNOWBALL_011251_st	SLBP	299165		7.99405	7.16502	7.34725	7.46523	7.93571	8.52969	7.61066	7.55193	7.51152		-1.44958	-1.36192	-1.15243	-1.03261		6.86775e-11	8.1025e-09	0.00289258	0.557723
SNOWBALL_021535_st	MKL2	308868		5.36239	5.28675	5.3264	5.42017	4.94168	5.89778	5.89976	5.73557	5.81518		-1.44934	-1.52945	-1.32792	-1.31496		0.000293338	4.38754e-05	0.00511543	0.00687669
SNOWBALL_024274_st	NIPSNAP1	311286		3.81217	4.05719	4.52695	4.07688	4.354	4.34739	4.15144	4.11037	3.98704		-1.44916	-1.06751	1.33475	1.06426		0.00194751	0.64309	0.0159331	0.660412
SNOWBALL_030589_st	NCAPG2	317142		5.18282	4.18612	4.26873	4.4407	5.34411	5.7178	4.15081	4.24518	4.12		-1.44892	1.02477	1.01646	1.24894		0.001017	0.865027	0.911725	0.0508117
SNOWBALL_021635_st	ETS2	308965		4.15555	3.72093	4.09992	4.14682	4.98166	4.69045	4.23649	4.18153	4.44956		-1.44884	-1.42955	-1.0582	-1.23349		0.00394289	0.00545155	0.715691	0.113245
SNOWBALL_045404_st	NFIC	331932		6.35209	5.77092	5.75002	5.97525	6.70894	6.88653	6.5892	6.5365	6.47204		-1.44838	-1.7633	-1.72487	-1.41107		1.54269e-10	3.44817e-16	1.28233e-15	1.06444e-09
SNOWBALL_047383_s_st	RUNX2	333900		3.04	2.34775	2.68282	2.85817	3.65628	3.57444	3.53668	3.43829	3.25108		-1.44838	-2.27984	-1.68818	-1.31304		0.000559136	8.70902e-11	3.02875e-06	0.0106367
SNOWBALL_045547_st	PPP3CA	332075		5.15449	6.24185	6.68326	7.00731	5.2191	5.68856	5.6806	5.71983	5.53857		-1.44801	1.47555	1.94994	2.76782		0.000435057	0.000231713	1.12145e-08	9.1141e-14
SNOWBALL_015756_st	SLC9A9	303452		6.57022	6.73802	6.60027	6.44148	7.56972	7.10424	8.1056	8.26943	8.55967		-1.44795	-2.58037	-3.18031	-4.3415		1.2249e-06	4.1614e-18	3.69907e-21	6.00899e-25
SNOWBALL_036817_st	KIAA0141	323365		5.47285	5.25786	5.25732	5.39848	6.08996	6.00684	5.93815	5.99365	6.22787		-1.44793	-1.60245	-1.66594	-1.77693		3.92071e-06	2.64947e-08	3.98094e-09	1.83072e-10
SNOWBALL_007668_st	POC1B	295839		6.60925	6.07455	6.21891	5.87731	7.23825	7.14312	7.12433	6.9398	6.85		-1.44781	-2.07021	-1.64819	-1.9625		6.18841e-07	9.16998e-15	5.82517e-10	1.03215e-13
SNOWBALL_021333_st	SDC2	308673		4.74375	4.4796	4.44341	4.48471	5.25032	5.27762	4.51364	4.65143	4.35361		-1.4478	-1.02388	-1.1551	1.09513		0.000514327	0.861429	0.194225	0.440593
SNOWBALL_030439_st	SORT1	316992		5.7065	5.27915	5.58801	5.707	6.68691	6.2402	6.4997	6.42434	6.16014		-1.44763	-2.33035	-1.7855	-1.36902		0.000460408	2.568e-11	2.9061e-07	0.00272223
SNOWBALL_039465_st	SMURF1	326009		4.54839	4.73167	4.59053	4.59004	6.4222	5.08165	5.30669	5.30167	5.14542		-1.4472	-1.4897	-1.6371	-1.46955		0.00376009	0.00181566	0.000143869	0.00256674
SNOWBALL_023382_st	ARPC2	310481		10.4667	9.49894	9.76498	9.71038	10.5098	10.9999	10.2439	10.2726	10.1628		-1.44715	-1.67596	-1.42172	-1.36832		1.25821e-06	6.10791e-10	3.18411e-06	2.31902e-05
SNOWBALL_003398_st	SCAI	291793		5.4768	5.41584	5.19828	5.44371	5.99712	6.01001	5.9669	5.95103	6.08909		-1.44714	-1.46515	-1.685	-1.56415		2.64206e-07	1.30961e-07	5.73333e-11	3.30612e-09
SNOWBALL_024828_s_st	GSTO1	311763		5.91991	5.70158	6.10144	5.88961	6.24541	6.45277	6.04419	6.17278	6.17756		-1.44679	-1.26805	-1.05069	-1.22091		0.000154614	0.0135706	0.6647	0.0395997
SNOWBALL_009335_s_st	FUBP1	297446		8.56051	8.40328	8.54395	8.681	8.27364	9.09337	8.17957	8.14279	8.1575		-1.44679	1.16773	1.32058	1.43744		1.57763e-05	0.0648974	0.000812425	2.10895e-05
SNOWBALL_033693_st	ZMYM3	320244		5.03809	4.86775	4.81188	4.95518	5.53839	5.57091	5.50003	5.32961	5.49757		-1.44675	-1.55002	-1.4317	-1.45639		9.47941e-05	6.16895e-06	0.000141937	7.32472e-05
SNOWBALL_047236_st	TRIB3	333753		6.9949	6.84445	6.92351	7.41718	8.8085	7.52765	7.55516	7.70476	7.38739		-1.44669	-1.63661	-1.71862	1.02087		0.000184472	1.73741e-06	2.61337e-07	0.868636
SNOWBALL_020516_s_st	AFF2	307964		6.90579	5.85734	5.77735	5.53993	7.50228	7.4385	7.69723	7.62312	7.08448		-1.44664	-3.57983	-3.59444	-2.91714		5.34938e-05	2.57756e-19	2.30275e-19	1.08286e-16
SNOWBALL_005485_st	MSH2	293764		6.47991	5.91696	6.0916	6.33876	6.51847	7.01242	6.75051	6.42005	6.52967		-1.44645	-1.78207	-1.25566	-1.14149		4.32109e-06	1.71564e-10	0.00296894	0.0916937
SNOWBALL_034277_st		320827		3.0927	2.85554	2.98334	3.02539	3.16917	3.62441	3.35831	3.23412	3.19513		-1.44563	-1.41693	-1.18984	-1.12486		0.00066294	0.0012418	0.117061	0.311206
SNOWBALL_022374_s_st	CLASP1	309681		4.78576	4.67268	4.86643	4.93726	5.03259	5.31732	4.86773	4.77137	4.88303		-1.44549	-1.14477	1.06811	1.03831		0.000514121	0.224816	0.589494	0.771951
SNOWBALL_046291_st	KMT2A	332812		8.1819	7.84175	7.77838	7.71767	8.42028	8.71321	8.52104	8.53515	8.41194		-1.44524	-1.60136	-1.68971	-1.61807		4.50046e-06	2.90812e-08	2.1433e-09	1.75046e-08
SNOWBALL_043085_st	KMT2A	329621		7.16687	6.78052	6.64523	6.72756	7.47428	7.69776	7.43427	7.4307	7.29591		-1.44482	-1.57325	-1.72366	-1.48283		7.07605e-06	1.1937e-07	1.56101e-09	2.04784e-06
SNOWBALL_019481_st	DBNDD2	306980		6.31737	5.17191	5.31157	5.65718	6.93577	6.84801	6.51221	6.55813	6.50806		-1.44457	-2.53204	-2.37274	-1.80359		4.11978e-05	5.91076e-15	5.99418e-14	3.06411e-09
SNOWBALL_023401_st	SGMS1	310495		6.19184	6.27918	6.22196	6.20752	6.49545	6.72203	6.45376	6.52284	6.64909		-1.44412	-1.12864	-1.2319	-1.35809		8.02666e-06	0.139484	0.00826825	0.000138157
SNOWBALL_016874_s_st	NRAP	304533		3.90808	4.2457	4.32867	4.32245	4.92274	4.43806	5.15407	5.01998	5.28272		-1.44391	-1.87692	-1.61475	-1.94568		1.41964e-07	7.67588e-14	2.24114e-10	1.31667e-14
SNOWBALL_028362_st	PRRX1	314916		8.84226	8.96919	8.92096	8.73738	9.54863	9.37203	9.88363	9.88211	9.74043		-1.44369	-1.88484	-1.94686	-2.00423		0.00173536	4.54506e-07	1.6005e-07	6.28358e-08
SNOWBALL_023814_s_st	PLCB1	310867		6.73241	6.71812	6.78041	6.72934	7.77887	7.26199	7.84944	7.76333	7.97249		-1.44351	-2.19059	-1.97645	-2.36715		4.36921e-07	3.44334e-16	3.36409e-14	1.4089e-17
SNOWBALL_008795_s_st	FUBP1	296938		8.46635	8.36352	8.44777	8.57279	8.10506	8.99546	8.12157	8.14114	8.09454		-1.44304	1.18259	1.23682	1.39305		2.12845e-08	0.00437698	0.000351119	2.02383e-07
SNOWBALL_032908_st	RIN2	319459		4.80456	4.66849	4.54616	4.49675	7.35527	5.33358	6.5166	6.37856	6.61266		-1.44296	-3.60031	-3.56131	-4.33464		3.3374e-05	5.82925e-20	7.88171e-20	4.57666e-22
SNOWBALL_006872_s_st	MYH9	295076		9.77277	8.15138	8.52449	8.38792	9.81985	10.3015	9.2307	9.17288	9.00031		-1.44267	-2.11303	-1.56741	-1.52879		5.31655e-08	5.85322e-17	3.55059e-10	1.56709e-09
SNOWBALL_038030_st	SHCBP1	324578		3.39802	3.08007	2.98583	2.78029	3.17045	3.92593	3.09148	3.12379	2.81144		-1.44184	-1.00794	-1.10035	-1.02182		0.000225622	0.951959	0.37303	0.863233
SNOWBALL_027682_st	RFC2	314236		8.63847	7.34135	7.5511	7.86327	8.52603	9.16599	8.11203	8.18395	8.22545		-1.44145	-1.70607	-1.55063	-1.28537		1.36592e-09	2.37956e-14	9.56913e-12	4.88588e-06
SNOWBALL_025802_st	SH3RF2	312630		2.98806	2.99168	2.88401	2.97863	3.57424	3.51526	3.5201	3.39895	3.17572		-1.44113	-1.44234	-1.42894	-1.14638		0.00181631	0.00177408	0.0023003	0.275399
SNOWBALL_023227_s_st	DKC1	310358		7.23498	7.16098	6.99481	7.13863	7.25159	7.7619	6.46917	6.6424	6.60229		-1.44084	1.61531	1.27669	1.45029		0.00324558	0.000143153	0.0519357	0.00274425
SNOWBALL_024033_s_st	UGT1A6	311070		5.66342	7.04617	6.30361	6.2052	5.87917	6.19032	6.38171	6.03799	6.33941		-1.44083	1.58496	1.20215	-1.09749		0.000736267	3.17433e-05	0.0950205	0.437434
SNOWBALL_001190_st	LOC100153163	289646		6.88042	5.3492	5.56898	5.70996	6.6985	7.4073	6.33666	6.10789	5.7482		-1.44081	-1.98269	-1.45287	-1.02685		0.00220139	1.32047e-07	0.00175259	0.861942
SNOWBALL_002795_s_st	TP53BP1	291209		5.84648	5.63904	5.43868	5.5655	6.34983	6.37298	6.55085	6.36335	6.42597		-1.44043	-1.8814	-1.89825	-1.81564		1.57561e-07	6.4515e-14	4.14974e-14	3.89379e-13
SNOWBALL_006684_st	GLMN	294896		5.48317	5.56358	5.32969	5.2648	5.3021	6.00964	5.42653	5.38886	5.21044		-1.44041	1.09966	-1.04187	1.0384		0.000860476	0.433203	0.758868	0.779622
SNOWBALL_035148_st		321696		5.18533	5.09677	5.0965	5.02056	5.59646	5.71179	5.69655	5.61342	5.65388		-1.44039	-1.51548	-1.4309	-1.55113		1.00826e-05	9.15972e-07	1.37332e-05	3.03781e-07
SNOWBALL_012279_s_st	FCHSD2	300144		7.29577	7.42388	7.37759	7.31468	7.62315	7.82131	7.56372	7.62015	7.63633		-1.43947	-1.10178	-1.18309	-1.24976		2.4672e-09	0.0756138	0.00170793	4.81059e-05
SNOWBALL_017895_st	BAZ2B	305494		6.90865	7.43959	7.38236	7.29073	7.86775	7.43365	8.12528	7.96028	8.08158		-1.43893	-1.60848	-1.4927	-1.73009		8.57431e-08	1.1574e-10	9.36737e-09	1.96399e-12
SNOWBALL_003229_st	FANCM	291630		5.5464	4.22253	4.26268	4.46179	4.63347	6.07137	4.36326	4.14943	4.16205		-1.43891	-1.10247	1.08167	1.23092		0.000179786	0.349929	0.464605	0.0310959
SNOWBALL_018492_st	SP110	306061		6.49503	7.3986	7.25725	7.16	7.311	7.01987	7.54236	7.60251	7.59009		-1.43877	-1.10478	-1.27038	-1.34732		4.99037e-07	0.155935	0.000437412	1.91522e-05
SNOWBALL_006315_st	CNN3	294561		9.74877	8.9637	9.08604	9.36371	10.1343	10.2735	9.96106	9.92714	10.073		-1.43868	-1.99634	-1.79141	-1.63502		6.41621e-13	2.22666e-22	9.98972e-20	3.73135e-17
SNOWBALL_006476_s_st	PTBP2	294713		5.95609	5.5046	5.44296	5.65121	6.41673	6.48079	6.09418	6.18391	6.24988		-1.43863	-1.5048	-1.67127	-1.51432		6.96092e-06	7.8801e-07	4.89576e-09	5.79829e-07
SNOWBALL_039291_st	SAMD4A	325835		3.20828	2.49233	2.64169	2.66182	3.25578	3.73297	3.06262	2.98746	2.92874		-1.43863	-1.48483	-1.27082	-1.20324		0.0010112	0.000379834	0.0306798	0.102036
SNOWBALL_040159_st	LOC100512907	326702		4.35276	4.44713	4.03241	4.0493	4.80108	4.87737	4.86204	4.7803	4.90654		-1.43854	-1.33321	-1.67933	-1.81157		0.000310762	0.00393074	1.04093e-06	5.93152e-08
SNOWBALL_033313_st	HMCN1	319864		5.93731	5.1224	5.44923	5.74983	6.317	6.46117	6.26904	6.43794	6.57288		-1.4378	-2.21398	-1.98441	-1.76914		0.00146062	1.30244e-09	4.6517e-08	2.08479e-06
SNOWBALL_034128_st	CALM3	320679		8.29668	7.42645	7.52899	7.76739	8.45102	8.81974	8.02881	8.04762	8.23413		-1.437	-1.5182	-1.43259	-1.38198		9.17022e-10	1.97991e-11	1.14217e-09	1.53679e-08
SNOWBALL_027878_st	USP9X	314432		6.12493	6.11244	6.11423	6.02744	6.7992	6.64784	6.53104	6.30887	6.15307		-1.43686	-1.33663	-1.14444	-1.09098		0.000625419	0.00582865	0.225982	0.460219
SNOWBALL_011656_s_st	LOC100738242	299557		6.69864	5.81454	5.67283	5.96343	5.97747	7.22137	5.24746	5.25442	5.34585		-1.43667	1.48152	1.33646	1.5343		6.73371e-05	1.89908e-05	0.00115233	4.38559e-06
SNOWBALL_021797_s_st	RSRC1	309121		6.2709	5.70154	5.64151	5.67525	6.18277	6.79362	6.32178	6.21551	6.24312		-1.43666	-1.53713	-1.48865	-1.48234		8.12951e-11	5.67102e-13	5.7137e-12	7.81172e-12
SNOWBALL_029586_st	KIRREL	316139		7.08675	7.40869	7.26835	7.44821	7.87629	7.60944	7.58238	7.58556	7.6638		-1.43663	-1.12793	-1.24591	-1.16117		2.86685e-10	0.014064	1.46635e-05	0.00229654
SNOWBALL_016391_s_st	GALNT7	304062		5.8874	5.74979	5.5248	5.56834	6.06391	6.40959	6.0235	5.89875	6.0005		-1.43614	-1.20891	-1.29589	-1.34925		2.40358e-05	0.0229367	0.00184059	0.000356978
SNOWBALL_013824_st	LRCH1	301610		4.11396	3.79243	4.09878	3.90123	4.63215	4.63589	4.36403	4.2693	4.31842		-1.43587	-1.48617	-1.12547	-1.33532		1.46406e-05	2.96878e-06	0.158946	0.000377249
SNOWBALL_034475_st	FNTB	321024		4.91781	4.5569	4.44469	4.66986	5.34011	5.43966	5.3831	5.17675	5.25		-1.43579	-1.77301	-1.66101	-1.49499		1.35979e-05	7.29612e-10	1.47402e-08	2.06669e-06
SNOWBALL_005356_s_st	ANXA4	293646		7.63546	8.1684	8.34721	8.83628	8.53525	8.15727	8.68775	8.62834	8.81047		-1.43576	-1.43331	-1.21515	1.01805		6.05057e-10	6.84311e-10	0.000137963	0.772797
SNOWBALL_018042_st	RFTN2	305640		6.07065	7.25134	6.98577	6.89457	7.02959	6.59215	7.75546	8.01983	8.26813		-1.43545	-1.41826	-2.04779	-2.5911		1.50788e-06	2.85752e-06	2.99481e-14	2.28393e-18
SNOWBALL_002010_s_st	DKC1	290435		7.09856	6.91264	6.86617	7.23791	6.87813	7.61967	6.60849	6.5379	6.71246		-1.43507	1.23469	1.2555	1.43938		1.95855e-07	0.00104309	0.000428964	1.64119e-07
SNOWBALL_040025_st	PRKCA	326568		6.33103	5.73627	5.82296	5.74788	6.94592	6.85209	6.60875	6.46399	6.2869		-1.43501	-1.8308	-1.55945	-1.45299		1.16098e-10	1.16022e-17	2.78994e-13	4.55158e-11
SNOWBALL_002112_st	ABRACL	290537		7.04424	5.81277	6.05935	6.29371	6.44515	7.56511	6.38539	6.21307	6.22043		-1.43481	-1.48722	-1.11244	1.05211		9.95139e-05	2.36907e-05	0.274111	0.635186
SNOWBALL_007750_st	NAV3	295917		6.96842	6.16482	6.64544	6.59144	7.55023	7.48918	7.34921	7.26754	6.94299		-1.43471	-2.27267	-1.53912	-1.27593		2.71509e-06	9.61966e-16	7.23264e-08	0.000897637
SNOWBALL_030075_st	TMEM109	316628		6.66126	5.4288	5.56089	5.75081	6.4791	7.18121	5.91499	5.8638	5.94676		-1.43391	-1.40074	-1.23363	-1.14548		4.4527e-05	0.000119034	0.0148272	0.126647
SNOWBALL_035696_st	SKP2	322244		7.93415	7.60647	7.45214	7.38686	7.81344	8.45351	7.90349	7.8357	7.65621		-1.43333	-1.2286	-1.30456	-1.20527		1.4683e-05	0.0102492	0.000960923	0.0202734
SNOWBALL_032775_st	MTERF1	319326		3.73884	3.57423	3.54806	3.73102	4.46395	4.2579	4.26332	4.09332	4.38999		-1.43302	-1.61226	-1.45929	-1.57896		0.00641104	0.000342611	0.0041935	0.000591122
SNOWBALL_042427_st		328964		5.88699	6.6451	7.01944	6.60823	5.7591	6.40589	6.21525	6.3327	6.76239		-1.43286	1.34709	1.60964	-1.11277		0.00266485	0.0128617	9.55752e-05	0.420664
SNOWBALL_040884_st		327426		3.04202	2.8817	2.88818	3.00962	3.05743	3.56084	2.89993	3.2294	3.14375		-1.43278	-1.01272	-1.26683	-1.09743		0.00108308	0.930631	0.0321508	0.44748
SNOWBALL_015507_s_st	STAG1	303203		5.77891	5.41335	5.42224	5.38125	5.95869	6.29768	5.94071	5.8769	5.99696		-1.43273	-1.44129	-1.37046	-1.53231		2.56789e-08	1.74971e-08	4.55271e-07	3.6246e-10
SNOWBALL_003998_st	CARNMT1	292352		6.96835	6.44736	6.38978	6.74825	7.20103	7.48664	7.04152	6.86107	6.75605		-1.43226	-1.50959	-1.38635	-1.00542		1.98269e-07	8.95726e-09	1.36296e-06	0.949436
SNOWBALL_031378_st	GLI3	317931		7.25276	6.64663	6.69163	6.87966	8.03343	7.77101	8.12417	8.04073	7.94701		-1.43222	-2.78474	-2.54752	-2.09558		1.10534e-05	6.6646e-18	1.48447e-16	2.86346e-13
SNOWBALL_046963_st	KMT2A	333480		6.78047	6.50376	6.43023	6.4943	6.98269	7.29779	7.05443	7.08127	7.06375		-1.4313	-1.46477	-1.57029	-1.48396		1.9055e-06	5.60555e-07	1.41941e-08	2.81117e-07
SNOWBALL_034954_st	ARL6IP1	321503		9.53902	11.7011	11.6057	11.3253	9.33808	10.0563	9.04173	8.86276	8.91389		-1.43121	6.31762	6.69442	5.31993		6.67552e-08	1.91558e-31	5.9556e-32	7.68132e-30
SNOWBALL_021828_s_st	PARD3B	309152		5.44369	5.93381	5.88332	5.84394	6.70739	5.96068	6.90541	6.96136	6.75507		-1.43096	-1.96102	-2.11116	-1.88053		3.24818e-05	2.99494e-11	1.45753e-12	1.76619e-10
SNOWBALL_026566_st	NLE1	313314		4.4471	4.60256	4.43525	4.49876	4.60371	4.96383	4.23222	4.42185	4.39675		-1.43071	1.29266	1.00933	1.07327		3.18439e-05	0.00218187	0.933315	0.449287
SNOWBALL_046151_st	RNF152	332673		2.4791	2.54555	2.67775	2.77839	3.34882	2.9958	2.87001	2.92989	3.16113		-1.43068	-1.2522	-1.19098	-1.30381		0.0036877	0.0736513	0.175483	0.0327254
SNOWBALL_017947_s_st	LOC100737432	305546		7.41821	7.65647	7.84419	7.80248	7.86135	7.93485	7.85223	7.96611	7.86362		-1.43062	-1.14533	-1.08818	-1.04329		1.03772e-06	0.0518533	0.249088	0.596769
SNOWBALL_018178_st	ACADL	305774		8.60343	8.668	8.27686	8.37123	9.07992	9.1196	9.19807	8.97748	9.03298		-1.43015	-1.444	-1.62521	-1.582		3.79139e-09	1.94916e-09	8.22799e-13	4.5105e-12
SNOWBALL_047803_st	SMURF2	334315		5.71705	4.76437	4.81837	5.104	5.59974	6.23293	5.31638	5.14651	4.95749		-1.42987	-1.46612	-1.25539	1.10689		0.0021782	0.00107325	0.0541886	0.43343
SNOWBALL_018996_st	PCM1	306528		7.22316	6.9212	6.88114	6.76212	7.34048	7.739	7.38213	7.27866	7.27057		-1.42983	-1.37643	-1.31725	-1.42252		1.30276e-07	1.30959e-06	1.83884e-05	1.77694e-07
SNOWBALL_003181_st	NFIB	291584		8.19093	10.9081	10.7133	10.7503	9.31834	8.70675	9.54115	9.49512	9.70383		-1.42981	2.57919	2.32652	2.06542		4.12885e-08	4.30772e-21	2.5674e-19	4.94207e-17
SNOWBALL_004487_s_st	ERI2	292801		5.68558	4.72145	4.74266	5.04539	4.22586	6.20135	4.84499	4.5748	4.55061		-1.42975	-1.0894	1.12339	1.40911		0.000781733	0.47144	0.308467	0.00123952
SNOWBALL_003107_st	KNSTRN	291513		6.53708	5.26811	5.5677	5.54878	5.76611	7.0523	5.38882	5.23638	5.36341		-1.42921	-1.08727	1.25816	1.13711		2.48947e-05	0.350149	0.00516263	0.130526
SNOWBALL_018856_st	STK10	306405		6.23211	6.02547	6.1384	6.26435	7.05252	6.7472	6.49824	6.41962	6.48741		-1.42908	-1.38777	-1.21522	-1.16721		5.1991e-06	2.23133e-05	0.00922249	0.0408072
SNOWBALL_035099_st	PCDH9	321648		2.32694	2.92085	3.06651	2.96902	2.38001	2.84183	2.95464	2.82685	2.98133		-1.42889	-1.02369	1.18072	-1.00856		0.00669267	0.890897	0.234131	0.961652
SNOWBALL_012537_st	SLC25A13	300399		6.89594	5.97372	6.29203	6.56522	6.70097	7.41043	6.63818	6.60151	6.43941		-1.42849	-1.58497	-1.23926	1.09112		1.88166e-07	4.14836e-10	0.000726662	0.187753
SNOWBALL_021360_st	MVP	308699		6.48755	6.30949	6.25758	6.38801	7.39581	7.00185	7.17988	7.11613	7.24599		-1.42829	-1.82815	-1.81321	-1.81249		1.439e-09	2.06189e-16	3.26276e-16	3.33664e-16
SNOWBALL_014759_st	ARHGAP23	302502		6.37484	6.17988	6.13043	5.91604	7.0987	6.88908	6.5987	6.58838	6.50487		-1.42825	-1.33684	-1.37359	-1.50403		2.77323e-09	3.07584e-07	4.40683e-08	7.86001e-11
SNOWBALL_006794_s_st	MYH9	295001		9.93951	8.33898	8.6915	8.59784	9.97608	10.4535	9.40208	9.37859	9.13407		-1.42803	-2.08941	-1.61004	-1.45019		2.79043e-07	4.92317e-16	2.72947e-10	1.13036e-07
SNOWBALL_009610_st	LOC100153329	297704		5.62947	5.34922	5.54093	5.39739	5.31967	6.14322	5.15207	5.31875	5.20366		-1.42775	1.14644	1.16649	1.14372		1.70849e-05	0.0958632	0.0579305	0.102351
SNOWBALL_028633_st		315187		5.74874	5.63329	4.80806	4.1508	7.28194	6.26248	7.72613	7.83122	7.87577		-1.42775	-4.26588	-8.12945	-13.223		0.00430633	3.13428e-16	8.23396e-22	3.82884e-25
SNOWBALL_047393_st		333910		3.96361	3.40642	3.32421	3.5629	4.04535	4.47735	3.919	3.8253	3.67981		-1.42774	-1.42661	-1.41528	-1.08442		0.000224062	0.000230754	0.000309403	0.445797
SNOWBALL_001946_s_st	ATP11C	290371		6.10579	5.64364	5.43593	5.48513	6.59847	6.61923	6.8195	6.77492	6.56047		-1.42745	-2.25927	-2.52975	-2.10721		0.000105227	9.29046e-13	1.63226e-14	1.29269e-11
SNOWBALL_026986_st	TNFRSF12A	313633		8.18108	6.29275	6.5797	6.93692	7.76445	8.69447	7.17095	7.39899	7.22584		-1.4274	-1.83807	-1.76454	-1.22173		0.000294347	1.88522e-08	9.12706e-08	0.0413231
SNOWBALL_008572_st	RPL13A	296719		6.45223	6.44374	6.39241	6.36723	7.20798	6.96516	7.09557	7.08829	6.93989		-1.42695	-1.57116	-1.61988	-1.48725		3.89279e-07	1.55068e-09	2.81685e-10	3.55217e-08
SNOWBALL_018405_s_st	LOC100517129	305986		3.66514	4.29517	4.21147	4.07258	4.2698	4.17768	4.76406	4.66105	4.97148		-1.42656	-1.38404	-1.36564	-1.86464		0.000118774	0.000385183	0.000639966	1.97245e-09
SNOWBALL_005773_s_st	NCOA2	294037		7.51609	7.66986	7.34863	7.16674	8.27337	8.02834	8.28474	8.12895	8.22948		-1.42627	-1.53143	-1.71751	-2.08889		4.53975e-08	5.19014e-10	5.96413e-13	2.65741e-17
SNOWBALL_046294_st	MEIS1	332815		4.51943	3.96801	4.26612	3.9919	4.66451	5.03081	5.10342	4.75304	4.9925		-1.42541	-2.19682	-1.40145	-2.00083		0.00198505	1.93178e-09	0.00319561	4.03132e-08
SNOWBALL_010750_st	GPR68	298734		6.48615	5.78599	6.03659	6.07426	6.9771	6.99746	6.71097	6.67775	6.5891		-1.42534	-1.89865	-1.55959	-1.42883		0.000258641	3.84246e-09	8.51292e-06	0.000236476
SNOWBALL_032672_st	FER	319223		6.02883	5.31873	5.2287	5.32969	6.67185	6.53958	6.72016	6.53727	6.58067		-1.4248	-2.64164	-2.47696	-2.38002		0.000175886	1.0503e-14	9.25424e-14	3.72592e-13
SNOWBALL_025718_st	NUP93	312554		6.01738	5.64593	5.58427	5.83826	6.20624	6.52782	6.26609	6.12771	6.11805		-1.42448	-1.53704	-1.45744	-1.21401		3.38614e-09	1.86927e-11	6.87048e-10	0.000270186
SNOWBALL_026518_st	DNASE1L1	313271		6.8292	6.39876	6.31208	6.31883	7.17345	7.33955	7.23325	7.26502	7.41711		-1.4244	-1.78323	-1.93582	-2.14099		6.84084e-05	4.35037e-09	1.3909e-10	2.45174e-12
SNOWBALL_005353_s_st	DTNB	293644		6.86648	6.78582	6.80555	6.8747	7.65289	7.37664	7.4686	7.36943	7.33077		-1.4242	-1.60523	-1.47825	-1.3718		0.000245855	2.46046e-06	6.0782e-05	0.000952629
SNOWBALL_022046_st	DAZAP1	309363		6.95243	6.74584	6.9766	7.19096	7.02846	7.46224	6.3772	6.40768	6.52657		-1.42386	1.29114	1.48342	1.5849		6.89404e-08	3.20645e-05	5.29566e-09	9.38745e-11
SNOWBALL_010547_st	DNAJA4	298545		5.06372	4.54745	4.43031	4.31054	5.54903	5.57339	5.46556	5.45272	5.43501		-1.42372	-1.88965	-2.03131	-2.18021		4.60282e-06	3.56935e-12	1.37002e-13	6.68555e-15
SNOWBALL_028071_st	XPOT	314625		7.74392	7.06767	7.14982	7.22055	7.80489	8.25356	7.93122	7.95513	7.71973		-1.4237	-1.81952	-1.74752	-1.41341		1.04451e-05	7.77784e-11	5.10353e-10	1.48129e-05
SNOWBALL_026048_st	RAP1GDS1	312850		7.51621	6.16287	6.299	6.60098	7.84427	8.02573	7.56612	7.64464	7.47457		-1.42358	-2.64498	-2.54144	-1.83223		9.44536e-05	2.17955e-15	8.51986e-15	2.32218e-09
SNOWBALL_035470_st	GNAI2	322018		7.43331	6.47335	6.54294	6.59091	7.74723	7.94249	7.5673	7.4557	7.49437		-1.42324	-2.13459	-1.88264	-1.87055		5.19731e-06	1.9555e-14	5.03076e-12	6.78259e-12
SNOWBALL_014434_st	LRRC59	302191		9.37532	8.51507	8.60903	9.02352	9.36602	9.88436	8.72731	8.83998	8.81036		-1.4231	-1.15849	-1.1736	1.15922		7.17064e-06	0.0540685	0.0350352	0.0529597
SNOWBALL_031348_st	UEVLD	317901		4.7243	4.47672	4.74965	4.81939	5.07538	5.23291	5.20677	5.15055	5.15357		-1.42267	-1.6587	-1.32033	-1.26066		0.00187512	1.58088e-05	0.014226	0.0428163
SNOWBALL_018127_s_st	HIBCH	305723		4.81225	4.35457	4.20832	4.15234	5.6334	5.32053	5.39163	4.91112	4.79412		-1.42236	-2.05204	-1.62766	-1.56025		0.000192014	9.17749e-11	9.19382e-07	5.06693e-06
SNOWBALL_043989_st	AUTS2	330519		3.45812	4.4861	4.17807	4.24758	3.92989	3.96621	4.25718	4.23169	4.56149		-1.42216	1.17195	-1.03786	-1.24307		0.000539578	0.128767	0.764634	0.0324621
SNOWBALL_013249_s_st	EPRS	301072		6.22014	5.33335	5.51209	5.82176	6.41666	6.72812	6.05571	6.01348	5.95882		-1.42206	-1.64988	-1.41558	-1.09966		9.12103e-07	2.47655e-10	1.17771e-06	0.177273
SNOWBALL_027360_st	PTBP3	313914		7.11153	6.55458	6.71476	6.85276	7.10502	7.61892	7.02405	6.89223	6.76513		-1.42148	-1.3846	-1.1309	1.06262		0.00054892	0.00132033	0.252993	0.60607
SNOWBALL_025049_s_st	PLXND1	311954		5.50244	7.73659	7.50071	7.64631	6.46892	6.00975	6.73464	6.74634	7.12804		-1.4214	2.00271	1.68689	1.43224		5.12988e-06	2.67652e-13	8.60033e-10	3.48531e-06
SNOWBALL_011437_s_st	KIT	299345		5.86789	8.22727	8.62656	9.00317	5.12136	6.37469	5.6961	5.59801	6.40553		-1.42089	5.78041	8.15987	6.05296		0.004519	3.43867e-19	5.72314e-22	1.38074e-19
SNOWBALL_000464_st	ZFP64	288943		5.80236	5.28514	5.21509	5.44966	5.85421	6.30907	6.1081	5.95848	5.94212		-1.4208	-1.76903	-1.67411	-1.40684		9.29891e-08	2.24009e-13	4.7805e-12	1.72702e-07
SNOWBALL_011649_st	PRMT9	299550		5.37675	5.3928	5.1325	5.38608	5.25736	5.88321	5.37582	5.32258	5.27726		-1.42057	1.01184	-1.14083	1.07834		1.55698e-05	0.908659	0.102024	0.381464
SNOWBALL_032615_st	KIRREL	319166		6.5814	7.01188	6.92613	7.08417	7.65778	7.08754	7.33458	7.25263	7.32732		-1.42024	-1.25067	-1.25397	-1.18357		2.05516e-07	0.00038	0.000328092	0.00684606
SNOWBALL_010906_st	IQGAP1	298875		10.0849	8.71748	8.8695	9.12282	10.1767	10.5908	9.88141	9.8456	9.82466		-1.42007	-2.24067	-1.96714	-1.62658		4.17688e-14	7.47654e-27	5.06039e-24	7.26571e-19
SNOWBALL_011891_st	KIAA1109	299784		6.66341	6.55096	6.36782	6.35557	7.07151	7.1693	7.32717	7.21181	7.354		-1.41999	-1.71262	-1.79502	-1.99782		7.92771e-08	1.01718e-12	7.75088e-14	3.33751e-16
SNOWBALL_020315_st	LOC110257849	307774		7.92175	6.87483	6.71019	6.67583	7.73869	8.42743	7.94238	7.88862	7.76048		-1.4198	-2.09587	-2.2633	-2.12085		0.000224561	4.95024e-11	2.89533e-12	3.17202e-11
SNOWBALL_005673_st	OXR1	293944		7.81512	7.18208	7.62106	7.50915	7.91264	8.32072	7.69488	7.65933	7.6478		-1.41972	-1.42681	-1.02688	-1.10087		1.23611e-08	8.81009e-09	0.686452	0.0874968
SNOWBALL_043646_st		330180		3.00175	2.04744	2.51499	2.29348	3.52971	3.50735	3.8016	3.7515	3.60531		-1.41971	-3.37331	-2.35627	-2.48256		0.00122053	9.16326e-16	4.24489e-11	7.88153e-12
SNOWBALL_029090_st	P4HA2	315643		7.82604	6.93397	7.1773	7.57055	8.89103	8.33164	8.78516	8.87335	8.83341		-1.41971	-3.60799	-3.24012	-2.39971		2.00165e-06	2.98455e-23	7.28872e-22	2.37313e-17
SNOWBALL_009055_st	KCTD1	297186		5.31279	5.27475	5.19995	5.44618	5.97966	5.81837	6.19234	6.18089	6.27046		-1.4197	-1.88896	-1.97375	-1.77064		5.95149e-05	2.32471e-10	3.71714e-11	3.70699e-09
SNOWBALL_000625_st	CD59	289099		7.06001	6.73662	6.99447	6.86084	7.60071	7.56534	7.43165	7.4266	7.72581		-1.41944	-1.61891	-1.34922	-1.82131		8.21564e-05	2.97384e-07	0.000636648	1.89598e-09
SNOWBALL_020085_st	CTPS2	307554		6.4456	6.83244	6.29276	6.60028	6.98374	6.95079	6.71507	6.6856	6.75779		-1.41931	1.08476	-1.31298	-1.11536		2.56433e-08	0.169106	4.5292e-06	0.057548
SNOWBALL_046095_st	SPICE1	332617		5.50446	5.21319	5.19801	5.28159	5.68857	6.00905	5.75879	5.74326	5.8511		-1.41872	-1.45963	-1.45927	-1.48401		1.46994e-05	3.76903e-06	3.81313e-06	1.69489e-06
SNOWBALL_042645_st	LOC102162389	329182		5.37997	5.6192	5.51712	5.47844	5.53033	5.88443	5.97958	5.95329	5.92348		-1.41859	-1.28376	-1.353	-1.36135		1.7363e-05	0.00153438	0.000154756	0.000117036
SNOWBALL_036893_st	TMEM98	323441		3.48159	3.82816	3.4398	3.75309	3.87712	3.98596	4.44436	4.16126	4.36723		-1.4185	-1.53283	-1.64884	-1.53065		0.000717151	4.9963e-05	3.59719e-06	5.25494e-05
SNOWBALL_009273_st	CEP192	297388		6.44129	5.92634	5.78897	5.9612	6.39159	6.9453	6.24409	6.16477	6.27966		-1.41815	-1.24639	-1.29756	-1.247		8.21761e-08	0.000255938	2.23199e-05	0.0002486
SNOWBALL_006802_s_st	MYH9	295009		10.6742	8.86415	9.25442	9.18781	10.6785	11.1777	10.0853	10.0387	9.81615		-1.41767	-2.33133	-1.72222	-1.54578		1.19655e-05	1.8269e-15	9.1508e-10	1.73336e-07
SNOWBALL_006607_st	CTTNBP2NL	294829		7.91872	7.2835	7.34007	7.53062	8.15664	8.42206	8.28766	8.25834	8.35371		-1.41749	-2.00577	-1.88985	-1.76919		4.68613e-08	1.05448e-16	2.07015e-15	6.95626e-14
SNOWBALL_038120_st	FLRT2	324668		2.92321	2.75048	2.91823	2.69355	3.23012	3.42622	3.27454	3.28741	3.27483		-1.41717	-1.43799	-1.29161	-1.49618		0.000175397	9.93103e-05	0.00517587	2.0469e-05
SNOWBALL_026416_st	SELENOM	313178		7.54353	6.96291	7.17541	7.39594	7.83073	8.04622	7.78336	7.92075	7.71988		-1.41685	-1.76597	-1.67637	-1.25175		0.00142837	9.60612e-07	5.78441e-06	0.0413192
SNOWBALL_004073_st	LOC100524475	292418		6.78932	5.98558	5.918	5.9456	6.8932	7.29155	6.70144	6.58025	6.5436		-1.41641	-1.64246	-1.58255	-1.51361		1.35137e-05	9.99805e-09	6.07694e-08	5.35837e-07
SNOWBALL_032214_st	SOCS6	318766		3.66597	3.65179	3.53759	3.6651	3.64005	4.16815	3.89793	4.03343	3.40859		-1.41635	-1.18603	-1.41015	1.19458		0.00521633	0.192465	0.0058117	0.172317
SNOWBALL_012746_st	OAF	300600		7.36183	8.51426	8.1334	7.92896	8.79175	7.86378	8.54627	8.55624	8.59259		-1.41613	-1.02244	-1.34056	-1.58406		5.9286e-08	0.756461	2.04212e-06	5.23416e-11
SNOWBALL_019000_st	PCM1	306532		8.1659	7.66582	7.78693	7.73578	8.16084	8.66764	8.27031	8.25812	8.2435		-1.41592	-1.52044	-1.38625	-1.4218		2.36775e-09	1.58005e-11	1.10495e-08	1.75666e-09
SNOWBALL_014660_st	NR1D1	302407		6.19423	5.74247	5.94259	5.94983	7.08945	6.69571	6.97302	6.91971	7.27303		-1.41566	-2.34657	-1.96854	-2.5022		0.00083529	1.46302e-11	6.62556e-09	1.75046e-12
SNOWBALL_013509_st	PARD3	301325		6.66663	7.40323	7.21478	7.08025	7.47389	7.16808	7.31233	7.24969	7.31999		-1.41563	1.06503	-1.02449	-1.18078		5.32167e-10	0.214469	0.672367	0.000597945
SNOWBALL_002734_st	CALML4	291151		3.9129	3.72313	3.66581	3.74258	5.46788	4.41431	5.72952	5.24685	5.25309		-1.4156	-4.01776	-2.99185	-2.84912		0.00619615	2.28723e-15	3.84942e-12	1.44806e-11
SNOWBALL_016763_s_st	NTPCR	304426		7.54163	7.09687	7.06582	7.19631	8.00067	8.04281	7.86526	7.90745	7.8518		-1.41537	-1.70337	-1.79208	-1.57515		5.65812e-06	4.46674e-10	3.74307e-11	2.31339e-08
SNOWBALL_002977_s_st	CNTLN	291386		5.00352	4.15096	4.18693	4.38123	5.2978	5.5046	5.03643	4.95768	5.11725		-1.41527	-1.84737	-1.70616	-1.66558		0.00606404	3.87488e-06	3.98058e-05	7.94279e-05
SNOWBALL_017969_s_st	TUBA4A	305568		6.48056	6.69197	6.82922	7.10841	6.5855	6.98137	6.49637	6.57905	6.47808		-1.41501	1.1452	1.18935	1.54792		0.000650341	0.202961	0.0944732	2.76575e-05
SNOWBALL_032198_st	SORT1	318750		5.87751	5.37671	5.69275	5.76583	6.71575	6.37825	6.61644	6.60557	6.49054		-1.41494	-2.36154	-1.88272	-1.65256		0.000137559	1.53496e-13	9.61388e-10	2.19104e-07
SNOWBALL_029413_st	CNKSR3	315966		4.57867	4.13755	4.09788	4.3221	5.83559	5.07912	4.77378	4.7029	4.91224		-1.41465	-1.55426	-1.521	-1.50539		0.000227668	5.63833e-06	1.34254e-05	2.02534e-05
SNOWBALL_024185_s_st	YPEL1	311208		5.46547	5.74085	5.1267	4.94046	5.01883	5.96581	5.05214	5.00692	5.0328		-1.41454	1.61184	1.08657	-1.0661		0.000800583	8.44205e-06	0.472733	0.592107
SNOWBALL_018675_st	PARP8	306229		7.72379	6.62721	6.71443	6.97291	8.16689	8.22399	8.11088	8.10996	7.91575		-1.41441	-2.79658	-2.63086	-1.92231		4.6221e-07	4.18951e-21	3.71307e-20	2.24713e-14
SNOWBALL_035427_st	NDE1	321975		6.95956	6.52886	6.35674	6.58491	7.13669	7.45882	6.71746	6.88328	6.92846		-1.41349	-1.13965	-1.44047	-1.26888		2.00539e-07	0.0347185	6.28793e-08	0.00013743
SNOWBALL_025479_s_st	BTD	312329		5.97922	5.94531	6.11156	6.2397	6.385	6.47843	6.35474	6.27369	6.22235		-1.41344	-1.32816	-1.11893	1.0121		2.02454e-05	0.000349727	0.171026	0.906726
SNOWBALL_035058_st	CDV3	321607		9.61448	9.68501	10.0688	9.95821	9.92565	10.1136	9.55965	9.41851	9.26598		-1.41334	1.09078	1.56947	1.61578		4.42405e-08	0.144201	5.4811e-11	9.31783e-12
SNOWBALL_002405_st	MARCKS	290827		7.51843	7.64369	7.71793	8.08985	8.8578	8.017	8.86038	8.86384	8.96226		-1.41281	-2.32413	-2.21287	-1.83072		1.312e-05	1.78255e-15	1.24965e-14	4.63057e-11
SNOWBALL_015358_st	GNAI2	303055		10.0335	9.09923	9.06815	9.19116	10.435	10.5321	10.1656	10.0499	10.0524		-1.41281	-2.09414	-1.97481	-1.81653		1.50168e-09	6.64334e-20	1.21543e-18	1.09492e-16
SNOWBALL_038204_st	LOC100514323	324752		4.17458	4.53127	4.56255	4.60674	5.11647	4.67258	5.84994	5.62761	6.29081		-1.41225	-2.49435	-2.09226	-3.21334		0.000953822	2.2405e-12	8.59734e-10	1.01702e-15
SNOWBALL_005659_st	TRPA1	293930		2.6996	2.7097	2.70917	2.61616	3.41271	3.19759	3.63116	3.84186	4.37551		-1.41225	-1.89404	-2.19266	-3.38545		0.000924769	2.79578e-08	1.56165e-10	2.1626e-16
SNOWBALL_017777_s_st	FAM149A	305376		6.33676	6.12785	6.08018	5.45967	6.86494	6.83469	6.84367	6.87681	7.08358		-1.41219	-1.64242	-1.73703	-3.08208		6.81575e-06	3.05459e-09	1.90054e-10	2.24471e-20
SNOWBALL_043152_st	ARHGEF6	329686		4.3469	4.36132	4.31356	4.25798	4.73452	4.84471	4.81655	4.94327	4.77781		-1.41207	-1.371	-1.54725	-1.43379		1.25604e-06	6.55798e-06	7.45647e-09	5.32392e-07
SNOWBALL_001540_st	BMPR1B	289978		5.05428	3.65505	3.63524	3.96616	5.2687	5.55207	4.7648	5.0068	5.08805		-1.41205	-2.15807	-2.5875	-2.17632		0.00456888	1.5176e-08	6.56953e-11	1.17236e-08
SNOWBALL_026568_st	BCS1L	313316		7.34791	6.62869	6.80498	7.27024	7.39939	7.84536	6.98232	7.00901	6.99045		-1.41172	-1.27777	-1.15191	1.21401		1.1056e-06	0.000272445	0.0349977	0.00356741
SNOWBALL_039994_st	CRIP2	326537		5.81659	4.76174	4.93193	4.91476	6.24628	6.31387	5.94081	5.86977	5.63818		-1.41155	-2.26432	-1.91566	-1.6511		0.000103901	3.143e-13	2.3198e-10	1.27743e-07
SNOWBALL_028843_st	PCM1	315397		4.638	4.39499	4.50872	4.51525	4.69191	5.13527	4.91728	4.91159	5.08258		-1.41154	-1.43623	-1.32214	-1.48178		0.00067853	0.000375579	0.00558577	0.000126087
SNOWBALL_013292_st	RGS7	301115		5.85684	4.67233	4.72914	4.85425	5.47581	6.35403	5.23635	5.27878	5.27447		-1.41146	-1.47838	-1.46372	-1.33814		9.86092e-06	9.70734e-07	1.60197e-06	0.000132966
SNOWBALL_040843_st	GLIS3	327385		6.37535	5.35691	5.25247	4.75093	6.6018	6.87115	6.42904	6.36779	6.44656		-1.4101	-2.10253	-2.16642	-3.23917		9.53347e-05	4.17589e-12	1.29257e-12	1.44412e-18
SNOWBALL_030423_st	PHF19	316976		6.49522	4.52847	5.12657	5.08943	6.20852	6.99074	5.79535	5.88008	5.98634		-1.40983	-2.4064	-1.6859	-1.86207		9.78691e-05	2.61179e-14	4.35422e-08	6.16382e-10
SNOWBALL_026425_s_st	CD46	313187		8.65729	7.82723	7.86541	7.6664	9.49184	9.15272	9.16274	9.01742	8.9467		-1.40974	-2.52365	-2.22223	-2.42891		4.34139e-07	1.12434e-19	1.92714e-17	4.96111e-19
SNOWBALL_028054_st	PUS7	314608		6.95397	6.57188	6.53899	6.61817	6.7105	7.44918	6.5467	6.66845	6.66464		-1.40953	1.0176	-1.09389	-1.03273		2.78063e-07	0.822512	0.164432	0.660668
SNOWBALL_024531_s_st	NUP133	311506		6.55052	6.0754	6.01537	6.20273	6.4104	7.04548	6.31507	6.21485	6.46406		-1.40929	-1.18072	-1.14828	-1.19858		4.80413e-05	0.0459516	0.101921	0.0286925
SNOWBALL_000263_s_st	DLG1	288744		7.54296	7.6171	7.5077	7.5403	8.06362	8.03792	7.93206	7.83582	7.75663		-1.40929	-1.24398	-1.25538	-1.16177		1.73281e-05	0.00465738	0.00321292	0.0553494
SNOWBALL_012893_s_st	TRAF5	300738		3.35413	3.06697	3.24201	3.31047	3.23939	3.8489	3.16676	3.16262	3.19433		-1.40909	-1.07162	1.05657	1.08383		0.00581851	0.636605	0.713936	0.575456
SNOWBALL_026556_st	SREK1IP1	313304		6.31829	5.86006	5.94953	5.96553	6.26929	6.81302	6.39497	6.33014	6.12343		-1.40906	-1.44885	-1.3019	-1.11566		0.00103421	0.000415709	0.0113064	0.332842
SNOWBALL_025694_st	KDELR2	312533		7.66077	7.81269	7.83001	7.77661	7.87445	8.15535	7.96368	7.76292	7.72075		-1.40892	-1.11032	1.0476	1.03948		6.43142e-06	0.168251	0.58068	0.652739
SNOWBALL_015567_st	SLMAP	303263		8.55072	7.21789	7.49167	7.4963	8.18703	9.04495	8.03934	7.95855	7.80703		-1.40857	-1.76718	-1.38212	-1.24033		8.94419e-08	1.03418e-13	3.02932e-07	0.000278751
SNOWBALL_011743_st	SPRY1	299640		6.57138	9.40911	10.0892	10.6409	8.65393	7.06513	8.77601	8.8536	9.41894		-1.40811	1.5509	2.3547	2.33263		0.000742331	2.46529e-05	6.17341e-12	8.5131e-12
SNOWBALL_034518_st	ZMYM3	321067		4.39245	4.23896	4.02416	4.41398	4.82839	4.88605	4.77717	4.80761	4.89808		-1.40794	-1.45217	-1.72125	-1.39871		0.000571997	0.000191913	3.2416e-07	0.000718242
SNOWBALL_001617_x_st	ARHGAP6	290055		4.14673	4.04008	4.02378	3.86187	4.50421	4.6403	4.49393	4.36207	4.43164		-1.40793	-1.36969	-1.26426	-1.48429		6.49478e-05	0.000210598	0.0050949	6.34511e-06
SNOWBALL_017803_st	PRIMPOL	305402		4.84051	4.15129	4.06528	4.19721	4.62537	5.33394	4.66597	4.59401	4.60874		-1.40779	-1.42867	-1.44266	-1.33009		1.98552e-05	9.82088e-06	6.14745e-06	0.000278344
SNOWBALL_005152_st	ANXA4	293453		7.46048	7.93889	8.17497	8.65162	8.438	7.95388	8.55409	8.52329	8.74175		-1.40777	-1.53177	-1.27308	-1.06447		5.27491e-06	6.28793e-08	0.000817991	0.433966
SNOWBALL_042101_st	INCENP	328639		6.68612	5.87346	5.91282	6.14659	6.662	7.17937	6.17802	6.24795	6.28622		-1.40762	-1.23504	-1.26148	-1.10162		8.89953e-08	0.000349799	9.69754e-05	0.107413
SNOWBALL_027979_st		314533		5.97421	5.38813	5.43614	5.65209	6.63921	6.46733	6.03628	6.02361	6.09242		-1.40749	-1.56716	-1.50261	-1.35691		0.00798322	0.000539887	0.00161684	0.0181693
SNOWBALL_046702_st	ARHGEF6	333219		4.39994	4.1103	3.88473	3.8716	5.07091	4.89303	4.88903	5.04667	4.98466		-1.40745	-1.71562	-2.23757	-2.16305		0.000156552	3.95741e-08	9.28967e-13	3.34949e-12
SNOWBALL_024723_s_st	GHITM	311672		6.58317	6.08447	6.44656	6.59179	6.78304	7.07582	6.56048	6.5194	6.3952		-1.40702	-1.39089	-1.05178	1.14599		9.84134e-05	0.000158941	0.615686	0.125164
SNOWBALL_016511_s_st	WSB2	304182		7.85953	7.16825	7.26567	7.38578	8.51373	8.35205	8.14781	8.12702	8.0642		-1.4069	-1.97186	-1.81674	-1.60039		7.91424e-11	1.72112e-20	1.59099e-18	5.01859e-15
SNOWBALL_011511_st	NPFFR2	299418		3.42452	2.8915	2.97641	3.18114	3.37654	3.91704	3.26064	3.23845	3.18834		-1.4069	-1.29158	-1.19917	-1.005		0.00332161	0.028662	0.131013	0.974797
SNOWBALL_038692_st		325236		5.33948	4.40606	4.65064	4.93772	5.71794	5.83169	5.44946	5.37484	5.19429		-1.4066	-2.06108	-1.65198	-1.19464		0.00373088	2.90387e-08	3.35119e-05	0.145449
SNOWBALL_012258_st	ACER3	300124		7.86595	10.8157	10.8133	11.0375	9.24663	8.35779	9.38301	9.44262	9.71742		-1.40624	2.69959	2.58595	2.49686		4.08095e-06	4.37273e-19	2.05133e-18	7.53758e-18
SNOWBALL_008750_st	SNRPD1	296893		7.17033	6.47177	6.44697	6.72569	6.86286	7.66187	6.5513	6.62603	6.71521		-1.40594	-1.05667	-1.13215	1.00729		1.67427e-06	0.464335	0.0696244	0.935059
SNOWBALL_014715_st	LOC102158372	302459		6.37624	4.85969	5.07792	5.37603	6.15131	6.86778	5.91576	5.84848	5.89929		-1.40594	-2.07926	-1.70593	-1.4372		4.37973e-07	2.85496e-16	5.81338e-12	1.16857e-07
SNOWBALL_021168_st	CDC25B	308530		6.91638	5.095	5.11917	5.14206	6.47868	7.40781	6.08776	6.0643	6.21281		-1.40584	-1.98998	-1.92536	-2.10053		0.000684817	1.76008e-09	5.98142e-09	2.44691e-10
SNOWBALL_019887_st	2007-09-01	307371		9.72266	9.18241	9.29354	9.19624	9.93019	10.214	10.0043	9.91709	9.8688		-1.40573	-1.76769	-1.54066	-1.5939		8.99985e-12	5.10762e-19	5.8862e-15	4.90465e-16
SNOWBALL_013913_st	DOCK9	301695		7.39969	6.00679	6.3784	6.55373	8.16424	7.89063	7.68955	7.61595	7.29394		-1.40536	-3.2104	-2.35798	-1.67042		8.33325e-09	2.81236e-26	2.23087e-21	8.74897e-14
SNOWBALL_028720_st	VPS36	315274		5.69006	5.43703	5.60334	5.70579	6.24182	6.18095	6.4959	6.55159	6.52628		-1.40531	-2.0833	-1.92954	-1.766		8.40443e-05	3.47176e-12	8.07873e-11	3.58181e-09
SNOWBALL_023732_st	REM1	310790		6.55567	5.48914	5.51999	5.39449	6.35581	7.04639	6.25097	6.22825	5.92941		-1.40514	-1.69563	-1.63383	-1.44886		0.000580172	5.23697e-07	2.17776e-06	0.000195731
SNOWBALL_002360_st	AKIRIN2	290782		6.47804	5.86094	6.10168	6.31151	6.77874	6.9685	6.38455	6.26094	6.25798		-1.40489	-1.43755	-1.11671	1.0378		7.33583e-08	1.64262e-08	0.0591006	0.577529
SNOWBALL_046997_st	HMCN1	333514		5.76027	5.15729	5.20013	5.69914	6.16256	6.25072	6.13476	6.17957	6.39981		-1.40488	-1.96902	-1.9717	-1.62526		0.000564253	1.63219e-09	1.55074e-09	2.52452e-06
SNOWBALL_002732_st	PPIP5K1	291149		4.20467	4.50463	4.35999	4.51912	4.96673	4.69393	4.58082	4.45354	4.4706		-1.40373	-1.05423	-1.06699	1.0342		2.36607e-06	0.492401	0.386748	0.678877
SNOWBALL_019424_st	DSN1	306930		6.24495	5.39507	5.61691	5.89774	5.70539	6.73372	5.78855	5.84855	5.80448		-1.40325	-1.31356	-1.17417	1.06678		0.000257986	0.00291663	0.0865945	0.536944
SNOWBALL_019800_st	CAV1	307286		10.777	9.94189	10.4426	9.99479	10.7355	11.2654	10.1522	10.0738	9.91208		-1.40286	-1.15694	1.29127	1.05901		1.5743e-05	0.0577288	0.000783631	0.503831
SNOWBALL_030526_st	SMAD2	317079		6.81087	6.92656	6.67718	6.61614	7.13051	7.29906	7.38833	7.44526	7.49744		-1.40268	-1.37723	-1.70299	-1.84203		5.20615e-05	0.000117017	7.13371e-09	2.11198e-10
SNOWBALL_015683_st	THUMPD3	303379		7.48724	7.17557	7.08467	7.1815	7.69214	7.97543	7.7265	7.58964	7.58344		-1.40268	-1.46503	-1.41909	-1.32128		9.2328e-09	4.37182e-10	4.05148e-09	6.71489e-07
SNOWBALL_021481_st	EPSTI1	308815		4.30731	5.41893	5.18656	5.09833	4.78143	4.79515	5.08026	4.67903	4.91656		-1.40234	1.26458	1.42161	1.13428		0.000186912	0.00850226	0.00010836	0.177058
SNOWBALL_035920_st		322468		5.14341	5.93031	5.42908	5.41748	5.35717	5.63108	5.61531	5.68515	5.70442		-1.40218	1.24401	-1.19422	-1.22005		1.34235e-05	0.00354472	0.0180515	0.00788569
SNOWBALL_035056_st	OXR1	321605		6.34837	5.76927	6.21328	6.01929	6.38876	6.83591	6.42019	6.31542	6.21155		-1.40205	-1.57017	-1.07337	-1.14255		0.0013208	2.96175e-05	0.557194	0.230678
SNOWBALL_035029_st	CEBPG	321578		6.33905	6.17098	6.30434	6.16808	6.42851	6.82627	6.78904	6.78396	6.67533		-1.40173	-1.53481	-1.39437	-1.42134		0.000592255	2.14553e-05	0.000711857	0.000362752
SNOWBALL_029743_st	ATF6	316296		9.3493	8.78346	8.91778	8.86141	9.68021	9.8364	9.63165	9.602	9.1317		-1.40162	-1.80025	-1.60684	-1.20605		5.97905e-05	7.00539e-10	1.19737e-07	0.0232094
SNOWBALL_028709_st	CDK6	315263		6.90022	5.06066	5.16599	5.36877	6.52566	7.38722	6.2383	6.21301	6.09452		-1.40153	-2.26206	-2.06626	-1.65376		0.000280792	1.60736e-12	4.80653e-11	3.63689e-07
SNOWBALL_002372_s_st	MICAL1	290794		6.47067	5.5806	5.61341	5.8144	7.03037	6.95739	6.58539	6.62673	6.6326		-1.40126	-2.00666	-2.01855	-1.7632		9.43448e-06	1.99846e-13	1.53805e-13	8.2139e-11
SNOWBALL_033403_st	MKL2	319954		6.30384	6.39562	6.59931	6.65709	5.9165	6.79052	6.80741	6.77336	6.6338		-1.40123	-1.33034	-1.12823	1.01627		0.00107377	0.00545394	0.272544	0.904207
SNOWBALL_012254_st	PGM2L1	300120		6.3593	5.049	5.32739	5.25469	6.58883	6.84546	5.8548	5.87161	5.75316		-1.40072	-1.74811	-1.45823	-1.41272		0.000103759	6.32107e-09	1.85367e-05	7.23364e-05
SNOWBALL_032404_st	TBL1XR1	318955		6.74318	6.54779	6.36052	6.12459	6.77092	7.22894	6.98022	6.85899	6.6417		-1.40033	-1.3495	-1.41271	-1.43109		0.00202742	0.0059196	0.0015562	0.00104948
SNOWBALL_010167_st	ARHGAP5	298185		7.6251	7.22046	7.27253	7.14653	8.20646	8.11081	7.97981	7.92983	7.66963		-1.40027	-1.69273	-1.57713	-1.43704		8.4598e-05	1.81767e-08	4.3368e-07	2.74677e-05
SNOWBALL_005657_s_st	NCOA2	293928		7.19153	7.43322	7.10036	6.97184	7.92642	7.67715	7.89922	7.81708	7.84068		-1.40019	-1.38127	-1.64344	-1.8262		7.58636e-10	2.18046e-09	8.25084e-15	1.33852e-17
SNOWBALL_012932_st	HMCN1	300776		5.98632	5.09963	5.27517	5.83726	6.37026	6.47149	6.31153	6.42931	6.57132		-1.39975	-2.31642	-2.22552	-1.66331		0.000433323	1.71029e-12	7.21252e-12	5.40728e-07
SNOWBALL_029941_st		316494		6.89524	6.5854	6.30479	6.4016	6.55959	7.38024	6.88728	6.65056	6.46782		-1.39958	-1.23275	-1.27083	-1.04697		0.00199234	0.0575485	0.0281994	0.727304
SNOWBALL_023475_st	LOC106505583	310560		3.97632	3.5871	3.49849	3.43839	3.94785	4.46105	3.83189	3.83335	3.72473		-1.39933	-1.18492	-1.26125	-1.21954		5.83954e-06	0.0169686	0.00111014	0.00511252
SNOWBALL_002954_st	MAP1A	291364		7.56576	5.32625	5.75884	5.80911	8.09551	8.0503	7.74101	7.73555	7.55906		-1.39914	-5.33233	-3.93594	-3.36347		2.77324e-05	9.04665e-26	1.45468e-22	1.1802e-20
SNOWBALL_005034_st	AFTPH	293340		7.1549	6.63946	6.61383	6.75583	7.60544	7.63935	7.55904	7.33506	7.466		-1.39905	-1.89157	-1.64859	-1.636		3.09975e-10	5.27272e-19	2.05577e-15	3.40827e-15
SNOWBALL_002169_st	STX11	290594		5.60485	6.25028	6.60126	6.69794	6.74177	6.08929	5.74896	5.58443	5.40387		-1.39905	1.4155	2.02347	2.45219		0.00243727	0.00172868	1.2736e-08	2.35101e-11
SNOWBALL_046700_st	NFIX	333217		7.31219	7.58447	7.31027	7.09	8.48428	7.79654	8.27563	8.26664	8.18673		-1.39896	-1.61459	-1.94042	-2.13869		5.33193e-05	7.15896e-08	1.84132e-11	3.18245e-13
SNOWBALL_025756_st	NUCKS1	312588		8.38008	7.72482	7.72037	7.82372	8.48503	8.86441	8.41203	8.34217	8.31043		-1.39893	-1.61017	-1.53879	-1.40125		1.96739e-09	9.39767e-14	1.99471e-12	1.73733e-09
SNOWBALL_028236_st	IBTK	314790		5.0968	4.30954	4.32465	4.51513	5.43404	5.58111	5.10124	5.03871	5.06359		-1.39892	-1.73111	-1.64041	-1.46252		0.000196247	2.63392e-08	2.57076e-07	3.23088e-05
		307768		8.18231	9.29447	9.54357	9.52232	8.74656	8.66642	8.82326	8.81207	9.1178		-1.39872	1.38628	1.66036	1.32364		2.28958e-08	4.25581e-08	3.06696e-13	1.071e-06
SNOWBALL_021881_s_st		309203		4.57377	4.15934	4.00617	3.9766	6.49485	5.05772	5.61606	5.53208	5.60741		-1.39857	-2.74483	-2.87968	-3.09686		0.00760927	3.02667e-11	8.0393e-12	1.1271e-12
SNOWBALL_015585_st	TMEM43	303281		7.86371	7.10226	7.22049	7.24034	8.81276	8.34714	8.47878	8.45706	8.47632		-1.39807	-2.59641	-2.35638	-2.35541		1.23458e-09	1.54847e-24	8.09944e-23	8.23886e-23
SNOWBALL_015579_st	ARL6IP5	303275		9.98867	9.93201	9.67645	9.6821	10.3515	10.4719	10.6736	10.5921	10.4339		-1.39787	-1.67198	-1.88646	-1.68392		3.19638e-09	1.45032e-14	1.29597e-17	9.31366e-15
SNOWBALL_004161_st	CTNNAL1	292495		5.16305	5.247	5.51121	5.57079	6.11695	5.64567	6.43858	6.34523	6.63299		-1.39727	-2.28404	-1.78266	-2.08811		1.64577e-05	1.89922e-15	9.53298e-11	7.61707e-14
SNOWBALL_001984_st	BRCC3	290409		6.11456	6.52191	6.46142	6.6664	6.58416	6.59702	6.73605	6.83183	6.93898		-1.39712	-1.16001	-1.29272	-1.20797		5.69691e-07	0.017696	5.87166e-05	0.00249199
SNOWBALL_008100_st	TDRD12	296254		5.10722	5.17331	4.75758	5.11675	5.2608	5.58948	5.56066	5.3386	5.64665		-1.39693	-1.30798	-1.49591	-1.44383		0.00278662	0.0164808	0.000358509	0.0010583
SNOWBALL_021520_s_st	BTD	308853		5.8986	5.9368	6.02892	6.11222	6.37587	6.38058	6.33263	6.2207	6.28756		-1.39666	-1.3157	-1.14217	-1.12924		1.50792e-05	0.000273615	0.0807028	0.113311
SNOWBALL_029214_st	OSMR	315767		5.35793	7.24067	7.01567	7.26611	7.33958	5.83976	7.66662	7.79606	8.1496		-1.39651	-1.34346	-1.71759	-1.84483		0.000773939	0.00281778	3.64976e-07	2.39795e-08
SNOWBALL_035943_st		322491		4.92219	4.82556	4.90586	4.65488	5.13049	5.40395	4.76703	4.95466	4.92148		-1.39645	1.04141	-1.0344	-1.20297		0.00882937	0.798274	0.833669	0.164797
SNOWBALL_029006_st		315560		6.40387	6.29289	6.43251	6.41792	6.63503	6.88562	6.7058	6.63488	6.49496		-1.39643	-1.33137	-1.15058	-1.05485		4.98657e-05	0.000412919	0.0878399	0.563675
SNOWBALL_036240_st	DICER1	322788		5.30862	5.55729	5.32762	4.8802	5.14572	5.79025	5.56642	5.50664	5.31629		-1.39632	-1.00635	-1.13211	-1.35293		0.00518333	0.968796	0.339504	0.0114455
SNOWBALL_011971_st	LOC110255360	299859		2.56373	2.7892	2.56929	2.73775	3.70461	3.04528	4.34778	4.18579	4.15918		-1.39624	-2.94563	-3.06629	-2.67851		0.0089493	6.82935e-12	2.33594e-12	9.236e-11
SNOWBALL_003404_st		291799		8.21475	7.66869	7.82986	7.96607	8.33142	8.69607	8.13017	8.06749	7.90644		-1.39602	-1.37695	-1.17906	1.04219		4.32112e-06	9.07801e-06	0.0176317	0.608961
SNOWBALL_005789_s_st	RAD54B	294053		5.11028	3.53917	3.38978	3.84235	4.54815	5.59144	4.33755	4.51998	4.33518		-1.39587	-1.73914	-2.18889	-1.4072		0.000639099	1.54822e-07	2.62259e-11	0.000480375
SNOWBALL_000050_st	LGALS3	288537		10.2369	8.50445	8.55691	8.63259	10.9643	10.7181	10.864	10.9019	11.0426		-1.39584	-5.13196	-5.0806	-5.31469		6.04828e-06	5.64297e-27	7.0949e-27	2.54959e-27
SNOWBALL_038036_st	MAP3K20	324584		5.1935	5.15923	4.98485	4.95287	5.37281	5.6743	5.56648	5.46009	5.52963		-1.39552	-1.32616	-1.39015	-1.49149		0.000649105	0.0036464	0.000743117	5.784e-05
SNOWBALL_005816_st	PMF1	294080		6.50493	4.98858	5.24307	5.46544	5.95554	6.98573	5.47903	5.61822	5.42785		-1.39551	-1.40487	-1.29698	1.0264		0.00118321	0.000951164	0.011156	0.840868
SNOWBALL_011720_st	COQ2	299619		7.39012	7.00162	6.89715	7.13261	7.32401	7.87087	7.22363	7.22628	7.14116		-1.39547	-1.16635	-1.25626	-1.00594		1.17138e-07	0.00762723	0.000103977	0.938448
SNOWBALL_008104_st	PDCD5	296258		7.83753	7.26943	7.12724	7.24905	7.34732	8.31826	7.43276	7.43554	7.36829		-1.39545	-1.11987	-1.23825	-1.08616		4.2036e-06	0.111238	0.00199836	0.262146
SNOWBALL_011452_st	VAT1L	299360		6.64708	6.13323	6.16371	6.4496	6.48023	7.12778	6.4097	6.28926	6.37555		-1.39542	-1.21123	-1.09092	1.05267		8.23994e-08	0.000785671	0.139224	0.414063
SNOWBALL_015757_s_st	STAG1	303453		4.37032	4.50443	4.41275	4.31868	4.69984	4.85058	4.95558	4.8452	4.78795		-1.39499	-1.36714	-1.34952	-1.38441		0.00949569	0.014981	0.0198912	0.011302
SNOWBALL_000463_st	ZFP64	288942		5.93736	5.30777	5.40824	5.81626	6.15967	6.41748	6.13583	6.02531	6.03708		-1.39485	-1.7753	-1.53376	-1.1654		3.34513e-06	7.62213e-12	1.76041e-08	0.0252977
SNOWBALL_007531_st	CCDC77	295707		5.04093	4.57877	4.60671	4.87828	4.89281	5.52058	4.71714	4.76133	4.82998		-1.3944	-1.10066	-1.11313	1.03404		0.00065109	0.365713	0.305047	0.779863
SNOWBALL_014288_s_st	TANC2	302049		6.87592	5.16105	5.32001	5.39075	7.97086	7.35525	7.46704	7.43319	7.32894		-1.39409	-4.94509	-4.32643	-3.83225		1.29097e-07	7.30222e-30	1.99046e-28	5.09349e-27
SNOWBALL_006527_st	LOC106506133	294759		5.14172	5.29335	5.10275	5.30187	5.51436	5.6201	5.68057	5.53681	5.8233		-1.39317	-1.30787	-1.35103	-1.43538		0.000186034	0.0021734	0.000631284	5.46465e-05
SNOWBALL_021407_st	C1H15orf41	308742		5.67075	4.92949	5.05644	5.16785	5.59765	6.14912	5.52062	5.51885	5.57729		-1.39316	-1.50643	-1.37784	-1.32817		1.36175e-05	2.5106e-07	2.37492e-05	0.000145411
SNOWBALL_012178_st	FOLR2	300047		7.84377	7.77897	7.16362	6.2914	8.62601	8.32209	9.3115	9.26005	9.15652		-1.39312	-2.89292	-4.27649	-7.28596		0.000819547	3.83934e-15	8.6818e-20	1.02936e-24
SNOWBALL_029577_st	CHST1	316130		3.01589	3.27029	3.58589	3.89463	3.21732	3.49391	3.08052	2.99405	2.77315		-1.39283	1.14058	1.50717	2.1757		0.00404474	0.288069	0.000420591	3.15691e-09
SNOWBALL_018041_s_st	PARD3B	305639		5.91967	6.51263	6.41246	6.37485	6.94648	6.39766	7.24773	7.32742	7.24807		-1.3928	-1.66451	-1.88551	-1.83174		0.000117458	4.51635e-08	1.96443e-10	6.77715e-10
SNOWBALL_038180_st	AUTS2	324728		3.42803	4.56956	4.44371	4.27093	4.36112	3.90591	4.39078	4.61261	4.56447		-1.39269	1.13193	-1.1242	-1.22565		0.00453295	0.327545	0.358573	0.0885332
SNOWBALL_029050_st	PPP2R3A	315603		2.80192	2.83589	2.68746	2.63752	3.15354	3.27969	3.20707	3.20439	3.29144		-1.39258	-1.29341	-1.4309	-1.57345		0.000831333	0.00905806	0.000322829	9.8498e-06
SNOWBALL_025790_st	ARF3	312621		7.25444	6.85419	7.03368	7.19312	7.82171	7.73182	7.69794	7.61144	7.61562		-1.39221	-1.7947	-1.49253	-1.34025		1.07947e-05	2.52525e-11	2.91038e-07	7.44045e-05
SNOWBALL_013528_st	FAM171A1	301344		8.30124	8.95343	8.97814	9.26146	9.55223	8.77852	9.52938	9.62688	9.63547		-1.39212	-1.49066	-1.5678	-1.29595		2.79239e-07	3.80514e-09	1.74248e-10	2.50451e-05
SNOWBALL_011301_st	CC2D2A	299215		4.75696	3.67057	3.72331	4.1541	5.24644	5.23424	5.26018	5.1374	4.99547		-1.39211	-3.00968	-2.66491	-1.79175		0.00102801	2.09497e-15	8.92232e-14	1.02924e-07
SNOWBALL_037287_st	ARHGEF10	323835		6.22315	5.9757	6.03681	6.31071	6.64004	6.70036	6.65503	6.6927	6.94984		-1.39206	-1.6014	-1.5756	-1.55738		4.09014e-07	8.15341e-11	2.12024e-10	4.23121e-10
SNOWBALL_005783_st	TRAM1	294047		9.3391	8.88622	8.90474	8.93978	9.72477	9.81621	9.69336	9.72713	9.64513		-1.39196	-1.74973	-1.76833	-1.63054		5.39277e-07	8.18493e-13	4.63964e-13	4.15851e-11
SNOWBALL_004641_st	PDCL3	292953		7.4007	6.51236	6.52107	6.65446	7.30703	7.87718	7.04931	7.01426	7.04797		-1.39135	-1.45089	-1.40756	-1.31359		3.19985e-07	2.30443e-08	1.54355e-07	1.17532e-05
SNOWBALL_046851_st	CNTRL	333368		6.03343	5.87745	5.78343	6.03618	6.24215	6.50905	6.65292	6.70547	6.95411		-1.39051	-1.71175	-1.8948	-1.88941		0.000279693	5.17913e-08	7.7414e-10	8.69239e-10
SNOWBALL_020995_s_st	TNFRSF12A	308388		9.35865	7.75961	7.91371	8.25255	8.91506	9.8342	8.43553	8.64261	8.41274		-1.39045	-1.59763	-1.65738	-1.11743		0.000382462	1.51832e-06	3.36681e-07	0.257292
SNOWBALL_021882_s_st	CIPC	309204		5.10898	4.86123	4.88068	5.05784	5.71573	5.58439	5.59908	5.55834	5.58895		-1.39032	-1.6677	-1.59955	-1.44503		0.00429542	1.83078e-05	6.87573e-05	0.00146648
SNOWBALL_038314_st	ALG14	324862		4.46027	4.49167	4.45834	4.62947	4.7982	4.93566	5.07056	4.94856	4.99011		-1.3903	-1.49371	-1.40466	-1.284		0.00267456	0.000296639	0.0019759	0.0232123
SNOWBALL_022391_st	TRNAU1AP	309697		5.17306	5.24153	5.34392	5.32475	4.75259	5.64834	5.31283	5.24029	5.26098		-1.39019	-1.05066	1.07447	1.04519		1.32012e-05	0.555125	0.368241	0.602635
SNOWBALL_042312_st	SETBP1	328849		4.46904	4.52823	4.51162	4.62254	4.85779	4.94426	6.02596	5.83114	5.45805		-1.39013	-2.82398	-2.49582	-1.78448		0.00872238	1.33817e-11	4.38951e-10	9.38631e-06
SNOWBALL_031434_st	ANKRD33B	317987		5.68593	5.84728	5.87805	5.51839	5.52184	6.16112	4.94199	4.70896	4.53679		-1.39011	1.87293	2.2487	1.97466		7.19195e-05	8.81475e-11	4.49939e-14	8.99318e-12
SNOWBALL_022666_st	XPO1	309912		8.08984	7.92424	7.9955	7.79233	7.74775	8.56475	7.56541	7.45631	7.36212		-1.38984	1.28239	1.45316	1.34743		7.4792e-05	0.00225909	1.00063e-05	0.000290164
SNOWBALL_013252_st	DUSP10	301075		5.00904	6.76502	6.52942	6.30668	5.69829	5.48395	4.80132	4.74019	5.01035		-1.38984	3.9006	3.4563	2.45603		0.00985779	5.25225e-15	1.01759e-13	1.03712e-09
SNOWBALL_017830_st	MAP3K20	305429		7.28427	6.90438	6.69322	6.62269	7.35651	7.75911	7.53271	7.4683	7.3567		-1.38976	-1.54578	-1.71128	-1.66325		5.41222e-05	3.68869e-07	3.07244e-09	1.15993e-08
SNOWBALL_028002_st	GNG2	314556		3.44779	5.75155	5.78467	5.7627	4.31709	3.9225	4.05237	3.7865	4.35403		-1.38963	3.24716	3.99493	2.65493		0.00514954	4.1037e-14	2.07022e-16	1.19283e-11
SNOWBALL_045517_st	RGS20	332045		5.30455	4.54297	4.40688	4.70111	4.6622	5.77921	4.53417	4.34298	4.17193		-1.3896	1.00612	1.04529	1.44311		0.00796492	0.971021	0.771901	0.00310776
SNOWBALL_001075_st	SLA-2,SLA-3	289542		6.43647	7.08212	6.78278	6.47833	6.89134	6.91088	7.12106	7.10085	7.27624		-1.38936	-1.02736	-1.24666	-1.73859		4.81273e-06	0.747464	0.00136404	2.77842e-11
SNOWBALL_007781_st	BID	295946		6.77927	6.98532	6.95409	7.07237	6.78947	7.2536	6.65094	6.6726	6.7963		-1.38927	1.26084	1.21545	1.21089		5.62478e-06	0.000865872	0.00482208	0.00569924
SNOWBALL_002138_st	HIVEP2	290563		7.45398	6.58254	6.73023	6.91186	8.76047	7.92827	8.30317	8.18304	8.34364		-1.38924	-3.29579	-2.73741	-2.69781		3.59964e-06	1.33605e-22	5.82906e-20	9.75041e-20
SNOWBALL_030791_st		317344		5.50024	6.23375	6.25381	6.32578	6.56696	5.97432	6.37939	6.26931	6.29622		-1.38903	-1.10622	-1.0108	1.0207		6.80378e-05	0.238637	0.919421	0.841228
SNOWBALL_017370_s_st	TRIM8	305018		6.222	6.82945	6.79627	6.72399	7.13277	6.69598	6.82131	6.77144	6.72568		-1.38893	1.00566	1.01736	-1.00117		1.49927e-09	0.928101	0.767324	0.985533
SNOWBALL_008584_st	IL4I1,NUP62	296731		6.02248	5.35602	5.38402	5.49531	5.82418	6.49641	5.45653	5.44242	5.40705		-1.38889	-1.07214	-1.04131	1.06309		5.21518e-05	0.428866	0.667208	0.494504
SNOWBALL_015203_st	CMTM7	302903		4.96908	6.08859	5.59394	5.34891	6.35692	5.44239	6.05652	6.09258	6.2237		-1.3883	1.02248	-1.41288	-1.83374		0.00027827	0.84437	0.00013884	2.59369e-09
SNOWBALL_000628_st	MPPED2	289102		4.11355	4.10925	4.16659	4.06016	4.60207	4.58676	4.50916	4.44559	4.4577		-1.38819	-1.31942	-1.21335	-1.31726		0.000195111	0.00144958	0.0267056	0.00154284
SNOWBALL_023298_st	FYN	310410		5.97474	6.94689	6.49012	6.48113	7.11702	6.44785	7.44367	7.7244	8.14042		-1.38809	-1.41106	-2.35264	-3.15861		0.000307293	0.000161524	1.97707e-13	1.20817e-17
SNOWBALL_022410_st	EMP2	309715		5.49505	4.5451	4.84624	4.74184	5.29057	5.96791	4.61299	4.64123	4.62606		-1.38785	-1.04818	1.1527	1.08356		0.00408118	0.734426	0.241242	0.538722
SNOWBALL_033051_st	ARHGAP32	319602		5.28309	5.63992	5.69879	5.68424	5.80738	5.75569	5.80934	5.99575	6.19548		-1.38761	-1.1246	-1.22855	-1.42528		8.3831e-06	0.105561	0.00354244	2.02307e-06
SNOWBALL_002268_st	SRSF12	290693		5.88505	5.24839	5.24608	5.43093	5.58656	6.35764	5.46954	5.57531	5.5983		-1.3876	-1.16566	-1.25634	-1.12302		0.000119073	0.0720231	0.00634155	0.185816
SNOWBALL_035205_st	NAV3	321753		6.37944	5.33223	5.87867	5.95234	7.21236	6.85201	6.79225	6.66889	6.42058		-1.38758	-2.75111	-1.72934	-1.38342		0.00010268	5.70355e-17	5.00115e-09	0.000116955
SNOWBALL_037003_st	FAM135A	323551		5.84118	5.46146	5.38465	5.45144	6.31581	6.31342	6.20695	6.30757	5.97087		-1.38726	-1.67654	-1.89594	-1.43339		0.00092882	8.49442e-07	7.74374e-09	0.000296701
SNOWBALL_031582_st	PCM1	318135		8.87942	8.55216	8.47307	8.44698	8.85931	9.35145	8.97327	8.99368	8.97981		-1.38706	-1.33896	-1.43456	-1.44676		1.83859e-08	2.33842e-07	1.67833e-09	9.26327e-10
SNOWBALL_035762_st	ELK4	322310		5.82871	7.00204	7.47674	7.45461	6.72257	6.30051	6.89764	6.89725	7.04682		-1.38684	1.07505	1.49432	1.32665		6.1276e-07	0.269344	6.30743e-09	9.29406e-06
SNOWBALL_005304_st	SMYD5	293596		6.99735	6.60789	6.74576	6.8836	7.06744	7.46897	6.91809	6.92357	6.90906		-1.38667	-1.23988	-1.13116	-1.0178		8.16556e-06	0.00225778	0.0866979	0.843216
SNOWBALL_017873_st	TANC1	305472		6.72387	6.8798	6.82509	7.12363	7.62939	7.19541	7.50444	7.48091	7.45872		-1.38659	-1.54183	-1.57551	-1.26146		2.37043e-13	2.44905e-17	4.58707e-18	3.37212e-09
SNOWBALL_014854_st	RPA1	302588		7.91683	7.61239	7.56918	7.5635	7.80234	8.38801	7.76225	7.6656	7.79508		-1.38624	-1.10946	-1.06911	-1.17412		3.33403e-08	0.0552998	0.238936	0.00268771
SNOWBALL_021444_s_st	MAP4	308778		7.2457	7.22979	6.99093	6.94346	7.86369	7.71626	7.86965	7.80651	7.81585		-1.38565	-1.55818	-1.76	-1.8307		1.69877e-09	2.93758e-13	1.14984e-16	1.15803e-17
SNOWBALL_000660_st	NR3C1	289134		7.33668	7.56329	7.43023	7.55933	8.33379	7.80713	8.29621	8.20073	8.32308		-1.38554	-1.662	-1.70585	-1.6979		4.90482e-07	8.18907e-12	1.88356e-12	2.44498e-12
SNOWBALL_006230_s_st	LOC100738744	294478		7.96527	8.60434	8.75874	8.64249	7.85339	8.43571	7.45483	7.5366	7.68522		-1.38553	2.21837	2.33293	1.94162		1.84635e-05	3.35655e-15	4.45605e-16	1.05384e-12
SNOWBALL_014985_st	PFN1	302707		10.2033	9.53186	9.61416	9.7537	10.0634	10.6737	9.72128	9.70948	9.53608		-1.38545	-1.14031	-1.0683	1.16282		3.32672e-07	0.027627	0.30089	0.010978
SNOWBALL_047753_st	PANK2	334270		5.2459	5.20821	4.9976	5.14695	5.39361	5.71617	5.35647	5.42665	5.54976		-1.38537	-1.10823	-1.34635	-1.32208		0.00125601	0.349304	0.00316009	0.00555604
SNOWBALL_016007_s_st	FILIP1L	303698		7.85398	6.45742	6.95244	7.06306	8.25967	8.32425	8.08755	7.86505	7.91648		-1.38536	-3.09541	-1.88245	-1.80678		0.000738167	2.10099e-16	5.62016e-09	2.76813e-08
SNOWBALL_013149_st	FAM20B	300978		7.02067	6.41615	6.6189	6.73246	6.92501	7.49085	6.5891	6.55437	6.62618		-1.38529	-1.12736	1.04574	1.07645		1.8228e-05	0.113513	0.601334	0.359147
SNOWBALL_035657_st	2006-09-01	322205		5.245	4.59597	4.43223	4.70293	5.78796	5.71508	5.70187	5.55676	5.63428		-1.38519	-2.15233	-2.18031	-1.90706		0.00112756	1.01543e-10	6.4064e-11	8.50815e-09
SNOWBALL_023913_s_st	FKBP7	310959		8.41118	7.77427	7.39016	7.64917	8.85652	8.88096	8.90787	8.86373	8.74612		-1.3849	-2.19406	-2.77709	-2.13901		4.30406e-07	5.31365e-18	4.90569e-22	1.64661e-17
SNOWBALL_009953_st	SRSF3	297992		10.3661	10.0296	9.95533	10.0654	10.1128	10.8357	9.83763	9.839	9.82425		-1.38476	1.14235	1.08398	1.18191		2.62575e-05	0.0829924	0.321507	0.0269062
SNOWBALL_014467_st	LOC100625662	302223		5.39367	4.32675	4.44076	4.61899	4.87937	5.86327	4.81265	4.90559	4.77022		-1.38473	-1.40046	-1.38015	-1.11051		0.000551372	0.000363405	0.000622291	0.297881
SNOWBALL_006540_st	LOC100621389	294769		5.19986	4.83141	4.9547	4.9214	4.66151	5.66939	4.53024	4.59576	4.4913		-1.38467	1.23214	1.28248	1.34733		0.000210679	0.0161928	0.00407848	0.000630143
SNOWBALL_004407_st	ARPC1B	292722		6.21877	6.24886	6.31266	6.10993	6.75385	6.68826	6.84683	6.94899	6.82716		-1.38461	-1.51359	-1.55438	-1.64401		0.00655159	0.000586688	0.000271897	5.09459e-05
SNOWBALL_016195_s_st	FILIP1L	303872		6.94239	5.96125	6.26551	6.44384	7.33845	7.41131	7.17853	7.05664	7.09543		-1.38407	-2.32509	-1.73043	-1.5709		8.70299e-05	1.23432e-14	3.01244e-09	2.60816e-07
SNOWBALL_019832_s_st	LSM8	307318		4.97689	4.20679	4.13293	4.4874	4.65616	5.44566	4.57773	4.54228	4.61798		-1.38393	-1.2932	-1.32808	-1.09474		0.002301	0.0159507	0.00769186	0.446303
SNOWBALL_040100_st	MSN	326643		7.57889	6.19723	6.54426	6.57846	7.24363	8.04736	7.0184	6.94296	6.74427		-1.38365	-1.76684	-1.31832	-1.12179		1.16726e-06	9.05806e-13	2.07264e-05	0.072732
SNOWBALL_033156_st	CENPO	319707		5.59017	4.77541	4.76273	4.84332	5.23686	6.05849	4.90524	4.99741	4.70751		-1.38349	-1.09416	-1.17665	1.09871		0.00195139	0.440309	0.133171	0.416785
SNOWBALL_012250_st	POLD3	300116		7.25404	6.93285	7.01636	7.12074	7.16509	7.72235	6.98507	6.95507	6.95672		-1.38349	-1.03686	1.0434	1.12041		1.8993e-05	0.679397	0.621351	0.134871
SNOWBALL_002294_s_st	CASP8AP2	290719		6.24386	5.90678	5.91326	5.92273	5.95489	6.71207	6.12423	6.07	6.00324		-1.38339	-1.16267	-1.11477	-1.0574		1.21456e-05	0.0364662	0.142873	0.488857
SNOWBALL_029290_st	HIRIP3	315843		5.8912	5.78047	5.61799	5.61331	5.72246	6.35928	5.57751	5.71723	5.69972		-1.38326	1.15106	-1.07121	-1.06173		0.00024394	0.118328	0.484739	0.550006
SNOWBALL_047522_st	LOC102160336	334039		5.48188	5.47647	5.47626	5.41465	5.56102	5.94991	5.76836	5.82869	5.79381		-1.38322	-1.22425	-1.27672	-1.30058		4.84755e-05	0.00938312	0.0017429	0.000789245
SNOWBALL_025943_s_st	SERTAD3	312761		8.21815	7.65383	7.59733	7.75798	8.89787	8.68615	8.16712	8.12559	8.13636		-1.3832	-1.42729	-1.44219	-1.29989		0.000176526	4.69331e-05	3.00535e-05	0.00211543
SNOWBALL_037548_st	C3H16orf72	324096		7.60503	7.61781	7.41533	7.62357	8.21764	8.07301	7.76204	7.74584	7.66418		-1.38317	-1.10514	-1.25745	-1.02855		6.51298e-06	0.164083	0.00093127	0.736851
SNOWBALL_017995_st	CUL3	305594		6.85752	6.79393	6.63835	6.62	6.78032	7.32544	6.89657	6.72318	6.70893		-1.38311	-1.07374	-1.06057	-1.06358		5.17106e-06	0.335396	0.437338	0.412716
SNOWBALL_047476_st	2009-09-01	333993		7.08278	6.62289	6.73855	6.76668	7.05387	7.55065	6.84317	6.84472	6.90245		-1.38307	-1.16496	-1.07637	-1.09868		1.81738e-05	0.0385972	0.356937	0.224045
SNOWBALL_044383_st		330912		3.83285	3.08221	3.76585	3.8856	3.56521	4.30061	3.61932	3.58985	3.6153		-1.38296	-1.45107	1.12974	1.20606		0.000533234	8.60999e-05	0.213436	0.0461456
SNOWBALL_006495_st	SLC16A1	294730		8.28442	7.99787	8.19302	8.60169	9.06245	8.75209	8.82853	9.01523	9.04858		-1.38287	-1.77849	-1.76812	-1.3631		1.38843e-06	7.96777e-13	1.08497e-12	3.26714e-06
SNOWBALL_022135_st	KIAA1217	309450		4.3133	4.63308	4.84423	5.42894	5.06109	4.7805	5.28387	5.298	5.58109		-1.38243	-1.57003	-1.36962	-1.11122		0.00546985	0.000141702	0.00697652	0.414045
SNOWBALL_023310_s_st	SLC2A12	310422		4.5422	4.46701	4.18304	3.82294	5.76767	5.00933	5.65201	5.31564	5.85822		-1.38236	-2.27363	-2.19254	-4.09901		0.0049287	7.62239e-10	2.42103e-09	5.4323e-17
SNOWBALL_019859_s_st	JAZF1	307345		5.67138	5.10106	5.21706	5.25569	6.2696	6.13776	6.30307	6.46416	6.59242		-1.38163	-2.3006	-2.37364	-2.52579		0.00198613	3.60506e-11	1.26822e-11	1.65921e-12
SNOWBALL_012780_st	SLC37A4	300631		5.32469	6.21523	6.08177	6.28661	6.05886	5.79089	6.01452	5.95305	6.21795		-1.38147	1.14927	1.09332	1.04874		0.000141946	0.105254	0.324367	0.627406
SNOWBALL_002696_st	SIX4	291113		5.61183	5.95326	5.97788	6.24611	6.12563	6.07781	6.83826	7.03738	7.01125		-1.38125	-1.84677	-2.0842	-1.69954		1.25298e-05	4.09356e-12	1.61862e-14	2.4484e-10
SNOWBALL_029254_st	ARHGEF6	315807		4.41962	4.43873	4.08235	4.16424	4.8893	4.88544	4.80375	4.98368	5.01211		-1.3811	-1.28791	-1.86778	-1.79984		0.000197847	0.00310956	4.07364e-10	1.98e-09
SNOWBALL_016232_st	ROR2	303907		5.46307	5.32259	5.32246	5.47271	6.37168	5.92886	6.33859	6.62746	6.63734		-1.38107	-2.0223	-2.47083	-2.24175		2.34431e-06	2.93311e-15	5.95622e-19	3.05515e-17
SNOWBALL_016381_s_st	CEP44	304053		5.26872	4.62205	4.72576	4.71832	4.89959	5.73416	4.69185	4.5819	4.69383		-1.38074	-1.04957	1.10485	1.01712		0.000331087	0.644709	0.297625	0.882511
SNOWBALL_026953_s_st	YARS	313604		7.99552	6.77284	7.03797	7.49191	8.27213	8.46079	7.9752	7.99679	7.95883		-1.38058	-2.30115	-1.94372	-1.38216		5.99967e-08	1.91288e-20	5.08819e-17	5.5425e-08
SNOWBALL_002723_st	JAK2	291140		6.54153	5.34759	5.45612	5.65084	7.98093	7.00661	7.05004	7.02462	7.18326		-1.3804	-3.25451	-2.96597	-2.89271		2.40778e-06	4.32185e-23	8.57866e-22	1.987e-21
SNOWBALL_000199_st	CLTC	288681		9.43769	8.9666	9.0533	9.15999	9.6034	9.90276	9.53588	9.44926	9.45837		-1.38039	-1.48378	-1.31583	-1.22977		3.22595e-12	6.0946e-15	2.97278e-10	2.56291e-07
SNOWBALL_013793_st	B3GLCT	301579		7.12499	6.4199	6.24703	6.28748	7.54373	7.59004	7.64178	7.73267	7.63343		-1.38037	-2.33251	-2.80041	-2.54197		4.69178e-06	2.04301e-17	2.2142e-20	7.18276e-19
SNOWBALL_037226_st	PLEKHH2	323774		6.89098	8.10749	8.01445	7.69953	7.67795	7.35588	8.23623	8.19549	8.48274		-1.38021	-1.09334	-1.1337	-1.72096		9.19674e-05	0.305783	0.133517	3.43654e-09
SNOWBALL_029077_st	GOLPH3L	315630		6.80207	6.50751	6.25417	6.11144	7.25552	7.26694	7.36674	7.25664	7.17471		-1.3802	-1.81407	-2.00342	-2.08966		0.00154521	8.37034e-08	2.17961e-09	4.7823e-10
SNOWBALL_047297_st	NUCKS1	333814		8.95393	8.43391	8.40115	8.36649	9.04435	9.41862	9.1295	9.02088	9.02191		-1.38001	-1.61954	-1.53658	-1.57508		5.24103e-07	2.8156e-11	6.49818e-10	1.46201e-10
SNOWBALL_006358_st	LOC102159118	294601		4.43103	4.5365	4.58336	4.64178	5.03639	4.89522	4.71071	4.80155	4.71743		-1.37955	-1.12835	-1.16327	-1.05384		0.0010406	0.245179	0.135124	0.649783
SNOWBALL_019847_s_st	LOC100511984	307333		7.33763	6.88255	6.67169	6.7534	7.17218	7.80182	7.21152	7.16257	7.21861		-1.37954	-1.25611	-1.40531	-1.38053		1.06846e-06	0.000277192	3.46561e-07	1.02288e-06
SNOWBALL_002667_st	CD109	291084		7.51427	4.98139	4.83731	4.79743	7.99144	7.97841	7.61971	7.45946	7.06921		-1.37949	-6.22605	-6.15666	-4.8292		0.000220657	1.36905e-25	1.71654e-25	3.44691e-23
SNOWBALL_034870_st	TEAD1	321419		6.72375	6.59374	6.59553	6.47079	6.97642	7.18783	6.75774	6.70668	6.59332		-1.37943	-1.12039	-1.08009	-1.08865		0.0030108	0.334223	0.533715	0.487239
SNOWBALL_014260_st	TTYH2	302021		6.62341	6.87642	7.12041	7.40795	7.83008	7.0873	7.52757	7.46136	7.42747		-1.37926	-1.57042	-1.26659	-1.01362		9.93457e-06	9.33201e-09	0.000780981	0.880933
SNOWBALL_030636_st	PARD3B	317189		4.11862	4.73448	4.60679	4.66588	5.40165	4.58215	5.70545	5.85701	5.74809		-1.37892	-1.96016	-2.37876	-2.11728		0.00166369	5.35297e-09	5.9883e-12	3.35307e-10
SNOWBALL_005200_st	TMEM17	293497		5.43673	5.15688	5.01236	4.95017	5.64374	5.90009	5.57093	5.27081	5.10264		-1.37875	-1.33242	-1.1962	-1.11147		0.00328061	0.0085922	0.111089	0.377985
SNOWBALL_015361_st	LOC110256247	303058		4.75648	4.6805	4.87186	4.39684	4.95647	5.2195	5.19306	5.2889	5.33908		-1.37842	-1.42658	-1.33518	-1.9215		0.000444659	0.000117138	0.00146024	5.72813e-10
SNOWBALL_018543_s_st	NLN	306100		6.42813	6.38217	6.32655	6.64209	6.20807	6.89063	6.17759	6.15791	6.11174		-1.37793	1.15235	1.12399	1.44428		3.17346e-05	0.062333	0.131385	3.07171e-06
SNOWBALL_013944_st	UCHL3	301725		4.6553	4.27142	4.22395	4.37601	4.65656	5.11752	4.57078	4.49664	4.45017		-1.37766	-1.2306	-1.20806	-1.05275		1.1654e-05	0.00319879	0.00721494	0.521023
SNOWBALL_004202_st	TRPM6	292530		3.79738	3.57247	4.08788	4.59781	4.74526	4.25949	4.79764	4.74873	5.07811		-1.37755	-2.33783	-1.581	-1.39503		0.000688086	9.13213e-13	3.38483e-06	0.000433907
SNOWBALL_003283_st	TP53BP1	291681		6.42429	6.09556	5.9472	6.12388	6.94916	6.88634	7.0534	6.89213	6.89527		-1.3775	-1.94239	-1.92509	-1.70691		1.17511e-05	2.61719e-13	3.96885e-13	1.41155e-10
SNOWBALL_021026_s_st	PHLDA2	308417		7.02742	6.4272	6.71098	6.76842	8.49042	7.4894	7.0047	7.01682	7.01156		-1.37743	-1.49227	-1.23614	-1.18356		0.00448419	0.000430657	0.0642984	0.150324
SNOWBALL_028527_st	AFF2	315081		3.75318	2.99564	3.39718	3.1541	4.09321	4.21513	4.36203	4.24982	3.70224		-1.3774	-2.57825	-1.8058	-1.4622		0.00552938	1.66044e-11	1.39747e-06	0.00104638
SNOWBALL_028155_st	USP13	314709		4.25939	4.28096	3.88435	3.96466	3.99016	4.72124	3.95461	4.04765	4.14177		-1.3773	1.25384	-1.11984	-1.13062		0.00102126	0.0201763	0.276261	0.232886
SNOWBALL_016611_s_st	LOC100152690	304281		6.07579	5.7774	6.06625	6.0431	6.69208	6.53759	6.57291	6.57111	6.65071		-1.37726	-1.73569	-1.41899	-1.52373		0.00135012	2.88775e-07	0.000490338	3.84325e-05
SNOWBALL_004759_st	LOC100516004	293069		6.64419	6.05306	6.03757	6.11407	6.44478	7.10581	6.47068	6.43748	6.48465		-1.3771	-1.33572	-1.31943	-1.29287		2.28044e-05	0.000103973	0.00018906	0.000498602
SNOWBALL_037127_st	AZIN1	323675		4.74476	4.41644	4.63711	4.61967	4.80581	5.20628	4.56903	4.48247	4.52533		-1.37699	-1.11156	1.11314	1.06758		4.08917e-05	0.183892	0.177377	0.439655
SNOWBALL_017351_st	ANAPC16	304999		8.72714	8.45595	8.50423	8.6268	9.22749	9.18842	9.28785	9.29071	9.37298		-1.37676	-1.78003	-1.72486	-1.67734		8.79025e-08	7.5293e-15	4.53326e-14	2.34241e-13
SNOWBALL_014738_st	RAB34	302481		6.54874	6.26194	6.36569	6.67064	6.91418	7.01	6.70453	6.83874	6.8349		-1.37674	-1.35904	-1.38804	-1.12059		6.32808e-07	1.42654e-06	3.78377e-07	0.0617466
SNOWBALL_017095_s_st	MCMBP	304751		8.58168	8.16428	8.19328	8.36908	8.75988	9.04274	8.53789	8.5425	8.57118		-1.37656	-1.29559	-1.27387	-1.15037		6.15387e-12	1.90474e-09	1.00506e-08	0.000237907
SNOWBALL_027836_st	ZBTB7C	314390		6.69422	6.23832	6.34178	6.28108	7.43331	7.15449	7.05565	7.05516	6.93928		-1.3758	-1.76214	-1.63963	-1.57811		0.000406891	1.43253e-08	2.96392e-07	1.48709e-06
SNOWBALL_008333_st	SSC5D	296486		6.34656	6.76091	6.4226	6.17568	6.88384	6.80651	7.0296	6.9612	6.87646		-1.3755	-1.20472	-1.45256	-1.62538		2.88946e-08	0.000374723	5.91293e-10	3.23922e-13
SNOWBALL_012333_st	CASP1	300197		7.0809	8.1585	7.81736	8.0534	8.14874	7.5408	8.76986	8.82569	8.98002		-1.37545	-1.5277	-2.01158	-1.90082		9.3236e-06	3.07706e-08	2.96574e-14	4.13321e-13
SNOWBALL_040161_st	RARG	326704		4.66362	3.86412	3.92711	3.98238	5.7956	5.12338	5.43031	5.5163	5.30999		-1.37531	-2.96122	-3.0088	-2.50987		0.001697	4.64623e-15	2.89103e-15	8.3395e-13
SNOWBALL_033327_st	NYNRIN	319878		3.8898	5.59283	5.00589	4.30087	5.07299	4.34946	5.23032	4.9348	5.23607		-1.37521	1.28566	1.05051	-1.91216		0.000597243	0.00639213	0.65115	1.08873e-09
SNOWBALL_034488_st	MSN	321037		10.1854	8.69856	9.14848	9.18618	10.1153	10.6445	9.63819	9.62898	9.37654		-1.37464	-1.91804	-1.39522	-1.14105		1.00697e-05	2.92351e-13	4.52126e-06	0.0608097
SNOWBALL_025595_s_st	AP2M1,ABCF3	312439		8.73312	8.47063	8.55316	8.70745	9.1158	9.19187	8.66614	8.78438	8.8833		-1.37436	-1.14513	-1.17383	-1.12963		1.31814e-05	0.0576712	0.0233064	0.0906869
SNOWBALL_023285_s_st	NCK2	310400		6.9291	6.59043	6.62244	6.72027	7.29069	7.38749	7.18017	7.13495	7.26176		-1.374	-1.50498	-1.42653	-1.45548		8.50977e-08	1.72643e-10	6.37571e-09	1.62163e-09
SNOWBALL_016986_st	ARHGAP19	304643		5.73759	4.87792	4.9428	5.36723	5.16593	6.19546	4.9495	5.00391	5.1986		-1.37352	-1.05087	-1.04327	1.12399		0.000180248	0.610812	0.66967	0.181433
SNOWBALL_005046_st	EML4	293352		7.45717	7.30665	7.67483	8.11032	7.99791	7.915	7.69805	7.68359	7.70562		-1.37347	-1.31167	-1.00609	1.32381		5.48749e-08	1.44288e-06	0.931168	7.50434e-07
SNOWBALL_042343_st		328880		7.74744	7.46971	7.30831	7.47269	8.16569	8.20519	8.46022	8.47378	8.51657		-1.3734	-1.98689	-2.24306	-2.06177		1.69407e-09	5.20783e-20	1.51124e-22	8.05845e-21
SNOWBALL_006273_st	SORT1	294519		8.39013	7.72041	8.19865	8.15825	8.87848	8.84757	8.96295	8.92368	8.7074		-1.3731	-2.36614	-1.65293	-1.46322		5.60371e-05	1.06283e-15	6.71392e-09	2.60986e-06
SNOWBALL_026609_st	BICC1	313351		6.06661	5.8233	5.9616	5.87774	7.51094	6.52351	7.56764	7.71765	7.67792		-1.37259	-3.35041	-3.37773	-3.48265		0.00406736	2.17254e-15	1.74498e-15	7.69446e-16
SNOWBALL_011830_st	SCLT1	299724		6.08674	5.2755	5.31633	5.38292	6.55314	6.54357	6.38097	6.10077	6.27363		-1.37252	-2.15169	-1.72242	-1.85409		0.00028164	1.58387e-12	1.58877e-08	6.76534e-10
SNOWBALL_012731_st	COG5	300586		6.99874	6.61941	6.44985	6.51759	7.58712	7.45553	7.58537	7.39158	7.59281		-1.37249	-1.95336	-1.92083	-2.10705		5.69449e-07	7.43781e-16	1.72005e-15	2.00235e-17
SNOWBALL_018615_s_st	GPX8	306171		8.47737	7.6876	7.71204	8.00735	8.41151	8.93366	8.58452	8.53907	8.55454		-1.37201	-1.86209	-1.77404	-1.46124		3.33114e-08	1.04806e-16	1.56696e-15	3.71712e-10
SNOWBALL_022089_st	LOC110258338	309405		6.5397	5.82779	5.96982	6.18659	7.20315	6.99579	7.2328	7.3348	7.49138		-1.37182	-2.64819	-2.57573	-2.47048		4.70896e-05	1.02911e-17	2.77219e-17	1.28267e-16
SNOWBALL_019621_st	CASP2	307107		6.53474	5.95738	6.06064	6.24329	6.18678	6.9908	6.06588	6.09159	6.12265		-1.37179	-1.0781	-1.02169	1.08722		9.25604e-05	0.388702	0.830112	0.331158
SNOWBALL_005391_st	PKDCC	293678		6.24844	5.73401	5.89486	6.21638	7.35412	6.70442	7.43018	7.58035	7.50534		-1.37172	-3.24039	-3.21649	-2.44351		9.73121e-06	4.14831e-22	5.20972e-22	6.91342e-18
SNOWBALL_023395_st	IL34	310491		5.1685	6.92542	6.71497	6.56979	6.891	5.62443	7.25032	7.38673	7.90422		-1.37167	-1.25258	-1.59301	-2.52176		0.000350748	0.010095	6.54907e-07	7.22816e-15
SNOWBALL_005164_st	XPO1	293465		8.26156	8.03052	8.09395	7.91968	7.86456	8.71743	7.67482	7.57561	7.4481		-1.37161	1.27961	1.43231	1.38663		0.000174453	0.00296343	2.63922e-05	0.000109195
SNOWBALL_001927_s_st	RBMX	290354		8.15573	8.21644	8.09509	8.01421	7.80266	8.61156	8.12909	8.14181	8.10863		-1.37157	1.06242	-1.03291	-1.06764		1.25751e-05	0.435195	0.698822	0.394145
SNOWBALL_002855_st	PELI2	291268		5.87409	5.47936	5.74435	5.58066	6.04249	6.32973	5.6152	5.56789	5.61796		-1.37139	-1.09873	1.13011	-1.02619		0.00104745	0.370604	0.228924	0.830972
SNOWBALL_017008_s_st	KIF1BP	304665		9.45383	8.6079	8.71907	8.39909	9.70554	9.90914	9.95399	9.93229	9.66463		-1.37108	-2.54224	-2.31856	-2.40417		0.00866418	7.88626e-11	1.2523e-09	4.17533e-10
SNOWBALL_033721_st	PEX1	320272		6.61469	5.82243	5.80516	5.72869	6.6427	7.06997	6.76156	6.58747	6.69754		-1.37104	-1.91736	-1.71988	-1.95728		1.25171e-05	3.41852e-13	7.09708e-11	1.30477e-13
SNOWBALL_000800_st	KLF10	289272		9.05942	9.26796	9.26654	9.44351	10.0841	9.51428	9.15542	9.22	9.11148		-1.37064	1.08113	1.03278	1.25878		0.000321127	0.416765	0.761884	0.00793456
SNOWBALL_010717_st	HDGFL3	298703		8.38045	7.45391	7.40862	7.44037	8.30278	8.83523	8.17	8.19786	8.23269		-1.37057	-1.64272	-1.72816	-1.73186		1.7569e-10	1.58174e-16	5.71674e-18	4.99746e-18
SNOWBALL_032109_st	DOCK9	318661		4.08676	3.31283	3.61547	3.6542	4.85713	4.54148	4.33245	4.27784	4.05523		-1.37052	-2.02738	-1.58268	-1.32044		4.74187e-05	3.38875e-13	3.78384e-08	0.000276451
SNOWBALL_030795_st	CEP135	317348		4.34936	3.40463	3.49696	3.82532	4.00525	4.80304	4.05814	3.97991	4.10111		-1.36954	-1.573	-1.3976	-1.21065		0.00483648	7.17847e-05	0.00272823	0.0948651
SNOWBALL_010176_st	FNTB	298194		6.26123	5.72863	5.72367	5.97857	6.6468	6.71468	6.57773	6.57789	6.69712		-1.36931	-1.80138	-1.80777	-1.64553		2.02149e-05	1.42863e-11	1.20254e-11	1.3254e-09
SNOWBALL_036808_st	NUCKS1	323356		9.07142	8.55718	8.51293	8.54488	9.1891	9.52466	9.29602	9.23702	9.18103		-1.36911	-1.66883	-1.65185	-1.55417		2.48402e-08	3.2029e-14	6.05281e-14	3.14993e-12
SNOWBALL_004713_st	CARD19	293025		5.44527	5.31037	5.15369	5.33788	6.13757	5.89837	5.68067	5.82456	5.68398		-1.36898	-1.29262	-1.59204	-1.27113		3.59615e-05	0.000567993	1.70863e-08	0.00122167
SNOWBALL_012874_st	NSL1	300720		6.45563	6.22313	6.14029	6.20738	6.0725	6.90868	6.32352	6.20075	6.19014		-1.36894	-1.07206	-1.04279	1.01202		4.33015e-06	0.32447	0.578209	0.887358
SNOWBALL_026645_st	SLC7A11	313376		8.55954	6.05961	7.13805	7.18299	8.87249	9.0124	8.25022	8.1553	7.63406		-1.36874	-4.56498	-2.02407	-1.36705		0.000480889	5.01529e-22	4.70107e-11	0.0005044
SNOWBALL_015573_st	USP13	303269		6.34358	6.03904	5.71594	5.73277	5.68064	6.79591	5.63098	5.5426	5.68532		-1.36824	1.3269	1.12767	1.03344		4.35063e-05	0.000190539	0.119078	0.71546
SNOWBALL_040152_st		326695		3.7596	3.08299	3.34102	3.36786	4.2385	4.2116	4.73916	4.83881	4.61468		-1.36794	-3.15179	-2.8241	-2.37317		0.00688556	5.84807e-14	1.28717e-12	2.37792e-10
SNOWBALL_002501_st	SPG21	290921		6.42883	6.03329	5.9341	6.03713	6.95676	6.88041	6.83337	6.93725	7.06844		-1.36753	-1.7412	-2.00437	-2.04388		6.35522e-07	2.5587e-13	1.72238e-16	6.74996e-17
SNOWBALL_015702_s_st	LOC100524981	303398		9.45226	9.6045	9.88042	9.71772	9.78731	9.90381	9.39356	9.31716	9.1777		-1.36751	1.15744	1.47761	1.45399		2.98124e-07	0.00981716	1.79401e-09	5.13237e-09
SNOWBALL_017908_st	PSMD14,TBR1	305507		6.13503	5.47405	5.76211	6.00816	5.8956	6.58575	5.79633	5.75222	5.64517		-1.36673	-1.25031	1.00688	1.28609		0.0053327	0.0491209	0.963875	0.0256125
SNOWBALL_029828_st	XPO1	316381		6.98022	6.7644	6.74482	6.60917	6.30544	7.43082	6.35899	6.1239	6.25705		-1.36662	1.32446	1.53786	1.27644		0.000509391	0.00166031	4.18663e-06	0.00617456
SNOWBALL_023932_st	MAP3K20	310975		6.07398	5.5517	5.46191	5.381	5.97347	6.52418	6.16761	6.04868	5.95021		-1.36623	-1.53253	-1.50188	-1.48371		0.000514088	4.8311e-06	1.12525e-05	1.86699e-05
SNOWBALL_030250_st	FRMD4A	316803		5.34624	4.32934	4.4669	4.50536	5.62953	5.79585	5.1949	5.07324	5.01295		-1.36566	-1.82204	-1.52239	-1.42167		0.00057796	4.09247e-09	7.40858e-06	0.000120661
SNOWBALL_023527_st		310608		7.85569	8.27275	8.20118	8.21837	8.4326	8.30494	8.75128	8.81572	8.73479		-1.36533	-1.39332	-1.53107	-1.43039		8.6535e-07	2.38124e-07	6.44051e-10	4.49935e-08
SNOWBALL_025911_s_st	CMTM4	312734		5.26714	4.47942	4.58998	4.56708	5.66401	5.71628	5.77784	5.88892	5.5912		-1.36523	-2.45958	-2.46047	-2.03371		0.00174151	8.69627e-13	8.5909e-13	7.01312e-10
SNOWBALL_021632_st	PARP3	308962		7.79019	7.34193	7.38798	7.34603	8.39871	8.2393	8.20206	8.11285	8.18124		-1.3652	-1.8152	-1.65274	-1.7841		3.47369e-07	8.62296e-15	1.76496e-12	2.21768e-14
SNOWBALL_017363_s_st	MCU	305011		7.20158	5.88339	6.06612	6.1815	6.95172	7.65068	6.44673	6.43411	6.50243		-1.36518	-1.47768	-1.29055	-1.24913		2.72483e-05	4.44538e-07	0.000444801	0.00203581
SNOWBALL_003052_st	ARHGAP11A	291459		7.19467	4.33068	4.78052	5.1663	5.87557	7.64374	4.91946	5.12588	4.90246		-1.36516	-1.50398	-1.27047	1.20067		0.000548338	1.11469e-05	0.00740169	0.0429166
SNOWBALL_011702_st	PCDH18	299601		8.83962	8.35239	8.11466	8.47704	8.50259	9.2882	8.82587	8.7777	8.64529		-1.3647	-1.38846	-1.58342	-1.12369		0.000470829	0.000238124	9.86274e-07	0.209771
SNOWBALL_012844_st	DCPS	300692		6.85954	6.37408	6.14412	6.41486	6.8455	7.3081	6.80003	6.71026	6.75009		-1.36468	-1.34346	-1.48056	-1.26158		1.9918e-09	7.16599e-09	3.3527e-12	1.32705e-06
SNOWBALL_006245_st	WDR77	294492		7.48858	7.16742	7.02427	7.4016	7.50331	7.93648	7.3285	7.33873	7.46168		-1.36405	-1.11812	-1.24354	-1.04252		9.20345e-06	0.106408	0.00123597	0.594042
SNOWBALL_035852_st	TANC1	322400		4.32179	4.38963	4.42268	4.67911	5.1836	4.76966	5.13098	5.0189	4.93776		-1.36402	-1.67175	-1.51175	-1.19636		0.00184138	1.17714e-06	5.06817e-05	0.0774167
SNOWBALL_031141_st	SLC7A11	317694		6.42633	3.54264	4.75694	4.81954	6.87965	6.8742	6.11674	5.9301	5.51279		-1.36402	-5.955	-2.25505	-1.61692		0.00742399	1.92878e-20	1.17896e-09	5.26768e-05
SNOWBALL_025369_st	NR3C1	312225		5.58413	5.87104	5.82143	5.88504	7.53963	6.03192	6.46666	6.28518	6.46561		-1.36395	-1.51112	-1.37912	-1.49543		0.00546583	0.000262326	0.00401876	0.00036346
SNOWBALL_016310_st	DOCK5	303983		6.29691	5.65261	5.56665	5.6489	6.1836	6.74454	5.92683	6.0255	6.11317		-1.3638	-1.20934	-1.37445	-1.37962		6.08526e-07	0.00111777	3.67181e-07	2.87613e-07
SNOWBALL_034113_st	WDR4	320664		5.84993	5.54144	5.56887	5.61013	5.68894	6.2974	5.67159	5.69233	5.69069		-1.36364	-1.09441	-1.08935	-1.05743		0.000344521	0.332666	0.361401	0.57287
SNOWBALL_038070_st	NOVA1	324618		4.91068	4.07012	4.12724	4.04066	5.33122	5.35805	5.43708	5.40654	5.14845		-1.36355	-2.57926	-2.42721	-2.15514		0.000511392	4.83829e-15	4.05489e-14	3.31704e-12
SNOWBALL_022832_st	UCHL3	310047		7.59335	7.12543	7.07922	7.29962	7.72452	8.04061	7.63429	7.42256	7.461		-1.36345	-1.42292	-1.26869	-1.11836		7.41131e-08	3.56425e-09	1.27985e-05	0.0347261
SNOWBALL_047422_st	AURKB	333939		5.57143	5.14881	5.21525	5.21025	5.28781	6.01863	4.95691	5.13869	5.02158		-1.36339	1.14227	1.0545	1.13971		0.000709737	0.160802	0.618288	0.168776
SNOWBALL_003859_st	COL15A1	292234		10.4103	10.4362	10.5106	10.3821	9.89976	10.8574	9.44235	9.78237	9.22671		-1.36325	1.99153	1.65661	2.22738		0.000260547	1.58531e-11	4.66986e-08	1.779e-13
SNOWBALL_040839_st	LMNB2	327382		6.49542	5.98566	6.01001	6.38622	6.29778	6.94198	5.8055	5.89574	5.95607		-1.36279	1.13301	1.08243	1.34737		2.68499e-05	0.0880308	0.304486	4.80652e-05
SNOWBALL_002449_st	SETBP1	290871		6.58812	6.78969	6.64091	6.5081	7.97794	7.03439	8.29381	8.16761	8.24476		-1.36251	-2.83651	-2.88126	-3.33263		7.15535e-07	8.93019e-23	5.16861e-23	4.43239e-25
SNOWBALL_034588_st	IL4I1	321137		5.87767	5.28293	5.41473	5.55025	5.68025	6.32377	5.53233	5.55708	5.61494		-1.36236	-1.18871	-1.1037	-1.04587		0.00101318	0.0699746	0.33196	0.689162
SNOWBALL_005258_st	PDIA6	293553		8.43003	7.77453	7.49289	7.71047	8.62803	8.87607	8.34301	8.3544	8.50779		-1.36229	-1.48296	-1.81694	-1.73786		4.49193e-07	1.7198e-09	9.81962e-15	1.14375e-13
SNOWBALL_011697_st	GPAT3	299596		5.6051	6.0056	5.74888	5.31647	6.27213	6.05104	5.62125	5.3811	5.33353		-1.3622	1.30527	1.29037	-1.0119		0.000872322	0.00393347	0.00578258	0.922647
SNOWBALL_007388_st	TSPAN11	295571		4.73809	4.66348	4.48853	4.34029	5.62189	5.18389	6.12765	6.13659	6.60075		-1.36207	-2.75905	-3.13413	-4.79143		0.00499566	5.32444e-13	1.31309e-14	3.02067e-19
SNOWBALL_013475_s_st	SUV39H2	301293		5.50616	4.67181	4.77825	4.94434	4.90852	5.95164	4.82887	4.79135	4.83466		-1.36177	-1.11501	-1.00912	1.07899		0.00103715	0.278577	0.942044	0.470269
SNOWBALL_021290_st	CALM1	308632		10.0613	8.88047	8.76943	8.89774	10.0923	10.5068	9.74387	9.6356	9.43204		-1.36175	-1.81932	-1.82281	-1.44824		2.70682e-07	3.97412e-15	3.5803e-15	4.26054e-09
SNOWBALL_041636_st	RARG	328175		4.76793	4.54493	4.29645	4.56793	5.48375	5.21336	5.58477	5.58062	5.45177		-1.36172	-2.056	-2.43542	-1.84528		0.000382007	9.2575e-12	1.46547e-14	8.02486e-10
SNOWBALL_002412_st	MEX3C	290834		8.28885	8.54997	8.38376	8.49106	8.94464	8.73417	8.92765	8.92836	8.98272		-1.36162	-1.29926	-1.45861	-1.40606		6.4969e-10	3.67568e-08	2.34823e-12	4.4734e-11
SNOWBALL_029504_st	ARHGEF40	316057		4.30487	3.90276	4.07959	4.19083	4.57214	4.74988	4.53823	4.69755	4.81114		-1.36132	-1.55344	-1.53471	-1.53721		0.000229504	6.32837e-07	1.10005e-06	1.02124e-06
SNOWBALL_006489_st	OXR1	294726		3.25495	3.19276	3.01126	3.04748	3.12688	3.69992	3.25338	3.33045	3.08997		-1.36129	-1.04292	-1.24763	-1.02989		0.000808554	0.702714	0.0159074	0.795979
SNOWBALL_037633_st	BCL2	324181		3.13632	4.48598	5.30587	5.28661	3.48423	3.58124	3.34216	3.23757	3.54676		-1.36124	2.20965	4.1939	3.34001		0.00813406	2.53366e-09	4.67579e-17	1.4295e-14
SNOWBALL_036631_st		323179		4.09176	3.69972	3.88966	3.77773	4.10473	4.53662	4.29248	4.39474	4.17221		-1.36118	-1.50813	-1.41921	-1.31447		0.000316634	3.83511e-06	5.46022e-05	0.00129038
SNOWBALL_025854_st	GMPPA	312678		7.0511	6.65924	6.83751	7.08659	7.08776	7.49592	7.15871	7.06343	7.29125		-1.36114	-1.4137	-1.16952	-1.15242		0.00269823	0.000799515	0.141631	0.187935
SNOWBALL_042597_st	KLF7	329134		9.92135	8.85103	8.73602	8.57586	10.3395	10.366	10.3247	10.3286	10.2424		-1.36103	-2.77736	-3.01591	-3.17442		9.2782e-05	4.03719e-18	2.69373e-19	5.43073e-20
SNOWBALL_031743_st	GSPT1	318296		5.04195	5.38333	5.06767	5.14044	5.47174	5.4866	5.50839	5.41496	5.45228		-1.36098	-1.09055	-1.27217	-1.24129		0.000556282	0.37226	0.00658984	0.0148971
SNOWBALL_019343_s_st	SULF2	306855		6.10772	4.79642	4.67485	4.89748	6.92985	6.55237	6.65206	6.5711	6.30515		-1.36098	-3.61913	-3.72244	-2.65307		9.44118e-06	5.72446e-24	2.55863e-24	1.24529e-19
SNOWBALL_002136_st	KATNA1	290561		6.80706	5.89458	5.99645	6.32367	6.76863	7.25133	6.54901	6.58473	6.72226		-1.36062	-1.574	-1.50346	-1.31822		2.02561e-07	1.20869e-11	2.33734e-10	1.79767e-06
SNOWBALL_011269_st	NSD2	299183		6.19222	5.6563	5.62272	5.65266	6.08597	6.63639	5.80427	5.70582	5.62829		-1.36053	-1.10801	-1.0593	1.01703		6.06464e-07	0.0815851	0.360583	0.81515
SNOWBALL_005748_st	TMEM55A	294015		3.73681	3.75813	3.70433	3.90564	4.19058	4.18079	4.44132	4.38261	4.37702		-1.36035	-1.60568	-1.60023	-1.38643		0.000321938	2.3277e-07	2.70871e-07	0.000145959
SNOWBALL_005433_s_st	EPAS1	293717		8.81575	9.63393	10.0259	10.3401	9.51552	9.25958	9.43002	9.51413	9.37047		-1.36021	1.15182	1.42575	1.9583		2.47869e-07	0.0104161	1.00612e-08	6.44748e-17
SNOWBALL_043708_st	ANK2	330242		5.09838	5.21878	5.35761	5.3493	5.98522	5.54201	6.1815	6.28515	6.67071		-1.36002	-1.94898	-1.90203	-2.4991		0.00097382	6.17534e-10	1.61263e-09	6.47815e-14
SNOWBALL_022979_s_st	MGLL	310170		6.99371	9.34511	9.71419	9.80294	7.19179	7.43711	6.79465	6.63206	6.48774		-1.35981	5.85817	8.46864	9.95352		0.00122799	1.78355e-23	1.63015e-26	1.0648e-27
SNOWBALL_010014_st	POLH	298047		8.40907	7.37745	7.58312	7.5987	8.04331	8.85244	7.64584	7.62447	7.75087		-1.35978	-1.20447	-1.02907	-1.11124		2.55693e-07	0.000797878	0.661443	0.0597575
SNOWBALL_034010_st	NEURL1B	320561		4.65523	3.45791	3.89231	3.58152	3.83179	5.0985	3.44397	3.58819	3.62189		-1.35968	1.00971	1.23466	-1.02838		0.00287575	0.94397	0.042866	0.829457
SNOWBALL_019204_st	PSMF1	306727		8.28649	8.04292	8.12563	8.22384	8.48947	8.7297	8.50408	8.53339	8.59785		-1.35963	-1.37665	-1.32662	-1.29596		1.62219e-06	7.47419e-07	7.44639e-06	3.11729e-05
SNOWBALL_027521_st	KMT2A	314075		6.73048	6.39523	6.42861	6.3974	6.98618	7.17335	7.03578	7.06082	6.9241		-1.3593	-1.55892	-1.54994	-1.44063		5.73917e-06	2.05186e-09	2.85063e-09	1.95429e-07
SNOWBALL_014933_st	PAFAH1B1	302658		8.38153	8.07123	7.9985	7.99462	8.66304	8.82428	8.53837	8.41868	8.37977		-1.3592	-1.38238	-1.33809	-1.30599		6.79888e-12	1.39463e-12	3.0424e-11	3.30399e-10
SNOWBALL_042483_st	TMEM106B	329020		6.1482	6.20845	6.18697	5.89283	6.49412	6.59075	6.8863	6.94661	6.65436		-1.35901	-1.59976	-1.69306	-1.69528		0.00379098	1.8107e-05	2.4589e-06	2.34686e-06
SNOWBALL_047372_st	SNX6	333889		7.86351	7.60043	7.53481	7.50027	7.92854	8.30591	8.07084	8.00767	8.0657		-1.35886	-1.38551	-1.38786	-1.47984		5.34092e-06	1.722e-06	1.55951e-06	3.64826e-08
SNOWBALL_003071_st	DAAM1	291477		6.99893	6.6293	6.61566	6.55849	7.70212	7.44129	7.15931	7.01224	6.94338		-1.35882	-1.44394	-1.31638	-1.30576		1.73957e-07	2.60255e-09	1.5911e-06	2.79588e-06
SNOWBALL_032576_st		319127		2.93186	2.71194	2.67277	2.93278	2.72909	3.37415	3.03347	2.86754	3.01884		-1.35876	-1.24965	-1.14454	-1.06147		0.00520607	0.0445773	0.247625	0.64506
SNOWBALL_011413_st	COMMD8	299322		6.19768	5.44037	5.55056	5.54487	6.07669	6.63985	6.16693	6.07371	6.17717		-1.35864	-1.6547	-1.4371	-1.55003		0.00120237	6.09813e-07	0.000154226	8.22529e-06
SNOWBALL_022446_st	MEF2C	309750		3.80916	3.62196	3.75805	3.50276	4.48288	4.25125	4.29824	4.34726	4.18578		-1.35857	-1.59801	-1.50442	-1.6055		0.000334361	2.80647e-07	4.12766e-06	2.27797e-07
SNOWBALL_034486_st	MAPK3	321035		7.51426	7.17097	7.1883	7.08895	8.32913	7.95591	8.41061	8.38392	8.47221		-1.35816	-2.36139	-2.29044	-2.60857		1.99383e-10	2.02707e-25	7.72613e-25	3.47065e-27
SNOWBALL_006702_st	ATXN10	294913		6.7255	6.46206	6.29307	6.558	7.30169	7.1671	7.06748	7.05031	7.16945		-1.35811	-1.52141	-1.69026	-1.52779		8.85672e-08	3.14222e-11	3.82596e-14	2.37451e-11
SNOWBALL_019062_s_st	PLCB1	306594		7.77057	7.6883	7.81052	7.75553	8.67417	8.21206	8.81292	8.65509	8.93243		-1.358	-2.18043	-1.79574	-2.26091		8.06511e-07	2.39166e-18	3.37606e-14	4.89526e-19
SNOWBALL_017909_st	BAZ2B	305508		6.04738	6.48998	6.37713	6.28103	7.03932	6.4885	7.23672	6.95793	7.27625		-1.35766	-1.67799	-1.49568	-1.99338		6.47401e-06	3.70421e-11	2.36638e-08	6.04074e-15
SNOWBALL_022102_st	DPY19L3	309418		7.4302	7.51314	7.32439	6.9916	7.3041	7.8713	7.48693	7.40092	7.24519		-1.35764	1.01833	-1.05447	-1.19218		8.87535e-08	0.778471	0.352148	0.000820173
SNOWBALL_017247_st	STAMBPL1	304898		3.72771	3.9796	4.1876	4.41825	4.07554	4.16878	4.11458	3.97394	4.04565		-1.35761	-1.09807	1.15963	1.29469		0.00292045	0.410105	0.167029	0.0119615
SNOWBALL_025003_s_st	CHST15	311912		5.3575	4.77225	5.29908	6.29445	5.86317	5.79845	5.95917	6.16544	6.76467		-1.3575	-2.27666	-1.82306	-1.38533		0.00136574	3.65644e-12	1.58718e-08	0.000667249
SNOWBALL_047579_st	TRIM37	334096		4.54511	4.1139	4.15827	4.41155	4.67805	4.98586	4.41524	4.34378	4.32091		-1.35731	-1.23228	-1.13721	1.06484		8.63092e-06	0.00157441	0.0543991	0.386277
SNOWBALL_006401_st	FAM102B	294642		6.96958	4.81221	4.78821	4.86989	7.04157	7.41033	6.70139	6.63825	6.71101		-1.35731	-3.70425	-3.60511	-3.58287		0.000836347	2.02749e-19	4.24121e-19	5.02078e-19
SNOWBALL_010063_st	SUPT3H	298093		6.42036	5.98448	5.88915	5.80847	7.023	6.86104	6.92126	6.8886	6.94576		-1.35725	-1.91425	-1.99925	-2.19968		4.43111e-06	2.06656e-14	2.54426e-15	3.38147e-17
SNOWBALL_018450_st	ARL4C	306026		5.93586	5.57937	5.53412	5.67207	6.64676	6.37653	5.72067	6.01309	5.88338		-1.35723	-1.10289	-1.39375	-1.15774		0.00107075	0.332037	0.000404977	0.127685
SNOWBALL_037259_st	TSKU	323807		5.54082	6.74035	6.2519	6.32132	6.51685	5.98114	6.48693	6.46942	6.70591		-1.3569	1.19203	-1.16274	-1.30548		0.000101342	0.0231667	0.0534634	0.000589473
SNOWBALL_017103_st	DOCK1	304759		7.30191	6.92486	6.8289	6.94176	7.7084	7.7418	7.65085	7.5847	7.5971		-1.35651	-1.65403	-1.68857	-1.57499		2.87312e-10	5.98352e-17	1.51545e-17	1.83126e-15
SNOWBALL_009247_st	ZNF643	297366		4.96992	4.95297	4.7356	4.98675	4.94221	5.40975	5.41636	5.39272	5.56581		-1.35644	-1.37877	-1.57693	-1.49387		0.000146401	6.97009e-05	1.22034e-07	1.61495e-06
SNOWBALL_047076_st	AKAP2	333593		3.74754	3.97087	3.93817	3.69819	3.84785	4.18703	3.76469	3.788	3.57794		-1.35613	1.15363	1.1097	1.08692		0.00618136	0.224987	0.396247	0.509226
SNOWBALL_004452_st	REXO5	292766		7.20048	6.3837	6.36217	6.31613	6.40297	7.6399	5.95693	6.08225	5.95797		-1.35606	1.34423	1.21412	1.28179		4.27053e-05	6.63015e-05	0.00744065	0.000668168
SNOWBALL_034544_st	SLC37A3	321093		5.33854	4.93394	4.98438	5.69612	5.78319	5.77772	5.94745	5.92838	6.41368		-1.35583	-2.01881	-1.92385	-1.6444		5.3863e-05	1.80925e-13	1.57398e-12	2.9753e-09
SNOWBALL_017876_st	COBLL1	305475		6.99242	6.08056	5.69779	5.23531	7.63505	7.43152	7.24436	7.31661	7.03284		-1.35576	-2.24047	-3.07125	-3.47624		0.000100751	8.78494e-15	1.18804e-19	2.86291e-21
SNOWBALL_018344_s_st	PER2	305932		4.55863	4.81395	4.73028	4.68158	5.19254	4.99757	4.90094	4.9411	5.05718		-1.35561	-1.06215	-1.15734	-1.29738		0.000454417	0.540209	0.0978537	0.00249949
SNOWBALL_003163_s_st	LOC100514264	291568		9.1293	8.69404	8.79379	8.7414	9.3106	9.56823	8.88177	8.94742	8.86362		-1.3556	-1.13897	-1.11236	-1.08841		0.000537836	0.151492	0.251748	0.376121
SNOWBALL_000157_st	LOC106505441	288639		6.43866	7.12312	7.67434	7.71993	6.61351	6.87755	6.58856	6.60805	6.65299		-1.35556	1.4485	2.09405	2.09498		3.73892e-05	1.19605e-06	1.69e-14	1.65765e-14
SNOWBALL_006035_st	RGS20	294294		6.66232	5.95878	5.84118	6.14065	6.17299	7.101	6.06272	5.97098	5.78618		-1.35536	-1.0747	-1.09414	1.27851		0.000160888	0.411864	0.291436	0.00198686
SNOWBALL_008151_st	GPT2	296305		6.0942	5.1314	5.32647	5.65095	6.43421	6.53272	6.2277	6.10861	6.05079		-1.35521	-2.13805	-1.71968	-1.31936		1.00491e-05	4.76722e-16	1.73121e-11	4.47583e-05
SNOWBALL_002400_st	FIG4	290822		5.90875	5.31696	5.27467	5.51408	6.40869	6.347	6.31507	6.28874	6.33773		-1.35496	-1.99737	-2.0196	-1.76988		0.000433494	2.51448e-11	1.60225e-11	4.11387e-09
SNOWBALL_008900_st	MFN2	297036		5.27553	5.04483	4.94067	5.18353	5.65178	5.71331	5.51595	5.42436	5.6639		-1.35453	-1.38619	-1.39831	-1.3951		6.21668e-06	1.61348e-06	9.68443e-07	1.10812e-06
SNOWBALL_007189_st	RECQL	295375		7.78449	7.07696	7.15037	7.29656	7.26342	8.22144	7.1387	7.19903	7.08628		-1.35374	-1.04373	-1.03431	1.15691		1.11154e-05	0.576771	0.668848	0.0289615
SNOWBALL_009082_st	CDC42	297212		9.2814	8.95285	8.9071	9.0322	9.47365	9.71828	9.55731	9.47721	9.49779		-1.35368	-1.5204	-1.48463	-1.38088		4.23896e-06	4.07543e-09	1.67205e-08	1.2878e-06
SNOWBALL_039883_st	SOX12	326427		5.82137	6.12845	5.9337	5.89805	5.98664	6.25812	6.14134	6.15595	6.09171		-1.35355	-1.00898	-1.16655	-1.14367		6.99265e-05	0.927683	0.0404835	0.0773196
SNOWBALL_001284_s_st	NELFE	289735		7.2189	6.7095	6.71232	6.94616	7.17917	7.65542	6.85907	6.82071	6.99662		-1.35334	-1.10924	-1.07802	-1.0356		0.000391416	0.249203	0.423176	0.73339
SNOWBALL_012870_st	AHR	300716		7.14208	6.55501	6.81139	6.73405	7.52536	7.57833	7.52168	7.5564	7.33446		-1.35309	-1.95432	-1.67599	-1.51615		7.80324e-06	1.52233e-14	3.90459e-11	1.06991e-08
SNOWBALL_017382_s_st	SMC3	305029		9.06771	8.69664	8.73117	8.69632	8.8883	9.50392	8.84961	8.79033	8.80748		-1.35305	-1.11186	-1.04186	-1.08009		6.4261e-07	0.0663969	0.526355	0.196774
SNOWBALL_010029_st	UHRF1BP1	298061		5.82544	5.25729	5.50755	5.69689	6.05775	6.26145	5.79274	5.76753	5.68123		-1.35286	-1.44939	-1.19746	1.01091		9.68197e-09	4.64344e-11	0.000156314	0.856103
SNOWBALL_003519_st	LOC100155741	291908		7.17963	6.84098	6.97596	6.81663	7.31923	7.61539	6.98111	7.00754	6.91326		-1.35262	-1.10201	-1.02213	-1.06927		0.000451354	0.289614	0.839523	0.486639
SNOWBALL_000864_s_st	SLC50A1	289334		5.95457	6.10128	5.87137	6.01044	6.41885	6.39023	6.30411	6.29628	6.45298		-1.35253	-1.15095	-1.34249	-1.359		1.26334e-05	0.0364385	1.91181e-05	9.68269e-06
SNOWBALL_026465_s_st	EIF1AX	313224		6.3216	6.77587	6.55082	6.39257	6.3932	6.75723	6.39057	6.28043	6.28321		-1.3525	1.30613	1.20614	1.07875		0.00120361	0.00405257	0.0461474	0.467337
SNOWBALL_022915_st	PRKD1	310122		6.38886	5.78253	5.5953	5.87577	7.05294	6.82439	6.82861	6.77366	6.79604		-1.35241	-2.06492	-2.2632	-1.89247		1.67235e-06	6.52414e-17	1.0801e-18	4.61612e-15
SNOWBALL_002189_st	NUP43	290614		6.32483	6.33167	6.32837	6.35095	6.10158	6.76008	6.08814	6.09439	6.21183		-1.35214	1.18388	1.17607	1.10123		1.28988e-05	0.0113878	0.0151549	0.16564
SNOWBALL_007405_st	XPOT	295587		9.06488	8.43496	8.52541	8.56921	9.2304	9.49989	9.21741	9.19567	8.97788		-1.35192	-1.72006	-1.59136	-1.32746		2.18288e-08	1.10261e-15	1.57567e-13	8.98513e-08
SNOWBALL_016048_st	IQCB1	303737		4.50016	4.7366	4.81063	4.90859	4.75056	4.93489	5.08303	5.1857	5.1909		-1.35166	-1.27141	-1.2969	-1.21614		0.00161888	0.0118749	0.00639641	0.0422501
SNOWBALL_002408_st	FAM46A	290830		6.75401	6.1612	6.50844	6.78587	8.66335	7.18873	7.16329	7.13049	7.28795		-1.35165	-2.00291	-1.53906	-1.41625		2.45233e-05	3.8404e-14	2.15546e-08	1.98427e-06
SNOWBALL_005872_st	UBXN2B	294136		6.61224	6.06604	6.24218	6.33074	6.73149	7.04676	6.67298	6.57105	6.58174		-1.35146	-1.52302	-1.25603	-1.19003		0.000480742	2.99373e-06	0.00770633	0.0442604
SNOWBALL_022005_s_st	RABL3	309324		6.54952	6.08119	6.11472	6.17307	6.73167	6.9836	6.85282	6.75858	6.78725		-1.35105	-1.70721	-1.5625	-1.53069		6.57757e-05	4.82791e-10	4.11544e-08	1.17621e-07
SNOWBALL_046704_st	DZIP1L	333221		5.71456	5.5135	5.77966	5.76979	6.19986	6.14861	6.25547	6.40574	6.59212		-1.35103	-1.67245	-1.54336	-1.76825		1.42595e-05	1.01495e-10	8.11484e-09	5.52376e-12
SNOWBALL_018614_st	NUP155	306170		8.12196	7.78084	7.65494	7.78399	7.94291	8.55599	7.92061	7.8684	7.77766		-1.351	-1.10173	-1.15947	1.00439		1.75145e-08	0.0454076	0.00203253	0.945284
SNOWBALL_005737_st	MRPS28	294007		6.11601	5.4772	5.56164	5.82693	5.79337	6.54997	5.77854	5.78795	5.86896		-1.35093	-1.23228	-1.16983	-1.02956		2.17039e-05	0.00235128	0.0227607	0.725974
SNOWBALL_042346_st	EPB41L1	328883		6.41774	6.92667	6.76447	7.21008	7.10902	6.85121	7.21502	7.39445	7.64039		-1.35048	-1.22124	-1.54754	-1.34752		2.37666e-06	0.000977187	5.21876e-10	2.72507e-06
SNOWBALL_028237_st	ZBTB38	314791		6.48734	5.97219	5.9885	5.68787	6.80762	6.92071	7.18651	7.00677	7.08662		-1.35038	-2.32031	-2.02549	-2.63674		0.00395146	2.60469e-11	2.84886e-09	4.04079e-13
SNOWBALL_006889_s_st	TROAP	295093		5.15599	3.98215	4.23757	3.97795	4.53219	5.58921	4.09649	4.13726	3.85075		-1.35025	-1.08248	1.072	1.09217		0.00273694	0.482506	0.544622	0.428263
SNOWBALL_000818_st	GEM,LOC106510023	289289		6.41562	4.58154	5.17687	5.79128	7.55893	6.84865	5.91694	5.89132	6.1098		-1.35006	-2.52347	-1.64086	-1.24705		0.00976821	3.75565e-11	3.38371e-05	0.0612791
SNOWBALL_039497_st	ARID1A	326041		2.93211	3.38341	2.90815	2.87531	2.5852	3.36503	2.93709	3.00643	2.90763		-1.34996	1.36255	-1.07049	-1.02266		0.00914928	0.00718873	0.612451	0.880104
SNOWBALL_031457_st		318010		3.93675	3.78205	3.59553	3.95134	3.7697	4.36855	3.92893	3.96356	4.03552		-1.34892	-1.10717	-1.29059	-1.06009		0.00305618	0.355907	0.0116083	0.621964
SNOWBALL_010164_s_st	PRKD1	298182		3.79706	3.50189	3.37639	3.46495	4.50098	4.22831	4.22918	4.16424	4.20216		-1.3484	-1.65552	-1.7265	-1.66694		0.000176635	1.05091e-08	1.45422e-09	7.58607e-09
SNOWBALL_008931_st	NUDC	297064		6.96891	6.56119	6.55985	6.80507	6.62738	7.40006	6.37408	6.35937	6.49782		-1.3483	1.13848	1.14908	1.23735		0.0001349	0.100838	0.076846	0.00564816
SNOWBALL_009376_st	PTPRF	297484		6.84806	6.27303	6.10253	6.12873	7.26167	7.27903	6.96722	6.78508	6.72297		-1.34813	-1.61798	-1.60497	-1.50967		4.30172e-07	2.54958e-12	4.1985e-12	2.07723e-10
SNOWBALL_038028_st	NYNRIN	324576		5.2566	6.82032	6.40727	5.80425	6.19986	5.68747	6.47931	6.43755	6.48142		-1.34804	1.26664	-1.02122	-1.599		0.000713141	0.0070325	0.850831	5.83608e-07
SNOWBALL_017083_s_st	ANXA7	304740		9.55559	8.97896	9.0759	8.9967	9.98413	9.98629	9.85876	9.68383	9.46941		-1.34789	-1.84013	-1.52407	-1.38772		7.3253e-10	1.26081e-19	3.29803e-14	5.99302e-11
SNOWBALL_006735_st	TSPO	294944		7.81388	7.64446	7.45219	7.48427	8.92274	8.24424	9.02684	9.01595	9.11635		-1.34757	-2.60698	-2.95622	-3.0996		7.80011e-05	7.83676e-18	1.05819e-19	2.33539e-20
SNOWBALL_003544_st	STRBP	291932		5.02316	5.67223	5.94447	6.16539	4.58437	5.45338	4.44697	4.34777	4.57338		-1.34744	2.33797	3.02451	3.01469		0.00427003	2.09853e-11	6.51063e-15	7.16086e-15
SNOWBALL_045433_st	PTPN11	331961		6.99542	6.73242	6.71892	6.71161	7.05532	7.4256	6.99047	6.85705	6.77503		-1.34741	-1.19586	-1.10047	-1.04494		0.00749284	0.120139	0.441291	0.746779
SNOWBALL_005695_st	TRIQK	293966		5.85394	4.52441	4.87545	5.28404	6.1296	6.28372	6.49961	6.4421	6.6468		-1.34702	-3.93183	-2.96217	-2.57178		0.000111823	5.58684e-23	2.29137e-19	2.89178e-17
SNOWBALL_021930_s_st	BCL2	309251		5.05481	6.30483	7.01403	7.03081	5.44491	5.48455	5.27662	5.14786	5.0081		-1.34699	2.03949	3.64564	4.06346		0.00760501	1.19564e-08	3.50826e-16	2.29699e-17
SNOWBALL_003554_s_st	FNBP1	291942		6.17811	6.50589	6.45918	6.35345	6.59217	6.60768	6.22199	6.07295	6.13232		-1.34683	1.21749	1.30697	1.16565		3.12989e-05	0.00461081	0.000149575	0.0282867
SNOWBALL_014608_s_st	NME1	302358		7.91607	7.16751	7.10606	7.37288	7.70382	8.34549	7.32127	7.23498	7.32334		-1.34669	-1.11246	-1.09347	1.03494		7.40514e-05	0.164596	0.253919	0.697025
SNOWBALL_031110_st	ZCCHC4	317663		6.06837	5.59762	5.64665	5.74798	6.02624	6.4977	6.13402	6.21544	6.24804		-1.34662	-1.45035	-1.48328	-1.41427		0.000734769	3.66119e-05	1.42427e-05	0.000103837
SNOWBALL_001840_s_st	CUL4B	290270		7.7231	7.52536	7.55764	7.41733	8.1122	8.15236	7.97708	7.80598	7.75572		-1.34654	-1.36767	-1.18784	-1.26434		3.736e-05	1.65176e-05	0.0143769	0.000887277
SNOWBALL_017287_s_st	ITPRIP	304937		7.61948	6.67311	6.66509	6.66837	7.32753	8.04844	7.56182	7.60143	7.40561		-1.34626	-1.85152	-1.91366	-1.66698		0.00254719	1.9278e-08	5.52465e-09	1.06853e-06
SNOWBALL_047186_st	NVL	333703		6.31395	6.22833	6.21477	6.19017	6.12615	6.74287	6.344	6.25962	6.3611		-1.34623	-1.08347	-1.03158	-1.12578		0.000390618	0.379248	0.760256	0.172212
SNOWBALL_025221_st	ALDH1L2	312113		9.70324	8.45532	8.76374	8.89728	10.5135	10.1321	10.577	10.6426	10.4566		-1.34619	-4.35213	-3.67796	-2.94724		1.60626e-06	2.72725e-28	2.59756e-26	2.5198e-23
SNOWBALL_015612_st	EOGT	303308		7.77927	7.70911	7.55708	7.73028	8.87196	8.20798	8.57817	8.45362	8.42713		-1.34603	-1.82647	-1.8616	-1.62096		2.09455e-06	2.56881e-14	9.46883e-15	2.02773e-11
SNOWBALL_006227_st	FNBP1L	294475		6.69946	6.91534	6.8244	7.05988	6.81556	7.12814	7.14339	7.23794	7.49261		-1.346	-1.17124	-1.33195	-1.34978		9.26646e-06	0.014236	1.69732e-05	7.87895e-06
SNOWBALL_017799_st	SPCS3	305398		7.67767	7.31482	7.28021	7.2936	7.50963	8.10609	7.5367	7.48784	7.46329		-1.34576	-1.16625	-1.15479	-1.12482		0.000289639	0.0616466	0.08206	0.163864
SNOWBALL_009533_st	E2F3	297628		5.65712	5.52252	5.59076	5.68249	5.75024	6.08542	5.50118	5.46805	5.5997		-1.34565	1.0149	1.08878	1.05907		0.000362762	0.889884	0.343148	0.543245
SNOWBALL_020227_st	MAGED1	307691		9.62688	8.62544	8.90626	9.31687	9.89164	10.0551	9.75948	9.82337	9.82537		-1.34561	-2.19471	-1.88832	-1.42257		3.13901e-07	1.21245e-19	1.85556e-16	6.49625e-09
SNOWBALL_001813_s_st	AMOT	290245		4.92737	5.68888	5.70744	5.05813	5.74375	5.35558	5.85177	5.79875	6.19573		-1.34556	-1.11953	-1.06534	-2.20015		0.00759437	0.351945	0.627747	8.81752e-10
SNOWBALL_018588_st	SKP2	306144		7.82649	7.44057	7.12412	7.41252	7.71634	8.25451	7.79861	7.63034	7.60324		-1.34539	-1.28168	-1.42033	-1.14133		3.95966e-05	0.00046275	2.25189e-06	0.0643211
SNOWBALL_011918_st	SCD5	299808		4.39299	5.78602	5.96366	5.33675	4.77222	4.8209	4.6309	4.72123	4.68415		-1.34528	2.22703	2.36597	1.572		0.00494496	1.47567e-10	1.94467e-11	3.13299e-05
SNOWBALL_000265_s_st	DLG1	288746		6.73867	6.66659	6.56862	6.61136	7.20066	7.16653	7.11424	6.91614	6.91776		-1.34524	-1.36382	-1.27237	-1.23663		0.000116713	6.07029e-05	0.00148328	0.00495503
SNOWBALL_046556_st		333073		5.051	5.22538	5.08853	5.19989	5.78662	5.47873	5.71792	5.68286	5.81727		-1.34512	-1.40692	-1.50977	-1.53409		4.47412e-05	4.26496e-06	9.98723e-08	4.27275e-08
SNOWBALL_017900_st	DYNC1I2	305499		8.30374	7.76349	7.64629	7.70037	8.32649	8.73087	8.4843	8.41232	8.39577		-1.34456	-1.6481	-1.70059	-1.61933		1.59794e-06	4.55305e-12	7.41784e-13	1.28993e-11
SNOWBALL_015214_st	TOP2B	302914		8.39228	7.98023	8.0136	8.09361	8.71652	8.81937	8.81724	8.71184	8.72787		-1.34452	-1.78635	-1.62252	-1.55214		4.38366e-07	5.9035e-15	1.68558e-12	2.75185e-11
SNOWBALL_019645_s_st	ZYX	307131		9.72464	9.23182	9.15388	9.05044	9.70521	10.1517	9.46596	9.29458	9.16413		-1.34445	-1.1762	-1.10244	-1.082		0.00146926	0.0874746	0.333208	0.446926
SNOWBALL_006000_st	UBQLN4	294261		6.72352	6.04948	6.08229	6.27004	6.9819	7.15051	6.66804	6.62006	6.75488		-1.34443	-1.53534	-1.45173	-1.39943		2.7206e-07	2.89632e-11	1.25621e-09	1.60802e-08
SNOWBALL_016275_st	LOC100624226	303949		6.61403	6.24312	6.51441	6.89968	7.1611	7.041	6.76706	6.79004	6.65226		-1.34441	-1.43787	-1.21053	1.18708		0.000961207	6.87927e-05	0.0335947	0.0583025
SNOWBALL_045345_st	ZFHX3	331873		4.68985	4.49189	4.37713	4.51243	5.57451	5.11641	5.46064	5.81299	5.74593		-1.34402	-1.95714	-2.70542	-2.35137		0.00884944	6.20564e-08	2.0627e-12	1.55577e-10
SNOWBALL_026018_st	ACD	312826		5.42243	5.04618	5.16238	5.27076	5.41352	5.8488	5.308	5.25342	5.29259		-1.34384	-1.19899	-1.06514	-1.01525		0.00117635	0.0481822	0.543852	0.897998
SNOWBALL_009542_st	MBOAT1	297637		9.74457	7.40453	7.83528	7.55013	9.51014	10.1705	8.93328	8.67173	8.5173		-1.34341	-2.88536	-1.78565	-1.955		0.000288163	4.57025e-18	5.86279e-10	1.07837e-11
[truncated: 8,048 more rows]
