# Supplementary material for: Effect of metabolically divergent pig breeds and tissues on mesenchymal stem cell expression patterns during adipogenesis
Source: BMC Genomics. 2024 Apr 25;25:407. doi: 10.1186/s12864-024-10308-z (PMC11044395; doi:10.1186/s12864-024-10308-z)
Supplement: Supplementary file 2 — Supplementary Material 2 [file 12864_2024_10308_MOESM2_ESM.xlsx]

## Sheet: Table S2
Additional file 2
Least square mean (Lsmean), fold change (FC), and adjusted P-value (FDR) < 1% with color coding of all differentially expressed genes before (D0) and during adipogenesis of FP-derived SMSCs compared with FS-derived SMSCs at each time point.
Probeset	Symbol	transcript_cluster_id		Lsmean FP D0	Lsmean FP Adi_D1	Lsmean FP Adi_D4	Lsmean FP Adi_D7	Lsmean FP Adi_D14	Lsmean FS D0	Lsmean FS Adi_D1	Lsmean FS Adi_D4	Lsmean FS Adi_D7	Lsmean FS Adi_D14		FC of (FP Control_D0) vs (FS Control_D0)	FC of (FP Adi_D1) vs (FS Adi_D1)	FC of (FP Adi_D4) vs (FS Adi_D4)	FC of (FP Adi_D7) vs (FS Adi_D7)	FC of (FP Adi_D14) vs (FS Adi_D14)		FDR of (FP Control_D0) vs (FS Control_D0)	FDR of (FP Adi_D1)-(FS Adi_D1)	FDR of (FP Adi_D4) vs (FS Adi_D4)	FDR of (FP Adi_D7)-(FS Adi_D7)	FDR of (FP Adi_D14) vs (FS Adi_D14)
SNOWBALL_037916_st	LOC106505993	324464		3.61955	3.4426	3.59232	3.70505	3.66294	5.3803	5.23754	5.66935	5.60843	5.39309		-3.38875	-3.47002	-4.21939	-3.74089	-3.31763		4.15791e-12	2.35638e-12	2.63561e-14	4.0208e-13	6.94415e-12
SNOWBALL_033068_st		319619		6.3312	5.85507	6.41751	6.52897	6.40006	5.67088	4.85942	4.76174	4.86933	4.94822		1.58043	1.99399	3.1509	3.15938	2.73558		0.00105447	2.55525e-06	1.43189e-11	1.33911e-11	5.29231e-10
SNOWBALL_024593_s_st	MYOF	311563		10.6699	10.1432	7.62899	7.97767	8.13072	10.7049	10.167	7.60435	7.72689	7.39266		-1.02451	-1.01666	1.01723	1.18985	1.66793		0.790478	0.860263	0.855244	0.0182156	1.38267e-09
SNOWBALL_000522_s_st	PCK1	289001		3.88523	4.33734	9.49108	9.73931	9.61154	3.43624	3.49008	7.38308	7.71035	7.81977		1.36508	1.79907	4.31092	4.0811	3.46239		0.124857	0.00278773	2.44869e-10	6.72612e-10	1.48186e-08
SNOWBALL_003666_s_st	GNA14	292049		5.64537	4.49187	5.6485	5.5306	6.02634	5.91238	4.63248	6.45448	6.57754	6.83046		-1.20332	-1.10237	-1.74833	-2.06616	-1.74607		0.0408924	0.314511	2.11724e-08	2.42453e-11	2.2344e-08
SNOWBALL_026019_st	PIK3R1	312827		7.4794	7.96625	9.63535	9.02113	8.71925	7.69271	8.10104	10.0225	9.49579	9.37161		-1.15935	-1.09793	-1.30781	-1.38959	-1.57174		0.0445956	0.225449	0.000270991	1.32782e-05	2.30591e-08
SNOWBALL_014439_st	MYO1D	302195		9.06642	9.50905	6.33495	6.80793	7.01435	7.96031	8.65648	5.39673	5.60151	5.8624		2.15265	1.80572	1.91617	2.30766	2.22215		2.05555e-07	2.58518e-05	5.12312e-06	3.01122e-08	8.53468e-08
SNOWBALL_010366_st	LTBP2	298373		9.40246	9.51979	7.91685	7.2173	7.29488	9.43714	9.54223	7.76085	7.13331	6.21056		-1.02433	-1.01568	1.11419	1.05994	2.12038		0.88508	0.927057	0.451948	0.706935	9.07903e-08
SNOWBALL_002663_st	ACAA2	291080		7.09685	6.11177	7.99271	7.97693	7.97812	7.33144	6.11044	7.88111	8.2194	8.78821		-1.17657	1.00092	1.08043	-1.18302	-1.75333		0.0994273	0.994489	0.474207	0.0875836	9.22486e-08
SNOWBALL_044587_st		331116		6.46687	6.20685	6.59619	6.62776	6.48742	5.79565	5.13662	5.42628	5.4342	5.23995		1.59242	2.09977	2.24997	2.28718	2.37425		0.00205439	2.94121e-06	5.2353e-07	3.47206e-07	1.36325e-07
SNOWBALL_038548_st	HOXC10	325095		4.18513	4.42232	4.3353	4.16697	4.22131	6.12846	5.71183	5.30621	5.35266	5.58329		-3.84593	-2.44445	-1.96008	-2.27473	-2.57039		2.49736e-11	5.51352e-07	7.646e-05	2.8049e-06	1.76675e-07
SNOWBALL_009238_st	ZNF436	297357		5.89582	7.01049	8.4971	8.1681	7.82564	6.24065	7.07561	8.67713	8.5365	8.57203		-1.27	-1.04617	-1.13291	-1.29092	-1.67759		0.00955556	0.681842	0.198146	0.00560436	2.19225e-07
SNOWBALL_014271_s_st	STAT5A	302032		7.09164	6.6365	8.61313	8.2759	7.80473	7.23888	6.82193	8.60467	8.41647	8.38561		-1.10745	-1.13716	1.00588	-1.10234	-1.49577		0.183384	0.0860561	0.952386	0.206511	3.32339e-07
SNOWBALL_003308_st	ALDH1A3	291705		9.20898	7.2371	8.75543	8.27215	7.76982	9.23618	6.81027	9.33902	9.03104	8.66251		-1.01903	1.34428	-1.49857	-1.69219	-1.85664		0.900673	0.0107701	0.000536405	1.24138e-05	6.18413e-07
SNOWBALL_015173_st	ZNF385D	302874		6.48651	5.83126	5.29632	5.2462	5.42496	6.86164	6.42619	6.23058	6.1451	6.28282		-1.29695	-1.5104	-1.9109	-1.86465	-1.81235		0.020275	0.000262947	1.07182e-07	2.45188e-07	6.41524e-07
SNOWBALL_017416_s_st	MYOF	305061		10.2545	9.66031	7.15218	7.47524	7.66524	10.2464	9.667	6.96415	7.14547	6.92855		1.00562	-1.00465	1.1392	1.25681	1.66635		0.966806	0.972641	0.215346	0.0222932	1.36469e-06
SNOWBALL_005576_st	NDRG1	293849		8.67939	7.98223	6.04519	6.63132	6.87075	8.61772	8.15728	5.95881	6.12788	6.10623		1.04368	-1.129	1.0617	1.41759	1.69881		0.733689	0.273012	0.62114	0.000790865	1.3725e-06
SNOWBALL_018056_st	CAVIN2	305654		7.82416	5.04573	7.32778	6.53002	6.68076	7.63772	5.26088	7.79719	7.17164	7.64674		1.13795	-1.16082	-1.38455	-1.56007	-1.95339		0.376408	0.298262	0.0146982	0.000887912	1.9672e-06
SNOWBALL_035142_st	SPTBN1	321690		7.56664	7.0762	6.69265	6.71076	6.75206	7.81853	7.25554	7.08617	7.24372	7.38576		-1.19077	-1.13237	-1.31359	-1.4469	-1.55153		0.0498663	0.176607	0.00195465	4.26352e-05	2.22994e-06
SNOWBALL_045136_st	SPTBN1	331664		8.7793	7.96151	7.81582	8.03241	8.15888	9.29347	8.24965	8.20817	8.36884	8.69997		-1.42817	-1.22107	-1.31252	-1.26262	-1.45507		5.68628e-06	0.0078167	0.000338665	0.00193478	2.23894e-06
SNOWBALL_031049_st	ZNF436	317602		5.78231	6.74214	8.3276	7.96052	7.58494	6.25417	6.79212	8.57113	8.31982	8.43773		-1.38689	-1.03525	-1.18389	-1.2828	-1.80599		0.00586364	0.816008	0.173932	0.0376118	2.37741e-06
SNOWBALL_003268_st	DDHD1	291667		6.93448	7.39177	8.07913	8.32281	8.13003	7.06694	7.35377	8.02395	8.47003	8.53167		-1.09616	1.02669	1.03899	-1.10743	-1.32101		0.116064	0.698685	0.557218	0.0777044	3.05018e-06
SNOWBALL_015318_s_st	SEMA3F	303015		6.91584	6.29796	8.00992	7.62641	7.36431	6.97264	6.23496	8.00182	7.98451	7.96731		-1.04015	1.04463	1.00563	-1.28174	-1.51887		0.700792	0.666448	0.961005	0.00360989	3.17671e-06
SNOWBALL_005412_st	CAPG	293697		9.51036	8.56182	6.72603	7.00106	7.82194	9.5572	8.76894	6.92651	6.90696	7.19872		-1.03301	-1.15438	-1.14908	1.0674	1.5403		0.765787	0.116284	0.129761	0.517773	3.54753e-06
SNOWBALL_016443_s_st	SCARB1	304114		8.04039	7.4518	9.29523	8.95377	8.7663	7.94934	7.10253	8.53699	8.31996	8.17956		1.06515	1.27392	1.69142	1.55165	1.50185		0.505746	0.00380591	1.75528e-08	8.50717e-07	3.68811e-06
SNOWBALL_018449_st	LOC100517129	306025		6.73431	6.03976	6.71584	6.64428	6.16924	6.85773	6.02056	6.95714	6.65856	6.84941		-1.08932	1.0134	-1.18206	-1.00995	-1.60232		0.429033	0.917175	0.0936333	0.939081	3.94488e-06
SNOWBALL_032370_st	HOXC13	318921		3.93007	4.32951	4.78927	4.9039	5.31882	4.65972	5.05061	6.02959	6.11355	6.32676		-1.65823	-1.64844	-2.36251	-2.31283	-2.01105		0.000511314	0.000588393	6.02689e-08	1.04861e-07	4.02438e-06
SNOWBALL_031138_st	LTBP2	317691		10.0793	10.4341	8.63092	7.94896	7.75316	10.1912	10.3363	8.43515	7.7119	6.65826		-1.08069	1.0701	1.14533	1.17859	2.13598		0.678423	0.72116	0.437493	0.335095	4.04785e-06
SNOWBALL_023667_s_st	IFT52	310729		6.59108	6.57729	8.32105	8.7657	8.61961	6.53275	6.66754	8.26258	8.74876	9.28505		1.04126	-1.06455	1.04136	1.01181	-1.58606		0.729439	0.574072	0.728758	0.926491	4.86609e-06
SNOWBALL_033669_st	SPTBN1	320220		9.09643	8.30158	8.30061	8.39737	8.43874	9.61572	8.66848	8.57588	8.71511	8.97933		-1.43324	-1.28959	-1.21022	-1.24638	-1.45457		1.0086e-05	0.00122243	0.0150989	0.00494755	4.99251e-06
SNOWBALL_021716_s_st	EMP3	309041		10.4847	9.95687	8.37996	8.41526	8.81272	10.2881	10.1144	8.14754	8.20455	8.1644		1.14601	-1.11534	1.1748	1.15726	1.56734		0.166818	0.281108	0.0962894	0.135454	5.42689e-06
SNOWBALL_000799_st	ZFPM2	289271		4.31202	3.96025	4.02013	4.23434	3.66399	5.91944	4.80996	4.94714	4.98266	4.82039		-3.04707	-1.80213	-1.90133	-1.67983	-2.229		7.14465e-09	0.000614976	0.000206785	0.0024145	6.92553e-06
SNOWBALL_012382_st	CRYAB	300246		7.44261	8.92813	5.60407	6.3982	6.36216	7.54678	8.77857	5.39564	5.25489	5.23135		-1.07488	1.10923	1.15543	2.20887	2.18981		0.7227	0.595727	0.440681	6.39358e-06	7.75225e-06
SNOWBALL_033668_st		320219		11.144	10.5372	8.1308	8.52221	8.10112	11.7821	10.9967	8.41968	7.92639	6.87963		-1.55633	-1.37505	-1.22169	1.51133	2.33187		0.0150965	0.0866611	0.307171	0.0236473	7.84585e-06
SNOWBALL_008083_st	ZNF521	296237		7.78354	6.38417	7.88311	7.86627	7.78639	7.96001	6.54029	8.07055	8.2145	8.26204		-1.13011	-1.11429	-1.13874	-1.273	-1.39055		0.0920048	0.140949	0.0719466	0.000709502	8.04579e-06
SNOWBALL_044938_st	PRELP	331467		9.96829	10.7851	8.90394	9.06509	9.24004	10.117	10.7823	8.96557	8.61188	8.11318		-1.10861	1.00194	-1.04364	1.36908	2.18383		0.597425	0.993315	0.840864	0.0658237	8.04949e-06
SNOWBALL_012793_st	FMO1	300643		3.74745	3.3513	7.92416	9.0729	8.62618	3.45178	3.26996	8.26163	9.69784	9.78887		1.22745	1.058	-1.26354	-1.54214	-2.23874		0.269495	0.79376	0.200158	0.0126455	8.31283e-06
SNOWBALL_024818_s_st	ADD3	311753		8.6085	6.89414	7.79324	7.45654	7.20865	9.10025	7.19854	7.95144	7.72253	7.78495		-1.40615	-1.2349	-1.11589	-1.20246	-1.49103		0.0001024	0.0144025	0.229261	0.0335431	8.43369e-06
SNOWBALL_000455_st	ATP9A	288934		5.93106	5.42762	6.59223	6.1279	5.58315	5.98388	5.36989	6.82587	6.44726	6.19044		-1.03729	1.04082	-1.1758	-1.24777	-1.52339		0.743343	0.718059	0.0840796	0.0159936	1.01493e-05
SNOWBALL_012790_st	SEMA3C	300641		11.6303	11.0019	8.55163	8.97731	9.1376	11.7665	11.0275	8.676	8.8795	8.15472		-1.09903	-1.01787	-1.09003	1.07015	1.97641		0.583106	0.92816	0.620213	0.704385	1.03115e-05
SNOWBALL_018540_st	ANKH	306097		6.68422	6.80631	5.91583	5.93013	6.96527	6.00903	6.3191	5.70181	5.84633	6.13978		1.5968	1.40173	1.15992	1.0598	1.77214		0.000236734	0.00720025	0.269779	0.700479	1.16841e-05
SNOWBALL_018981_st	MTUS1	306514		5.44164	4.81696	4.89022	5.09155	5.25853	5.91828	4.78628	5.06147	5.30493	5.89061		-1.39149	1.02149	-1.12603	-1.1594	-1.5498		0.000817872	0.865792	0.256945	0.147092	1.636e-05
SNOWBALL_029055_st	ALDH1A3	315608		6.45684	4.48035	6.22452	5.74188	4.5142	6.46206	3.87036	6.674	6.32055	5.74663		-1.00362	1.52625	-1.36555	-1.49347	-2.34962		0.989048	0.0288344	0.115965	0.0387193	1.75435e-05
SNOWBALL_012700_st	PRELP	300557		12.1594	12.686	11.3918	11.4216	11.6703	12.3276	12.7197	11.4616	11.1029	10.7996		-1.12369	-1.02367	-1.04961	1.24721	1.82855		0.443673	0.89504	0.773535	0.116378	1.89303e-05
SNOWBALL_010498_st	DHRS4	298499		6.5801	6.31706	8.28502	8.85625	8.75647	6.4745	6.40263	8.7683	9.51398	9.49812		1.07594	-1.0611	-1.39792	-1.5776	-1.67209		0.587332	0.667874	0.00397359	0.000118037	1.91092e-05
SNOWBALL_020172_s_st	DMD	307638		7.42816	6.04138	5.86509	5.85964	5.13222	6.5015	5.30081	4.91035	4.12007	3.93292		1.90086	1.67084	1.93823	3.33935	2.29628		0.000706884	0.00645169	0.000496544	1.14508e-08	1.98092e-05
SNOWBALL_003587_st	GNA14	291974		6.47145	5.15887	6.48305	6.1945	6.89849	6.61123	4.82385	7.28254	7.32789	7.79336		-1.10173	1.26139	-1.74049	-2.19374	-1.85944		0.552036	0.112061	0.000124365	2.90594e-07	2.28793e-05
SNOWBALL_037060_st	SLC6A9	323608		10.4946	9.83001	6.98492	8.04892	8.71799	10.3722	9.92727	7.1208	7.89229	8.03515		1.08854	-1.06974	-1.09877	1.11468	1.6053		0.490507	0.594456	0.437765	0.362269	2.53401e-05
SNOWBALL_016408_s_st	AACS	304079		5.0737	5.72066	8.0511	7.92514	7.2095	5.23762	5.65183	7.61995	7.86366	7.98042		-1.12033	1.04887	1.34831	1.04354	-1.70636		0.404554	0.751929	0.0156364	0.779928	2.65512e-05
SNOWBALL_000378_st	IGFBP5	288857		9.54293	8.99258	6.73184	7.11061	6.85314	10.2395	9.46417	6.98965	6.66937	5.74319		-1.62069	-1.38663	-1.19566	1.35777	2.15839		0.00703432	0.0735286	0.361712	0.0960655	3.04114e-05
SNOWBALL_000272_s_st	CD86	288752		7.84237	6.28792	4.59204	5.53343	5.26618	8.52008	7.49376	6.61796	6.6096	6.31523		-1.5996	-2.30672	-4.0725	-2.10842	-2.06918		0.00563973	2.91855e-06	1.31145e-11	2.09998e-05	3.15531e-05
SNOWBALL_040455_st	CDON	326998		6.08718	5.77891	5.92158	6.31736	5.96407	6.64203	6.09172	6.29856	6.63007	6.63791		-1.46901	-1.24212	-1.29862	-1.24204	-1.59531		0.000487999	0.0502995	0.0171691	0.0503772	3.31778e-05
SNOWBALL_012829_st	SEMA3A	300678		8.84929	8.10033	5.43574	6.35022	7.04125	8.63609	7.70175	5.71329	6.33426	6.12591		1.15926	1.31821	-1.21214	1.01112	1.886		0.364282	0.0682956	0.221727	0.95588	3.41976e-05
SNOWBALL_013768_s_st	LOC102166104	301554		4.90413	5.03148	5.35714	5.63793	5.495	5.16946	5.14139	5.04586	5.43479	6.20532		-1.2019	-1.07916	1.24081	1.1512	-1.63617		0.124315	0.568513	0.0671732	0.253982	3.56109e-05
SNOWBALL_000050_st	LGALS3	288537		10.8559	10.2182	8.33311	8.5991	8.93726	11.0727	10.2557	8.67579	8.51473	8.32792		-1.16209	-1.02635	-1.26811	1.06022	1.52556		0.147087	0.836686	0.0175112	0.616102	3.76785e-05
SNOWBALL_035380_st	SOWAHC	321928		4.01436	3.20478	4.28667	4.51192	4.41363	3.90397	3.56037	4.97462	5.08664	5.36224		1.07951	-1.27951	-1.61099	-1.48938	-1.93001		0.680548	0.125553	0.00222232	0.0105489	3.93972e-05
SNOWBALL_037011_st	MTHFD1L	323559		7.17158	7.07428	5.12805	5.52108	6.09877	7.05597	7.22388	5.53559	5.54268	5.57924		1.08343	-1.10926	-1.32642	-1.01509	1.43349		0.394011	0.254114	0.000980111	0.89243	3.97496e-05
SNOWBALL_017758_st	FGFR1	305357		8.03487	7.34764	8.93434	8.50491	8.68036	8.2746	7.27152	9.0244	8.86024	9.08258		-1.18077	1.05418	-1.06441	-1.27928	-1.32155		0.0119689	0.477933	0.3908	0.000233073	3.9821e-05
SNOWBALL_035254_st		321802		10.3034	9.70425	7.45516	7.82436	7.21567	10.8446	10.2402	7.67164	7.33931	6.11196		-1.45519	-1.44989	-1.16189	1.39964	2.14906		0.0421188	0.0442996	0.463942	0.0708542	4.4933e-05
SNOWBALL_034650_st	SLC48A1	321199		6.82252	6.57038	6.56436	6.26809	6.36692	6.62955	6.35799	6.2034	6.23038	5.92334		1.14311	1.15861	1.28428	1.02649	1.35998		0.0746021	0.0479904	0.000722965	0.773156	4.62129e-05
SNOWBALL_015582_st	TMCC1	303278		7.00021	7.18838	8.90455	8.54969	8.56789	6.83866	7.059	8.98853	8.8347	9.09291		1.11849	1.09382	-1.05993	-1.21842	-1.43896		0.225692	0.345726	0.562602	0.0243252	4.82089e-05
SNOWBALL_026407_st	EMP3	313171		8.32362	7.74502	6.26647	6.53266	6.89348	8.16538	7.90043	6.24031	6.38669	6.26313		1.11593	-1.11373	1.0183	1.10648	1.54795		0.335675	0.345591	0.894091	0.379551	4.83442e-05
SNOWBALL_016629_st	MTMR3	304298		6.88762	6.30432	7.92992	7.29413	7.01737	6.9393	6.46102	7.81466	7.47213	7.3895		-1.03647	-1.11474	1.08317	-1.13131	-1.29426		0.621623	0.0865624	0.22278	0.0491394	4.89077e-05
SNOWBALL_014463_s_st	ABCC3	302219		7.33708	6.01045	5.4557	5.20318	5.7799	7.29466	5.94995	5.52339	5.33105	5.20286		1.02985	1.04282	-1.04804	-1.09268	1.49179		0.807275	0.719219	0.683949	0.405746	5.21518e-05
SNOWBALL_033066_st	NPTX1	319617		3.89107	5.58939	7.19499	5.98766	7.23849	3.71507	5.45364	5.41552	4.48363	5.37904		1.12975	1.09866	3.43299	2.83634	3.62869		0.748335	0.809006	0.000101369	0.000862184	5.32698e-05
SNOWBALL_009945_st	RCAN2	297986		7.67651	7.28587	4.4775	5.16147	4.54897	7.9452	7.18477	4.52755	4.65287	3.77194		-1.20471	1.07259	-1.0353	1.42267	1.71361		0.171967	0.649468	0.833245	0.00687933	5.56502e-05
SNOWBALL_017230_s_st	ADD3	304882		10.2851	8.39978	9.29244	8.95636	8.91207	10.7842	8.77763	9.58072	9.30337	9.39267		-1.41337	-1.29941	-1.22118	-1.27192	-1.39533		3.20651e-05	0.00124395	0.0135764	0.00294473	5.72854e-05
SNOWBALL_016945_st	LIPA	304603		6.73408	5.8201	9.18495	9.53445	9.68902	7.1454	6.17407	9.37426	9.76024	10.3973		-1.3299	-1.27807	-1.14022	-1.16941	-1.63382		0.0170729	0.0416578	0.307945	0.213738	5.80202e-05
SNOWBALL_021346_s_st	ANTXR2	308686		8.11527	8.50068	7.58334	7.71977	7.89862	8.25666	8.50886	7.83255	7.71816	7.47759		-1.10297	-1.00568	-1.18856	1.00112	1.33888		0.188411	0.95255	0.015181	0.990844	5.95956e-05
SNOWBALL_011439_st	SFRP2	299347		12.0027	9.40115	9.72109	9.69111	10.1678	12.1375	9.73225	9.51516	9.76031	9.39249		-1.09797	-1.25797	1.15343	-1.04913	1.71151		0.533828	0.0882011	0.315536	0.766835	6.49045e-05
SNOWBALL_014269_st	STAT5B	302030		6.66604	6.07079	8.16446	7.6689	7.2646	6.69965	6.24543	8.06157	7.8854	7.69048		-1.02357	-1.12869	1.07393	-1.16191	-1.34339		0.795936	0.103859	0.368589	0.0401433	6.73045e-05
SNOWBALL_018192_st	FN1	305788		12.6954	12.7035	12.0943	12.3521	12.4459	12.6176	12.608	12.066	12.2572	12.1319		1.05542	1.06842	1.01977	1.06796	1.24309		0.355285	0.244093	0.765785	0.247609	6.84162e-05
SNOWBALL_006838_st	RIC8B	295045		6.65544	6.59155	7.25972	7.19659	7.20336	6.55586	6.65757	7.5277	7.39331	7.67122		1.07146	-1.04683	-1.20412	-1.14609	-1.38306		0.436979	0.624566	0.0202567	0.0953942	6.95127e-05
SNOWBALL_033994_st	SEMA3C	320545		10.4539	9.70814	6.8793	7.44136	7.58963	10.6677	9.66265	7.11283	7.32066	6.63696		-1.15976	1.03204	-1.17571	1.08726	1.93545		0.410593	0.880702	0.363394	0.665206	7.23464e-05
SNOWBALL_015503_st	MBD4	303199		6.15533	6.79293	7.32404	7.15976	7.43152	6.13833	6.88717	7.57248	7.23704	7.89919		1.01185	-1.0675	-1.18792	-1.05502	-1.38288		0.910495	0.467186	0.0327108	0.560952	7.39891e-05
SNOWBALL_014287_s_st	STAT5A	302048		7.4621	7.21776	8.45335	8.18086	7.89946	7.48885	7.33999	8.53173	8.33447	8.27295		-1.01872	-1.08842	-1.05583	-1.11235	-1.29548		0.818601	0.21249	0.450291	0.108039	8.23813e-05
SNOWBALL_037785_st	DIXDC1	324333		5.03262	6.23981	5.43831	5.62501	5.608	4.94762	6.02384	5.24427	5.27976	5.04336		1.06069	1.16149	1.14396	1.27037	1.47901		0.604621	0.139203	0.189313	0.0143943	8.5784e-05
SNOWBALL_022103_st	S100A6	309419		10.7421	10.5051	8.24836	8.5398	9.16362	10.8742	10.6088	8.33041	8.31773	8.40668		-1.09587	-1.07448	-1.05852	1.1664	1.68991		0.54165	0.641885	0.719654	0.272349	8.71542e-05
SNOWBALL_002499_st	TLN2	290919		7.11266	7.58806	7.89793	7.40517	7.02679	7.22716	7.91712	8.03885	7.65887	7.39268		-1.0826	-1.2562	-1.10261	-1.19226	-1.28868		0.238081	0.000365465	0.13688	0.0055054	8.77481e-05
SNOWBALL_000344_st	CXCL12	288823		5.79618	3.15697	5.98396	6.60778	7.33773	4.90494	3.19527	6.46929	7.78041	8.58838		1.85477	-1.0269	-1.3999	-2.25421	-2.37948		0.00482823	0.926988	0.138891	0.000250727	0.000104396
SNOWBALL_030711_st	RASAL2	317264		5.71537	5.94675	4.75791	5.10185	5.48327	5.90545	5.96267	4.82492	4.88996	4.84233		-1.14083	-1.01109	-1.04754	1.1582	1.55934		0.27372	0.941262	0.73392	0.21619	0.000105548
SNOWBALL_024323_s_st	GLTP	311329		8.04199	6.9244	5.65948	6.28522	7.43975	7.76267	6.96147	5.72824	6.00861	6.6961		1.21362	-1.02603	-1.04882	1.21134	1.67441		0.154513	0.878773	0.766766	0.158999	0.000107792
SNOWBALL_011828_st	ABCG2	299722		6.42665	5.72703	4.95087	5.56438	5.6734	6.91047	6.24339	5.31956	5.99425	6.73846		-1.39844	-1.43034	-1.29118	-1.34711	-2.09226		0.081672	0.0616824	0.197327	0.126217	0.000119684
SNOWBALL_014595_s_st	MYO1D	302345		9.41453	9.87892	6.34449	6.86919	7.22041	8.09767	8.91825	4.75488	5.58242	5.84455		2.49123	1.94621	3.00968	2.4398	2.59522		0.00023181	0.00649935	1.40907e-05	0.000312504	0.00012817
SNOWBALL_018357_s_st	CAB39	305945		7.17348	7.9691	7.63098	7.51153	7.37249	7.23032	8.14597	7.7962	7.68417	7.78172		-1.04018	-1.13043	-1.12133	-1.12712	-1.32798		0.647156	0.101524	0.128751	0.110806	0.000130721
SNOWBALL_028336_st	CAVIN2	314890		4.95441	2.42459	4.35297	3.63748	3.66746	4.79798	2.46181	4.79113	4.11234	4.7035		1.11453	-1.02613	-1.35487	-1.38978	-2.05058		0.616834	0.91555	0.11132	0.0820559	0.000137767
SNOWBALL_012865_st	FMOD	300711		12.0213	11.8422	11.0417	10.448	10.8637	12.2497	12.0625	11.2666	10.7417	10.2867		-1.17151	-1.16493	-1.16863	-1.2258	1.49173		0.141194	0.157551	0.148176	0.0527222	0.000148027
SNOWBALL_001813_s_st	AMOT	290245		5.71143	5.11214	5.61032	5.5747	4.6214	5.77606	4.74259	5.76744	5.84017	5.49487		-1.04582	1.29196	-1.11506	-1.20203	-1.83206		0.820625	0.113887	0.545642	0.274478	0.000151445
SNOWBALL_001694_s_st	SRPX	290128		7.00071	6.40463	9.19725	8.46752	8.23632	7.10715	6.39425	9.38661	8.80396	8.84766		-1.07656	1.00722	-1.14026	-1.26264	-1.52768		0.560902	0.96138	0.265074	0.0359042	0.000154692
SNOWBALL_026966_st	ASPH	313615		8.70089	8.70242	10.5693	10.6583	10.2449	8.67352	8.6408	10.348	10.6133	10.6398		1.01916	1.04364	1.16578	1.0317	-1.31481		0.834269	0.61023	0.0339433	0.719098	0.000172596
SNOWBALL_046730_st	LHFPL3	333247		2.32864	2.36792	3.18224	3.00645	2.58981	2.53468	2.48091	2.85406	2.93981	3.2838		-1.15351	-1.08147	1.25543	1.04728	-1.61775		0.29456	0.594573	0.0784878	0.766791	0.000181966
SNOWBALL_024592_st	MYOF	311562		9.26007	8.60418	6.11259	6.34153	6.61229	9.29021	8.6071	6.09897	6.23452	6.12093		-1.02111	-1.00203	1.00949	1.07699	1.40577		0.85529	0.986798	0.936912	0.461121	0.000185916
SNOWBALL_011866_st	ABCG2	299759		4.5849	4.28587	3.81516	4.24007	4.27163	4.84376	4.48959	4.07724	4.43324	5.13772		-1.19653	-1.15166	-1.19921	-1.14327	-1.82272		0.292552	0.422092	0.285821	0.44969	0.000189552
SNOWBALL_047736_st	MICAL2	334253		5.29445	5.92409	4.93195	5.30214	5.44293	5.21813	5.76938	4.69246	4.88502	4.86168		1.05432	1.1132	1.18057	1.33526	1.49615		0.676853	0.356367	0.131992	0.00660774	0.000191442
SNOWBALL_017810_st	RWDD4	305409		7.02843	7.74052	7.09739	6.97695	6.94967	7.08315	7.761	7.49703	7.24807	7.30816		-1.03866	-1.0143	-1.31918	-1.20675	-1.28208		0.622685	0.866265	4.1062e-05	0.00426743	0.000195463
SNOWBALL_028706_st	PLXNA2	315260		7.49504	8.30262	6.59747	6.82174	7.58545	7.4317	8.22775	6.42865	6.52412	6.96306		1.04488	1.05327	1.12414	1.22912	1.53943		0.753582	0.705935	0.347356	0.0768527	0.000197438
SNOWBALL_002791_st	MEIS2	291205		6.33948	5.5597	5.25812	5.2345	5.18515	6.98473	6.13237	6.07589	5.87746	5.85491		-1.56401	-1.48727	-1.76268	-1.56153	-1.59081		0.000344113	0.00137162	1.04025e-05	0.000359827	0.000212603
SNOWBALL_028828_st	OGFRL1	315382		4.15527	4.37192	4.74617	4.78906	4.08416	3.94362	3.94103	4.51624	4.73616	4.89185		1.15802	1.34807	1.17278	1.03735	-1.75041		0.369629	0.0480133	0.324477	0.846681	0.000215245
SNOWBALL_027309_st	NDRG1	313863		8.03886	7.28158	5.62165	6.15121	6.12232	8.00505	7.38061	5.30136	5.36186	5.48572		1.02372	-1.07105	1.24858	1.7283	1.55466		0.877481	0.619307	0.0642686	8.54735e-06	0.00022403
SNOWBALL_027074_st	SPTBN1	313708		7.14852	6.34098	6.25985	6.42942	6.3137	7.64513	6.51694	6.50557	6.62128	6.92588		-1.4109	-1.12971	-1.18568	-1.14223	-1.52857		0.00245438	0.321163	0.14894	0.273935	0.000225611
SNOWBALL_000931_st	WIF1	289400		7.55022	8.00953	4.71403	5.8485	5.30508	7.43144	7.66005	4.49942	4.90189	4.18524		1.08582	1.27411	1.16039	1.92735	2.17323		0.746131	0.277966	0.531724	0.00167668	0.000235427
SNOWBALL_000793_st	TRPS1	289265		7.95768	7.56542	7.5529	7.27919	7.77382	7.48996	7.13453	7.2488	7.03532	7.27718		1.38292	1.34807	1.23464	1.18417	1.41092		0.000502357	0.00127803	0.0231685	0.0727526	0.000236218
SNOWBALL_021114_st	CAPN2	308490		9.90096	9.28309	8.10487	8.25758	8.37594	9.87753	9.28645	8.05854	8.03515	8.06239		1.01637	-1.00233	1.03263	1.1667	1.24276		0.825969	0.976656	0.642299	0.00855136	0.00025118
SNOWBALL_005608_st	TRPS1	293879		7.56099	7.22172	7.29368	7.03123	7.47496	7.09019	6.73982	6.90853	6.97423	7.0685		1.38588	1.39658	1.30599	1.04029	1.32544		3.10669e-05	2.14194e-05	0.000501819	0.661708	0.00025553
SNOWBALL_017307_s_st	GLUD1	304957		10.1973	9.86887	11.2571	10.1742	9.86935	10.3998	10.0478	11.2989	10.4387	10.2734		-1.15072	-1.13204	-1.02937	-1.2012	-1.32323		0.0687968	0.111979	0.75506	0.0157601	0.000260827
SNOWBALL_010757_st	CEMIP	298741		7.57338	8.48661	6.18413	7	7.55102	7.43207	8.42048	5.20167	5.85851	6.62561		1.10291	1.0469	1.97584	2.20609	1.89923		0.632284	0.835044	0.000122019	1.20866e-05	0.00027266
SNOWBALL_014331_s_st	GJC1	302092		5.93673	6.15968	6.0418	5.94055	5.91177	5.85486	6.44201	6.15731	6.40064	6.55402		1.05839	-1.21616	-1.08336	-1.37563	-1.56076		0.695506	0.116341	0.565419	0.0083355	0.000273384
SNOWBALL_028607_st	CLEC16A	315161		3.84307	4.2618	4.12876	4.1206	3.88135	4.15229	4.29491	4.49456	4.3459	4.51009		-1.23903	-1.02321	-1.2886	-1.16902	-1.54621		0.0763639	0.880775	0.0337836	0.211798	0.000279522
SNOWBALL_011833_s_st	ABCG2	299727		4.18046	3.57688	3.22936	3.77355	3.78577	4.65513	4.1363	3.49276	3.98355	4.58626		-1.3896	-1.47368	-1.2003	-1.15669	-1.74169		0.0314794	0.0107335	0.260043	0.383317	0.000303791
SNOWBALL_014256_st	SOX9	302017		8.24905	7.7916	7.65949	7.30243	7.39968	7.6281	7.12667	7.18698	7.05675	6.79174		1.53789	1.58549	1.38752	1.18565	1.52408		0.000235841	9.22031e-05	0.00458552	0.157021	0.000309991
SNOWBALL_016339_s_st	EBF2	304012		8.55776	7.22857	9.52067	9.51645	9.29673	8.71235	7.33933	9.68225	9.73331	9.84194		-1.1131	-1.07979	-1.11852	-1.1622	-1.45923		0.342703	0.51503	0.318457	0.164955	0.000314837
SNOWBALL_023721_s_st	PXMP4	310779		5.4047	5.92379	6.37781	6.46622	6.26224	5.53313	5.9055	6.45838	6.57937	6.76525		-1.0931	1.01276	-1.05744	-1.08158	-1.41718		0.401816	0.920227	0.620007	0.467517	0.000334214
SNOWBALL_004946_st	FOXN2	293254		7.04657	7.22145	7.05532	7.36913	7.29578	7.08169	7.36625	7.26612	7.47163	7.65116		-1.02464	-1.10558	-1.15733	-1.07363	-1.27932		0.771231	0.156007	0.0328033	0.336031	0.000334707
SNOWBALL_021314_s_st	ASPH	308655		8.67544	8.63842	10.3601	10.474	10.1222	8.56471	8.61626	10.2191	10.4681	10.5296		1.07978	1.01548	1.10267	1.0041	-1.32635		0.368786	0.878518	0.237679	0.969071	0.000337545
SNOWBALL_002222_st	PTPRK	290647		6.30219	6.28612	6.34054	6.33006	6.9653	5.59525	5.83376	6.07298	5.89473	6.29499		1.63234	1.36827	1.20376	1.35221	1.59141		0.000172245	0.0148415	0.166716	0.0192173	0.00034495
SNOWBALL_000808_st	LOC100511877	289279		7.532	7.67819	8.2593	8.37806	8.09338	7.73217	7.74859	8.17721	8.51491	8.49733		-1.14884	-1.05001	1.05855	-1.0995	-1.32313		0.0815893	0.589682	0.521595	0.253606	0.000376943
SNOWBALL_014716_st	CRLF3	302460		6.29242	6.76036	9.23461	9.14572	8.73189	6.24439	6.69945	8.945	9.05803	9.2147		1.03385	1.04312	1.22232	1.06267	-1.39746		0.772978	0.70806	0.0332859	0.57403	0.000397687
SNOWBALL_037985_st	MAST4	324533		2.99275	2.63973	4.50461	4.38451	3.83681	3.11249	2.93613	4.98243	4.35192	4.64324		-1.08654	-1.22808	-1.39264	1.02284	-1.74889		0.653993	0.213466	0.0357819	0.912313	0.000401173
SNOWBALL_042639_st	LOC110256292	329176		3.79114	3.66985	5.95697	6.19519	5.52229	3.92954	3.98795	5.79165	6.11553	6.39972		-1.10069	-1.24669	1.12142	1.05677	-1.8371		0.631682	0.220686	0.558485	0.794204	0.000402664
SNOWBALL_020214_st	LOC100523107	307678		7.29383	6.69958	5.36439	5.66637	6.44872	7.21034	6.78685	5.55288	5.64861	6.01746		1.05958	-1.06236	-1.13957	1.01239	1.34841		0.546355	0.526047	0.131456	0.910572	0.000402775
SNOWBALL_005828_st	ASPH	294092		7.7741	7.43132	9.5886	9.36028	8.97626	7.66885	7.56174	9.42882	9.46151	9.35864		1.07568	-1.09461	1.11712	-1.07269	-1.30349		0.371007	0.254278	0.15249	0.391884	0.000416261
SNOWBALL_029466_st	MTR	316019		3.33199	4.04272	6.07992	6.08129	5.14867	3.51219	3.84146	5.98631	6.01069	5.93103		-1.13304	1.1497	1.06703	1.05015	-1.71994		0.466557	0.409364	0.72622	0.797004	0.000438346
SNOWBALL_024820_s_st	ADD3	311755		7.81624	5.71155	6.75457	6.46942	6.00159	8.36181	6.22665	7.07179	6.63675	6.89415		-1.4596	-1.42909	-1.24592	-1.12298	-1.85647		0.0313889	0.0428896	0.23496	0.563916	0.000441038
SNOWBALL_016329_s_st	PPP2R2A	304002		7.7376	7.84477	9.00642	8.961	8.73965	7.78618	7.77736	8.88787	8.97424	9.10252		-1.03425	1.04783	1.08564	-1.00922	-1.28599		0.692407	0.568576	0.280811	0.921907	0.000448817
SNOWBALL_002040_st	RNASET2	290465		7.96135	7.52178	7.72164	7.23737	7.36182	8.01409	7.53018	7.82464	7.44384	6.95753		-1.03723	-1.00584	-1.074	-1.15386	1.32343		0.700872	0.956361	0.415807	0.0765506	0.000451875
SNOWBALL_002305_st	SOGA3,KIAA0408	290729		5.46244	4.67761	4.6405	3.80204	3.54341	5.42792	4.81719	4.81499	4.25937	4.2694		1.02422	-1.10159	-1.12857	-1.373	-1.65404		0.897297	0.554712	0.447383	0.0270093	0.000465064
SNOWBALL_032557_st	NRP2	319108		5.47099	5.84209	5.91652	5.93709	5.94428	5.07784	6.02548	5.5979	5.31713	5.17252		1.31326	-1.13555	1.24714	1.53683	1.70734		0.0786728	0.454081	0.162992	0.00463718	0.000474784
SNOWBALL_000270_s_st	CD86	288751		7.11891	5.93301	5.09523	5.04804	5.13334	7.99197	6.85214	5.93867	5.82077	5.96316		-1.83155	-1.89098	-1.79431	-1.70849	-1.77745		0.000252711	0.000126419	0.000391908	0.00108914	0.000478534
SNOWBALL_006911_st	HOXC13	295115		4.59241	4.60652	4.93508	5.01582	5.03222	4.93332	4.94646	5.43432	5.32862	5.7074		-1.26655	-1.2657	-1.41347	-1.24211	-1.59679		0.0825071	0.0834651	0.0093759	0.114081	0.000490658
SNOWBALL_024619_s_st	PAPSS2	311588		8.99572	8.02843	7.03412	7.26246	7.84771	8.81868	8.1158	7.11982	7.26873	7.36836		1.13056	-1.06243	-1.0612	-1.00436	1.39411		0.220057	0.580356	0.588511	0.973009	0.000497982
SNOWBALL_028609_st	FMOD	315163		6.71119	6.45896	5.70709	5.35557	5.61613	6.93391	6.70593	6.00194	5.35405	5.03526		-1.16693	-1.18671	-1.22676	1.00106	1.49575		0.201517	0.151767	0.0815017	0.994692	0.000504683
SNOWBALL_023143_s_st	FN1	310296		12.3153	12.3376	11.5732	11.9325	11.9374	12.2114	12.1905	11.5356	11.815	11.5818		1.07468	1.10734	1.02639	1.08489	1.27949		0.347203	0.164535	0.76295	0.27978	0.000506479
SNOWBALL_025095_st	SEMA3F	311997		6.97888	6.37346	8.1347	7.78828	7.57675	7.08485	6.28859	8.12514	7.96296	8.04475		-1.07622	1.06059	1.00665	-1.12872	-1.38319		0.481582	0.583664	0.957566	0.215977	0.000514075
SNOWBALL_037140_st	KAZALD1	323688		5.85729	5.52362	6.74267	6.49595	6.20061	6.03042	5.46557	6.78108	6.92309	6.87986		-1.1275	1.04106	-1.02698	-1.34456	-1.60131		0.421344	0.811122	0.877964	0.0287123	0.000516194
SNOWBALL_003320_st	MRPL50	291717		5.70146	6.12382	6.42615	6.34894	6.21135	5.5264	6.20946	6.2982	6.45981	6.75854		1.12901	-1.06116	1.09274	-1.07988	-1.46123		0.298525	0.642279	0.465782	0.534896	0.000516712
SNOWBALL_018013_s_st	FN1	305612		12.4484	12.4575	11.7752	12.0492	12.0881	12.3312	12.3602	11.7001	11.9632	11.7669		1.08469	1.06979	1.05338	1.06146	1.24939		0.229328	0.330063	0.467969	0.396756	0.00053663
SNOWBALL_007474_st	ADAMTS20	295656		4.57981	3.80459	6.85619	6.2772	5.90644	4.73023	4.33683	7.01292	6.5818	7.05977		-1.1099	-1.44618	-1.11476	-1.23507	-2.22426		0.706167	0.119654	0.693172	0.405636	0.000552983
SNOWBALL_032550_st	PIK3R1	319101		4.59999	5.89771	8.0217	7.1978	6.98562	4.31374	6.07553	8.52468	7.9586	7.67142		1.21946	-1.13117	-1.41713	-1.69443	-1.60859		0.168411	0.420479	0.0115599	0.000166948	0.00062068
SNOWBALL_020986_s_st	EBP	308379		7.98606	8.71525	9.85203	9.71702	9.60832	7.8655	8.62339	9.70456	9.77811	10.0151		1.08716	1.06575	1.10762	-1.04326	-1.32576		0.349456	0.491285	0.240126	0.663124	0.000628592
SNOWBALL_035749_st		322297		8.82224	8.88532	8.43506	8.16686	7.72667	8.55421	8.50465	8.13711	7.91907	7.20304		1.20417	1.30195	1.22939	1.18739	1.43757		0.0855231	0.0125883	0.0537979	0.114624	0.000642129
SNOWBALL_021659_s_st	TKT	308988		8.68324	8.53806	9.73899	9.72208	9.78887	8.60428	8.58916	9.70091	9.84089	10.1593		1.05626	-1.03605	1.02674	-1.08584	-1.29275		0.520153	0.692613	0.774813	0.307536	0.00064675
SNOWBALL_005311_st	EHBP1	293603		8.05343	7.72955	9.15811	8.85687	8.42705	8.23965	7.59491	9.0903	8.83187	8.74268		-1.13778	1.09782	1.04813	1.01747	-1.24456		0.0454058	0.160436	0.517015	0.829537	0.00065648
SNOWBALL_005245_st	RETSAT	293541		6.60961	5.8345	9.36855	9.66397	9.40198	6.71178	5.93246	9.07739	9.60743	9.84752		-1.07339	-1.07026	1.22362	1.03997	-1.36182		0.486956	0.507443	0.0262381	0.719723	0.000679496
SNOWBALL_012337_s_st	MTMR2	300201		7.63702	7.5826	7.32925	7.14522	7.01342	7.59399	7.70816	7.40689	7.24447	7.46185		1.03027	-1.09093	-1.05529	-1.07122	-1.36456		0.791646	0.383824	0.612343	0.504325	0.000680249
SNOWBALL_047095_st	ASPH	333612		3.11781	3.46388	4.94885	4.78673	4.34649	3.42008	3.48574	4.76926	5.10744	5.04517		-1.23309	-1.01526	1.13256	-1.24894	-1.62301		0.156622	0.935982	0.430571	0.130385	0.000702807
SNOWBALL_026921_st	EIF4EBP1	313574		8.60527	8.57893	9.0855	8.86998	8.72365	8.61877	8.76075	9.14976	9.03982	9.03889		-1.0094	-1.13431	-1.04555	-1.12493	-1.24422		0.911263	0.0523528	0.544158	0.0714538	0.000704202
SNOWBALL_047439_st	SPRY2	333956		2.84663	2.48948	2.9581	2.84728	2.8134	2.79729	2.34698	3.24671	3.16445	3.34346		1.03479	1.10382	-1.22147	-1.24589	-1.44398		0.79897	0.407326	0.0683824	0.0436736	0.000707777
SNOWBALL_047668_st	ITGA8	334185		8.52958	10.5713	6.63727	8.2718	7.99726	8.38253	10.4973	5.99678	7.36906	6.64032		1.10731	1.05263	1.55886	1.8696	2.5614		0.763897	0.885848	0.119236	0.024126	0.000712215
SNOWBALL_002817_st	CLPX	291230		7.98921	8.15348	9.24169	8.91382	8.60452	8.00479	8.16447	9.33633	8.95622	9.01094		-1.01086	-1.00764	-1.0678	-1.02983	-1.32539		0.921036	0.945023	0.481536	0.773268	0.000713811
SNOWBALL_004710_st	MERTK	293022		2.77758	2.94591	4.24418	4.36919	4.60908	2.98624	2.9941	4.55058	4.82933	5.46268		-1.15562	-1.03397	-1.23661	-1.37567	-1.807		0.458018	0.881834	0.252011	0.0721645	0.00072766
SNOWBALL_013769_s_st	FRY	301555		4.70286	5.07009	5.38635	6.05949	5.81707	5.23872	5.46314	4.90756	5.60741	6.54791		-1.44981	-1.31317	1.39357	1.368	-1.65961		0.0127956	0.0729	0.0267877	0.0371346	0.000727953
SNOWBALL_019863_st	GARS	307349		10.5553	10.1721	8.60098	9.05142	9.32424	10.5945	10.2789	8.77728	9.04363	9.0149		-1.02752	-1.07685	-1.12998	1.00542	1.23914		0.722462	0.273448	0.0565013	0.949016	0.000738034
SNOWBALL_014361_s_st	STAT5B	302122		6.58093	6.18609	7.59186	7.25487	7.07265	6.58249	6.33814	7.68871	7.50845	7.42628		-1.00108	-1.11114	-1.06944	-1.19216	-1.27777		0.991287	0.161709	0.399667	0.0151528	0.000742645
SNOWBALL_019401_s_st	IFT52	306910		6.34229	6.61502	7.76972	8.1854	8.11347	6.47528	6.72855	8.03006	8.15049	8.95941		-1.09656	-1.08187	-1.19776	1.0245	-1.79742		0.65199	0.705121	0.336667	0.915059	0.000742751
SNOWBALL_035172_st	PAX1	321720		6.59116	6.38856	5.97121	6.33538	5.79885	5.61036	5.61898	5.31698	5.4121	5.20346		1.97356	1.70478	1.57378	1.89642	1.51088		2.38428e-07	2.17282e-05	0.000233354	8.21277e-07	0.000743921
SNOWBALL_020483_st	CHRDL1	307933		11.6982	11.1119	11.069	10.092	9.16964	11.9514	11.2795	11.0587	10.2675	8.65049		-1.19183	-1.12324	1.00719	-1.12931	1.4331		0.107974	0.31061	0.960023	0.285816	0.000748638
SNOWBALL_013430_st	ITGA8	301249		8.9456	10.9001	7.29154	8.73255	8.5648	8.80987	10.9181	6.82684	7.83608	7.40585		1.09864	-1.01253	1.38003	1.86152	2.23294		0.744922	0.969057	0.196099	0.00875973	0.00075283
SNOWBALL_014023_s_st	PCDH9	301799		7.51734	6.57938	7.77268	8.01566	7.73078	7.10586	6.06537	7.29185	7.45592	7.28781		1.33004	1.42801	1.39555	1.474	1.3594		0.00168748	0.000113257	0.000278378	3.18548e-05	0.000755627
SNOWBALL_010719_st	ABHD17C	298705		6.3865	6.42583	6.05196	6.16327	6.2426	6.24315	6.22361	5.29811	5.71563	5.85474		1.10446	1.15047	1.68629	1.3638	1.30845		0.238726	0.0843305	5.81489e-09	0.000123774	0.000763398
SNOWBALL_035881_st	ELOVL5	322429		4.52876	4.30164	5.34605	5.52262	5.20577	4.30557	4.10836	5.11168	5.13297	5.81022		1.16731	1.14336	1.17639	1.31007	-1.52041		0.239504	0.317308	0.213999	0.0302659	0.000768372
SNOWBALL_006200_s_st	LRRC8D	294449		9.19501	8.61506	9.06617	8.97015	9.00215	9.19487	8.46212	9.14228	9.1379	9.26375		1.0001	1.11184	-1.05417	-1.12331	-1.19881		0.998968	0.0517934	0.37092	0.0318737	0.000802508
SNOWBALL_005635_st	MMP16	293906		8.33324	7.30412	6.07116	6.73353	7.16614	8.62164	7.30647	6.41862	6.45579	6.61872		-1.22129	-1.00163	-1.27231	1.21229	1.46147		0.0826247	0.991592	0.0339567	0.09578	0.000811549
SNOWBALL_034721_st	HDAC4	321270		4.81054	4.3571	4.42087	4.27832	4.77683	4.73761	4.61311	4.53569	4.58651	4.22647		1.05185	-1.19418	-1.08284	-1.23816	1.46445		0.711496	0.130213	0.539378	0.0637692	0.000815245
SNOWBALL_025692_s_st	EBP	312531		4.79533	5.09217	5.61816	5.8319	5.38856	4.40426	5.26799	5.80273	5.71344	6.26802		1.31136	-1.12961	-1.13648	1.08558	-1.83969		0.150219	0.558735	0.536861	0.706645	0.000819427
SNOWBALL_006952_st	PPP1R1A	295154		3.70907	3.73234	3.96104	4.50956	4.176	3.4923	3.50003	3.88861	4.42447	5.04031		1.16213	1.17472	1.05149	1.06076	-1.82047		0.450947	0.414944	0.82287	0.789834	0.000833035
SNOWBALL_003866_st	CDK9	292239		7.73133	7.7892	8.51619	8.50995	8.48226	7.68393	7.83789	8.51811	8.58573	8.78139		1.0334	-1.03432	-1.00133	-1.05393	-1.2304		0.653195	0.643363	0.987444	0.446484	0.000845284
SNOWBALL_015261_st	SNRK	302960		6.30381	5.87486	8.48711	8.21464	8.01903	6.42899	5.89678	8.39443	8.24463	8.41809		-1.09064	-1.01531	1.06635	-1.021	-1.31865		0.332956	0.88689	0.490555	0.842592	0.000854901
SNOWBALL_011968_st	ABHD18	299856		4.84729	4.9786	5.20516	5.12607	4.95306	4.88923	4.88997	5.22387	5.19473	5.47002		-1.0295	1.06335	-1.01305	-1.04874	-1.43094		0.829579	0.62478	0.927014	0.712589	0.000871478
SNOWBALL_038251_st	ASPH	324799		4.05518	4.43358	6.46339	6.62384	6.04053	4.31182	4.43506	6.35234	6.54409	6.74515		-1.1947	-1.00103	1.08001	1.05684	-1.62971		0.252903	0.995946	0.656344	0.757502	0.000876712
SNOWBALL_030427_st	GALNT16	316980		5.54818	4.57008	5.50306	5.6686	5.89156	5.61874	4.75114	5.66219	5.82421	6.49192		-1.05013	-1.13372	-1.11661	-1.1139	-1.51609		0.7478	0.356126	0.425149	0.436766	0.000885744
SNOWBALL_022033_st	THRB	309350		4.72803	4.73454	8.12358	7.96795	7.38302	4.98028	4.86549	8.09506	8.19542	8.1389		-1.19106	-1.09501	1.01996	-1.17078	-1.68866		0.3016	0.621846	0.92399	0.358134	0.000900874
SNOWBALL_017296_s_st	FAM13C	304946		8.67954	8.13312	6.7218	7.20761	6.45099	9.03626	8.48552	7.15385	7.31083	7.30812		-1.28051	-1.27668	-1.34915	-1.07417	-1.81143		0.18874	0.194794	0.104091	0.74347	0.000970159
SNOWBALL_000623_st	APIP	289097		6.28561	6.54697	7.52741	7.1146	6.8731	6.36404	6.54147	7.41347	7.23469	7.19483		-1.05586	1.00382	1.08218	-1.08681	-1.24983		0.472807	0.966553	0.273442	0.245229	0.000981764
SNOWBALL_000001_s_st	AKT3	288490		4.67208	4.99037	4.39856	4.81408	4.87627	4.46995	5.02694	4.33468	4.49844	4.37322		1.15039	-1.02567	1.04528	1.24456	1.4172		0.206989	0.850059	0.728966	0.0396702	0.000983656
SNOWBALL_005569_st	WISP1	293842		6.01379	6.75265	5.35452	5.95602	6.8392	5.42911	7.12077	5.25122	5.73325	6.10244		1.4997	-1.29067	1.07423	1.16697	1.66643		0.00879243	0.108882	0.699922	0.361136	0.00100994
SNOWBALL_045430_st	VPS26A	331958		3.72562	3.59164	4.2387	4.04513	3.7144	3.77486	3.68333	4.03726	4.17246	4.33686		-1.03472	-1.06562	1.14984	-1.09227	-1.5395		0.836524	0.68421	0.324476	0.557182	0.00101832
SNOWBALL_008346_s_st	AXL	296499		8.9938	8.38945	6.86849	7.02301	7.15437	9.01192	8.62254	6.65444	6.69803	6.60481		-1.01264	-1.17535	1.15993	1.25265	1.46364		0.934774	0.182524	0.225633	0.0548072	0.00104023
SNOWBALL_012347_st	NOX4	300211		7.24754	9.50902	6.39877	7.93992	8.13763	7.26709	9.31276	6.411	7.4448	7.14935		-1.01365	1.14572	-1.00851	1.40944	1.98382		0.96146	0.571238	0.97611	0.109082	0.00104656
SNOWBALL_024322_s_st	GLTP	311328		9.35664	8.33891	7.20002	7.56675	8.5102	9.16027	8.10141	7.00378	7.5862	7.91073		1.14581	1.17895	1.14571	-1.01357	1.51516		0.319314	0.217214	0.31968	0.935916	0.00105016
SNOWBALL_043308_st	TRPS1	329842		7.1491	7.08103	7.1764	6.97343	7.24451	6.66295	6.6506	6.94063	6.71676	6.8748		1.4007	1.34763	1.17754	1.19472	1.29209		2.72349e-05	0.000163677	0.0376641	0.023018	0.00105744
SNOWBALL_027205_st	SLC4A4	313759		7.80475	5.32296	5.96764	5.68072	5.88105	8.2378	5.47403	6.14265	5.91609	6.41555		-1.35009	-1.11039	-1.12897	-1.17721	-1.44844		0.00774437	0.399935	0.320201	0.165448	0.00106329
SNOWBALL_013309_st	CNST	301131		4.88612	5.15493	4.68273	4.77822	4.45776	5.15561	5.17151	4.80027	4.8983	5.12717		-1.20539	-1.01156	-1.08488	-1.08679	-1.59042		0.209737	0.951598	0.622534	0.614109	0.00106696
SNOWBALL_000601_st	CPT1A	289076		7.17784	6.42636	5.57066	5.88403	6.4091	7.19978	6.60523	5.55111	6.05263	6.92773		-1.01533	-1.132	1.01365	-1.12396	-1.43259		0.915724	0.291967	0.925245	0.32437	0.00106801
SNOWBALL_013758_st	LNX2	301545		5.49155	5.66092	6.10439	6.13893	5.9278	5.51797	5.45528	6.11629	5.95031	6.23253		-1.01848	1.15319	-1.00828	1.13967	-1.23519		0.820668	0.0275153	0.922452	0.0442873	0.00106901
SNOWBALL_014772_x_st	MYO1D	302514		8.12395	7.54587	4.32005	4.92993	6.24394	6.7672	6.22683	4.1711	3.62339	4.37386		2.56106	2.495	1.10877	2.47347	3.65553		0.017482	0.0210094	0.836154	0.0223126	0.00107293
SNOWBALL_016506_s_st	SCARB1	304177		5.99812	5.5809	7.28951	6.93966	6.86229	5.96024	5.36853	6.65067	6.35271	6.36203		1.02661	1.15859	1.55707	1.50207	1.41447		0.845089	0.184601	4.54719e-05	0.000154749	0.00110041
SNOWBALL_028506_st	MED14	315060		6.41833	6.2098	5.87311	5.90153	5.77573	6.3265	6.45594	5.94541	5.83802	6.23156		1.06572	-1.18603	-1.05139	1.045	-1.37157		0.567715	0.0840727	0.66187	0.704874	0.00112053
SNOWBALL_013861_st	PCDH17	301645		7.45771	7.33837	6.88253	6.55459	6.93834	6.06345	6.04746	6.0572	5.93498	5.94584		2.62854	2.44683	1.77194	1.53646	1.98963		1.01528e-05	3.5669e-05	0.0065701	0.0435403	0.00113226
SNOWBALL_004491_x_st		292805		7.30135	7.11116	7.6933	7.92089	7.86471	7.36731	7.21495	8.19156	8.17233	8.39038		-1.04678	-1.07459	-1.4125	-1.19039	-1.4396		0.736177	0.577053	0.00199895	0.131189	0.00114021
SNOWBALL_006446_st	LMO4	294683		8.49203	9.12163	7.42842	7.73792	8.14649	8.41888	9.04968	7.6222	7.68058	7.76349		1.05201	1.05114	-1.14375	1.04055	1.30405		0.591347	0.5981	0.108534	0.682436	0.00114738
SNOWBALL_025820_st	TMEM97	312646		7.12863	7.18929	7.96914	7.78368	7.67553	7.21031	7.18503	7.83803	7.89938	8.04035		-1.05825	1.00296	1.09514	-1.0835	-1.28772		0.521036	0.977634	0.273344	0.341671	0.00115125
SNOWBALL_036810_st	ZNF423	323358		7.3457	6.24787	7.3527	7.27857	6.93679	7.59318	6.23822	7.50983	7.48674	7.46382		-1.18714	1.00671	-1.11507	-1.15523	-1.44096		0.140222	0.96476	0.376033	0.223943	0.0011708
SNOWBALL_005459_s_st	LTBP1	293739		9.50925	10.0125	8.77969	8.90903	9.1338	8.97025	9.70564	8.7832	8.77092	8.55283		1.45297	1.23704	-1.00244	1.10046	1.49585		0.00253876	0.0932369	0.988507	0.493252	0.00117499
SNOWBALL_036068_st	COL6A2	322616		10.9399	10.8667	10.441	10.316	10.7899	10.68	10.7521	10.3415	10.4362	10.5231		1.19737	1.08268	1.07139	-1.08692	1.20309		0.00155997	0.181921	0.254693	0.159065	0.00118172
SNOWBALL_008763_st	PGM1	296906		7.71242	7.51961	8.82827	8.92112	8.88934	7.62687	7.56283	8.66243	8.96014	9.25797		1.06109	-1.03041	1.12182	-1.02742	-1.29113		0.505214	0.755378	0.160016	0.780494	0.00118267
SNOWBALL_030011_st	MID1	316564		6.0594	4.80002	5.54557	5.59467	5.12968	6.81846	5.23312	6.48365	6.34096	5.7436		-1.69239	-1.35013	-1.91597	-1.67748	-1.53042		8.14728e-05	0.0222401	2.43798e-06	0.00010392	0.00118594
SNOWBALL_012275_st		300140		7.6478	7.85668	9.15606	8.64071	8.24107	7.7538	7.92282	9.22893	8.79306	8.5629		-1.07624	-1.04691	-1.05181	-1.11138	-1.24991		0.322805	0.561542	0.517357	0.137476	0.0011943
SNOWBALL_000212_st	GOSR1	288694		7.78377	7.75239	9.48035	9.48776	9.30956	7.80836	7.8403	9.3649	9.56913	9.69601		-1.01719	-1.06283	1.08331	-1.05803	-1.30718		0.872171	0.515265	0.376108	0.550886	0.00119786
SNOWBALL_020457_st	LOC110257935	307907		9.68258	7.95379	6.34032	6.69268	7.03536	9.43887	7.90951	6.04286	6.2932	6.51735		1.18403	1.03117	1.22898	1.31904	1.43198		0.140377	0.825311	0.0665788	0.0122673	0.00119937
SNOWBALL_019029_st	LOC100511905	306561		4.8449	5.20074	5.14528	5.04116	5.20945	5.07694	5.46742	5.32875	5.31352	5.74568		-1.1745	-1.20304	-1.13561	-1.20778	-1.45018		0.180067	0.117734	0.303213	0.10937	0.00122537
SNOWBALL_004062_s_st	TNC	292407		10.355	11.1594	9.11716	9.91119	10.5017	9.63988	11.0412	9.12182	9.24703	9.92017		1.64164	1.08534	-1.00324	1.58465	1.49648		9.28707e-05	0.567874	0.984769	0.000255114	0.00123316
SNOWBALL_024819_s_st	ADD3	311754		9.43111	7.76799	8.53923	8.21065	8.13855	9.90809	7.93804	8.8155	8.55911	8.63366		-1.39184	-1.1251	-1.21106	-1.2732	-1.40942		0.00182468	0.301497	0.0762071	0.0230934	0.00123406
SNOWBALL_005963_st	SLC19A2	294225		7.32745	5.58313	6.22479	6.28352	6.19402	7.39041	5.835	6.20139	6.24266	6.72515		-1.04461	-1.19075	1.01635	1.02873	-1.44506		0.753934	0.138728	0.913408	0.844478	0.0012547
SNOWBALL_012290_st	EMSY	300155		8.03006	8.40017	8.82976	8.65341	8.4564	8.10178	8.43773	8.93962	8.74626	8.78492		-1.05097	-1.02637	-1.07913	-1.06647	-1.25573		0.536469	0.763294	0.317018	0.408069	0.00125603
SNOWBALL_015228_st	ZNF662	302927		5.65975	6.27871	6.84317	6.84793	6.59713	6.01986	6.57625	7.04898	6.942	6.96264		-1.28352	-1.22905	-1.15334	-1.06738	-1.28834		0.00148488	0.00847901	0.0741047	0.457166	0.00126713
SNOWBALL_018794_st	MAST4	306345		5.43872	5.46251	6.14073	5.86622	5.4703	5.5744	5.72215	6.21596	6.14703	5.96132		-1.09861	-1.19718	-1.05353	-1.21488	-1.40544		0.420745	0.0956317	0.67799	0.0695093	0.00127598
SNOWBALL_043311_st	FAM129B	329845		5.28445	5.10513	4.77912	4.69412	4.90833	5.11869	4.96427	4.85639	4.72353	4.45069		1.12176	1.10257	-1.05502	-1.0206	1.37329		0.274558	0.363387	0.643845	0.871653	0.0012835
		307768		8.77722	8.15437	9.32784	9.49235	9.34451	8.71589	8.21026	9.26109	9.59479	9.70012		1.04343	-1.0395	1.04735	-1.07359	-1.27952		0.636379	0.669837	0.603169	0.3996	0.00129898
SNOWBALL_021856_st	SPON2	309180		8.67685	8.94524	7.95317	7.93382	8.15692	8.48918	8.81588	8.06043	7.76259	7.4733		1.13892	1.09381	-1.07718	1.12602	1.60617		0.425566	0.600289	0.670787	0.472543	0.00131353
SNOWBALL_003602_st	PAPPA	291987		8.72745	8.69862	8.27772	8.52242	8.71544	8.03953	8.11252	7.83029	8.2175	7.88959		1.61095	1.50119	1.36361	1.23535	1.77259		0.00733796	0.0229471	0.0884886	0.266192	0.00133463
SNOWBALL_026532_st	EFNA5	313284		3.76186	3.98004	5.76126	5.75352	5.73934	3.80157	3.84271	5.85419	5.72413	6.48787		-1.02791	1.09987	-1.06653	1.02058	-1.68009		0.895517	0.613429	0.743221	0.9237	0.00133762
SNOWBALL_001308_st	C4A	289759		7.10489	5.13262	6.36996	5.48097	5.95962	7.42594	5.48629	7.12725	6.59037	7.01295		-1.24925	-1.2778	-1.69031	-2.15756	-2.07532		0.371167	0.318385	0.0212634	0.000758709	0.00134645
SNOWBALL_017255_st	ACADSB	304906		7.17872	7.16564	8.56276	8.28636	7.89698	7.25676	7.04952	8.27501	8.23762	8.22363		-1.05558	1.08382	1.22073	1.03436	-1.25409		0.497375	0.28758	0.00464369	0.688698	0.00135861
SNOWBALL_027092_st	SPTBN1	313725		8.20884	7.39042	7.3837	7.66281	7.62864	8.80053	7.85007	7.65533	7.82389	8.10829		-1.50702	-1.3752	-1.20717	-1.11813	-1.39441		0.000101127	0.00211097	0.0743941	0.318768	0.00136041
SNOWBALL_022194_st	RNF34	309507		2.53613	2.90151	3.25225	3.39493	3.22629	2.62725	3.03268	3.37641	3.21557	3.77687		-1.0652	-1.09518	-1.08988	1.13238	-1.46468		0.653191	0.49883	0.52497	0.335503	0.001361
SNOWBALL_004094_st	COL5A1	292439		7.77248	8.02236	7.17402	7.41676	7.54811	7.75896	8.0821	7.23594	7.26682	7.1206		1.00942	-1.04228	-1.04386	1.10952	1.34491		0.939157	0.709621	0.698411	0.295238	0.0013658
SNOWBALL_021830_st	PIGA	309154		6.94643	6.83767	6.15651	6.55132	6.41583	7.26647	7.45766	6.28014	6.47809	7.01593		-1.24837	-1.53686	-1.08948	1.05207	-1.51582		0.0956369	0.000981482	0.566885	0.748925	0.00139801
SNOWBALL_006332_st	DPH5	294577		6.8416	7.06015	7.54759	7.6414	7.71368	6.8672	7.21842	7.54426	7.56509	7.98776		-1.0179	-1.11595	1.00231	1.05432	-1.20923		0.811272	0.0695971	0.977206	0.421979	0.00141866
SNOWBALL_015431_st	TREX1	303128		4.52422	4.14227	5.068	5.35855	5.06389	4.28628	4.24635	4.60246	5.35599	5.67518		1.17931	-1.07481	1.38083	1.00178	-1.52762		0.242176	0.644991	0.0152157	0.992212	0.00145136
SNOWBALL_008953_s_st	ECHDC2	297086		7.0279	5.54989	6.39153	6.44356	6.5742	7.10763	5.60635	6.61696	6.78721	7.05294		-1.05682	-1.03991	-1.16912	-1.26896	-1.39353		0.65315	0.758799	0.147976	0.0224659	0.00145241
SNOWBALL_008103_st	KIAA0355	296257		7.24174	6.93229	7.55158	7.49101	7.45243	7.30875	7.00816	7.4881	7.36264	7.73147		-1.04754	-1.054	1.04498	1.09306	-1.21338		0.498569	0.43614	0.524293	0.159144	0.00147118
SNOWBALL_010464_st	ADAMTSL3	298467		8.56392	6.80157	4.90983	4.94018	5.63616	8.50718	6.93701	5.6004	5.11261	4.85929		1.04011	-1.09843	-1.61392	-1.12696	1.71341		0.855396	0.637513	0.00467019	0.536693	0.00150478
SNOWBALL_003992_s_st	PAPPA	292346		8.54921	8.69219	8.18431	8.57077	8.73694	8.00403	8.14247	7.95945	8.30346	8.07691		1.4592	1.46381	1.16866	1.20357	1.58012		0.00859889	0.00805357	0.31628	0.223253	0.00150774
SNOWBALL_000577_st	ATP5E	289052		4.97126	5.32689	5.53085	5.40865	5.22748	5.11306	5.26112	5.55549	5.34244	5.69029		-1.10328	1.04664	-1.01722	1.04697	-1.37822		0.374733	0.707681	0.896474	0.705599	0.00152625
SNOWBALL_014419_s_st	ACLY	302176		8.73424	9.70308	10.0533	10.088	9.88342	8.85804	9.69674	10.0049	10.0525	10.2033		-1.0896	1.0044	1.03411	1.02492	-1.24822		0.24838	0.962785	0.688175	0.775236	0.00154432
SNOWBALL_011465_st	SFRP2	299373		11.8349	8.76973	9.26876	9.33967	9.74653	12.0566	9.29567	9.14168	9.36981	8.99688		-1.16612	-1.43987	1.09208	-1.02111	1.68138		0.394585	0.0268694	0.649042	0.92293	0.00155405
SNOWBALL_008963_st	SCP2	297096		7.93993	7.43359	7.53363	7.64549	7.6717	8.09502	7.4264	7.5974	7.72866	8.03753		-1.11349	1.005	-1.0452	-1.05935	-1.28863		0.201524	0.963129	0.638823	0.527178	0.00156013
SNOWBALL_023334_s_st	LIMA1	310438		9.38319	9.32127	8.19484	8.43638	8.30487	9.51028	9.33277	8.30496	8.45928	8.66188		-1.09209	-1.008	-1.07932	-1.016	-1.28077		0.295435	0.938947	0.373717	0.874757	0.00160417
SNOWBALL_014220_st	C12H17orf80	301981		5.80285	6.29439	5.76223	5.82993	5.76396	5.8191	6.14455	5.95245	5.76257	6.14552		-1.01133	1.10945	-1.14094	1.0478	-1.30275		0.918585	0.243348	0.127863	0.635674	0.00162922
SNOWBALL_002886_st	SQOR	291299		8.76363	9.05551	7.62859	7.70168	7.76582	8.88369	9.1337	7.65017	7.67666	7.47932		-1.08678	-1.05569	-1.01507	1.0175	1.21968		0.211264	0.441055	0.85238	0.827326	0.00168818
SNOWBALL_016376_s_st	EXTL3	304049		5.83228	5.59787	6.30015	6.27592	6.22027	5.55681	5.8567	6.36394	6.26872	6.59832		1.21038	-1.1965	-1.04521	1.00501	-1.29958		0.0224061	0.0324599	0.653686	0.964562	0.00169076
SNOWBALL_016553_s_st	SEPT5,GP1BB	304224		8.04462	8.26052	7.86078	8.17251	7.95294	8.2613	8.40887	7.41697	7.79683	7.36192		-1.16205	-1.1083	1.36019	1.29745	1.50632		0.282675	0.483863	0.0185693	0.048329	0.00170551
SNOWBALL_024695_s_st	LOC110261396	311654		10.7169	10.3506	11.6368	10.6028	10.3855	10.8956	10.4912	11.7129	10.8717	10.7446		-1.13188	-1.10235	-1.05418	-1.20487	-1.28262		0.13178	0.249001	0.564045	0.0193075	0.00176017
SNOWBALL_001610_s_st	MID1	290048		7.44696	6.08637	6.8751	6.54529	6.2487	8.05889	6.80253	7.61255	7.35553	6.79366		-1.5283	-1.6428	-1.66723	-1.75349	-1.45898		0.000482462	5.76542e-05	3.68792e-05	7.84758e-06	0.00176115
SNOWBALL_015568_s_st	LOC100526138	303264		5.07296	4.94098	7.11918	7.10555	6.93503	5.10796	4.76437	7.30349	7.25137	7.33915		-1.02456	1.13022	-1.13628	-1.10636	-1.32329		0.829579	0.192199	0.171358	0.293005	0.00176181
SNOWBALL_012611_st	ACAD8	300472		6.22876	6.32228	7.37115	7.35997	7.12038	6.21759	6.43427	7.26837	7.25814	7.48621		1.00778	-1.08072	1.07384	1.07313	-1.28862		0.942759	0.382889	0.428316	0.433207	0.00176994
SNOWBALL_011570_st	NPY1R	299475		5.38946	5.85739	4.85302	5.51692	5.87977	5.61487	5.80426	4.7343	4.94832	5.21878		-1.16911	1.03751	1.08577	1.48309	1.58117		0.324631	0.842785	0.632475	0.00708039	0.00178436
SNOWBALL_018677_st	HMGCS1	306231		8.68012	9.6594	10.8816	10.6031	10.458	8.81232	9.40949	10.552	10.702	10.9011		-1.09596	1.18913	1.25665	-1.07092	-1.35948		0.397103	0.0842435	0.0203321	0.541893	0.0017865
SNOWBALL_012761_st	SC5D	300613		7.46403	8.75574	9.49095	9.41028	8.95913	7.36067	8.69606	9.14681	9.33446	9.31192		1.07427	1.04224	1.26939	1.05396	-1.27702		0.407177	0.654932	0.00230962	0.55902	0.00180009
SNOWBALL_012770_s_st	NAPEPLD	300622		6.79371	7.37636	7.90996	8.52876	8.54375	6.69469	7.33024	7.71464	8.43265	9.02903		1.07104	1.03248	1.14498	1.06888	-1.39986		0.58152	0.812415	0.235533	0.594033	0.00180246
SNOWBALL_042381_st	GSAP	328918		6.26955	5.65383	6.31839	6.19751	5.96126	6.32871	5.82702	6.14515	6.11013	6.38022		-1.04186	-1.12755	1.12759	1.06243	-1.33696		0.714888	0.22226	0.2221	0.57278	0.00182671
SNOWBALL_032482_st	THRB	319033		2.57508	2.93374	5.11655	4.86616	4.61832	2.66327	3.01342	5.26296	5.43555	5.44311		-1.06303	-1.05678	-1.10682	-1.48389	-1.77127		0.788021	0.809698	0.638293	0.0325857	0.00185401
SNOWBALL_043104_st	ASAP1	329640		4.08185	3.72271	3.64681	3.70323	4.02206	4.06302	3.69422	3.51286	3.38861	3.50436		1.01314	1.01995	1.09729	1.24368	1.43167		0.931898	0.895104	0.473714	0.0626696	0.00188607
SNOWBALL_009154_s_st	LPIN2	297280		6.34099	6.35949	6.55748	6.48792	6.81509	6.27217	6.32288	6.77846	6.83585	7.10376		1.04886	1.0257	-1.16553	-1.27273	-1.22151		0.513651	0.74642	0.0174547	0.000214443	0.00188778
SNOWBALL_020934_s_st	POR	308334		7.44161	7.16974	7.52386	7.79841	7.72721	7.2456	7.23428	7.32622	7.70627	8.08439		1.14552	-1.04575	1.14682	1.06595	-1.28092		0.0958319	0.632365	0.0928365	0.475259	0.00189033
SNOWBALL_024546_st	C14H1orf131	311519		5.52462	6.02227	5.82577	5.8456	5.76373	5.69903	6.07603	5.98155	5.83639	6.24193		-1.12851	-1.03796	-1.11402	1.0064	-1.393		0.291017	0.77693	0.352841	0.964589	0.00189358
SNOWBALL_001033_st	LOC100622486	289501		6.99159	6.24143	7.57594	7.90951	8.10033	7.04771	6.30592	7.59795	8.05792	8.51306		-1.03967	-1.04572	-1.01538	-1.10835	-1.33121		0.727201	0.684212	0.898569	0.299059	0.00190371
SNOWBALL_011590_st	ETFDH	299495		7.81518	8.43243	8.61146	8.58257	8.74283	7.81906	8.46799	8.52958	8.61167	9.06982		-1.00269	-1.02495	1.0584	-1.02038	-1.2544		0.978375	0.785035	0.490823	0.826217	0.00192526
SNOWBALL_018991_s_st	DLC1	306523		7.7777	7.87053	9.27941	9.10996	8.91568	8.01073	8.03683	9.47778	9.44533	9.37019		-1.1753	-1.12218	-1.1474	-1.2617	-1.37032		0.123027	0.290258	0.197259	0.0224435	0.00192769
SNOWBALL_033949_st	SYT11	320500		5.92936	6.41727	3.0535	3.98955	4.16148	6.13549	6.34652	3.60872	3.3852	3.49224		-1.15359	1.05026	-1.46939	1.52029	1.59024		0.385955	0.792166	0.0102521	0.00517192	0.0019961
SNOWBALL_000869_st	S100A2	289339		7.45349	7.9179	5.98386	5.83466	6.3937	6.95718	7.85086	5.90437	5.51342	5.33518		1.4106	1.04757	1.05665	1.2494	2.0828		0.164339	0.879219	0.855427	0.394165	0.00200747
SNOWBALL_030132_st	ADAM19	316685		8.79281	9.10044	9.0713	8.76798	8.29077	8.89131	9.19307	9.62059	8.97161	8.94747		-1.07066	-1.06631	-1.46337	-1.15159	-1.57647		0.699529	0.718403	0.00976784	0.383349	0.00203285
SNOWBALL_015175_st	ANKRD28	302876		8.32571	8.0136	5.67972	6.42809	7.159	8.2338	8.26053	5.80732	6.26766	6.61658		1.06578	-1.18668	-1.09247	1.11762	1.45641		0.659072	0.179638	0.523944	0.409153	0.00205838
SNOWBALL_046767_st	TACC2	333284		5.2552	4.68606	4.35242	4.06913	4.14005	5.46258	4.87279	4.56391	4.24075	4.58602		-1.1546	-1.13818	-1.15789	-1.12633	-1.36223		0.170131	0.222518	0.160898	0.267254	0.00208967
SNOWBALL_014612_s_st	SUZ12	302362		7.73284	8.33959	8.507	8.45424	8.36479	7.67149	8.34408	8.51658	8.46715	8.64189		1.04344	-1.00312	-1.00667	-1.00899	-1.21176		0.55243	0.970596	0.93602	0.91278	0.00209097
SNOWBALL_023834_st	SMIM19	310885		7.2006	6.52826	5.02801	5.38392	5.06764	7.26468	6.6575	5.11474	4.9166	4.53326		-1.04542	-1.09371	-1.06196	1.38254	1.44832		0.763598	0.511636	0.674557	0.00703563	0.00209123
SNOWBALL_036673_st	ADAMTS5	323221		4.82109	4.36727	3.4635	4.88002	4.91163	5.4414	4.36608	4.1151	4.03696	3.63959		-1.53721	1.00082	-1.5709	1.79385	2.41503		0.148512	0.998344	0.127079	0.0434632	0.00210693
SNOWBALL_023055_s_st	AXL	310230		8.23622	7.77182	6.19255	6.40199	6.24688	8.3998	8.05022	6.00567	5.95099	5.82575		-1.12006	-1.21285	1.1383	1.36699	1.33898		0.263464	0.0443771	0.194093	0.0010418	0.00213815
SNOWBALL_005560_st	FBXL6	293833		5.86333	6.12296	6.14294	6.07662	6.03991	5.74792	6.12725	6.26499	6.13325	6.4265		1.08328	-1.00298	-1.08828	-1.04003	-1.3073		0.406548	0.979992	0.376693	0.70869	0.00215011
SNOWBALL_019070_s_st	PAX1	306602		6.8284	7.027	6.31037	6.50807	6.53394	6.29856	6.38711	5.94298	5.93473	5.94635		1.44376	1.55821	1.29002	1.48796	1.50273		0.005585	0.000870745	0.0584119	0.00273616	0.00215207
SNOWBALL_028904_st	STBD1	315458		5.8951	6.31384	5.18737	5.69035	5.96824	5.93066	6.49087	5.04125	5.37121	5.51293		-1.02495	-1.13055	1.10659	1.24759	1.37107		0.850468	0.263321	0.367907	0.0325181	0.00215348
SNOWBALL_024613_st	CH25H	311582		2.94976	2.66061	3.66798	3.6222	3.66475	3.02913	2.76518	3.90976	3.84905	4.84152		-1.05655	-1.07517	-1.18246	-1.17028	-2.26071		0.872099	0.828785	0.586609	0.61265	0.00218224
SNOWBALL_026292_s_st	CAPN2	313067		9.38219	8.80632	7.65033	7.68983	7.88594	9.41863	8.91583	7.69548	7.5949	7.57895		-1.02558	-1.07886	-1.03179	1.06801	1.23712		0.767259	0.311064	0.707968	0.38877	0.00218876
SNOWBALL_012942_s_st	TOR3A	300786		6.72695	6.73757	6.48794	6.69565	6.18663	6.87599	6.47577	6.62016	6.44007	6.74329		-1.10883	1.19897	-1.09598	1.19382	-1.47087		0.464015	0.16706	0.522368	0.178587	0.00219231
SNOWBALL_021746_st	RASL10B	309071		4.99153	4.95977	5.08734	5.08069	5.29434	4.84934	5.01141	5.25648	5.00107	5.8269		1.10358	-1.03644	-1.12438	1.05674	-1.4465		0.465615	0.81233	0.374745	0.703069	0.00220026
SNOWBALL_004743_st	TSGA10	293054		3.79721	3.95504	3.63504	3.91363	3.78869	3.5593	3.55054	3.82204	4.07728	4.31888		1.17929	1.32363	-1.13839	-1.12013	-1.44411		0.190137	0.0197683	0.317712	0.390153	0.00220717
SNOWBALL_022277_s_st	PIK3R1	309586		4.58726	6.21275	8.14663	7.41634	7.10068	4.68124	6.03974	8.6249	7.92228	7.85368		-1.06731	1.1274	-1.39307	-1.42005	-1.6853		0.75482	0.53817	0.0549542	0.0415176	0.00221125
SNOWBALL_003270_st	ZCCHC2	291669		6.41582	6.92389	8.91879	8.83902	8.19686	6.44772	6.92001	8.68428	8.72174	8.60182		-1.02236	1.00269	1.17651	1.08469	-1.32405		0.849608	0.982849	0.0826823	0.42434	0.00222437
SNOWBALL_014567_st	ACACA	302318		5.92865	6.53194	7.61648	7.90505	7.75221	5.81513	6.51806	7.41975	7.78799	8.13329		1.08187	1.00967	1.14609	1.08453	-1.30232		0.409565	0.932955	0.126172	0.393237	0.00222728
SNOWBALL_010446_st	CSPG4	298451		6.73721	6.43439	5.94313	5.43199	5.58462	6.4318	6.59596	5.79866	5.31935	5.11147		1.23577	-1.1185	1.10532	1.08121	1.38814		0.0512704	0.336519	0.397004	0.522518	0.00224956
SNOWBALL_038082_st	USP13	324630		5.57014	6.09606	5.85116	5.50543	5.43568	5.44214	6.16869	6.06398	5.69862	5.86832		1.09278	-1.05163	-1.15895	-1.14329	-1.3497		0.413844	0.665542	0.147668	0.193666	0.00225539
SNOWBALL_014704_s_st	ACLY	302449		9.11485	10.0606	10.3665	10.4025	10.2265	9.21429	10.0609	10.2913	10.3593	10.5446		-1.07136	-1.00023	1.05348	1.03042	-1.24665		0.384606	0.998138	0.526191	0.73222	0.0022621
SNOWBALL_035435_st	CORO6	321983		6.11126	5.58538	6.7323	6.05715	6.57039	6.40113	6.00583	7.14872	6.57666	7.058		-1.22253	-1.33835	-1.33462	-1.43347	-1.40211		0.0753655	0.00852474	0.00918689	0.00119922	0.00230907
SNOWBALL_005514_st	LTBP1	293791		9.43023	9.75134	8.6281	8.74759	9.00879	8.87636	9.50057	8.67765	8.61143	8.48733		1.46802	1.18984	-1.03494	1.09897	1.43541		0.00125039	0.159467	0.817439	0.479581	0.00232711
SNOWBALL_044805_st	PLXNA2	331334		4.53143	5.09168	3.78409	4.15748	4.5825	4.449	4.89183	3.59262	3.98957	4.02702		1.0588	1.14858	1.14193	1.12343	1.46966		0.707304	0.310007	0.333475	0.404416	0.00233673
SNOWBALL_000638_st	LDLR	289112		8.15155	8.41927	8.47617	8.21521	8.21804	8.12444	8.38168	8.44112	8.3939	8.61984		1.01897	1.0264	1.0246	-1.13185	-1.32116		0.873034	0.820641	0.833403	0.197878	0.00235358
SNOWBALL_010054_st	BEND6	298086		7.07619	7.38632	5.55015	5.89136	6.2028	7.26433	7.47298	5.68551	6.03176	5.85058		-1.13929	-1.06191	-1.09836	-1.10221	1.27652		0.114631	0.509283	0.274655	0.254981	0.00236164
SNOWBALL_002559_st	RAB8B	290977		7.2908	7.22003	8.0364	8.3155	8.40374	7.49817	7.30635	8.04022	8.23067	8.72836		-1.15458	-1.06165	-1.00266	1.06057	-1.25233		0.0552168	0.471323	0.978954	0.479925	0.00236344
SNOWBALL_003315_st	C1H14orf39	291712		4.5226	4.39009	5.33558	4.72796	3.92515	3.59389	3.24119	4.72285	3.87954	3.23325		1.90358	2.21744	1.52916	1.80052	1.61541		6.70997e-05	1.86354e-06	0.00714144	0.00023628	0.00241251
SNOWBALL_016305_s_st	EBF2	303978		8.13191	6.80853	9.10087	9.10913	9.06184	8.37706	6.89498	9.37042	9.4439	9.54644		-1.18522	-1.06175	-1.20543	-1.26118	-1.39919		0.138568	0.646469	0.100066	0.0376646	0.00242716
SNOWBALL_021049_s_st	HSD17B4	308440		8.47994	8.54781	9.60083	9.52352	9.21853	8.44558	8.48043	9.60141	9.51509	9.45683		1.0241	1.04781	-1.0004	1.00586	-1.1796		0.717274	0.441526	0.995738	0.935523	0.0024307
SNOWBALL_000764_s_st	SQLE	289237		8.85691	9.72734	10.234	9.97171	9.53958	9.00794	9.55139	10.1602	10.0168	9.91361		-1.11036	1.12971	1.05245	-1.03178	-1.29597		0.250518	0.172682	0.608624	0.766207	0.00246917
SNOWBALL_014272_st	CYB561	302033		6.54451	5.88469	5.8071	6.07867	5.82661	6.12401	5.73054	5.35267	5.32293	5.1191		1.33839	1.11276	1.37024	1.6885	1.63299		0.0780378	0.567413	0.0552793	0.00127218	0.00249831
SNOWBALL_034174_st	NFIB	320725		8.24054	7.15907	9.97736	9.79747	9.50268	8.06627	6.9158	10.0425	9.82542	9.96249		1.12839	1.18367	-1.04621	-1.01956	-1.37536		0.285505	0.12099	0.72319	0.887015	0.00250778
SNOWBALL_017987_s_st	ACSL3	305586		7.15132	7.64074	7.17605	7.46041	7.41325	7.26836	7.50173	7.36489	7.38043	7.80798		-1.08451	1.10115	-1.13985	1.057	-1.3147		0.419544	0.326916	0.166487	0.59914	0.002562
SNOWBALL_020101_st	TIMP1	307570		10.1811	11.4263	10.0173	10.4762	10.9262	10.032	11.6999	10.1398	10.1045	10.2563		1.10888	-1.20885	-1.08863	1.29388	1.59091		0.559218	0.246446	0.639353	0.103113	0.00256626
SNOWBALL_033940_st	RNF115	320491		4.0274	4.50088	4.55322	4.43888	3.97515	4.40976	4.61933	4.53711	4.74153	4.76174		-1.30347	-1.08557	1.01123	-1.2334	-1.72499		0.159245	0.705788	0.963455	0.278779	0.00257302
SNOWBALL_036913_st	SYNM	323461		8.35763	7.83191	6.95832	7.04813	6.58756	8.3758	7.61782	6.36488	6.3776	5.89654		-1.01267	1.15998	1.50883	1.59166	1.61442		0.952857	0.39674	0.00961359	0.00343371	0.00258266
SNOWBALL_000211_s_st	GOSR1	288693		7.97936	7.98123	9.80092	9.80382	9.54558	8.08105	8.13553	9.68686	9.86763	9.88566		-1.07303	-1.11289	1.08227	-1.04522	-1.26582		0.415946	0.192952	0.354399	0.630269	0.00260128
SNOWBALL_005246_st	CNRIP1	293542		5.90859	5.64039	5.99388	5.78609	5.7085	5.90571	5.58454	6.14009	5.96782	6.07306		1.00199	1.03947	-1.10666	-1.13424	-1.28749		0.986112	0.700869	0.257146	0.148407	0.0026088
SNOWBALL_010238_st	HEXA	298253		7.59256	7.53718	8.14466	7.89542	7.88974	7.62359	7.59409	8.28734	7.95693	8.13431		-1.02174	-1.04024	-1.10395	-1.04356	-1.18473		0.755686	0.5414	0.0867149	0.50501	0.00268354
SNOWBALL_007516_s_st	ADAMTS20	295696		4.12986	3.75739	6.37984	5.87526	5.75126	4.38103	3.96312	6.48035	6.02433	6.49899		-1.19017	-1.15327	-1.07215	-1.10886	-1.67915		0.356827	0.46208	0.740988	0.608761	0.00275517
SNOWBALL_003181_st	NFIB	291584		9.36851	8.24789	10.863	10.6408	10.5698	9.26816	8.13396	10.9532	10.7858	10.9307		1.07203	1.08217	-1.06452	-1.10577	-1.28427		0.456859	0.390465	0.509421	0.259146	0.00275696
SNOWBALL_027331_st	JCAD	313885		5.91297	5.54494	4.39655	4.54845	4.66617	5.66934	5.49273	4.25045	4.06087	3.89659		1.18397	1.03685	1.10658	1.40209	1.70478		0.388953	0.874529	0.628147	0.0618251	0.00276214
SNOWBALL_017931_st	PDK1	305530		8.33043	7.73557	8.08957	8.21045	8.03602	8.34784	7.77593	8.03663	8.18802	8.45259		-1.01214	-1.02837	1.03738	1.01567	-1.33476		0.924585	0.817426	0.756503	0.901688	0.00280956
SNOWBALL_018151_st		305747		6.78199	6.86999	6.45934	6.80034	6.0552	6.88119	6.70362	6.43231	6.64002	6.56524		-1.07118	1.12223	1.01891	1.11754	-1.42409		0.619585	0.374052	0.903364	0.3939	0.00281926
SNOWBALL_023505_st	LOC102158723	310587		6.18676	6.43086	6.50109	6.5501	6.51793	6.30318	6.64957	7.04957	6.82874	6.98143		-1.08405	-1.1637	-1.46255	-1.21305	-1.37888		0.508423	0.178125	0.000457814	0.0785993	0.00283621
SNOWBALL_035830_st	PSMG1	322378		4.50646	4.44864	4.40861	4.17117	3.71734	4.48048	4.57463	4.04487	4.17798	4.36981		1.01817	-1.09125	1.28676	-1.00473	-1.57186		0.928393	0.622887	0.105549	0.981729	0.00285275
SNOWBALL_019420_s_st	LOC100518705	306927		8.51998	8.73059	9.42882	9.34992	9.2475	8.3742	8.57925	9.37834	9.28075	9.47881		1.10633	1.1106	1.03561	1.04912	-1.1739		0.0643147	0.0540833	0.572741	0.420998	0.00285602
SNOWBALL_039893_st		326437		6.12697	5.76056	4.35974	4.63479	4.00208	6.65869	6.01748	4.2219	4.17725	3.26646		-1.44565	-1.19492	1.10026	1.3732	1.66511		0.0321987	0.337635	0.634445	0.0681994	0.00285638
SNOWBALL_047216_s_st	DUS2	333733		7.75445	8.28949	8.7028	8.95102	8.8501	7.57938	8.17914	8.89302	8.97256	9.1896		1.12902	1.07949	-1.14094	-1.01504	-1.26531		0.137903	0.377093	0.103949	0.883625	0.00287712
SNOWBALL_031723_st	EBF2	318276		5.47063	4.19594	6.66802	6.70885	6.51792	5.68706	4.1622	6.83873	6.80765	7.1608		-1.16185	1.02367	-1.12561	-1.07089	-1.56145		0.35816	0.904571	0.482174	0.703117	0.00288149
SNOWBALL_014803_s_st	CHD3	302542		6.50397	5.34978	5.89928	5.71017	5.40152	6.57151	5.25953	5.84864	5.96906	6.06011		-1.04792	1.06456	1.03573	-1.19656	-1.57854		0.806675	0.736952	0.857462	0.273622	0.00288547
SNOWBALL_005502_st	CCDC121	293780		4.52862	4.51267	4.37593	4.80999	4.67015	4.24113	4.55772	4.6778	4.47971	5.34232		1.22052	-1.03171	-1.23274	1.25726	-1.59347		0.228856	0.876795	0.203726	0.159932	0.00289485
SNOWBALL_033412_st	PIK3R1	319963		3.79373	4.72645	6.54009	5.6962	5.49287	3.56531	4.77733	7.04765	6.3684	6.34576		1.17155	-1.0359	-1.42165	-1.59349	-1.80611		0.47867	0.891057	0.0829811	0.0193158	0.00292232
SNOWBALL_006144_st	HSD17B7	294396		6.54838	7.16439	9.78882	9.39571	8.70281	6.69597	6.81086	9.66241	9.5779	9.27056		-1.10771	1.27768	1.09157	-1.1346	-1.48221		0.493787	0.0688434	0.565439	0.385343	0.00294669
SNOWBALL_040599_st	CXXC5	327142		4.23169	4.63587	4.55492	4.58534	4.64141	4.35862	4.55745	4.33899	4.36924	4.01754		-1.09196	1.05586	1.16145	1.16159	1.541		0.603472	0.760628	0.344421	0.344001	0.00295
SNOWBALL_025010_s_st	ACADSB	311917		6.586	6.6096	7.54693	7.33825	7.04806	6.65831	6.51247	7.44524	7.33732	7.45402		-1.0514	1.06964	1.07303	1.00064	-1.32497		0.655099	0.534027	0.512606	0.996106	0.00300106
SNOWBALL_041160_st	PTPN13	327701		9.93621	10.1857	9.07381	9.16154	9.50787	10.0595	10.246	9.10953	9.27274	9.157		-1.08923	-1.04271	-1.02506	-1.08012	1.27532		0.337134	0.667473	0.809077	0.393082	0.00300333
SNOWBALL_003696_st	GABBR2	292078		4.00873	5.34835	4.34009	4.55788	5.00225	3.95615	5.29041	4.20636	4.17953	4.33636		1.03712	1.04098	1.09713	1.29986	1.58655		0.854114	0.838309	0.60951	0.100459	0.00300754
SNOWBALL_024571_st	B3GALNT2	311544		6.41542	6.652	7.81625	7.39608	6.8418	6.30611	6.68708	7.64002	7.65617	7.25985		1.07871	-1.02462	1.12992	-1.19755	-1.33612		0.49219	0.844496	0.238823	0.0698757	0.0030195
SNOWBALL_019698_st	WDR91	307184		4.82781	4.86604	6.00551	5.66852	5.58224	4.90347	4.95219	5.93839	5.89317	6.02679		-1.05384	-1.06154	1.04762	-1.16849	-1.36089		0.671487	0.623998	0.710324	0.149409	0.00303582
SNOWBALL_009297_st	TTLL7	297409		5.58984	5.49561	3.52853	4.18839	4.19337	5.62212	5.76005	3.70293	3.86828	3.54114		-1.02263	-1.20116	-1.12849	1.24842	1.5716		0.910813	0.259999	0.481599	0.16294	0.00304325
SNOWBALL_028002_st	GNG2	314556		3.9071	3.37948	5.92981	5.63083	5.40695	4.72709	3.51611	5.57329	5.93851	6.11845		-1.76539	-1.09934	1.28034	-1.23772	-1.63751		0.000686299	0.627711	0.153418	0.225918	0.00304701
SNOWBALL_023389_s_st	TKT	310488		7.86671	7.85903	9.07126	9.05167	9.17404	7.99048	7.86039	8.99864	9.14928	9.49358		-1.08958	-1.00094	1.05162	-1.07	-1.24793		0.284809	0.992688	0.558099	0.413529	0.00305171
SNOWBALL_027804_st	BEND7	314358		2.71589	3.34808	2.96365	3.18834	3.05539	2.7944	3.36023	2.82884	3.01504	2.52054		-1.05593	-1.00846	1.09795	1.12764	1.4488		0.719108	0.960138	0.510714	0.38241	0.00306576
SNOWBALL_041341_st	ACO1	327880		2.85463	2.77826	4.96004	4.95942	4.09584	2.89161	2.61978	4.47006	4.39107	4.80847		-1.02596	1.11611	1.40442	1.48283	-1.63879		0.906372	0.567875	0.0439349	0.0184973	0.00307112
SNOWBALL_010475_st	HYKK	298478		6.11187	6.08777	7.82617	7.54569	7.53196	6.13153	6.06254	7.82202	7.8363	7.99271		-1.01372	1.01764	1.00288	-1.22316	-1.37625		0.923768	0.901051	0.984386	0.0666155	0.00310034
SNOWBALL_025784_s_st	SERPINE1	312615		10.8699	12.6572	9.12867	10.2045	10.184	10.8406	12.8069	8.89283	9.27021	9.298		1.02056	-1.10931	1.17759	1.91093	1.84811		0.941433	0.675571	0.485894	0.0018858	0.00316396
SNOWBALL_035360_st	SEMA3A	321908		6.0856	5.14173	2.74806	3.73991	3.98368	5.84558	4.67175	3.14436	3.50906	3.18267		1.18101	1.38509	-1.31613	1.17353	1.74232		0.425799	0.0908811	0.161272	0.446047	0.00317396
SNOWBALL_018782_s_st	C1QTNF2	306334		6.7049	5.78902	6.2171	5.98299	6.12925	6.73318	5.90258	6.27349	5.97661	5.64227		-1.0198	-1.0819	-1.03986	1.00443	1.40151		0.895049	0.548497	0.782406	0.977337	0.00317805
SNOWBALL_032882_st	DERL3	319433		4.26946	4.40565	4.38664	4.47047	4.44416	4.18062	4.10494	4.18771	4.44227	3.85562		1.06352	1.23175	1.14785	1.01974	1.50372		0.711859	0.146673	0.361653	0.914208	0.00318082
SNOWBALL_016467_s_st	SCARB1	304138		7.89897	7.46819	9.3201	9.01853	8.65741	7.87364	7.20462	8.63758	8.35827	8.24668		1.01771	1.20045	1.60494	1.58037	1.32936		0.888263	0.0624847	3.16648e-06	5.76313e-06	0.00318788
SNOWBALL_035430_st	CAVIN2	321978		5.74977	3.14499	5.03522	4.15591	4.25926	5.33158	2.76732	5.38208	4.78916	5.05688		1.33625	1.29924	-1.27179	-1.55105	-1.73823		0.135461	0.182539	0.225573	0.0195714	0.00319121
SNOWBALL_029118_st	ATP2B4	315671		8.85648	9.47224	7.12621	7.64652	7.67408	8.92678	9.45124	7.23442	7.25909	7.18939		-1.04994	1.01466	-1.07789	1.30807	1.39928		0.723851	0.922776	0.567942	0.0187243	0.00319202
SNOWBALL_034587_st	SLC35F2	321136		6.90969	6.25184	5.15259	5.75662	6.46561	6.90762	6.5841	5.56926	5.77867	5.9887		1.00144	-1.25899	-1.33484	-1.01541	1.39176		0.992564	0.0419889	0.0100163	0.917378	0.00320178
SNOWBALL_018150_st	SATB2	305746		5.02085	5.18266	5.45312	5.3832	5.58528	4.80039	5.28856	5.20597	5.14659	5.04219		1.16511	-1.07616	1.18686	1.17822	1.45709		0.262428	0.623982	0.202622	0.224989	0.00321326
SNOWBALL_041473_st	DLC1	328012		6.18966	6.01266	7.63662	7.64762	7.16622	6.44744	6.20347	7.78004	7.88662	7.78078		-1.19564	-1.1414	-1.10452	-1.18017	-1.53109		0.244986	0.407846	0.548744	0.285688	0.00321563
SNOWBALL_015576_st	LOC100524981	303272		8.69233	8.60569	8.6192	8.794	8.65829	8.81097	8.51683	8.52226	8.76384	8.23862		-1.08571	1.06353	1.06951	1.02113	1.33762		0.456663	0.590864	0.553327	0.868888	0.00321785
SNOWBALL_004183_s_st	TNC	292514		10.7197	11.6975	9.6674	10.4639	10.9737	10.0525	11.5966	9.64678	9.78872	10.466		1.5881	1.07241	1.01439	1.59679	1.42174		0.000139619	0.616832	0.927909	0.000118579	0.0032258
SNOWBALL_037593_st	TESK1	324141		7.43363	7.74473	7.23039	7.09414	7.11057	7.32975	7.87908	7.09178	7.0107	6.7488		1.07466	-1.0976	1.10084	1.05954	1.28501		0.449141	0.311399	0.294317	0.554416	0.0032435
SNOWBALL_024074_s_st	AACS	311108		5.64343	6.22233	8.77254	8.40527	7.82815	5.70706	6.21592	8.1524	8.58192	8.44847		-1.04509	1.00446	1.53703	-1.13026	-1.53722		0.80945	0.982195	0.00329706	0.454119	0.00328808
SNOWBALL_014601_st	TMEM100	302351		4.09338	3.6968	5.84215	5.80806	5.99386	4.07655	3.7953	5.91506	6.05199	6.84926		1.01174	-1.07066	-1.05184	-1.18422	-1.80926		0.965873	0.784883	0.843654	0.454164	0.0033343
SNOWBALL_002841_st	HACD4	291254		6.88557	6.09929	4.07024	5.60479	5.69043	6.70162	5.63525	4.14236	5.04201	5.10211		1.13599	1.3794	-1.05126	1.47711	1.5035		0.406261	0.0210529	0.770098	0.00497379	0.00333755
SNOWBALL_005405_st	TRIB2	293691		6.34953	6.01284	4.91564	5.83963	7.178	5.90576	5.81177	5.21565	5.7907	6.40955		1.36016	1.14956	-1.23116	1.0345	1.70344		0.0986848	0.497205	0.285892	0.88511	0.00334805
SNOWBALL_008431_st	LOC100627091	296579		4.49066	4.78007	4.39847	4.28311	4.22152	4.54669	4.81186	4.47061	4.27064	4.57103		-1.0396	-1.02228	-1.05128	1.00869	-1.27413		0.695301	0.832834	0.603685	0.937261	0.0033945
SNOWBALL_037626_st	NPR3	324174		7.10224	5.31022	3.87551	4.89367	5.52099	6.69687	4.78763	3.53098	4.46473	4.71125		1.32442	1.43653	1.26973	1.34625	1.75289		0.1592	0.0628097	0.240565	0.133913	0.00339723
SNOWBALL_003272_s_st	NFIB	291671		9.01352	8.14954	10.7535	10.515	10.4663	8.98899	8.053	10.8588	10.6808	10.8429		1.01715	1.06921	-1.07571	-1.12178	-1.29829		0.882628	0.508184	0.465536	0.223039	0.00341686
SNOWBALL_025835_st	EBP	312659		6.6259	7.31584	8.39182	8.11297	8.15247	6.55209	7.20761	8.2236	8.31823	8.52761		1.0525	1.07791	1.12367	-1.1529	-1.29697		0.623038	0.449611	0.213538	0.1206	0.00341992
SNOWBALL_032858_st	SIK2	319409		7.84335	7.59631	10.1637	10.1096	9.73678	7.7828	7.59602	10.0129	10.0925	10.0458		1.04286	1.0002	1.1102	1.01194	-1.23887		0.624699	0.998415	0.171509	0.900868	0.00342014
SNOWBALL_010906_st	IQGAP1	298875		10.1632	10.0716	8.75051	8.96917	9.22749	10.1902	10.0982	8.68445	8.76984	9.01816		-1.01889	-1.01861	1.04685	1.14816	1.15615		0.758146	0.761887	0.402872	0.0053038	0.00342671
SNOWBALL_002787_st	LCMT2	291201		4.87673	5.32757	5.6337	5.49886	5.73347	4.58497	5.66026	5.70987	5.887	6.17441		1.22413	-1.25936	-1.05422	-1.3087	-1.35749		0.0569476	0.0285691	0.671709	0.0102114	0.00351436
SNOWBALL_040135_st	SETBP1	326678		6.00429	4.07325	4.15583	4.05474	4.27775	6.1517	4.24308	4.32968	3.94176	3.52002		-1.10758	-1.12492	-1.12807	1.08146	1.69082		0.628634	0.570841	0.560556	0.71883	0.00351779
SNOWBALL_005385_st	HADHA	293672		9.02728	9.15497	9.53638	9.33759	9.26955	9.14137	9.24209	9.55232	9.39936	9.52131		-1.08229	-1.06225	-1.01111	-1.04375	-1.19066		0.20986	0.35494	0.886428	0.530418	0.00352813
SNOWBALL_047547_st		334064		4.57094	5.10353	7.62054	7.48091	7.35784	4.41488	4.87601	7.34277	7.53225	7.91841		1.11424	1.17082	1.21232	-1.03623	-1.47486		0.469465	0.268025	0.16595	0.832389	0.00353146
SNOWBALL_015777_st	ADAMTS5	303473		7.46598	6.70343	6.12575	7.11336	7.23787	7.79213	6.61844	6.53218	6.80737	6.41284		-1.25366	1.06068	-1.3254	1.23626	1.77157		0.282535	0.810244	0.168934	0.317398	0.00354706
SNOWBALL_002947_st	SQOR	291357		9.51798	9.84815	8.25027	8.42434	8.25255	9.56657	9.87137	8.08355	8.2008	7.9605		-1.03426	-1.01622	1.1225	1.16759	1.22438		0.684902	0.855867	0.105591	0.0264813	0.00356463
SNOWBALL_032592_st	CNOT4	319143		5.32803	5.86346	6.57236	6.30641	5.6413	5.29108	5.78459	6.42781	5.94987	6.14011		1.02594	1.05619	1.10539	1.28035	-1.41305		0.866315	0.701469	0.44984	0.0390767	0.00357747
SNOWBALL_008818_st	NPC1	296960		7.69577	7.84329	8.34078	8.2139	8.16748	7.70331	7.83623	8.10366	8.20396	8.45885		-1.00524	1.00491	1.17864	1.00691	-1.22381		0.955209	0.958127	0.0180537	0.940517	0.00358009
SNOWBALL_025714_s_st	LDLR	312550		7.82339	8.12095	8.13434	7.83091	7.8471	7.74919	8.07381	8.08218	8.03997	8.24759		1.05278	1.03322	1.03682	-1.15594	-1.31995		0.649216	0.782584	0.757941	0.144687	0.00372327
SNOWBALL_000353_st	NFKB2	288832		5.73064	5.26005	5.04448	4.77677	4.48644	5.74753	5.17328	4.87064	4.55398	5.0106		-1.01178	1.06199	1.12806	1.16698	-1.43809		0.944179	0.688385	0.381549	0.246808	0.00374979
SNOWBALL_029889_st	SEMA3D	316442		9.05513	7.80347	3.63839	4.80447	3.70749	9.30437	7.95154	3.50618	4.51745	3.05516		-1.18858	-1.10808	1.09597	1.22012	1.5717		0.304805	0.56866	0.61565	0.228935	0.00377329
SNOWBALL_025789_st	DDA1	312620		6.8763	7.24289	7.34345	7.28667	7.1645	6.74954	7.2552	7.44856	7.26205	7.48588		1.09184	-1.00857	-1.07558	1.01721	-1.24953		0.287688	0.933343	0.389626	0.862407	0.00378943
SNOWBALL_004082_s_st	PAPPA	292427		9.47848	9.58349	9.07802	9.40904	9.556	8.80378	8.99277	8.79752	9.09468	8.77772		1.59627	1.50599	1.21461	1.24346	1.71508		0.0121805	0.0290087	0.337228	0.274967	0.00380117
SNOWBALL_012954_st	LAMC1	300798		9.73935	9.68535	10.2504	10.3593	10.2336	9.74596	9.67639	10.3519	10.4686	10.4161		-1.00459	1.00623	-1.07292	-1.07866	-1.13484		0.937118	0.913716	0.118496	0.0907519	0.00380541
SNOWBALL_025691_st	DDAH1	312530		9.18558	9.84905	5.83732	7.3915	7.11502	9.0238	9.95153	5.43771	6.28152	6.14449		1.11866	-1.07362	1.31916	2.15843	1.95956		0.686883	0.806913	0.265007	0.00099058	0.00382798
SNOWBALL_010972_st	ICK	298934		7.63089	7.6658	8.08272	7.74728	7.4998	7.52325	7.73816	8.18156	7.91126	7.79827		1.07747	-1.05144	-1.07091	-1.12037	-1.22984		0.337367	0.540068	0.383668	0.124063	0.00383403
SNOWBALL_022131_st	PDP2	309446		5.58394	6.06146	7.73709	7.73285	7.70131	5.46479	6.06257	7.49245	7.68935	8.09339		1.0861	-1.00077	1.1848	1.03061	-1.31228		0.4294	0.995283	0.077192	0.796615	0.00385091
SNOWBALL_001649_s_st	NHS	290086		7.15383	6.71865	5.62111	6.20831	6.44573	6.83378	6.5157	5.52271	5.93298	6.05106		1.24838	1.15105	1.07059	1.21026	1.31464		0.0195087	0.153315	0.52757	0.0462988	0.00386269
SNOWBALL_003131_st	NEDD4L	291537		7.08195	6.42633	6.71504	6.66839	6.61629	7.09251	6.53223	6.79626	6.56468	6.97301		-1.00735	-1.07616	-1.05791	1.07453	-1.28051		0.949145	0.442781	0.569247	0.453486	0.0039302
SNOWBALL_001585_s_st	FAM129A	290023		6.36567	5.36769	4.07128	4.8344	4.89884	6.66119	5.61235	3.50122	4.1739	4.14461		-1.22733	-1.18482	1.48459	1.58062	1.68674		0.293524	0.396224	0.0303819	0.0116303	0.00393326
SNOWBALL_038233_st	RAP1A	324781		3.50092	3.6703	3.73872	3.64365	3.58619	3.45138	3.8136	3.95971	3.88288	4.09947		1.03493	-1.10443	-1.16554	-1.18036	-1.42729		0.825415	0.474932	0.243803	0.202662	0.00400382
SNOWBALL_014401_st	RAMP2	302159		5.07075	4.97033	4.52455	4.47828	4.21405	5.41989	5.11118	5.30959	4.8648	4.81541		-1.2738	-1.10255	-1.72313	-1.30723	-1.51714		0.104127	0.557924	0.000211651	0.069375	0.00401509
SNOWBALL_021293_s_st	BSCL2	308635		7.25068	7.49129	7.88166	7.88183	7.85309	7.27203	7.40021	7.80633	7.97437	8.15891		-1.01491	1.06517	1.0536	-1.06625	-1.23612		0.876105	0.44245	0.535365	0.434207	0.00402798
SNOWBALL_002579_st	LACTB	290997		5.10635	4.58825	6.34563	6.29811	6.22472	5.15781	4.83634	5.94887	6.11081	6.60488		-1.03631	-1.18763	1.31655	1.13863	-1.30148		0.750259	0.0650972	0.00271697	0.17576	0.00404298
SNOWBALL_012471_st	LOC102159381	300334		6.94404	6.4757	7.64293	7.43074	7.38179	6.88987	6.48146	7.78382	7.74799	7.76679		1.03827	-1.004	-1.10259	-1.24595	-1.30585		0.739786	0.974754	0.332704	0.0181818	0.00404937
SNOWBALL_032875_st	LOC102163285,CCDC71L	319426		5.54991	5.76712	6.7684	6.48443	6.12644	5.64804	5.79418	6.91994	6.59659	6.7009		-1.07038	-1.01893	-1.11076	-1.08084	-1.48912		0.680963	0.918046	0.50347	0.633262	0.00405855
SNOWBALL_004127_st	FAM129B	292468		7.70572	7.32158	6.84769	6.76856	7.08117	7.46266	7.34588	6.93009	6.61095	6.69005		1.1835	-1.01699	-1.05878	1.11544	1.31141		0.0808534	0.890621	0.603865	0.28089	0.00410811
SNOWBALL_000940_st	FGD4	289409		5.09068	4.33563	3.23435	3.45569	3.8163	4.72758	3.93869	3.08963	3.47687	3.20187		1.28619	1.31671	1.10551	-1.01478	1.53095		0.0984945	0.0686432	0.556606	0.940815	0.00411241
SNOWBALL_004446_st	AUTS2	292760		5.04619	4.21546	5.31266	5.23447	4.86533	5.14364	4.17594	5.67338	5.39104	5.55157		-1.06988	1.02777	-1.28407	-1.11463	-1.60908		0.737831	0.898993	0.146628	0.570683	0.00412216
SNOWBALL_004029_st	LMX1B	292379		5.89439	5.47969	5.57871	5.64096	5.48612	5.94155	5.69603	5.49166	5.4519	5.11487		-1.03323	-1.16178	1.06219	1.14002	1.29347		0.76722	0.104166	0.559115	0.161495	0.00415372
SNOWBALL_022969_s_st	SAA3	310160		6.31436	6.07897	6.6526	6.66224	7.09836	6.12198	6.00099	6.40005	6.57756	6.45316		1.14264	1.05553	1.19131	1.06045	1.56395		0.444119	0.779465	0.297845	0.759305	0.00418647
SNOWBALL_016725_s_st	RBM19	304389		6.47584	6.559	5.97743	6.11759	6.39414	6.3878	6.63283	6.17421	6.2723	6.68102		1.06293	-1.0525	-1.14614	-1.1132	-1.22		0.42923	0.517062	0.0526404	0.136202	0.00419498
SNOWBALL_019739_st	KLHDC10	307225		7.05915	7.28944	7.48628	7.55716	7.39695	7.1513	7.23124	7.67855	7.79767	7.72831		-1.06595	1.04116	-1.14256	-1.18141	-1.25819		0.479652	0.672851	0.106357	0.0396215	0.00420889
SNOWBALL_029228_st		315781		2.97897	3.01413	3.82128	4.06963	3.64948	3.0017	2.92509	4.09752	4.14473	4.36032		-1.01588	1.06366	-1.21103	-1.05343	-1.63676		0.945344	0.771139	0.302326	0.809036	0.00422047
SNOWBALL_010733_st	FAH	298718		8.21693	6.38576	9.07976	8.68283	8.25244	8.13246	6.32891	8.8958	8.95772	8.70771		1.0603	1.04019	1.136	-1.2099	-1.37104		0.654032	0.772086	0.281477	0.0920473	0.00425015
SNOWBALL_022313_st	SOX5	309621		3.54023	4.48795	5.4118	5.59113	5.23718	3.60136	4.11108	5.29186	5.64487	5.66717		-1.04329	1.29852	1.08669	-1.03795	-1.34722		0.738946	0.0124758	0.479617	0.772324	0.0043216
SNOWBALL_008127_st	SLC7A10	296281		6.85137	4.45217	5.16086	5.34586	5.28719	7.36258	4.55856	5.08848	5.3671	5.91754		-1.42524	-1.07653	1.05145	-1.01483	-1.54795		0.0211391	0.687225	0.791923	0.942492	0.00432216
SNOWBALL_034361_st	ASPH	320910		6.95412	6.73595	9.14392	9.39931	8.91381	6.87485	6.80597	8.8412	9.29004	9.32786		1.05648	-1.04974	1.23347	1.07868	-1.33242		0.643637	0.686895	0.0389486	0.507188	0.00436456
SNOWBALL_002105_st	FUCA2	290530		8.60612	8.25536	9.02383	8.99522	8.84807	8.82216	8.22636	9.11235	9.18295	9.11832		-1.16154	1.02031	-1.06328	-1.13897	-1.20601		0.0233086	0.806583	0.397273	0.0506132	0.00436894
SNOWBALL_001722_st	AWAT2	290156		3.38293	3.72047	4.00798	3.65829	3.57772	3.95382	3.42142	3.8037	3.73324	2.75305		-1.48544	1.23033	1.15211	-1.05332	1.77113		0.0515509	0.342505	0.537056	0.83792	0.0043812
SNOWBALL_012406_st	FZD4	300270		7.36381	7.09373	10.9192	10.8819	10.6963	7.59563	7.20593	10.8984	10.9245	11.0883		-1.17431	-1.08087	1.01449	-1.03	-1.3122		0.100943	0.467622	0.908217	0.803913	0.00439049
SNOWBALL_017706_st	DBI	305305		7.47902	7.42118	9.95817	10.0819	9.65654	7.41966	7.21729	9.95693	10.0837	10.1376		1.042	1.1518	1.00086	-1.0012	-1.39581		0.776087	0.258291	0.995776	0.994092	0.00443209
SNOWBALL_025271_s_st	PTGDS	312158		6.18789	5.84732	5.94388	5.69474	5.9076	5.46786	5.16602	5.43647	5.11573	5.28875		1.64721	1.60359	1.4215	1.49382	1.53565		0.000985487	0.00177743	0.0201094	0.00778289	0.00444716
SNOWBALL_034021_st	DAAM2	320572		6.10712	6.10257	5.10109	5.66906	5.91338	6.26075	6.23722	5.36233	5.36197	5.44227		-1.11236	-1.09782	-1.19851	1.23721	1.38618		0.401617	0.469941	0.127802	0.0690821	0.00451416
SNOWBALL_013767_s_st	FRY	301553		4.65223	4.77563	4.9755	5.30279	5.22409	4.85822	4.99815	4.61531	5.21784	5.62113		-1.15348	-1.16677	1.2836	1.06065	-1.31681		0.157407	0.12355	0.0100585	0.602121	0.00453137
SNOWBALL_012862_st	ATP2B4	300708		9.35801	9.95577	7.70104	8.02445	8.21965	9.44138	9.96425	7.66797	7.90584	7.8005		-1.05949	-1.00589	1.02318	1.08569	1.33714		0.631088	0.966115	0.861048	0.475325	0.00454971
SNOWBALL_013246_s_st	TGFB2	301069		7.5869	6.23577	7.78287	7.09206	6.29895	7.9623	6.88768	7.92755	7.18406	6.72289		-1.29719	-1.57125	-1.10548	-1.06585	-1.34158		0.0120969	2.37025e-05	0.37787	0.596537	0.00455862
SNOWBALL_025155_st	AP3S2	312053		6.19921	6.82807	6.8066	6.8677	6.91404	6.10127	6.88002	7.04435	6.92415	7.18066		1.07025	-1.03666	-1.17915	-1.0399	-1.20299		0.337934	0.638987	0.0115056	0.60669	0.00456418
SNOWBALL_011715_st	LOC110256519	299614		4.02825	4.61416	5.67757	5.1482	4.94761	4.01285	4.57066	5.58999	5.027	5.39008		1.01073	1.03061	1.06258	1.08764	-1.35892		0.940956	0.824786	0.633291	0.491819	0.00458522
SNOWBALL_003724_st	RNF20	292104		6.53066	6.88662	7.29302	7.12899	7.22622	6.65804	6.89192	7.44297	7.28881	7.50701		-1.0923	-1.00368	-1.10953	-1.11715	-1.21487		0.224558	0.968495	0.145099	0.1179	0.00460054
SNOWBALL_006510_st	ADAMTSL4	294744		5.74737	6.52123	6.23902	5.78658	5.55109	5.75922	6.66647	5.91028	5.62394	5.21643		-1.00825	-1.10592	1.25592	1.11933	1.26108		0.940013	0.248488	0.00542713	0.190143	0.00464941
SNOWBALL_015573_st	USP13	303269		5.70689	6.4018	5.78925	5.54547	5.51706	5.65439	6.28537	6.28883	5.88642	5.94848		1.03706	1.08405	-1.4138	-1.26658	-1.34856		0.780642	0.499861	0.00109795	0.0260997	0.00465065
SNOWBALL_025926_s_st	IGF2	312748		6.21683	5.606	5.74184	6.07339	5.28794	7.27699	6.995	6.82576	6.90379	6.36339		-2.08517	-2.61899	-2.11978	-1.77819	-2.10739		0.00531949	0.00030576	0.00438297	0.0301268	0.00469733
SNOWBALL_009525_st	PHACTR1	297620		6.8315	6.58744	6.53453	6.67782	6.43529	6.79603	6.16377	5.97686	6.38239	5.93278		1.02489	1.34133	1.47188	1.22725	1.41668		0.87691	0.017459	0.00174687	0.106106	0.00470081
SNOWBALL_000973_st	LPCAT2,CAPNS2	289442		5.11781	4.03311	5.53304	5.01293	4.82903	4.9519	3.90762	5.85782	5.02781	5.53896		1.12188	1.09088	-1.25248	-1.01037	-1.63572		0.566847	0.675105	0.221672	0.96501	0.00472184
SNOWBALL_019192_st	CPXM1	306715		6.17631	4.53514	5.9609	5.64537	5.7588	6.25116	4.67384	6.9634	6.60562	6.52582		-1.05325	-1.10091	-2.00347	-1.94564	-1.70175		0.826925	0.667527	0.00026681	0.000458261	0.00475007
SNOWBALL_005738_st	YWHAZ	294008		10.8641	10.9098	11.2665	11.2705	11.0275	10.9404	10.9418	11.2141	11.2926	11.2812		-1.05435	-1.02245	1.03701	-1.01541	-1.19225		0.447069	0.77266	0.618526	0.846904	0.00479046
SNOWBALL_045302_st	PLXNA2	331830		6.00135	6.75716	4.92143	5.44725	5.92543	5.92518	6.74908	4.97875	5.04648	5.43614		1.05421	1.00562	-1.04053	1.32021	1.40375		0.716247	0.972611	0.790071	0.0213761	0.00479333
SNOWBALL_033898_st	NRP2	320449		7.54857	7.93497	7.87041	7.64541	7.5797	7.123	7.91897	7.67041	7.33591	7.24154		1.3431	1.01115	1.1487	1.23928	1.26414		0.000442718	0.919383	0.1052	0.00997744	0.0048517
SNOWBALL_004554_st	AUTS2	292868		7.87274	7.64604	7.3884	7.59067	8.11488	7.82674	7.65916	7.37748	7.39361	7.52859		1.03239	-1.00913	1.0076	1.14636	1.50138		0.863229	0.962801	0.969158	0.390917	0.00493632
SNOWBALL_027296_st	PIP4K2C	313850		4.76519	3.74896	4.63893	4.61133	4.92208	4.54686	4.14616	4.95081	5.15701	5.54399		1.16338	-1.31695	-1.24132	-1.4597	-1.53891		0.368262	0.0791174	0.178742	0.0139198	0.00499335
SNOWBALL_016003_st	QTRT2	303694		6.40956	6.71595	6.92829	6.85625	6.97719	6.34012	6.9148	7.17643	7.15598	7.37871		1.0493	-1.14778	-1.18768	-1.23092	-1.3209		0.684654	0.184873	0.0902787	0.0378225	0.00499446
SNOWBALL_016656_s_st	RNF185	304324		6.98527	6.67859	7.61377	7.6918	7.47027	6.88976	6.75177	7.49645	7.69527	7.75526		1.06844	-1.05203	1.08472	-1.00241	-1.21841		0.393699	0.527739	0.281798	0.979984	0.00503111
SNOWBALL_018058_st	FAM126B	305656		5.96968	6.23047	7.24442	7.39938	7.41708	5.88774	6.28461	7.48507	7.64356	7.78621		1.05844	-1.03824	-1.18153	-1.18442	-1.29157		0.591987	0.735196	0.0729488	0.0685015	0.00504744
SNOWBALL_002358_s_st	NT5E	290781		6.74874	7.12259	5.98153	5.9571	6.39239	6.99454	7.36604	5.63066	6.09261	5.85514		-1.18575	-1.18382	1.27533	-1.09848	1.4512		0.225728	0.230775	0.0724714	0.536248	0.00505652
SNOWBALL_033710_st		320261		4.57348	4.55557	5.01058	5.00966	4.48095	4.51305	4.45784	4.87381	4.90334	5.05789		1.04277	1.07009	1.09943	1.07648	-1.49169		0.814843	0.691902	0.56417	0.663478	0.0050656
SNOWBALL_028427_st	SOWAHC	314981		3.40238	3.27253	4.261	4.08101	4.11036	3.69623	3.32743	4.36241	4.53845	4.92228		-1.2259	-1.03879	-1.07282	-1.3731	-1.75554		0.35262	0.88341	0.776821	0.12668	0.00506761
SNOWBALL_025532_st		312379		5.06814	4.66116	4.35791	4.45194	4.35092	5.12933	4.50612	4.24372	4.42561	4.80137		-1.04332	1.11345	1.08237	1.01842	-1.36647		0.756066	0.379882	0.53409	0.899916	0.00507105
SNOWBALL_003019_s_st	IGF1R	291427		9.03463	9.22833	8.58513	8.44736	8.4874	8.84824	9.28092	8.70057	8.52333	8.1809		1.13792	-1.03713	-1.0833	-1.05407	1.2367		0.0967782	0.6878	0.331058	0.544469	0.00508225
SNOWBALL_003833_st		292209		8.03684	7.45841	6.79145	6.88368	6.78298	7.83285	7.33084	6.88052	6.72157	6.46494		1.15188	1.09246	-1.06369	1.11893	1.24664		0.0784405	0.29656	0.486767	0.171919	0.00508734
SNOWBALL_022067_s_st	TXLNG	309383		5.49761	5.29413	5.71971	5.97639	5.63806	5.63875	5.52049	5.79704	5.88065	6.11723		-1.10278	-1.16988	-1.05506	1.06861	-1.39394		0.461793	0.209734	0.707508	0.634325	0.00510217
SNOWBALL_013913_st	DOCK9	301695		7.94885	7.27991	5.93401	6.4689	6.7036	8.37963	7.51947	6.07958	6.28791	6.40387		-1.34796	-1.18063	-1.10617	1.13366	1.23091		8.17932e-05	0.026085	0.196038	0.0997562	0.00512648
SNOWBALL_009356_st	SLC9A1	297465		7.76395	7.35925	7.53022	7.37711	7.30281	7.82491	7.44789	7.59836	7.54394	7.53436		-1.04315	-1.06337	-1.04837	-1.12259	-1.1741		0.51725	0.32275	0.462674	0.0462797	0.00513804
SNOWBALL_037564_s_st	CBX6	324112		6.43011	6.17957	5.79037	5.76615	5.89884	6.67071	6.14313	5.7439	5.73756	5.44509		-1.18149	1.02558	1.03274	1.02001	1.3696		0.155112	0.860829	0.819988	0.892225	0.00524735
SNOWBALL_023008_s_st	BSCL2	310190		7.09439	7.07056	7.53878	7.51208	7.47195	7.14213	7.02385	7.58684	7.59037	7.76667		-1.03365	1.03291	-1.03388	-1.05577	-1.22665		0.707372	0.714051	0.70529	0.514164	0.0052548
SNOWBALL_010410_s_st	WARS	298416		11.1882	10.2679	8.36464	9.06005	9.51919	11.3267	10.416	8.62125	9.07325	9.26205		-1.10081	-1.10808	-1.19467	-1.0092	1.19511		0.148142	0.119653	0.00537554	0.913033	0.0052817
SNOWBALL_016563_s_st	MVK	304234		5.28029	5.92358	6.92872	6.44482	6.19379	5.17815	5.74606	6.66312	6.42053	6.61698		1.07337	1.13094	1.20213	1.01698	-1.34089		0.558791	0.275117	0.0874996	0.902388	0.00532521
SNOWBALL_045569_st	ATP9A	332097		4.08941	3.71991	4.74206	4.52493	3.69835	4.15819	3.88733	4.78847	4.80452	4.43171		-1.04883	-1.12304	-1.03269	-1.21384	-1.6625		0.836716	0.583816	0.892164	0.328574	0.00542763
SNOWBALL_011960_st	FGF2	299848		8.32649	8.04775	8.93391	9.03335	8.89954	8.13694	7.65152	8.44271	8.37223	8.38098		1.1404	1.31607	1.40561	1.5813	1.43253		0.352078	0.0352962	0.0085246	0.000448054	0.00547156
SNOWBALL_007306_st	ITPR2	295490		6.81781	7.02285	8.06185	7.56691	7.33893	6.85063	6.86563	7.87334	7.66648	7.84058		-1.02301	1.11514	1.13958	-1.07146	-1.41583		0.888406	0.43411	0.336998	0.639872	0.00547293
SNOWBALL_027198_st	PANK3	313752		5.92077	6.03723	6.91172	7.42366	7.22753	5.8791	6.06131	6.6481	7.19198	7.68141		1.02931	-1.01683	1.20049	1.1742	-1.36972		0.840581	0.910439	0.117943	0.175492	0.00548853
SNOWBALL_002484_st	ME1	290905		7.78626	7.91117	8.96868	9.96065	9.93403	8.06417	8.05667	8.57359	9.82097	10.3517		-1.21243	-1.10612	1.31503	1.10166	-1.33579		0.0698548	0.378639	0.00867962	0.400466	0.00551418
SNOWBALL_003803_st	DNAJB5	292179		6.63961	7.23653	6.87099	6.9659	7.06342	6.69001	7.28245	6.99488	6.99786	7.48729		-1.03555	-1.03234	-1.08967	-1.0224	-1.34152		0.790479	0.810209	0.470515	0.870662	0.00553721
SNOWBALL_000343_st	CXCL12	288822		5.90672	2.69061	5.8609	5.72845	6.5172	4.78898	3.11892	6.45857	7.02314	7.56021		2.17008	-1.34566	-1.51327	-2.45324	-2.06052		0.00298455	0.2894	0.124107	0.000630639	0.0055573
SNOWBALL_024669_s_st	HK1	311632		8.91023	8.10136	8.73098	8.70605	8.99932	8.90561	8.17757	8.95012	8.93939	9.25889		1.00321	-1.05425	-1.16405	-1.17555	-1.19712		0.970993	0.468876	0.0197576	0.012878	0.00559816
SNOWBALL_006788_st	SLC25A17	294995		7.67755	8.36491	9.5086	9.35838	9.07629	7.71138	8.4161	9.48146	9.28607	9.34723		-1.02372	-1.03612	1.01899	1.0514	-1.20659		0.780243	0.6597	0.826063	0.516624	0.00571488
SNOWBALL_029473_st	CDH11	316026		6.40442	7.14229	5.64995	6.58636	7.28466	6.3941	6.98021	5.80132	6.44465	6.6844		1.00718	1.1189	-1.11063	1.10322	1.51599		0.97211	0.511703	0.543485	0.572645	0.00577877
SNOWBALL_024671_s_st	HK1	311633		8.20571	7.277	8.05989	7.97962	8.26003	8.22437	7.37201	8.3061	8.29331	8.56312		-1.01302	-1.06807	-1.18609	-1.24289	-1.23379		0.896079	0.437651	0.0258124	0.00430539	0.00580151
SNOWBALL_031971_st	CPNE8	318523		5.07087	4.1111	6.44482	6.25236	6.06731	5.71483	4.55431	6.36547	6.25896	6.72865		-1.56261	-1.35963	1.05654	-1.00458	-1.58155		0.00725291	0.0696015	0.789785	0.983906	0.00582016
SNOWBALL_022612_s_st	SOD1	309878		8.61437	8.77727	8.77083	8.84055	8.71701	8.57371	8.81362	8.71763	8.86293	9.04837		1.02859	-1.02551	1.03757	-1.01563	-1.2582		0.784736	0.808923	0.713809	0.885555	0.0058273
SNOWBALL_040705_st	MECOM	327248		4.6052	4.24941	5.02136	4.55846	4.59584	4.5758	4.06065	4.9865	4.90656	5.17734		1.02059	1.13978	1.02446	-1.27288	-1.4964		0.915496	0.41981	0.898984	0.108868	0.00583886
SNOWBALL_012879_st	TNN	300725		4.24635	4.81991	3.95434	4.3135	4.62654	4.27808	5.01111	4.04476	4.29594	4.12749		-1.02224	-1.14171	-1.06468	1.01225	1.41328		0.892611	0.330592	0.675116	0.941956	0.00584031
SNOWBALL_012451_st	FXYD6	300314		6.72711	6.07389	5.45469	5.67354	6.05563	6.19333	5.85315	4.79404	5.51474	5.43188		1.44772	1.16533	1.5808	1.11636	1.54087		0.0187699	0.374157	0.00353771	0.540006	0.0058713
SNOWBALL_026451_st	DBN1	313211		7.88115	6.4898	6.40428	6.157	6.51974	8.0042	6.51708	6.77698	6.44505	6.12974		-1.08904	-1.01909	-1.29477	-1.22099	1.31039		0.435034	0.881361	0.00849941	0.0442104	0.00587778
SNOWBALL_027560_st	PLXNB2	314114		8.67516	8.11887	7.90196	7.64448	7.95827	8.48427	8.1611	7.87595	7.83617	7.64919		1.14146	-1.02971	1.01819	-1.1421	1.23892		0.0976594	0.759172	0.855951	0.0961295	0.00591623
SNOWBALL_006047_st	OLFML2B	294306		7.66571	8.18244	5.91049	6.56235	6.83439	7.04258	8.30649	5.54555	6.09656	5.83088		1.54021	-1.08979	1.28782	1.38107	2.00487		0.0957572	0.783519	0.359991	0.227935	0.00592718
SNOWBALL_010605_st	PTPN21	298599		7.88501	7.5922	6.61751	6.63685	6.59594	7.83534	7.64148	6.69632	6.51665	6.39293		1.03503	-1.03475	-1.05615	1.08689	1.1511		0.558877	0.562309	0.324956	0.114361	0.00598619
SNOWBALL_012669_st	CDCA7L	300527		7.59426	6.98197	5.51738	5.99334	6.30073	7.77193	7.30682	5.35932	5.7928	5.89903		-1.13106	-1.25253	1.11578	1.14913	1.32106		0.254142	0.027137	0.317666	0.191434	0.00599355
SNOWBALL_014180_st	TBC1D16	301942		5.43826	5.57612	6.29472	5.88457	5.93467	5.46858	5.63082	6.46389	6.22266	6.29226		-1.02124	-1.03864	-1.12441	-1.26408	-1.28128		0.855099	0.729088	0.218879	0.00942473	0.00600884
SNOWBALL_003421_st	ZNF462	291814		6.88352	6.72034	7.09985	6.57159	6.9058	7.08191	6.92554	7.55383	7.08263	7.30271		-1.14742	-1.15284	-1.36981	-1.42508	-1.31668		0.191088	0.1746	0.00172148	0.000455618	0.00601744
SNOWBALL_033635_st	KLHDC10	320186		6.18046	6.18358	6.67923	6.77302	6.44965	6.14995	6.24059	6.81942	6.93702	6.80565		1.02137	-1.04031	-1.10205	-1.12038	-1.27987		0.853565	0.715824	0.317675	0.233028	0.0060346
SNOWBALL_002530_st	NDUFAF4	290950		4.61676	5.22423	4.81208	4.73495	4.89482	4.59908	5.36539	5.09166	4.8712	5.33925		1.01233	-1.10279	-1.21385	-1.09904	-1.36077		0.934399	0.433326	0.0919215	0.451608	0.00604496
SNOWBALL_035765_st	PAIP2B	322313		6.29401	6.63306	7.14932	6.90061	6.54604	6.5352	6.69575	7.27378	7.11543	6.92128		-1.18196	-1.04441	-1.0901	-1.16056	-1.29706		0.084627	0.703081	0.410848	0.128859	0.00606811
SNOWBALL_018811_st	ADAM19	306362		7.00067	7.36443	7.40502	6.92798	6.67655	7.13193	7.50806	8.00821	7.22935	7.20057		-1.09525	-1.10468	-1.51907	-1.23231	-1.43796		0.549326	0.50751	0.00163502	0.127098	0.00608632
SNOWBALL_036459_st	NFIB	323007		7.94287	6.93503	9.7295	9.40275	9.23489	7.95552	6.71804	9.70533	9.47846	9.66157		-1.00881	1.1623	1.0169	-1.05388	-1.34413		0.951644	0.183338	0.90533	0.683869	0.00609632
SNOWBALL_025145_st	GCLC	312043		6.75486	6.65055	6.86981	7.1871	6.8714	6.47626	6.44082	6.87035	7.1381	7.21183		1.21301	1.15647	-1.00038	1.03455	-1.26613		0.0255982	0.0999256	0.997487	0.746503	0.00610216
SNOWBALL_033568_st	SEMA3C	320119		7.85217	7.08866	4.13897	4.56731	4.60674	8.10935	7.07143	3.92283	4.40643	3.58071		-1.19515	1.01201	1.16162	1.11797	2.03641		0.549258	0.972965	0.622201	0.722564	0.00611594
SNOWBALL_001716_s_st	ARHGEF9	290150		4.97667	5.20721	5.34239	5.78852	5.30318	5.61736	5.87647	5.61553	6.2815	6.10461		-1.55907	-1.59025	-1.20844	-1.40735	-1.74283		0.0295234	0.0227055	0.397135	0.10076	0.00613768
SNOWBALL_023344_s_st	SLC2A5	310447		4.05297	3.21254	3.33896	3.47552	4.06772	3.49331	3.17392	3.28968	3.32307	3.26651		1.47391	1.02713	1.03475	1.11145	1.74257		0.0595656	0.920136	0.896917	0.660318	0.00615522
SNOWBALL_037342_st	PIGS	323890		4.80413	4.57181	5.90253	5.59809	5.07052	4.66326	4.73902	5.86501	5.69454	5.64485		1.10257	-1.12288	1.02635	-1.06914	-1.48899		0.559278	0.478736	0.890259	0.701999	0.00615791
SNOWBALL_018979_st	LOC110257408,LOC110257477	306512		7.98877	8.11082	8.63812	8.60999	8.55429	8.23851	8.31268	9.10324	8.98916	8.93089		-1.189	-1.15019	-1.38043	-1.30059	-1.29828		0.0755463	0.159715	0.000787313	0.0059105	0.0062577
SNOWBALL_019500_st	OSER1	306998		8.16179	8.26637	8.27713	8.49341	8.60898	8.15028	8.29109	8.30264	8.4615	8.9156		1.00801	-1.01728	-1.01784	1.02236	-1.23681		0.938511	0.863353	0.858714	0.820926	0.00626003
SNOWBALL_032451_st		319002		3.06209	3.74176	3.68594	3.67196	3.18712	3.02585	3.60225	3.69274	3.75086	3.81051		1.02544	1.10153	-1.00473	-1.05621	-1.5405		0.903149	0.599527	0.982551	0.779827	0.00631421
SNOWBALL_016169_st	BOC	303846		6.55462	5.92296	6.13604	6.16106	6.2564	6.56987	5.87772	6.25943	6.24778	5.98542		-1.01063	1.03185	-1.08929	-1.06196	1.20663		0.906438	0.704907	0.242209	0.432239	0.00633219
SNOWBALL_022017_st	SMIM4	309335		6.72327	7.29969	8.06469	7.74766	7.87032	6.74454	7.55562	8.02686	7.98624	8.1657		-1.01486	-1.1941	1.02657	-1.17983	-1.22721		0.878887	0.0184283	0.777216	0.0285149	0.00636206
SNOWBALL_033967_st	ITPKB	320518		5.1205	4.41678	4.38561	4.44322	4.75207	4.97834	4.33389	4.62343	4.39689	4.30218		1.10355	1.05914	-1.17921	1.03263	1.36594		0.439276	0.672912	0.167239	0.823307	0.0063701
SNOWBALL_035197_st	SEMA3D	321745		8.1213	6.84189	2.64658	3.49089	2.912	8.28072	6.94919	2.41339	3.19279	2.16165		-1.11684	-1.07721	1.17543	1.22953	1.6822		0.620967	0.749754	0.448106	0.316657	0.00639508
SNOWBALL_034461_st	JCAD	321010		6.65079	6.12115	5.05726	5.37083	5.30568	6.47876	6.22383	5.17216	5.09555	4.95552		1.12664	-1.07377	-1.0829	1.21023	1.27471		0.204456	0.478449	0.420934	0.0338059	0.00650772
SNOWBALL_026318_st	ECE1	313090		5.47937	6.01157	6.16192	6.23396	6.25366	5.33222	5.68562	5.79367	6.36618	5.78246		1.10738	1.25349	1.29078	-1.09598	1.38626		0.446687	0.0642138	0.0349471	0.50009	0.0065117
SNOWBALL_043489_st	FAT4	330023		6.06566	6.05644	4.74054	5.14023	5.4418	6.04497	5.84096	5.14925	4.9268	4.93317		1.01445	1.16109	-1.32749	1.15945	1.4227		0.933521	0.282892	0.0299103	0.288044	0.00652581
SNOWBALL_013933_s_st	PCDH9	301714		7.11381	6.46645	7.38753	7.53726	7.36664	6.8823	5.91825	7.0294	7.14509	6.95282		1.17406	1.46226	1.28177	1.31236	1.33221		0.14266	0.000361799	0.0189534	0.00998987	0.00652835
SNOWBALL_021096_s_st	SERPINE1	308476		10.787	12.6069	8.98615	10.1418	10.0275	10.6761	12.676	8.88054	9.12822	9.19948		1.07989	-1.04902	1.07595	2.01899	1.77527		0.767209	0.859142	0.778958	0.000923035	0.00653199
SNOWBALL_018731_s_st	MCCC2	306284		7.19766	7.3969	9.25517	9.04604	8.59074	7.15185	7.29639	9.08155	8.82999	8.93331		1.03227	1.07215	1.12788	1.16155	-1.26802		0.768115	0.479566	0.190263	0.0951955	0.00665856
SNOWBALL_007389_st	GLIPR1	295572		6.85263	7.06032	6.57083	7.02869	6.64774	6.48113	6.36337	6.01772	6.59602	6.21732		1.2937	1.62107	1.46724	1.34973	1.34763		0.0196545	2.13041e-05	0.000543995	0.00640678	0.00668776
SNOWBALL_013729_st	GTF3A	301518		7.1331	7.11562	6.46689	6.50099	6.91143	7.15185	7.18175	6.62495	6.48203	6.63455		-1.01308	-1.04691	-1.11579	1.01323	1.21157		0.887233	0.575434	0.135345	0.885962	0.00672079
SNOWBALL_001815_s_st	PLS3	290247		9.15642	9.48192	8.86348	8.86508	8.61841	9.13173	9.53014	8.68267	8.53294	8.35731		1.01726	-1.03399	1.13352	1.25888	1.19839		0.839727	0.674509	0.0651287	0.000620866	0.00674467
SNOWBALL_027729_st	AMPH	314283		4.87605	4.39191	6.09792	6.00007	5.23132	5.09295	4.67859	6.56217	6.24027	6.04492		-1.16224	-1.21983	-1.3796	-1.18115	-1.75759		0.52655	0.385571	0.135831	0.47739	0.00675823
SNOWBALL_001763_st	LOC100510883	290196		5.87378	5.90987	5.33133	5.48698	5.08162	5.95236	5.7315	5.38804	5.50817	5.51618		-1.05597	1.1316	-1.04009	-1.0148	-1.35149		0.681866	0.302648	0.774569	0.920119	0.0067799
SNOWBALL_005807_st	LYPLA1	294071		9.21038	9.10279	9.72484	9.77651	9.62763	9.13951	9.06889	9.71245	9.81334	9.96024		1.05035	1.02377	1.00863	-1.02586	-1.25929		0.622787	0.826739	0.939606	0.810746	0.00680102
SNOWBALL_021134_s_st	OPTN	308502		9.36616	9.03489	10.0396	10.2319	9.94824	9.32218	8.77381	9.66802	10.0823	10.2265		1.03095	1.19838	1.29376	1.10927	-1.21274		0.724348	0.0112784	0.000354052	0.163564	0.00686977
SNOWBALL_023835_s_st	MTMR7	310886		3.62818	3.28356	3.30201	2.99443	3.38828	3.93516	3.62754	3.14323	3.37298	2.9143		-1.23712	-1.26925	1.11635	-1.30004	1.38893		0.0872977	0.0530714	0.413745	0.0321795	0.00689573
SNOWBALL_034490_st		321039		7.86112	7.74786	7.58076	7.81475	8.04421	7.76111	7.8147	7.46057	7.44726	7.52215		1.07178	-1.04742	1.08688	1.29011	1.436		0.663122	0.779831	0.592663	0.0615095	0.00695093
SNOWBALL_023459_s_st	SRPX	310546		8.32923	7.74937	10.57	9.88198	9.67979	8.38025	7.80694	10.6357	10.1621	10.1573		-1.036	-1.04072	-1.04657	-1.21431	-1.39229		0.818283	0.793418	0.76246	0.125466	0.00695312
SNOWBALL_016422_st	PPTC7	304093		6.55337	7.43698	7.22896	7.34695	7.20382	6.58984	7.55939	7.26318	7.26771	7.52752		-1.0256	-1.08855	-1.024	1.05646	-1.25153		0.807871	0.349366	0.820451	0.56669	0.00697062
SNOWBALL_028597_st	SMIM3	315151		7.10255	6.98624	6.51778	6.51367	7.14618	6.99331	6.97291	6.22566	6.34459	6.81242		1.07866	1.00928	1.22443	1.12434	1.2603		0.426791	0.935345	0.0185857	0.193389	0.00698666
SNOWBALL_010033_st	BTBD9	298065		6.19994	5.7762	6.01487	5.86031	5.6405	6.25623	5.80198	6.08732	6.06911	5.96063		-1.03979	-1.01803	-1.0515	-1.15573	-1.24845		0.692339	0.865412	0.600118	0.0855603	0.00700577
SNOWBALL_017765_s_st	SORBS2	305364		3.14586	4.38481	2.63174	3.41078	3.56836	3.38928	4.49023	2.69903	3.13994	2.90354		-1.18379	-1.07581	-1.04774	1.20651	1.58537		0.3675	0.724187	0.828716	0.309186	0.00702889
SNOWBALL_020330_st	APEX2	307788		6.11686	6.33411	9.32886	9.02608	8.97023	6.03147	6.5515	9.27523	9.24494	9.42428		1.06098	-1.16263	1.03788	-1.16381	-1.36988		0.669989	0.222526	0.798153	0.219023	0.00702942
SNOWBALL_006137_st	FLAD1	294390		5.66355	5.60849	5.99498	5.95886	6.02763	5.62463	5.79771	5.99807	6.06874	6.40566		1.02735	-1.14014	-1.00215	-1.07913	-1.29957		0.82573	0.200247	0.987109	0.487919	0.00707955
SNOWBALL_011477_st	IGFBP7	299385		7.5032	9.6298	9.03519	9.67224	9.60713	6.7402	9.10385	8.41943	9.03129	9.05449		1.69702	1.43988	1.53237	1.55935	1.46677		0.000242542	0.0104407	0.00272272	0.00183065	0.00709175
SNOWBALL_003466_st	HSDL2	291858		7.73051	8.00963	8.69532	8.6612	8.54059	7.5951	7.95774	8.69674	8.75021	8.8543		1.09841	1.03662	-1.00099	-1.06364	-1.2429		0.278559	0.712175	0.992941	0.500055	0.00712608
SNOWBALL_011027_st	TRAM2	298983		8.89264	8.74618	9.02946	9.53888	9.15289	8.92295	8.85406	9.11759	9.57461	9.44025		-1.02123	-1.07764	-1.06299	-1.02508	-1.22041		0.821487	0.35527	0.461998	0.787449	0.00717404
SNOWBALL_012452_st	TMEM135	300315		7.25668	7.22862	9.97604	9.96963	9.72379	7.21402	7.10163	9.85751	9.90892	10.083		1.03001	1.09201	1.08562	1.04298	-1.28273		0.797594	0.387784	0.424311	0.70582	0.00717651
SNOWBALL_011654_s_st	PPP3CA	299555		7.41501	6.94316	7.67615	7.90259	8.0732	7.47093	6.90283	7.50938	7.96461	8.34668		-1.03952	1.02834	1.12255	-1.04392	-1.20872		0.640995	0.745353	0.111425	0.600585	0.00718523
SNOWBALL_018844_st	AK6,TAF9	306395		7.03058	7.28051	7.35001	7.30042	7.23323	7.03655	7.38071	7.31627	7.22546	7.50801		-1.00415	-1.07192	1.02366	1.05334	-1.20981		0.965535	0.371624	0.790552	0.519669	0.00723244
SNOWBALL_023506_st	LOC106505804	310588		8.37003	8.49452	9.14214	9.08318	9.19041	8.31178	8.58089	9.44328	9.23215	9.52659		1.0412	-1.0617	-1.23211	-1.10878	-1.2624		0.698439	0.547543	0.0164249	0.265605	0.00725746
SNOWBALL_000472_s_st	ZNF217	288951		7.18718	6.41601	7.77246	7.52233	7.4633	7.46844	6.71826	7.95114	7.581	7.77178		-1.21526	-1.23306	-1.13184	-1.04151	-1.2384		0.014617	0.00858827	0.13348	0.667715	0.00730122
SNOWBALL_007640_st	CPNE8	295813		6.39012	5.03449	7.66889	7.53908	7.40576	7.02546	5.50181	7.47252	7.52739	7.98963		-1.5533	-1.38255	1.14581	1.00814	-1.49886		0.00353205	0.0331569	0.415616	0.968362	0.00732525
SNOWBALL_046367_st		332885		5.54542	4.64534	5.44799	5.76624	6.10102	4.81503	4.21131	4.94012	5.55828	5.11263		1.65909	1.351	1.42195	1.15506	1.98398		0.0505297	0.271409	0.189511	0.631352	0.0073559
SNOWBALL_045946_st	SLC7A6	332470		6.1754	6.75564	7.34507	7.69479	7.65666	6.05663	6.7965	7.44468	7.76032	7.94653		1.08581	-1.02873	-1.07148	-1.04647	-1.22253		0.309383	0.758093	0.404754	0.60317	0.00738185
SNOWBALL_042993_st	PHACTR4	329529		6.65989	6.65489	6.55651	6.67551	6.31105	6.8165	6.5649	6.32851	6.53441	6.65652		-1.11467	1.06436	1.17121	1.10275	-1.27057		0.254754	0.542461	0.0839047	0.311348	0.0074082
SNOWBALL_000165_st		288647		5.50796	5.18598	4.55908	5.24936	5.19496	5.35919	5.22215	4.57751	5.12478	4.64946		1.10863	-1.02539	-1.01286	1.09019	1.45953		0.521232	0.891123	0.945965	0.599256	0.00740985
SNOWBALL_019582_st	INSIG1	307068		6.6932	7.2369	8.32047	8.2884	8.31749	6.47151	7.13186	8.00453	8.36894	8.76768		1.1661	1.07552	1.24483	-1.05742	-1.36622		0.212115	0.591021	0.0650485	0.689424	0.00749707
SNOWBALL_011800_s_st	ABCG2	299695		6.25086	5.3571	4.7082	5.53748	5.52942	6.59932	5.97705	5.13598	5.54302	6.28927		-1.2732	-1.53682	-1.34516	-1.00384	-1.69331		0.249768	0.0303417	0.147734	0.988651	0.00753824
SNOWBALL_010139_st	ACYP1	298159		5.21191	5.35652	4.24749	4.80487	4.45312	5.44538	5.40958	4.76274	4.82133	3.90074		-1.17566	-1.03747	-1.42924	-1.01147	1.4665		0.293965	0.839466	0.0128242	0.952683	0.00755726
SNOWBALL_037777_st	ZMYM4	324325		5.33189	5.08139	5.04392	4.97506	4.67013	5.14357	5.1902	4.96605	4.83693	5.09615		1.13944	-1.07834	1.05546	1.10047	-1.34353		0.270023	0.552731	0.682968	0.437166	0.00759997
SNOWBALL_025422_st	EMP3	312275		7.53789	7.09077	5.67609	5.64314	6.0463	7.42739	7.29236	5.63693	5.54986	5.63744		1.0796	-1.14996	1.02751	1.0668	1.32763		0.527305	0.212775	0.84023	0.601262	0.00764974
SNOWBALL_025689_st	WDFY2	312528		6.18872	6.11685	6.49658	6.53102	6.344	6.11757	6.03894	6.44738	6.36804	6.66639		1.05056	1.05549	1.03469	1.1196	-1.2504		0.614655	0.577292	0.738087	0.200124	0.00765703
SNOWBALL_043298_st	ADAMTS5	329832		5.70235	5.09942	4.33718	5.53449	5.37163	6.15898	5.04596	4.85363	5.10612	4.43477		-1.37233	1.03775	-1.43043	1.34571	1.91436		0.219111	0.907415	0.158526	0.252728	0.00769826
SNOWBALL_037335_st	CD151	323883		6.44819	6.11175	6.001	5.96598	5.9256	6.53911	6.0379	5.95912	5.94989	5.53817		-1.06505	1.05252	1.02946	1.01122	1.30807		0.590215	0.669444	0.818618	0.933533	0.00773324
SNOWBALL_006794_s_st	MYH9	295001		10.0147	9.95679	8.38794	8.84186	8.77221	9.93746	9.92224	8.29003	8.54113	8.42346		1.05499	1.02424	1.07022	1.23177	1.27346		0.614135	0.834764	0.510407	0.0222819	0.00778217
SNOWBALL_024563_s_st	LOC110260069	311536		4.95593	5.03217	5.43731	4.96685	5.29256	5.39488	4.6807	4.75359	4.92559	3.79371		-1.35562	1.27586	1.60628	1.02902	2.82618		0.491481	0.592143	0.25637	0.956626	0.00797562
SNOWBALL_041081_st	ACO1	327623		8.48571	8.3205	10.5709	10.4028	10.1155	8.46454	8.20814	10.3937	10.3911	10.4038		1.01478	1.08099	1.13068	1.00813	-1.22126		0.880051	0.34241	0.113712	0.935465	0.00799413
SNOWBALL_001475_s_st	NFKBIA	289915		7.72468	7.17097	8.50241	8.09775	7.48194	7.7698	7.0115	8.46931	8.28817	8.0971		-1.03177	1.11688	1.02321	-1.1411	-1.53173		0.880206	0.549077	0.913395	0.4643	0.00801691
SNOWBALL_043334_st	MAST4	329868		4.38218	4.54547	6.52212	6.18383	5.6017	4.74452	4.89878	6.85458	6.4377	6.37506		-1.28551	-1.27749	-1.25916	-1.1924	-1.70925		0.24259	0.256029	0.288875	0.434284	0.0080301
SNOWBALL_023936_s_st	DCAF17	310979		4.81132	5.75561	4.8377	4.90411	4.46832	4.8512	5.31054	5.12813	4.93737	5.23933		-1.02803	1.36138	-1.22301	-1.02332	-1.70646		0.917108	0.141019	0.362183	0.931375	0.00816168
SNOWBALL_022376_st	LOC110258506	309683		4.7092	6.85624	5.48888	5.57215	5.44779	4.94543	6.85643	5.25833	5.57812	5.82454		-1.17791	-1.00013	1.17329	-1.00415	-1.29841		0.106907	0.99924	0.116489	0.975385	0.00818021
SNOWBALL_017130_s_st	GRID1	304785		7.58161	6.09554	5.73229	5.87903	6.11213	7.05599	5.53416	5.62223	5.75193	5.56328		1.43955	1.47568	1.07928	1.09209	1.46292		0.0114628	0.00687736	0.654441	0.599035	0.00824402
SNOWBALL_020043_s_st	PIGA	307514		6.87146	6.46624	5.843	6.1688	6.30046	7.01832	7.12878	6.01309	6.23753	6.69135		-1.10716	-1.58287	-1.12512	-1.0488	-1.31119		0.364623	1.55741e-05	0.284425	0.699001	0.00828588
SNOWBALL_014176_s_st	PRCD	301939		5.94007	5.66247	5.952	6.13616	6.2747	6.72134	5.70419	6.27193	6.61195	6.68699		-1.71864	-1.02935	-1.24827	-1.39067	-1.33079		2.17685e-06	0.832423	0.0426389	0.00234436	0.0083019
SNOWBALL_019585_s_st	INSIG1	307071		7.96326	8.51477	9.65425	9.60013	9.60609	7.73156	8.39447	9.32642	9.69831	10.0148		1.17422	1.08696	1.25512	-1.07042	-1.3275		0.150133	0.491554	0.0357765	0.584247	0.00831129
SNOWBALL_012866_st	CDK6	300712		7.86348	8.03229	6.16153	6.44513	6.72536	7.82478	8.05855	6.04148	6.42279	6.29195		1.02719	-1.01837	1.08677	1.01561	1.35042		0.853329	0.902431	0.520802	0.917607	0.00832698
SNOWBALL_020003_st	POLM	307477		5.13222	5.31598	5.24955	5.23468	5.52806	5.01426	5.06602	5.44753	5.28454	5.13432		1.0852	1.18917	-1.14709	-1.03516	1.31379		0.48334	0.10332	0.208553	0.787706	0.00837364
SNOWBALL_010034_s_st	PPARD	298066		6.9522	7.19734	7.96425	8.35181	8.36934	6.79316	7.1459	7.75441	8.27971	8.66934		1.11654	1.0363	1.15656	1.05124	-1.23114		0.182395	0.707469	0.0703219	0.584692	0.00840649
SNOWBALL_016360_s_st	ZNF140	304033		5.76081	5.84865	5.66995	5.65327	5.48444	5.87861	6.13437	5.81092	5.64967	5.91296		-1.08509	-1.21902	-1.10264	1.0025	-1.34586		0.524936	0.0858393	0.436226	0.987056	0.00840909
SNOWBALL_022259_s_st	NT5C2,PCGF6	309568		8.7612	9.14872	9.66932	9.53655	9.23806	8.77576	9.05539	9.77995	9.78479	9.53773		-1.01014	1.06683	-1.0797	-1.18775	-1.23087		0.922667	0.464315	0.375214	0.0301036	0.00841167
SNOWBALL_024073_st	BRI3BP	311107		5.16068	5.79612	6.78071	6.60051	6.26196	4.78143	5.86761	6.59273	6.63783	6.83122		1.30067	-1.0508	1.13917	-1.02621	-1.48376		0.0863901	0.789873	0.434648	0.894264	0.0084636
SNOWBALL_026085_st	STAT5B	312883		5.42066	5.05121	6.25442	5.98872	5.71705	5.32373	5.01057	6.16953	6.15246	6.13798		1.06949	1.02857	1.06061	-1.12019	-1.33879		0.602766	0.841045	0.653669	0.347318	0.00847619
SNOWBALL_030272_st	CDC7	316825		4.943	5.52777	5.11282	5.30564	5.23868	4.8925	5.86174	5.21403	5.50912	5.61724		1.03562	-1.26048	-1.07266	-1.15147	-1.30004		0.776084	0.0206961	0.538493	0.176364	0.00850052
SNOWBALL_000971_st		289440		9.61379	9.86175	7.83952	8.77216	9.26247	9.62796	9.79254	7.9725	8.54884	8.74514		-1.00987	1.04914	-1.09656	1.16742	1.4313		0.957267	0.775553	0.556457	0.290881	0.0085438
SNOWBALL_000763_s_st	SQLE	289236		4.95772	5.9494	6.43651	6.09872	5.67508	5.12678	5.71113	6.26049	6.09325	6.15267		-1.12432	1.17957	1.12977	1.0038	-1.39241		0.399122	0.214232	0.377483	0.98237	0.00858952
SNOWBALL_011072_st	LOC102163738	299018		4.65671	4.01736	4.73114	5.617	4.97983	3.63381	3.51281	3.60776	3.83931	3.81903		2.032	1.41868	2.17858	3.42876	2.23581		0.0210501	0.287609	0.0110403	8.11586e-05	0.008602
SNOWBALL_000457_s_st	ATP9A	288936		6.09781	5.55722	6.68529	6.23707	5.81624	6.02739	5.48885	6.68469	6.45774	6.14624		1.05002	1.04853	1.00041	-1.16527	-1.25701		0.633924	0.644923	0.997293	0.086256	0.00868418
SNOWBALL_028240_st	SAMD8	314794		4.21949	4.25916	4.3116	4.15499	3.99296	4.36924	3.93418	4.39809	4.17631	4.56058		-1.10938	1.25264	-1.06178	-1.01489	-1.48207		0.545904	0.148353	0.742996	0.941017	0.00870745
SNOWBALL_002386_st	TCF4	290808		8.19752	7.22164	6.58125	6.68299	7.29617	8.01721	6.93699	6.60277	6.53095	6.94642		1.13312	1.21811	-1.01503	1.11114	1.27433		0.198481	0.0341186	0.901401	0.288426	0.00871119
SNOWBALL_014758_st	GRAP	302501		3.67179	3.68674	4.06153	4.12078	4.14797	3.66887	3.65537	3.92853	3.98331	3.63412		1.00203	1.02198	1.09657	1.09997	1.42786		0.991316	0.902219	0.554523	0.539623	0.00871726
SNOWBALL_006650_st	DDAH1	294865		8.92472	9.54902	5.66946	7.19087	6.82538	8.78435	9.62558	5.15329	6.30505	5.98992		1.10218	-1.0545	1.43016	1.84782	1.78442		0.715162	0.850201	0.115999	0.00541421	0.008733
SNOWBALL_015508_st	CADPS	303204		5.8316	5.65021	5.40324	5.33986	5.72674	5.48691	5.75702	5.38164	4.97227	4.81078		1.26988	-1.07685	1.01508	1.2902	1.88683		0.368005	0.80684	0.963475	0.332946	0.00880696
SNOWBALL_034546_st	CDC42EP4	321095		6.01095	5.48081	5.47103	5.47297	5.51889	5.99474	5.55392	5.56844	5.51161	5.1822		1.01131	-1.05198	-1.06986	-1.02715	1.26286		0.923807	0.628084	0.503649	0.810144	0.00882898
SNOWBALL_013419_s_st	LOC100510975	301239		4.48361	4.35318	4.39109	4.54174	4.51104	4.72962	4.74836	4.23245	4.36059	4.01651		-1.18592	-1.3151	1.11623	1.13379	1.40886		0.217594	0.0381028	0.452523	0.382776	0.00883797
SNOWBALL_022881_s_st	SUZ12	310092		6.71784	6.87775	7.00008	6.8711	6.80059	6.88012	7.07641	7.13537	7.02231	7.20566		-1.11905	-1.14763	-1.09832	-1.11051	-1.32415		0.334314	0.225153	0.431791	0.372758	0.00885916
SNOWBALL_038710_st		325254		4.51999	4.71583	4.99729	4.67489	4.84181	4.57936	4.73944	4.70855	4.55436	4.32648		-1.04201	-1.0165	1.22157	1.08714	1.42932		0.809532	0.927756	0.159394	0.598856	0.00888395
SNOWBALL_002117_st	PEX3	290542		6.69422	7.03132	8.7691	8.42321	8.02302	6.67988	7.01063	8.66585	8.4535	8.31751		1.00999	1.01445	1.07419	-1.02122	-1.22646		0.92305	0.887112	0.406876	0.831227	0.00892944
SNOWBALL_032615_st	KIRREL	319166		7.61503	6.61391	6.97479	6.84433	6.91791	7.70053	6.54889	7.04897	7.00793	7.25043		-1.06106	1.0461	-1.05276	-1.12008	-1.25921		0.55892	0.667014	0.618226	0.224114	0.0089436
SNOWBALL_022150_st	NOVA1	309465		5.23255	5.12663	4.19728	4.43623	4.03395	5.87636	5.10923	4.32827	4.4853	4.67761		-1.56245	1.01213	-1.09504	-1.0346	-1.56228		0.00893153	0.958088	0.652917	0.877043	0.00894797
SNOWBALL_014697_st	RHOT1	302442		7.56541	7.73576	8.18993	8.19038	7.85128	7.55861	7.8366	8.14199	8.18876	8.12083		1.00473	-1.0724	1.03379	1.00112	-1.20543		0.96095	0.372426	0.698602	0.990892	0.00896325
SNOWBALL_013291_st	HHIPL2,TAF1A	301114		5.9145	5.88154	5.58238	5.58624	5.55709	5.83429	5.98964	5.73423	5.58163	5.86675		1.05717	-1.07781	-1.111	1.0032	-1.23941		0.555886	0.409482	0.226072	0.97717	0.00897783
SNOWBALL_020066_s_st	NHS	307535		7.28517	6.78148	5.71462	6.30225	6.61532	7.04711	6.79057	5.67066	6.05471	6.15994		1.17941	-1.00632	1.03094	1.18718	1.37114		0.193956	0.969292	0.842465	0.174822	0.00905001
SNOWBALL_016736_s_st	GLTP	304400		8.21328	7.34692	6.30622	6.80332	7.49057	8.00138	7.24402	6.1888	6.73731	7.05136		1.15821	1.07393	1.08479	1.04681	1.35586		0.235379	0.599332	0.54233	0.748155	0.00907768
SNOWBALL_033907_st	TMEM119	320458		9.18362	8.83425	7.27783	7.7875	7.86098	8.76972	8.54368	6.82421	7.25887	7.32116		1.33228	1.22313	1.36947	1.44256	1.45379		0.0481734	0.180045	0.0294188	0.0106919	0.00911801
SNOWBALL_012897_st	RASAL2	300742		7.7213	7.95716	6.19947	6.63685	6.87767	7.79798	8.034	6.36697	6.38178	6.49753		-1.05459	-1.05471	-1.12312	1.19339	1.30147		0.656952	0.656251	0.284303	0.0872582	0.00912498
SNOWBALL_023732_st	REM1	310790		6.32676	6.63559	5.55872	5.59207	5.65543	6.38485	6.47576	5.41957	5.44792	5.13355		-1.04108	1.11716	1.10126	1.10508	1.43582		0.817163	0.478198	0.54413	0.527879	0.00916982
SNOWBALL_024033_s_st	UGT1A6	311070		6.17088	6.18568	7.50357	6.57979	6.49107	5.58746	5.14116	6.58876	6.02743	5.91933		1.4984	2.06268	1.88531	1.46649	1.48631		0.00784129	5.39841e-06	4.80445e-05	0.0119035	0.00919047
SNOWBALL_010439_st	LTBP2	298444		4.77055	6.08074	4.14188	3.94705	3.89283	4.52154	5.82809	4.07742	3.96869	3.23356		1.18839	1.19139	1.04569	-1.01511	1.57929		0.369009	0.361135	0.840716	0.949068	0.00919342
SNOWBALL_011863_st	SPATA5	299756		3.96338	4.38783	4.0221	4.40685	4.3078	3.90911	4.41752	4.47161	4.38321	4.7066		1.03833	-1.02079	-1.36558	1.01652	-1.31841		0.773854	0.8806	0.00334192	0.905948	0.00922471
SNOWBALL_014076_st	GPC6	301845		4.89241	4.58818	5.16789	5.13502	4.73789	4.71772	4.93849	5.88124	5.77489	5.74962		1.12873	-1.27483	-1.63962	-1.55819	-2.01633		0.709068	0.415787	0.0715847	0.109621	0.00923913
SNOWBALL_015423_st	PHF7	303120		3.08894	3.54399	4.70864	5.11243	4.97547	3.14184	3.87603	4.94249	5.20273	5.72472		-1.03735	-1.25879	-1.17597	-1.06459	-1.68092		0.887223	0.282795	0.469925	0.801524	0.00933166
SNOWBALL_003158_st	CASC4	291563		8.17962	8.36579	7.6232	7.72826	7.96341	8.14765	8.40314	7.77451	7.90661	7.7223		1.02241	-1.02623	-1.11057	-1.13159	1.1819		0.780383	0.740993	0.113307	0.0581637	0.00934981
SNOWBALL_000686_st	RPIA	289159		5.86906	5.57227	7.95602	7.83759	7.36736	6.09451	5.56336	7.59199	7.85539	7.74865		-1.16914	1.0062	1.28702	-1.01241	-1.3025		0.138309	0.964083	0.0132165	0.926875	0.0093785
SNOWBALL_002251_s_st	HSF2	290676		3.27158	3.59551	3.20498	3.27526	3.32258	3.22973	3.39014	3.53952	3.56109	3.78063		1.02944	1.15298	-1.26098	-1.21912	-1.37369		0.852165	0.277037	0.0618794	0.115827	0.00940131
SNOWBALL_011967_st	DKK2	299855		5.97547	5.15877	5.32304	5.31225	5.11044	6.14649	5.32994	5.74339	5.36828	5.85778		-1.12586	-1.12597	-1.33826	-1.0396	-1.67869		0.610751	0.610402	0.161111	0.880054	0.00941973
SNOWBALL_025538_st		312385		7.57487	5.45263	5.30698	5.16705	5.28916	7.54536	5.61383	5.09261	5.2637	4.55413		1.02067	-1.11822	1.1602	-1.06929	1.66443		0.937477	0.627573	0.503942	0.782628	0.00943399
SNOWBALL_011565_st	DCHS2	299470		7.91574	5.1826	4.33287	4.23572	4.93461	8.32753	5.59417	4.18808	4.35828	4.18618		-1.33033	-1.33013	1.10557	-1.08866	1.67996		0.171725	0.171978	0.673149	0.725758	0.00945139
SNOWBALL_047549_st	TRIL	334066		3.14195	3.33838	3.91124	3.89404	4.65586	3.14474	2.87914	3.87708	3.77558	4.09663		-1.00193	1.37481	1.02396	1.08557	1.47348		0.9925	0.0346517	0.903361	0.641243	0.00953815
SNOWBALL_006184_st	SLC22A15	294433		6.61592	6.35506	5.47564	5.40696	5.34817	6.71092	6.23493	5.48921	5.37335	4.97613		-1.06807	1.08683	-1.00946	1.02357	1.29419		0.565677	0.454256	0.943434	0.854227	0.00954929
SNOWBALL_025552_s_st	CAPN2	312398		9.47247	8.91519	7.77646	7.92849	7.8972	9.43865	8.82551	7.75161	7.78654	7.58041		1.02371	1.06413	1.01737	1.1034	1.24556		0.826132	0.518976	0.874437	0.278522	0.0095615
SNOWBALL_026194_s_st	FZD4	312976		6.84742	6.51868	10.505	10.4497	10.2356	6.88392	6.29167	10.4633	10.5103	10.609		-1.02562	1.17041	1.02931	-1.04292	-1.29538		0.84162	0.127515	0.817676	0.72865	0.00957561
SNOWBALL_016585_st	LOC110258637	304255		6.30542	5.47154	6.29207	5.77515	6.01457	6.44669	5.56681	6.6194	6.07308	6.49252		-1.10288	-1.06827	-1.25469	-1.22938	-1.39277		0.498587	0.663492	0.0825615	0.117372	0.00960206
SNOWBALL_012550_st	PRKAR2B	300412		6.83528	5.85963	9.61017	9.65177	9.33364	6.66073	5.4202	9.30417	9.34949	9.68157		1.12862	1.35606	1.23628	1.23308	-1.27273		0.218954	0.00112146	0.0233498	0.0251763	0.00962862
SNOWBALL_015794_st	PDE9A	303490		4.89433	4.66719	4.25634	4.32663	4.99541	4.30357	4.14775	3.54826	4.13175	4.40422		1.50605	1.4334	1.63363	1.14463	1.50649		0.00979344	0.023712	0.00198822	0.444989	0.00973968
SNOWBALL_023545_st	CHRDL1	310623		10.2844	9.39446	9.14485	8.15942	7.20916	10.5098	9.63562	9.13072	8.25032	6.75178		-1.16915	-1.18195	1.00985	-1.06504	1.37304		0.228908	0.194449	0.95248	0.665174	0.00974018
SNOWBALL_001541_st	BMPR1B	289979		6.04024	5.53185	4.23335	4.54555	4.92186	5.49261	5.48493	4.20426	3.94964	4.16618		1.46169	1.03306	1.02037	1.51143	1.68842		0.0654616	0.901971	0.940409	0.0436729	0.0097484
SNOWBALL_032198_st	SORT1	318750		6.82198	5.91704	5.61736	5.74578	6.00159	6.60952	5.83799	5.13607	5.63971	5.53008		1.15866	1.05632	1.396	1.07629	1.38656		0.277715	0.720494	0.00841604	0.619993	0.00986423
SNOWBALL_036444_st		322992		3.43261	3.43558	3.6748	3.37337	3.00892	3.57863	3.51725	3.34278	3.34897	3.5207		-1.10651	-1.05824	1.25877	1.01705	-1.42581		0.517511	0.734864	0.103378	0.925822	0.00991436
SNOWBALL_006929_st	STAT2	295132		7.33309	7.10768	7.78095	7.45655	7.48555	7.42129	7.2429	7.83546	7.67938	7.79333		-1.06305	-1.09826	-1.03851	-1.16702	-1.2378		0.515471	0.291853	0.704105	0.0664273	0.00992256
SNOWBALL_003952_st	DOLK	292313		5.40021	5.41587	5.89051	5.86094	5.97137	5.15309	5.44836	5.8442	6.11379	6.3507		1.18683	-1.02278	1.03262	-1.19156	-1.30074		0.101928	0.862947	0.800508	0.0934996	0.00993621
SNOWBALL_015710_st		303406		9.71275	9.58943	9.03685	9.15003	9.37444	9.61191	9.51193	9.0661	9.1092	9.17343		1.07239	1.05519	-1.02048	1.02871	1.14951		0.22132	0.363529	0.759813	0.658585	0.00996029
SNOWBALL_010750_st	GPR68	298734		7.0886	6.50553	5.69453	6.14997	6.32623	6.8656	6.46676	5.87745	5.92321	5.8223		1.16716	1.02724	-1.13518	1.1702	1.41807		0.288346	0.877701	0.39609	0.279275	0.00997795
SNOWBALL_034436_st	FAM46C	320985		6.12403	6.81401	6.33913	5.34142	5.69247	5.47622	7.05596	6.98109	6.38583	5.91975		1.56678	-1.18259	-1.56045	-2.06253	-1.17062		0.000492847	0.213863	0.000549636	1.79565e-07	0.246601
SNOWBALL_012505_st	PRSS23	300367		8.53859	5.99031	5.99316	6.81672	6.89532	8.47195	6.36858	6.00954	5.86597	6.46966		1.04727	-1.29978	-1.01142	1.93287	1.34318		0.764268	0.0381567	0.945899	8.31105e-07	0.0189281
SNOWBALL_024035_s_st	UGT1A6	311072		7.45857	6.82518	8.50248	7.81614	7.37866	6.69798	6.35766	7.39214	6.85412	7.13633		1.69419	1.38272	2.15896	1.94804	1.18291		8.14174e-05	0.0135219	8.15938e-08	1.5707e-06	0.225935
SNOWBALL_025925_st	FBXO24,PCOLCE	312747		7.94841	6.58685	6.72343	6.51107	7.51908	7.67238	6.72977	7.2436	7.33716	7.73738		1.21086	-1.10414	-1.43413	-1.77288	-1.16336		0.11783	0.455417	0.00239411	4.19435e-06	0.228493
SNOWBALL_021945_s_st	FBXO24,PCOLCE	309265		8.21012	7.21841	7.33996	7.02741	7.98041	8.09958	7.2299	7.89805	7.79692	8.23501		1.07963	-1.00799	-1.47232	-1.70469	-1.193		0.547162	0.957443	0.000542729	4.55384e-06	0.12376
SNOWBALL_013186_st	C9H1orf21	301014		8.30036	8.55875	8.22646	8.01736	8.1476	8.42108	8.63758	8.45866	8.44428	8.28002		-1.08727	-1.05616	-1.17462	-1.34436	-1.09613		0.19779	0.425751	0.00919668	4.82502e-06	0.153307
SNOWBALL_019560_st	ADIG	307047		4.09143	4.12363	7.87569	7.93551	7.87763	4.04884	4.09613	6.72086	6.96192	7.9733		1.02996	1.01924	2.22658	1.96372	-1.06856		0.870612	0.918232	1.74493e-07	4.97955e-06	0.69522
SNOWBALL_015726_st	PCOLCE2	303422		8.55096	9.45442	9.22064	8.61692	8.13562	8.62297	9.5988	9.51943	9.20777	8.43455		-1.05118	-1.10525	-1.23011	-1.50613	-1.23023		0.620623	0.27807	0.0163801	5.45608e-06	0.0163273
SNOWBALL_011407_st	RFC1	299316		6.80718	7.02027	7.91877	8.08523	7.73683	6.84865	7.03006	7.52301	7.59486	7.68449		-1.02916	-1.00681	1.31563	1.4048	1.03695		0.741505	0.943206	0.000159262	5.54034e-06	0.669662
SNOWBALL_011383_st	LIMCH1,LOC110262081	299296		7.42458	6.50479	6.87637	6.70728	6.60265	7.86582	6.84168	7.82133	7.70389	6.98442		-1.35777	-1.26303	-1.92514	-1.99531	-1.30294		0.0391448	0.123837	1.65588e-05	6.69019e-06	0.0775616
SNOWBALL_006848_st	TIMP3	295055		12.0976	10.1306	8.65237	8.44792	8.4189	12.6074	10.429	9.64685	9.38526	8.46809		-1.42383	-1.22971	-1.99236	-1.91499	-1.03468		0.0106727	0.150497	2.33324e-06	6.82249e-06	0.846161
SNOWBALL_000673_st	LITAF	289146		8.72983	7.93604	7.45279	8.02467	8.01428	8.79711	8.30442	7.19893	7.34966	7.90107		-1.04774	-1.2909	1.19239	1.5966	1.08163		0.697556	0.0106959	0.0852858	7.28743e-06	0.486544
SNOWBALL_023267_st	DMD	310385		4.8409	3.89717	4.96692	4.54279	3.43785	3.5259	3.25383	3.75911	3.56736	2.95804		2.48801	1.56195	2.30987	1.96623	1.39455		2.72983e-08	0.00258327	1.8071e-07	1.08429e-05	0.0252086
SNOWBALL_013815_st	POSTN	301601		8.0997	7.85326	6.86815	5.52172	6.30686	8.77599	8.69111	8.06797	7.32264	6.98571		-1.59803	-1.78739	-2.29711	-3.48443	-1.60086		0.1003	0.0382955	0.00277547	1.45631e-05	0.0988983
SNOWBALL_043105_st	ELOVL7	329641		3.28539	2.62738	5.88399	6.81961	6.04509	3.09302	2.76841	4.68764	5.57469	6.34796		1.14264	-1.10269	2.2916	2.37004	-1.23359		0.548836	0.671828	3.23612e-05	1.70752e-05	0.316851
SNOWBALL_022478_s_st	SOD3	309777		8.0115	7.26204	8.58127	7.61486	7.89921	7.51437	6.93643	8.84809	8.35425	7.72429		1.41141	1.2532	-1.20315	-1.66947	1.12891		0.00294284	0.0546206	0.121941	1.87493e-05	0.335261
SNOWBALL_005037_st	LRRTM4	293343		5.88483	4.3575	3.62411	3.05739	3.41313	6.62728	4.68764	4.55047	4.13655	3.20667		-1.67301	-1.25713	-1.90048	-2.1128	1.15386		0.0023767	0.198432	0.00018384	1.90065e-05	0.448885
SNOWBALL_006179_st	TBX15	294428		6.71608	6.57612	6.90153	6.52729	6.82432	7.15658	6.64253	7.21516	7.0393	6.98722		-1.35707	-1.04711	-1.24283	-1.42604	-1.11953		0.000182357	0.625429	0.00684144	1.95107e-05	0.179852
SNOWBALL_030313_st	APBB1IP	316866		5.77281	6.2698	5.43112	6.15194	7.04837	6.88118	7.29921	6.47728	6.92206	7.44462		-2.15602	-2.04119	-2.06503	-1.70542	-1.31608		1.80909e-08	9.68945e-08	6.78174e-08	2.38637e-05	0.0256294
SNOWBALL_026923_st	C5H12orf57	313576		7.76478	6.90353	7.53131	6.82728	7.52538	7.73651	7.07207	7.79772	7.43353	7.69555		1.01979	-1.12392	-1.20281	-1.5223	-1.12519		0.875305	0.258881	0.0608933	2.63751e-05	0.253765
SNOWBALL_006304_st	TBX15	294550		9.15442	8.89669	9.37658	8.97474	9.26868	9.46392	9.00683	9.71371	9.51382	9.38977		-1.23928	-1.07933	-1.26325	-1.45305	-1.08756		0.0133051	0.427192	0.0069272	2.79117e-05	0.376868
SNOWBALL_002427_st	CRYBG1	290849		7.25063	5.99965	4.7373	4.39539	4.69706	7.18436	5.91563	5.01473	4.94772	4.57879		1.04701	1.05997	-1.21203	-1.46645	1.08543		0.664357	0.571536	0.0322592	3.04393e-05	0.405401
SNOWBALL_014702_st	FKBP10	302447		10.3118	9.51377	8.81597	8.57367	9.16372	10.2811	9.74154	9.15934	8.91069	8.9909		1.02155	-1.17102	-1.26872	-1.26315	1.12726		0.748713	0.00375765	2.3053e-05	3.10343e-05	0.0288509
SNOWBALL_028251_st		314805		4.01755	4.12943	3.77598	4.25556	3.77973	3.82575	3.668	3.78227	3.10399	3.51412		1.14219	1.37691	-1.00437	2.22155	1.20214		0.537106	0.0980746	0.986463	3.75212e-05	0.372813
SNOWBALL_012371_st	PDGFD	300235		8.63291	7.12937	7.21504	6.95214	7.39225	8.67594	6.77452	7.94691	7.69979	7.5658		-1.03028	1.27885	-1.66079	-1.67906	-1.12782		0.848536	0.0478428	5.53324e-05	3.99929e-05	0.371628
SNOWBALL_021105_st	NPR3	308483		7.14094	5.13078	3.22543	5.17915	5.48624	6.82891	4.83247	3.06948	3.98256	4.82074		1.24145	1.2297	1.11416	2.29197	1.58611		0.313038	0.337656	0.64415	4.59439e-05	0.0204902
SNOWBALL_011436_st	STBD1	299344		6.2405	6.49702	5.26446	5.77025	5.95206	6.26746	6.66019	5.09745	5.13445	5.74032		-1.01886	-1.11975	1.12273	1.5538	1.15808		0.891398	0.322265	0.309497	4.65787e-05	0.184504
SNOWBALL_027612_st	PAWR	314166		6.03697	7.13781	5.30005	5.82856	5.12641	6.20798	7.11028	5.47642	5.12512	4.98095		-1.12585	1.01926	-1.13004	1.62838	1.10609		0.355548	0.900814	0.338743	5.16317e-05	0.44158
SNOWBALL_010177_st	SLC22A17	298195		7.2982	6.90901	6.95883	6.82409	7.18136	7.12157	6.80569	7.47006	7.39884	7.39284		1.13024	1.07425	-1.42526	-1.48942	-1.15788		0.229674	0.512083	0.000272534	5.30757e-05	0.141925
SNOWBALL_027558_st	PRUNE2	314112		8.9055	9.26877	8.18338	8.68566	7.9173	9.0381	9.13091	7.72736	8.00788	7.82287		-1.09626	1.10027	1.37175	1.59967	1.06764		0.474273	0.454621	0.00564661	5.89444e-05	0.62522
SNOWBALL_009123_st	EPB41L3	297250		7.72479	7.89064	6.60498	7.02901	6.96256	7.70458	8.01486	6.64287	6.61376	6.98322		1.01411	-1.08992	-1.02661	1.33353	-1.01442		0.87667	0.248227	0.760015	6.00276e-05	0.873766
SNOWBALL_002515_s_st	HACE1	290935		6.51966	6.64511	5.52555	5.67939	5.91367	6.22304	6.63873	5.3964	5.14418	5.78869		1.22826	1.00443	1.09364	1.44915	1.09049		0.0234683	0.971227	0.365289	6.03062e-05	0.382988
SNOWBALL_001611_st	MID1	290049		6.14994	5.11129	5.59421	5.47447	5.33166	6.71913	5.36066	6.22244	6.11195	5.55722		-1.48369	-1.18869	-1.54566	-1.55561	-1.16922		0.000292933	0.119891	7.58181e-05	6.11174e-05	0.164061
SNOWBALL_014187_st	ACOX1	301948		9.85421	9.67214	11.062	10.9236	10.7467	9.87886	9.68024	10.7071	10.6387	10.6965		-1.01724	-1.00563	1.27887	1.21836	1.0354		0.773627	0.929829	1.47856e-06	6.19778e-05	0.526597
SNOWBALL_001612_s_st	MID1	290050		6.26149	5.15194	5.75194	5.71693	5.58161	6.87218	5.60505	6.49405	6.40656	5.87121		-1.52699	-1.36898	-1.67262	-1.61288	-1.2223		0.000363528	0.00753542	2.2467e-05	6.95978e-05	0.0958893
SNOWBALL_017903_st	STK39	305502		7.9503	7.6185	9.90045	9.94857	9.50919	7.74151	7.44826	9.37073	9.50855	9.71491		1.15573	1.12525	1.44365	1.35662	-1.15326		0.0590347	0.130984	3.67168e-06	7.68341e-05	0.063184
SNOWBALL_026846_s_st	IGF2	313520		9.50638	8.92978	9.05648	9.07552	8.77515	10.3036	9.51652	9.67524	9.73131	9.07573		-1.73778	-1.50185	-1.53556	-1.57547	-1.23164		3.14806e-06	0.000353744	0.000177085	7.84034e-05	0.0694139
SNOWBALL_005681_st	SNX16	293952		5.20962	5.80342	6.33958	7.17523	7.02806	5.30439	5.81141	6.05115	6.39607	7.16868		-1.06789	-1.00556	1.22131	1.71614	-1.10237		0.683514	0.975889	0.154346	8.71023e-05	0.526091
SNOWBALL_044905_st	TNIK	331434		4.86727	4.83967	5.04891	5.45918	4.62661	4.76394	4.38321	4.97883	4.7669	4.81133		1.07425	1.37217	1.04978	1.61583	-1.13659		0.60954	0.00845428	0.739874	9.04371e-05	0.325531
SNOWBALL_023238_st	IFI30	310367		8.96402	7.99784	7.32665	7.5725	8.09276	8.97013	8.11772	7.74195	8.12517	8.11687		-1.00424	-1.08664	-1.33357	-1.4668	-1.01685		0.974153	0.437595	0.00275969	9.30378e-05	0.893494
SNOWBALL_002131_st	SYNE1	290556		7.25754	6.70424	6.12813	5.74332	5.34859	7.15831	6.60102	6.7481	6.24022	5.64759		1.0712	1.07417	-1.53684	-1.41117	-1.23029		0.480936	0.461201	2.55484e-06	9.69006e-05	0.0170295
SNOWBALL_028605_st	ALG9	315159		4.63282	4.27507	5.61594	6.40353	6.07667	4.64055	4.34936	5.07419	5.59395	6.33963		-1.00537	-1.05284	1.45574	1.75269	-1.19994		0.977778	0.767432	0.00796957	0.000100456	0.223523
SNOWBALL_001819_s_st	PLS3	290250		9.31829	9.71759	9.13533	9.04845	8.49347	9.3465	9.86718	8.77578	8.48612	8.35298		-1.01975	-1.10925	1.28302	1.47665	1.10228		0.878331	0.335643	0.0119921	0.000112714	0.369846
SNOWBALL_043349_st	COLEC12	329883		8.81914	9.69214	9.26806	8.79601	8.72096	9.53076	9.77553	10.253	9.58574	9.0126		-1.63764	-1.05951	-1.97925	-1.72875	-1.22403		0.000457104	0.733113	3.28218e-06	0.000116745	0.164981
SNOWBALL_001824_s_st	PLS3	290255		8.54609	9.06388	8.3403	8.24916	7.67109	8.59392	9.08053	7.98394	7.68539	7.43939		-1.0337	-1.01161	1.28019	1.47812	1.17421		0.788888	0.930416	0.0134453	0.000119942	0.118798
SNOWBALL_007465_st	DCN	295647		11.2722	11.2399	11.2627	10.7407	10.845	11.498	11.5558	11.7828	11.2681	10.8134		-1.16942	-1.24484	-1.43409	-1.4413	1.02213		0.103804	0.0197095	0.000150923	0.000124664	0.85447
SNOWBALL_003395_st	PRUNE2	291790		9.30023	9.64984	8.60785	9.049	8.47398	9.49398	9.65047	8.11373	8.46043	8.33339		-1.14373	-1.00044	1.40847	1.50376	1.10236		0.225408	0.997595	0.00111425	0.000127601	0.398629
SNOWBALL_016832_st	NID1	304493		8.98091	9.94359	9.92538	9.76412	9.39596	9.14672	10.042	10.1746	10.1157	9.62827		-1.1218	-1.07056	-1.18854	-1.27599	-1.17471		0.0716214	0.313715	0.00579563	0.000130294	0.0101549
SNOWBALL_020997_s_st	C1QTNF6	308390		8.91842	7.03423	8.21377	8.0665	8.45979	8.75621	7.18805	8.69689	8.64444	8.71933		1.119	-1.11251	-1.39777	-1.49271	-1.1971		0.312191	0.341304	0.00119247	0.000131131	0.0877922
SNOWBALL_010693_st	SMOC1	298681		7.46246	6.67322	8.12977	7.89177	7.83496	6.11864	5.70676	7.41127	7.10877	7.3305		2.53823	1.95404	1.64547	1.72071	1.4186		4.07668e-09	4.63651e-06	0.000406559	0.000131703	0.012304
SNOWBALL_009001_st	ROR1	297133		7.57659	6.61778	6.54548	6.88827	7.23405	7.55195	6.9491	7.19474	7.48543	7.5186		1.01723	-1.25817	-1.56836	-1.51273	-1.21803		0.902201	0.0324876	3.97397e-05	0.000135143	0.0692592
SNOWBALL_013177_st	PPP2R5A	301005		6.39901	6.39426	7.10673	7.4634	6.87464	6.49454	6.34662	6.55211	6.94961	6.91298		-1.06846	1.03357	1.46878	1.4278	-1.02693		0.529519	0.771578	4.88064e-05	0.000147271	0.818657
SNOWBALL_000587_s_st	SYCP2	289062		7.84473	8.16252	6.9891	7.34755	7.01738	7.36362	7.78074	6.26521	6.53654	6.48917		1.39582	1.30295	1.65164	1.75444	1.44213		0.0227024	0.0750401	0.000627647	0.000147858	0.0120854
SNOWBALL_020788_st	DOCK11	308203		5.63138	4.78871	7.58582	7.68113	6.8715	5.3646	4.30649	6.53164	6.82332	6.8437		1.20312	1.39688	2.07653	1.81228	1.01946		0.267469	0.0334511	7.159e-06	0.000173542	0.925439
SNOWBALL_006233_st	FAM46C	294481		6.74788	7.34028	6.99851	6.09436	6.62089	6.10435	7.64676	7.5444	6.82569	6.50873		1.56215	-1.23669	-1.45992	-1.66017	1.08085		0.00086545	0.122576	0.00450754	0.000177941	0.618068
SNOWBALL_035148_st		321696		5.58983	5.14229	5.21208	5.40439	5.00492	5.60308	5.22837	4.98146	4.78861	5.03621		-1.00922	-1.06149	1.17334	1.53238	-1.02192		0.951393	0.65362	0.173654	0.00018203	0.881159
SNOWBALL_039599_st		326143		3.0715	4.36501	5.4028	6.93652	6.68322	2.93449	4.31773	5.106	5.9165	7.17717		1.09962	1.03331	1.22842	2.02794	-1.40829		0.668033	0.89219	0.306058	0.000184239	0.0712675
SNOWBALL_032326_st	NRP1	318877		9.09265	9.49998	9.72822	9.74672	9.72108	8.5592	9.42003	9.44052	9.34031	9.51558		1.44739	1.05699	1.2207	1.32538	1.15309		2.38278e-06	0.51107	0.00725087	0.000185833	0.0589094
SNOWBALL_011463_st	HOPX	299371		5.44182	4.77223	6.92607	6.7542	5.78715	5.57634	4.6276	6.13181	5.8818	5.46723		-1.09772	1.10544	1.73419	1.8307	1.24827		0.618805	0.589417	0.000635004	0.000195954	0.186579
SNOWBALL_007115_st	NDUFA4L2	295301		5.39629	4.42748	4.74844	6.27713	6.57069	5.12636	4.42756	4.35882	5.08256	6.11382		1.20575	-1.00006	1.31005	2.28877	1.37256		0.449173	0.999851	0.251911	0.000222468	0.170831
SNOWBALL_005092_s_st	CRIM1	293396		8.50544	9.68178	6.83178	7.8716	7.27539	8.52551	9.67725	6.80588	7.09009	6.92489		-1.01401	1.00315	1.01812	1.71893	1.275		0.942766	0.98738	0.925472	0.000235013	0.103969
SNOWBALL_009190_st	MAN1C1	297313		7.38356	6.70051	5.87514	5.75659	6.28025	7.61935	7.09086	6.26224	6.17989	6.35139		-1.17756	-1.31071	-1.30776	-1.34099	-1.05055		0.0399078	0.000646046	0.000712333	0.000236668	0.58966
SNOWBALL_047282_st	VKORC1L1	333799		7.00315	7.12171	8.35929	8.60588	8.15007	6.79605	7.1241	7.889	8.17741	8.41324		1.15436	-1.00166	1.38539	1.3458	-1.20011		0.0789697	0.98794	6.8059e-05	0.000247868	0.0232542
SNOWBALL_027559_st	FAM13A	314113		5.86364	6.08525	8.12415	8.00259	7.89959	5.56411	5.90392	7.66114	7.55239	7.77018		1.23075	1.13393	1.37842	1.36623	1.09385		0.0139582	0.151887	0.000177377	0.000257125	0.326604
SNOWBALL_007038_st	GPD1	295232		4.64103	4.84524	7.16092	8.02882	7.88461	4.219	4.68216	6.2119	7.02769	8.07101		1.33981	1.11968	1.93056	2.00158	-1.13792		0.131959	0.605248	0.000504692	0.000258505	0.548205
SNOWBALL_037458_st	RAB29	324006		7.01412	6.85372	6.48497	6.26426	6.68577	7.05129	6.95917	6.76326	6.74618	6.9151		-1.0261	-1.07584	-1.21276	-1.39661	-1.1723		0.821024	0.472963	0.0347011	0.000270103	0.0864041
SNOWBALL_020454_st	UTP14A	307905		7.92957	8.12239	8.8594	8.44254	8.48444	7.98627	8.22118	9.02084	8.7207	8.67902		-1.04008	-1.07088	-1.1184	-1.21265	-1.14439		0.51021	0.217647	0.0347243	0.000288507	0.0103404
SNOWBALL_018549_st	NPR3	306106		8.36229	6.29059	4.82576	6.02112	6.55987	7.93466	5.83169	4.62364	5.01423	6.16873		1.34502	1.37449	1.15039	2.00957	1.31143		0.132696	0.104115	0.517722	0.000290984	0.173255
SNOWBALL_000268_st	CD86	288749		6.89538	5.47856	4.64846	4.8689	4.85061	7.63575	6.59475	5.85202	5.61278	5.36145		-1.6706	-2.16773	-2.30307	-1.67467	-1.42487		0.000323207	3.59313e-07	7.13199e-08	0.00030429	0.0122229
SNOWBALL_035852_st	TANC1	322400		5.22193	4.40221	4.4331	4.79323	4.68802	5.14526	4.24138	4.34616	4.05213	4.67021		1.05458	1.11793	1.06211	1.67145	1.01242		0.758016	0.48181	0.723542	0.000305342	0.947671
SNOWBALL_023273_st	TNC	310389		10.8026	11.6738	9.83014	10.8023	10.9909	10.2393	11.4397	9.70828	10.0412	10.5018		1.47768	1.17615	1.08813	1.69478	1.40354		0.00697901	0.297865	0.618085	0.000312651	0.0195735
SNOWBALL_045029_st	COLEC12	331557		6.07055	6.69294	6.32995	5.86479	6.03078	6.5165	6.67317	7.01323	6.51981	6.02062		-1.36221	1.0138	-1.60579	-1.57464	1.00707		0.0133593	0.93401	0.000183806	0.000319121	0.966653
SNOWBALL_004093_st	PRUNE2	292438		8.42432	8.67692	7.70207	8.15497	7.53015	8.60913	8.67132	7.16359	7.56939	7.40507		-1.13667	1.00389	1.45244	1.50063	1.09057		0.286403	0.979674	0.000903091	0.000332324	0.492901
SNOWBALL_017645_st	ACVR2A	305245		7.49643	7.35093	8.05022	7.72243	7.76319	7.40999	7.44519	8.33256	8.24005	7.90486		1.06175	-1.06752	-1.21617	-1.43159	-1.10318		0.603612	0.567201	0.0510811	0.00033733	0.364912
SNOWBALL_009306_s_st	SELENON	297417		8.12563	7.59418	7.18159	6.80679	7.2333	7.9552	7.6258	7.28815	7.12619	7.27653		1.1254	-1.02216	-1.07666	-1.24782	-1.03042		0.0568414	0.771033	0.257224	0.000338664	0.681398
SNOWBALL_013890_st		301673		3.63789	4.13542	4.21115	4.5072	4.20759	3.74592	4.07664	4.04553	3.9466	4.25209		-1.07775	1.04159	1.12165	1.47488	-1.03133		0.543265	0.757237	0.324642	0.000348708	0.819358
SNOWBALL_012932_st	HMCN1	300776		6.06987	5.59959	4.81345	4.92813	5.59849	6.67064	6.37304	5.3858	5.62222	6.07604		-1.51653	-1.70934	-1.48695	-1.61786	-1.39238		0.00191366	8.78424e-05	0.00307321	0.00037579	0.0135944
SNOWBALL_004669_st	OGN	292981		9.38876	8.97364	8.03752	7.91925	8.40807	10.1182	9.33252	8.95452	8.90663	8.3999		-1.65804	-1.28243	-1.88819	-1.98259	1.00568		0.00799174	0.216711	0.000906605	0.000377822	0.982599
SNOWBALL_012496_st	C9H11orf70	300358		6.37699	6.35137	4.40091	5.37425	5.13954	6.11933	5.923	4.18033	4.41026	4.45676		1.19554	1.34571	1.1652	1.9507	1.60523		0.385683	0.124752	0.466745	0.000405996	0.0115322
SNOWBALL_011391_s_st	PCDH7	299303		7.04837	6.35575	5.06648	5.12885	5.45469	7.38133	6.61965	6.05272	5.89834	5.84394		-1.2596	-1.20072	-1.98101	-1.70467	-1.30971		0.137691	0.252258	1.14786e-05	0.000425155	0.0780292
SNOWBALL_001474_st	ISLR	289914		8.58149	6.12444	7.08056	6.34844	7.15147	8.89693	6.48218	7.61431	7.17027	6.91012		-1.24439	-1.28142	-1.44769	-1.76765	1.18211		0.195187	0.136188	0.0217497	0.00043854	0.337997
SNOWBALL_023222_st	C1QTNF1	310354		8.77361	8.50747	8.31769	7.85647	8.04322	8.81877	8.71882	8.58863	8.24872	7.99698		-1.03179	-1.15777	-1.20659	-1.31243	1.03257		0.73756	0.0602466	0.0145944	0.000446644	0.73092
SNOWBALL_047377_s_st	IRS2	333894		7.60968	6.22757	8.16112	8.33839	8.35786	7.69732	6.22237	7.3896	7.66437	8.28316		-1.06263	1.00361	1.70706	1.59552	1.05314		0.701649	0.984011	7.30608e-05	0.000447551	0.747959
SNOWBALL_017027_st	PLAC9	304684		9.46558	10.3969	9.78857	9.32408	9.14885	9.74698	10.4423	10.1398	9.83626	9.14317		-1.21537	-1.03192	-1.27563	-1.4262	1.00394		0.0553027	0.801717	0.015469	0.000452697	0.976984
SNOWBALL_002716_s_st	ABHD17B	291133		7.09367	7.09317	8.79925	8.78175	8.27928	7.04373	7.11504	8.43882	8.38774	8.36865		1.03523	-1.01527	1.28381	1.31404	-1.06391		0.710276	0.879169	0.00127817	0.000461121	0.476294
SNOWBALL_011663_st	PRDM8	299564		7.24475	7.6378	6.53255	7.01624	7.02117	8.34145	8.41243	7.35419	7.5368	6.97016		-2.13865	-1.71075	-1.76741	-1.43452	1.03599		2.64414e-10	8.77544e-07	2.64166e-07	0.000475272	0.779997
SNOWBALL_000930_st	SRGAP1	289399		8.09923	7.317	5.65136	6.08431	5.90648	8.41753	7.30131	5.71296	5.57307	5.8124		-1.24686	1.01093	-1.04363	1.42528	1.06738		0.0292485	0.935104	0.726092	0.000475359	0.574668
SNOWBALL_019707_st	AHCYL2	307193		5.27371	5.62525	6.47353	6.76185	6.80415	4.5214	5.05118	5.5287	6.11446	6.62968		1.68448	1.48872	1.92496	1.56633	1.12855		6.40912e-05	0.0018406	1.3145e-06	0.000482662	0.38882
SNOWBALL_020085_st	CTPS2	307554		6.96484	6.33403	6.74189	6.0897	6.56439	7.00264	6.55718	6.92299	6.49582	6.63617		-1.02655	-1.16728	-1.13375	-1.32512	-1.05101		0.792301	0.0570762	0.12985	0.000491578	0.592853
SNOWBALL_022919_s_st	FYN	310126		9.03087	7.6473	8.33341	7.94806	8.21976	9.1164	7.71444	8.89147	8.5306	8.32425		-1.06108	-1.04764	-1.47229	-1.49749	-1.07511		0.663938	0.739527	0.000816567	0.000493394	0.586858
SNOWBALL_006475_st	TBX15	294712		8.81972	8.58833	8.96831	8.58145	8.79661	9.12338	8.68245	9.33931	9.0694	9.03479		-1.23427	-1.06741	-1.29325	-1.40245	-1.1795		0.0302257	0.556415	0.00768982	0.000506341	0.0952014
SNOWBALL_000256_st		288737		2.63935	2.814	3.71839	3.6738	2.82609	2.68885	2.5677	3.20784	3.13829	2.73369		-1.03491	1.18616	1.42459	1.44946	1.06614		0.795333	0.119898	0.000929887	0.000535025	0.605549
SNOWBALL_001827_s_st	PLS3	290257		8.33824	8.69091	7.99781	7.97746	7.47096	8.29546	8.7651	7.59479	7.41149	7.1981		1.0301	-1.05277	1.32228	1.48039	1.2082		0.835037	0.704381	0.0132635	0.000547989	0.102207
SNOWBALL_019992_st	AEBP1	307470		9.25108	9.03944	8.9369	8.42236	8.70732	9.0043	9.11472	9.07825	8.78323	8.49178		1.18656	-1.05356	-1.10294	-1.2842	1.16114		0.0175733	0.523863	0.194403	0.000550014	0.0394171
SNOWBALL_009383_st	TAF4B	297491		6.38223	6.7603	6.62596	6.56872	6.77846	6.33851	6.99563	7.00149	6.90542	6.92421		1.03077	-1.17718	-1.29731	-1.26287	-1.10631		0.707502	0.0151904	0.000135538	0.000552336	0.147052
SNOWBALL_037344_s_st	AES	323892		6.08956	5.29027	4.73534	3.90792	4.23161	6.1583	5.27717	5.10082	4.75075	4.35436		-1.0488	1.00912	-1.28832	-1.79356	-1.08881		0.822067	0.968262	0.148073	0.000579255	0.6714
SNOWBALL_004475_st	GUSB	292789		7.9281	7.5795	8.11669	7.61614	7.91812	7.9612	7.71075	8.3101	7.98944	8.00205		-1.02321	-1.09524	-1.14347	-1.29532	-1.0599		0.806678	0.255461	0.0802784	0.000616211	0.492592
SNOWBALL_007039_st	LOC100523964	295233		6.71913	6.10872	6.39375	6.26409	6.64715	6.68546	6.12631	6.50359	6.71339	6.72731		1.02362	-1.01227	-1.07911	-1.36538	-1.05714		0.8383	0.918291	0.450835	0.000618067	0.596892
SNOWBALL_012975_s_st	HMCN1	300819		6.33601	5.90782	5.28624	5.37951	6.18899	6.959	6.81283	5.85545	6.10178	6.25131		-1.54006	-1.87255	-1.48371	-1.64977	-1.04414		0.00300693	2.84149e-05	0.00667313	0.000629782	0.812539
SNOWBALL_004360_st	EPHB4	292680		6.22914	5.79584	5.87578	5.30273	5.47533	6.58833	6.13097	6.31318	5.70319	5.57073		-1.2827	-1.26149	-1.35416	-1.31993	-1.06836		0.00215434	0.00414826	0.000222634	0.000665559	0.467175
SNOWBALL_007467_st	SLC38A1	295649		7.55303	8.31169	4.85722	6.04586	5.97977	7.61605	8.33898	4.74492	5.17962	5.3574		-1.04465	-1.0191	1.08095	1.82291	1.5394		0.844412	0.935217	0.712919	0.000668088	0.0140277
SNOWBALL_003825_st	ZNF618	292201		6.00788	5.3274	5.5744	5.27692	5.40233	6.1337	5.55191	5.88682	5.68275	5.43055		-1.09113	-1.16838	-1.24179	-1.32485	-1.01975		0.328788	0.0628945	0.00852593	0.000684451	0.851999
SNOWBALL_019367_s_st	TOMM34	306878		5.915	5.61476	5.59035	5.09171	5.33172	5.93251	5.721	5.83218	5.69443	5.49026		-1.01221	-1.07642	-1.18249	-1.51858	-1.11616		0.940597	0.605457	0.191794	0.000686151	0.417458
SNOWBALL_012746_st	OAF	300600		8.71962	7.3438	8.44401	7.93046	7.78679	8.86388	7.37986	8.58451	8.33635	8.07113		-1.10516	-1.0253	-1.10229	-1.32491	-1.21785		0.2561	0.808789	0.2703	0.000709058	0.0172846
SNOWBALL_027472_s_st	DACT3	314026		5.341	5.34656	4.54457	4.11246	4.29479	5.53306	5.50579	4.69415	4.84066	4.54674		-1.14239	-1.11669	-1.10925	-1.65658	-1.19082		0.418174	0.512402	0.54149	0.000718955	0.271186
SNOWBALL_022854_s_st	CLDN11	310067		6.057	6.35832	6.3775	6.18517	6.08798	5.99772	6.47387	6.87629	6.95594	6.06765		1.04195	-1.08338	-1.41303	-1.70618	1.01419		0.836188	0.66806	0.0287556	0.000725823	0.946482
SNOWBALL_005340_st	MORN2	293632		6.56436	6.58113	6.61319	6.87213	6.60741	6.63974	6.51247	6.4643	6.37019	6.32529		-1.05364	1.04875	1.10872	1.41612	1.21599		0.667981	0.698927	0.356488	0.000738767	0.0602924
SNOWBALL_010541_st	ATXN3	298539		9.24864	8.68427	7.74915	7.91927	7.83396	9.31312	8.75251	7.66791	7.42291	7.81522		-1.0457	-1.04843	1.05793	1.41066	1.01308		0.715567	0.698074	0.637725	0.000756591	0.922694
SNOWBALL_006981_s_st	TNS2	295181		7.86882	7.4631	6.87335	6.71875	6.79026	8.02027	7.62078	6.85419	6.99558	6.81344		-1.11068	-1.1155	1.01337	-1.21153	-1.01619		0.069032	0.0575161	0.854187	0.000766151	0.821715
SNOWBALL_019849_st	CAV2	307335		6.85787	7.57197	6.30151	7.1758	6.69967	6.66829	7.61109	6.14008	6.63414	6.53616		1.14043	-1.02749	1.1184	1.45565	1.12		0.268113	0.847556	0.355765	0.000768407	0.348856
SNOWBALL_022307_st	ADGRA2	309615		8.66925	8.01507	7.39718	6.79467	6.71397	8.5629	7.8014	7.49174	7.1509	6.56322		1.07651	1.15963	-1.06773	-1.28008	1.11015		0.356708	0.0455469	0.41967	0.00079953	0.172263
SNOWBALL_001609_s_st	MID1	290047		6.22256	4.90826	5.7659	5.77757	5.40046	6.98831	5.59696	6.51511	6.46177	5.89358		-1.70025	-1.61183	-1.68087	-1.6068	-1.40749		0.000200687	0.000747328	0.000267273	0.000805675	0.0153645
SNOWBALL_011809_st	FAM13A	299704		7.30184	7.68267	9.50241	9.34158	9.2534	7.10101	7.48598	9.20602	8.95278	9.16722		1.14936	1.14606	1.22807	1.30931	1.06156		0.0893837	0.0968432	0.0103034	0.000811667	0.510949
SNOWBALL_011406_st	PCDH7	299315		6.49276	5.84341	4.80597	4.73564	4.79577	6.86147	6.05575	5.45005	5.42823	5.21995		-1.2912	-1.15856	-1.56274	-1.61618	-1.34181		0.0794286	0.343429	0.00179333	0.000819146	0.0413508
SNOWBALL_012912_st	HMCN1	300756		5.13983	4.66231	3.9579	4.19496	4.91359	5.52325	5.32719	4.51984	4.79935	5.09485		-1.30444	-1.58544	-1.47625	-1.52033	-1.13388		0.0342808	0.000257945	0.00180481	0.000823109	0.355621
SNOWBALL_001584_st	FAM129A	290022		8.29208	7.15052	5.24206	6.45777	6.41317	8.45847	7.35393	5.08811	5.90867	6.02011		-1.12225	-1.15142	1.11261	1.46317	1.31317		0.350765	0.241672	0.392712	0.000835757	0.0164581
SNOWBALL_005591_st	MAL2	293863		6.14032	5.19589	6.40365	7.72217	7.78337	5.57372	4.66043	5.47058	6.65756	7.36342		1.48102	1.4494	1.90934	2.0916	1.33787		0.0801907	0.100012	0.00326421	0.000838013	0.209096
SNOWBALL_008322_st	MEIS3	296475		6.31903	6.24672	5.8905	5.69201	6.07872	6.28158	6.24532	5.71992	6.20636	5.99536		1.0263	1.00097	1.12551	-1.42836	1.05948		0.847528	0.994742	0.301607	0.000839917	0.644766
SNOWBALL_022583_s_st	IGF2	309849		8.23738	7.54688	7.92059	7.92742	7.58603	8.95466	8.15905	8.46744	8.50141	7.86154		-1.64408	-1.52856	-1.4609	-1.48864	-1.21042		4.3916e-05	0.000392662	0.00143184	0.000842982	0.118412
SNOWBALL_000113_s_st	ENG	288595		8.60759	8.74854	8.04128	8.29654	8.73489	8.62669	8.83392	8.47164	8.73993	8.93148		-1.01332	-1.06097	-1.34757	-1.3598	-1.14599		0.912319	0.576609	0.00118901	0.000854668	0.153224
SNOWBALL_044890_st		331419		6.75119	6.79389	7.11257	7.57451	7.44896	6.70187	6.65229	6.86245	7.18108	7.31535		1.03478	1.10313	1.18931	1.31351	1.09703		0.729584	0.259024	0.0348525	0.000871993	0.290463
SNOWBALL_011079_st		299025		10.9125	10.5709	11.1182	11.0429	11.0173	10.8327	10.6122	11.0722	11.3744	11.0786		1.05682	-1.02908	1.0324	-1.25832	-1.04342		0.474178	0.730961	0.699046	0.00087225	0.594277
SNOWBALL_018102_st	ARPC2	305699		5.90486	5.76052	5.20486	5.60634	5.2172	5.89717	5.93751	5.21137	5.1594	5.21936		1.00534	-1.13052	-1.00453	1.36314	-1.0015		0.966025	0.209348	0.971333	0.000880683	0.990611
SNOWBALL_032898_st	NKD1	319449		4.79021	4.94429	6.6565	7.12008	7.06725	4.48597	4.69849	6.02814	6.48901	6.92763		1.23477	1.18575	1.54581	1.54872	1.10161		0.118209	0.217858	0.000924364	0.000880799	0.515263
SNOWBALL_019583_st	ESYT2	307069		9.09334	9.07962	8.16182	8.4391	8.42562	8.98119	9.03571	8.0478	8.14476	8.2059		1.08084	1.03091	1.08224	1.22632	1.16451		0.229953	0.675979	0.221354	0.000893474	0.0127985
SNOWBALL_001613_s_st	MID1	290051		7.28373	5.8541	6.68932	6.74384	6.00617	7.99148	6.59571	7.74267	7.69486	6.56224		-1.63325	-1.67204	-2.07534	-1.93324	-1.47025		0.0133955	0.00948529	0.00027086	0.000927207	0.0550489
SNOWBALL_007446_st	PHC1,LOC106507527	295628		5.73007	5.47308	4.83635	4.85866	5.03087	5.75432	5.57751	4.98747	5.2546	5.14238		-1.01695	-1.07507	-1.11043	-1.31579	-1.08036		0.87415	0.429861	0.23085	0.000927939	0.395249
SNOWBALL_007560_st	ANO6	295735		7.53336	6.71552	6.96777	7.33458	6.62388	7.60995	6.88096	6.67495	6.59858	7.13316		-1.05452	-1.12151	1.22504	1.66555	-1.42333		0.779981	0.511165	0.210643	0.000954991	0.0221875
SNOWBALL_000111_s_st	ENG	288593		8.16182	8.25178	7.5428	7.8095	8.18114	8.25747	8.29897	8.07749	8.23846	8.37321		-1.06855	-1.03325	-1.44863	-1.34627	-1.1424		0.515472	0.766863	5.48971e-05	0.000966238	0.15374
SNOWBALL_022586_s_st	IGF2	309852		11.4496	10.8274	11.0488	10.9884	10.8105	11.9852	11.2571	11.4044	11.4955	10.982		-1.44949	-1.34691	-1.27956	-1.42118	-1.12617		0.00051723	0.00498929	0.0205865	0.000972859	0.298264
SNOWBALL_002067_st	TIAM2	290492		6.53233	6.0893	6.11087	6.22913	6.18633	6.74647	6.34068	5.72229	5.67958	5.90808		-1.16001	-1.19035	1.3091	1.46363	1.21273		0.226367	0.147899	0.0205557	0.00106178	0.105494
SNOWBALL_011387_st	APBB2	299300		7.21434	7.95358	7.43107	7.35145	7.38748	7.31536	7.97297	7.69318	7.65112	7.39095		-1.07253	-1.01353	-1.19923	-1.23086	-1.0024		0.305747	0.86873	0.00414675	0.00109658	0.977772
SNOWBALL_029731_st	HIP1	316284		7.22081	7.68113	7.11585	7.8086	7.4779	7.13547	7.42915	6.76229	7.34525	7.48142		1.06094	1.19084	1.27771	1.37874	-1.00244		0.604921	0.0813792	0.0125722	0.00110893	0.985439
SNOWBALL_003495_st	TDRD7	291886		6.65021	6.14402	5.9902	5.65714	5.54385	6.76713	5.98194	5.51185	5.22881	5.30262		-1.08442	1.1189	1.39315	1.34567	1.182		0.420556	0.24413	0.000301681	0.00111453	0.0703714
SNOWBALL_013365_st	LOC102164903	301187		3.54244	3.68005	8.16813	8.71673	7.9112	3.35005	3.72875	7.48777	7.79774	7.89232		1.14266	-1.03433	1.60253	1.89079	1.01317		0.55233	0.894221	0.0160468	0.00116493	0.960352
SNOWBALL_024034_s_st	UGT1A6	311071		5.03461	4.67983	5.66691	5.14919	5.0393	4.47084	4.06167	5.02578	4.5381	4.73514		1.47813	1.53491	1.55955	1.52741	1.2347		0.00266547	0.00102953	0.000680642	0.00116754	0.115619
SNOWBALL_003366_st	GGTA1P	291761		7.54976	7.0913	7.41997	7.42726	7.26499	7.77113	7.42485	7.09609	7.0341	7.12438		-1.16585	-1.26011	1.25169	1.31327	1.10237		0.0723896	0.00579083	0.00738135	0.00119405	0.277815
SNOWBALL_001587_s_st	FAM129A	290025		9.44388	8.48347	6.56509	7.92844	7.88164	9.59393	8.65284	6.48204	7.39073	7.46825		-1.1096	-1.12457	1.05926	1.45167	1.33181		0.413424	0.348344	0.67381	0.00122102	0.0126981
SNOWBALL_044485_st	ANGPT4	331014		5.14939	5.23384	5.68999	5.49057	5.59167	5.07322	4.69465	5.89236	5.99411	5.67373		1.05422	1.45316	-1.15059	-1.41768	-1.05853		0.681504	0.000573916	0.217872	0.00124479	0.655742
SNOWBALL_026888_st	EGFR	313546		7.50845	7.61548	7.99629	8.46481	8.22331	7.51766	7.53441	7.69369	8.03354	8.04989		-1.0064	1.0578	1.23337	1.34843	1.12773		0.959005	0.601002	0.0236665	0.00124578	0.217662
SNOWBALL_000588_s_st	SYCP2	289063		6.44647	6.73719	5.38523	5.84936	5.33669	5.81096	6.41184	4.51387	4.90439	5.09606		1.55348	1.25297	1.82939	1.92515	1.1815		0.0305907	0.301026	0.0028559	0.00125517	0.462125
SNOWBALL_045321_st	IL6ST	331849		8.71624	8.56471	8.86801	8.74112	8.91795	8.84215	8.6748	9.15873	9.16337	9.23694		-1.09119	-1.0793	-1.22324	-1.34001	-1.24746		0.383669	0.454089	0.0279323	0.0013652	0.0154551
SNOWBALL_015094_st	SERPINF1	302801		11.3837	10.9903	10.6462	9.79468	10.2061	11.4503	10.9487	10.8478	10.244	10.1128		-1.0472	1.02927	-1.15003	-1.3654	1.06682		0.691582	0.812384	0.167793	0.00137806	0.562738
SNOWBALL_033757_st	NRP1	320308		7.25505	8.21644	8.56184	8.64991	8.28653	6.72695	7.95629	7.88744	7.95997	8.06577		1.44203	1.19761	1.59593	1.61322	1.16535		0.014302	0.257058	0.00176703	0.00139325	0.346502
SNOWBALL_021542_st	NKD1	308875		5.89239	6.04955	7.62308	7.74317	7.85384	5.61827	5.89173	6.7673	7.18899	7.90522		1.20926	1.1156	1.80974	1.46833	-1.03626		0.126465	0.411173	2.84018e-06	0.00144977	0.813105
SNOWBALL_015253_st	NBEAL2	302952		6.71928	5.90384	6.05464	5.32704	5.55279	6.76496	6.15258	6.43142	5.95576	5.38888		-1.03217	-1.18817	-1.29844	-1.54619	1.12032		0.855778	0.233984	0.0596939	0.00146199	0.457452
SNOWBALL_016405_st	TBX5	304076		6.8269	6.44742	5.72271	5.40916	5.53682	7.28258	6.66214	6.32661	6.0715	6.0056		-1.37143	-1.16048	-1.51981	-1.58264	-1.38394		0.0292026	0.342049	0.00364083	0.00146816	0.0246625
SNOWBALL_032633_st		319184		7.01346	7.27321	8.44127	8.65245	8.17767	6.77708	7.12816	7.97076	8.22045	8.43438		1.17803	1.10577	1.3856	1.3491	-1.19475		0.0887669	0.323791	0.000575586	0.00149497	0.0626498
SNOWBALL_026301_s_st	SERPINE1	313073		9.7067	12.197	7.85304	9.17523	8.86163	9.68862	12.0934	7.75462	8.10878	8.10435		1.01262	1.07442	1.0706	2.09427	1.69029		0.96817	0.804353	0.814612	0.0014951	0.0244305
SNOWBALL_010420_st	TBC1D2B	298425		8.75226	8.23819	8.46366	8.20466	8.12029	8.74875	8.19645	8.83471	8.72163	8.01669		1.00243	1.02935	-1.2933	-1.43095	1.07446		0.987394	0.83922	0.0229285	0.0015018	0.581657
SNOWBALL_046997_st	HMCN1	333514		5.89482	5.40207	4.77763	4.88306	5.54672	6.43029	6.11847	5.53694	5.5172	5.85157		-1.44942	-1.64309	-1.69268	-1.55201	-1.23529		0.007316	0.000380602	0.000179144	0.00153537	0.141099
SNOWBALL_019676_st	FAM180A	307162		8.05482	6.54184	5.43945	5.71056	5.19329	7.02735	5.2297	5.00669	4.78822	4.50986		2.03845	2.4831	1.34982	1.89519	1.60594		0.000453006	1.33089e-05	0.152004	0.00153702	0.0189786
SNOWBALL_007192_s_st		295378		7.95455	7.42793	7.11612	7.41165	7.51771	7.91737	7.4505	7.44841	7.72847	7.46523		1.0261	-1.01577	-1.25901	-1.24558	1.03705		0.761822	0.859666	0.000929666	0.00155648	0.6574
SNOWBALL_029623_st	AK4	316176		4.59087	5.10969	7.13415	7.09694	6.25888	4.35974	5.28595	6.53313	6.55627	6.53886		1.17376	-1.12995	1.51679	1.45464	-1.21418		0.198715	0.343684	0.000489207	0.00160598	0.11179
SNOWBALL_002614_st	COL12A1	291031		8.65371	9.2057	7.16695	8.30796	8.21692	7.93682	8.52744	6.67782	7.58055	7.89137		1.64363	1.6002	1.4036	1.65566	1.25315		0.0018679	0.00320743	0.034933	0.00160812	0.176173
SNOWBALL_025159_s_st	KIF7	312056		6.25927	5.84841	6.21086	5.80633	5.943	6.3382	5.80768	6.85386	6.19488	6.17846		-1.05623	1.02863	-1.56157	-1.30908	-1.17728		0.579278	0.789665	9.38798e-07	0.00163072	0.0595003
SNOWBALL_013126_st	LPGAT1	300957		8.58496	8.40535	9.08249	9.47152	9.20732	8.5092	8.41819	8.65611	9.17895	9.2495		1.05392	-1.00894	1.34385	1.22482	-1.02967		0.467178	0.91617	1.00802e-05	0.00166527	0.705836
SNOWBALL_026645_st	SLC7A11	313376		8.96079	8.53179	6.29763	7.42437	7.30073	8.7842	8.5873	5.8216	6.85173	7.06525		1.13021	-1.03923	1.39091	1.48725	1.1773		0.376381	0.807088	0.00889092	0.00168482	0.220878
SNOWBALL_035159_st	AP3M2	321707		3.57812	3.85154	4.13922	4.19127	4.39025	3.5848	3.7194	4.30861	4.60539	4.63882		-1.00464	1.09592	-1.12458	-1.33249	-1.18803		0.970122	0.357956	0.22373	0.00168708	0.0630965
SNOWBALL_000039_st	THBS1	288527		12.3521	12.7293	10.5605	11.6145	11.4248	12.2724	12.7686	10.2806	10.9517	11.0603		1.05681	-1.02764	1.21416	1.58317	1.28747		0.757866	0.885332	0.207942	0.00171235	0.0915606
SNOWBALL_039769_st	SCARA3	326313		4.91944	4.61568	4.76998	5.36225	4.8746	5.04625	4.61695	4.83065	4.90262	4.78534		-1.09188	-1.00088	-1.04295	1.37519	1.06383		0.43658	0.994998	0.732974	0.00172719	0.600364
SNOWBALL_023587_st	ZRSR2	310659		4.43542	4.40658	3.83181	4.25813	4.24474	4.40444	4.57955	4.02206	3.62543	4.08649		1.02171	-1.12737	-1.14096	1.55047	1.11593		0.906395	0.441781	0.391656	0.00174269	0.486626
SNOWBALL_043378_st		329912		4.90168	4.69496	3.99074	3.31557	3.30615	5.22261	4.88277	4.62125	3.97896	2.9348		-1.24914	-1.13903	-1.54811	-1.5838	1.29357		0.143763	0.423664	0.00288539	0.00174524	0.0860522
SNOWBALL_022885_st	KDM4A	310095		7.90486	8.68301	8.39469	8.40088	8.38819	7.84314	8.72391	8.64672	8.68478	8.59212		1.04371	-1.02875	-1.19088	-1.21748	-1.15183		0.552602	0.707569	0.00535355	0.00174803	0.024964
SNOWBALL_028347_st	PPM1H	314901		3.62842	3.11028	5.92594	6.18252	5.97395	3.27013	3.31881	5.15428	5.16787	5.96319		1.28191	-1.15551	1.70723	2.02042	1.00749		0.304621	0.577323	0.0173857	0.00175458	0.980498
SNOWBALL_016672_st	LOC100155135	304340		4.40952	4.62932	4.88218	5.50842	4.90092	4.3228	4.30025	4.7285	5.07377	4.82997		1.06195	1.2562	1.11241	1.35159	1.05041		0.590808	0.0181821	0.305128	0.00179493	0.667374
SNOWBALL_007787_st	CACNA1C	295952		7.88114	7.74245	7.3753	6.97376	7.27386	7.71535	7.63253	7.76487	7.48776	7.27916		1.12177	1.07917	-1.31001	-1.42801	-1.00368		0.355412	0.561081	0.0180532	0.00179527	0.981088
SNOWBALL_047085_st		333602		3.80185	4.78167	4.72537	4.80747	4.83594	3.92797	5.06637	4.90834	5.36249	5.21448		-1.09135	-1.21815	-1.13522	-1.46919	-1.30003		0.534806	0.120894	0.344762	0.00183812	0.034704
SNOWBALL_012880_st	HMCN1	300726		6.83527	6.41104	5.40425	5.78478	6.38357	7.43583	6.97629	6.25176	6.45756	6.68843		-1.51631	-1.47964	-1.7994	-1.59414	-1.2353		0.0053611	0.00879527	0.00011437	0.00185209	0.176831
SNOWBALL_018743_s_st	ELOVL7	306296		4.36748	3.88149	6.68203	7.25677	6.87954	4.2064	3.4062	5.81342	6.56571	7.09432		1.11812	1.3902	1.82591	1.61447	-1.16053		0.52444	0.0336928	0.000121902	0.00189646	0.378398
SNOWBALL_015656_st	EEFSEC	303352		6.1007	6.02165	5.8585	5.83184	6.23696	6.10251	6.37445	6.52822	6.38712	6.30931		-1.00125	-1.27704	-1.59076	-1.46946	-1.05143		0.994167	0.0510876	0.000215184	0.00190562	0.739255
SNOWBALL_034579_st	ITGA1	321128		6.34541	7.51176	6.29731	6.82195	6.10623	6.06554	7.18212	5.95979	6.13539	5.89865		1.21408	1.2567	1.26358	1.60944	1.15475		0.231986	0.151233	0.140684	0.00191443	0.393643
SNOWBALL_004585_st	VKORC1L1	292898		8.19099	8.51622	9.66125	10.0222	9.58744	8.15946	8.36736	9.14626	9.58006	9.75364		1.0221	1.10869	1.42898	1.3586	-1.1221		0.862651	0.336306	0.000346204	0.00194537	0.27609
SNOWBALL_009309_st	MFAP2	297420		5.50603	4.86553	4.7558	4.28651	4.64423	6.1682	5.3397	5.45584	5.04918	4.52364		-1.58246	-1.38912	-1.62455	-1.69663	1.08718		0.00719076	0.0579461	0.00448961	0.0019984	0.681895
SNOWBALL_011817_st	LOC100518620	299712		7.19426	7.24348	6.96183	6.86935	6.53809	7.20295	7.1954	7.25288	7.27154	6.62401		-1.00604	1.03388	-1.22352	-1.32151	-1.06136		0.960428	0.763496	0.0260003	0.00201771	0.56656
SNOWBALL_028454_st	C2H5orf30	315008		3.71031	4.31262	6.40894	6.56696	5.93752	3.65075	4.6149	6.14388	5.96558	6.38521		1.04215	-1.23309	1.20168	1.51716	-1.36386		0.806534	0.133779	0.195184	0.00204142	0.0219974
SNOWBALL_013502_st	B4GALT1	301318		8.38275	7.38326	9.01271	8.87232	8.91197	8.27971	7.39881	8.48803	8.60405	8.83708		1.07403	-1.01084	1.43861	1.20437	1.05328		0.267496	0.890261	4.42336e-08	0.00205842	0.43943
SNOWBALL_023077_st	TNIK	310245		6.08828	5.87225	6.28282	6.60347	6.24593	6.00061	5.74598	6.29932	6.22221	6.27862		1.06265	1.09146	-1.01151	1.30248	-1.02292		0.534852	0.348783	0.919214	0.00207441	0.834257
SNOWBALL_008153_st	CATSPERG	296307		4.41144	4.3422	4.42358	4.59654	4.25199	4.35763	4.12572	4.20063	4.19424	4.23951		1.03801	1.1619	1.16712	1.32161	1.00869		0.734293	0.106659	0.0956433	0.00207715	0.942785
SNOWBALL_020099_s_st	DMD	307568		5.98479	4.70085	4.61357	4.50246	4.10996	5.05267	4.52549	4.06109	3.90576	3.76465		1.90807	1.12925	1.46661	1.51226	1.27043		4.56721e-06	0.414362	0.0043989	0.00213073	0.0814851
SNOWBALL_001513_st	TGFB3	289951		7.51487	7.07378	4.88221	6.04323	5.40403	6.68267	6.7955	4.4588	5.09301	4.81426		1.7804	1.21275	1.3411	1.93217	1.505		0.00706462	0.416278	0.191916	0.00213303	0.0601902
SNOWBALL_001823_s_st	PLS3	290254		8.48621	8.93012	8.18414	8.15752	7.5664	8.52921	8.99405	7.86928	7.66963	7.30992		-1.03025	-1.04531	1.24389	1.40239	1.19456		0.829882	0.740812	0.0500026	0.00213319	0.116905
SNOWBALL_040662_st	SMURF2	327205		4.34647	4.17769	3.62967	3.8739	3.74786	4.87021	4.05782	3.507	3.20136	3.81198		-1.43767	1.08664	1.08875	1.59388	-1.04545		0.0172074	0.643022	0.634387	0.0021944	0.815612
SNOWBALL_015795_st	GBE1	303491		7.6101	7.74932	8.92128	9.38832	9.00927	7.54655	7.66535	8.60461	9.01231	8.99348		1.04503	1.05993	1.24545	1.29775	1.011		0.662349	0.55088	0.00985504	0.00220186	0.9222
SNOWBALL_016434_s_st	ADGRD1	304105		6.41225	6.99489	4.52323	4.73691	4.85719	8.19521	9.24605	6.09041	5.4503	4.77808		-3.44132	-4.76064	-2.96324	-1.63964	1.05637		1.15944e-10	1.24727e-13	3.36115e-09	0.00222605	0.783866
SNOWBALL_010739_st	CD276	298724		7.73726	7.19088	7.14979	6.85925	7.15436	7.84226	7.19593	7.19562	7.1864	7.27874		-1.07549	-1.00351	-1.03227	-1.25454	-1.09004		0.370549	0.972236	0.723594	0.00226063	0.278099
SNOWBALL_021717_s_st	ESYT2	309042		7.21302	6.84701	6.13169	6.47526	6.25136	7.1025	6.8115	6.02293	5.96762	5.98197		1.07962	1.02491	1.0783	1.42172	1.2053		0.56344	0.867638	0.570493	0.00227089	0.115639
SNOWBALL_000345_s_st	CXCL12	288824		6.30476	5.28665	6.35982	6.39799	6.7573	5.90529	4.87453	6.73498	7.24296	7.36458		1.31902	1.33064	-1.29698	-1.79623	-1.52338		0.166758	0.152307	0.197382	0.00229405	0.0292234
SNOWBALL_001279_s_st	C2	289730		7.6676	6.40274	7.78235	6.52412	6.54192	7.77874	6.65633	7.94795	7.15773	6.99392		-1.08008	-1.19218	-1.12163	-1.55144	-1.36794		0.651349	0.252355	0.479428	0.00234277	0.0308794
SNOWBALL_034199_st	EGFR	320750		5.742	6.03095	6.43018	7.02783	6.53348	5.93446	5.83151	5.86012	6.55153	6.33542		-1.14271	1.14825	1.48458	1.39117	1.14715		0.247308	0.228522	0.000311043	0.00234415	0.232176
SNOWBALL_038255_st	LOC100521229	324803		4.97797	5.11374	5.18185	5.56329	5.33609	4.96187	5.05607	5.23658	4.98155	5.16305		1.01122	1.04078	-1.03866	1.49666	1.12743		0.949866	0.809542	0.81982	0.00238124	0.413939
SNOWBALL_005672_st	STAU2	293943		7.55297	7.11393	5.62246	5.78029	5.7183	7.35932	6.94772	5.31046	5.22138	5.50383		1.14365	1.1221	1.24143	1.47315	1.16028		0.33339	0.415684	0.0991643	0.00245405	0.277573
SNOWBALL_015458_st	PLOD2	303155		9.95204	10.204	9.1143	9.80279	10.0147	9.71763	10.0287	8.86319	9.34161	9.75893		1.17642	1.12923	1.19012	1.37666	1.19395		0.137113	0.282715	0.108715	0.00245974	0.101718
SNOWBALL_021598_st	PTPRS	308929		6.11867	5.46511	6.81827	6.15994	6.20628	6.2102	5.56916	6.9558	6.48066	6.39473		-1.0655	-1.07478	-1.10002	-1.24895	-1.13954		0.437505	0.369541	0.21888	0.00246817	0.0813632
SNOWBALL_034700_st	RPS6KB1	321249		5.19352	5.76781	5.44923	5.69241	5.48637	5.25483	5.8478	5.48684	5.22574	5.62675		-1.04341	-1.05701	-1.02641	1.38191	-1.1022		0.74419	0.66156	0.847689	0.00247415	0.410048
SNOWBALL_001711_st	AMER1	290145		4.94232	4.50754	4.67187	4.37958	4.50397	4.91822	4.39949	4.67639	4.75608	4.59756		1.01685	1.07777	-1.00314	-1.29818	-1.06702		0.880767	0.435744	0.978674	0.00252219	0.507581
SNOWBALL_016623_s_st	SPECC1L	304292		7.43812	7.68264	7.97916	8.16633	8.13612	7.54095	7.86287	7.78149	7.90172	8.15381		-1.07388	-1.13307	1.14684	1.20131	-1.01234		0.272448	0.0415437	0.024639	0.00253096	0.875259
SNOWBALL_028104_st	PCDH9	314658		5.72196	5.35217	6.40406	6.72906	6.23601	5.13275	4.49646	5.81171	5.94215	5.7146		1.50442	1.80966	1.5077	1.72537	1.43536		0.0243114	0.00106461	0.0235294	0.00253467	0.0478531
SNOWBALL_001817_s_st	PLS3	290248		9.61374	10.091	9.44303	9.28548	8.98522	9.70174	10.0724	9.18745	8.93271	8.84284		-1.06289	1.013	1.19381	1.27701	1.10372		0.50616	0.902582	0.0295981	0.00253591	0.252212
SNOWBALL_040100_st	MSN	326643		7.18838	7.57027	6.16468	6.73777	6.60164	7.29889	7.5875	6.22978	6.35074	6.55529		-1.07961	-1.01201	-1.04616	1.30769	1.03265		0.439196	0.918663	0.669357	0.00256106	0.769002
SNOWBALL_023298_st	FYN	310410		6.99037	6.10965	6.80941	6.21347	6.42213	7.24367	5.83984	7.08436	6.76677	6.54014		-1.19192	1.20565	-1.20995	-1.46744	-1.08524		0.187902	0.157696	0.149074	0.00256777	0.577769
SNOWBALL_000697_st	RHOB	289170		8.14806	7.61113	5.88031	6.44779	6.30438	7.94238	7.33762	5.78458	6.00956	6.10082		1.15323	1.20875	1.0686	1.35494	1.15153		0.176228	0.0642368	0.56795	0.0025936	0.181275
SNOWBALL_035535_st	DACT3	322083		6.25576	6.34435	4.68418	4.82221	4.91204	6.27522	6.46134	5.46207	5.33269	5.15957		-1.01358	-1.08447	-1.71462	-1.42452	-1.18718		0.930921	0.547139	1.01679e-05	0.00261518	0.161151
SNOWBALL_018091_s_st	ITGAV	305688		8.69166	9.65997	8.7787	9.01703	8.93672	8.64252	9.74156	8.69724	8.70427	8.81343		1.03465	-1.05819	1.05808	1.24208	1.08922		0.692905	0.485922	0.486752	0.00261574	0.26658
SNOWBALL_021489_s_st	NOP53	308822		6.13746	5.89396	6.21576	5.78116	6.00621	6.26295	6.09887	6.27311	6.28995	6.21979		-1.09089	-1.15261	-1.04055	-1.42286	-1.15956		0.513393	0.255439	0.784053	0.00263258	0.23349
SNOWBALL_035531_st	PTPRS	322079		9.73327	8.608	10.1996	9.45725	9.4771	9.62982	8.56839	10.313	9.84529	9.80079		1.07434	1.02784	-1.08179	-1.30862	-1.25153		0.475721	0.8057	0.428726	0.00264151	0.0121506
SNOWBALL_012261_st	SYTL2	300126		7.4807	7.93696	5.72723	7.0922	7.43363	7.41174	7.98833	5.45828	6.30066	7.1498		1.04896	-1.03625	1.20493	1.73092	1.21743		0.836074	0.879902	0.349135	0.00268556	0.319656
SNOWBALL_003988_st	DNM1	292343		8.09885	6.29755	5.60758	5.56967	6.43277	8.14001	6.11137	5.79291	6.15123	6.33442		-1.02894	1.13774	-1.13708	-1.49647	1.07055		0.868855	0.383289	0.385731	0.00277709	0.670425
SNOWBALL_020094_s_st	LOC110257725	307563		8.44734	7.66065	8.2562	8.80118	8.93825	8.10119	7.52594	8.06267	8.43098	8.8493		1.27117	1.09788	1.14355	1.29253	1.0636		0.00512255	0.313582	0.130467	0.0027802	0.528312
SNOWBALL_032772_st	SLC19A2	319323		4.84626	3.39868	3.81528	4.30274	4.13092	4.98851	3.63548	3.72646	3.73138	4.32453		-1.10362	-1.17837	1.0635	1.48593	-1.14362		0.511836	0.243399	0.698455	0.0027893	0.352774
SNOWBALL_029582_st	BNIP2	316135		4.02119	3.98799	3.82019	4.14506	3.73903	4.05638	4.13001	3.86029	3.549	3.70843		-1.02469	-1.10345	-1.02819	1.51158	1.02144		0.891888	0.533127	0.875981	0.00283313	0.906575
SNOWBALL_031622_st	ELL2	318175		6.88199	5.5476	6.38736	6.64277	6.26219	6.70323	5.17477	6.17934	6.12953	6.58628		1.13191	1.29489	1.1551	1.42725	-1.25187		0.339028	0.031265	0.256486	0.00285109	0.0637147
SNOWBALL_032741_st	ZBTB43	319292		5.6665	6.08385	7.45686	7.27732	6.80144	5.74876	6.19098	6.97767	6.80306	6.87939		-1.05868	-1.07708	1.39396	1.3892	-1.05552		0.663511	0.558784	0.00265053	0.00292642	0.681965
SNOWBALL_007267_s_st	STAT6	295451		8.05732	7.67392	7.48915	7.51319	7.67394	8.19432	7.77385	7.67338	7.75523	7.71188		-1.09962	-1.07173	-1.13621	-1.18266	-1.02664		0.101971	0.249725	0.0245652	0.00301413	0.698451
SNOWBALL_040535_st	UBE2H	327078		2.74547	3.46055	3.8008	4.33551	3.99894	2.64772	3.27868	3.8313	3.64574	4.19512		1.07011	1.13435	-1.02136	1.61302	-1.14567		0.72944	0.489119	0.920837	0.00308012	0.451165
SNOWBALL_034815_st	TARDBP	321364		7.50995	8.00375	8.81527	8.92854	8.56354	7.56454	7.96753	8.49641	8.58447	8.6782		-1.03856	1.02543	1.24734	1.26933	-1.08273		0.695485	0.802759	0.00609227	0.00309976	0.36785
SNOWBALL_042290_st	IL1RAP	328827		2.85154	3.8848	4.2272	4.2314	4.12486	2.67045	4.12653	3.57401	3.5989	3.90473		1.13374	-1.18241	1.57265	1.55024	1.16484		0.448895	0.293817	0.00230575	0.00314266	0.345065
SNOWBALL_015756_st	SLC9A9	303452		7.44361	6.59448	6.56578	6.38411	6.43028	7.69582	6.54596	6.91026	6.81642	6.45267		-1.19103	1.03421	-1.26969	-1.3494	-1.01564		0.0929932	0.789512	0.01907	0.00318059	0.90692
SNOWBALL_003033_st	SEMA6D	291441		6.30489	5.23229	6.66546	6.30214	6.29768	6.34706	4.89933	7.1038	6.70329	6.58548		-1.02966	1.25959	-1.35504	-1.32055	-1.22078		0.803704	0.0144854	0.00130935	0.00318414	0.0357857
SNOWBALL_004052_st	NSMF	292399		7.02935	6.91999	7.55835	7.06353	7.35311	6.96317	7.01504	7.5654	7.38527	7.35848		1.04694	-1.0681	-1.0049	-1.24983	-1.00373		0.602431	0.433582	0.961764	0.00319462	0.970987
SNOWBALL_025572_s_st	IGF2	312418		8.05134	7.56946	7.80973	7.9749	7.45813	8.90844	8.1103	8.36657	8.46285	7.78179		-1.8114	-1.45482	-1.47105	-1.40245	-1.2515		1.14057e-06	0.00114383	0.00082726	0.00323589	0.0539638
SNOWBALL_011353_st	SLIT2	299267		7.80018	5.61577	4.37429	4.51449	4.13772	8.39231	6.01248	5.02107	5.28075	4.27459		-1.50747	-1.3165	-1.56567	-1.70086	-1.09951		0.0238732	0.142923	0.013294	0.0033252	0.657991
SNOWBALL_027674_st	CRIM1	314228		5.8698	7.21125	4.36579	5.20858	4.81674	5.77728	7.14997	3.73883	4.43784	4.25855		1.06623	1.0434	1.5443	1.70614	1.47242		0.775119	0.854711	0.0171903	0.00333165	0.0349004
SNOWBALL_011386_st	RFC1	299299		4.77778	5.00681	5.81219	5.99192	5.42915	4.74562	4.99096	5.31694	5.49831	5.55065		1.02254	1.01105	1.40956	1.40796	-1.08787		0.88239	0.943704	0.00326968	0.0033718	0.526657
SNOWBALL_013528_st	FAM171A1	301344		9.42217	8.2077	8.70599	8.79982	9.22608	9.68229	8.39477	9.20087	9.15647	9.29684		-1.19758	-1.13845	-1.4092	-1.28045	-1.05027		0.0339045	0.138067	6.95861e-05	0.00338856	0.619467
SNOWBALL_021914_st	ANGPTL1	309235		2.51369	2.0861	2.25778	2.23647	2.43543	3.8094	2.40972	2.52352	2.83141	2.81183		-2.45497	-1.25147	-1.20225	-1.5104	-1.2981		1.23955e-08	0.123092	0.215615	0.00342469	0.0688782
SNOWBALL_005433_s_st	EPAS1	293717		9.69092	9.04431	9.8633	10.1905	10.4082	9.34012	8.58719	9.40457	9.8612	10.2719		1.27526	1.3728	1.37432	1.25641	1.0991		0.00185819	7.06312e-05	6.70845e-05	0.00343336	0.255765
SNOWBALL_008971_st	LDLRAP1	297104		7.00157	6.5926	6.09526	5.81798	6.24928	7.01908	6.68421	6.0208	6.28371	6.12964		-1.01221	-1.06557	1.05297	-1.38102	1.08647		0.933936	0.623369	0.696578	0.00343762	0.507459
SNOWBALL_039994_st	CRIP2	326537		6.22751	5.73013	4.71856	5.19142	5.10536	6.26504	5.90305	4.80491	4.67244	4.72415		-1.02636	-1.12734	-1.06168	1.43295	1.30244		0.869361	0.37532	0.684449	0.00351756	0.0333325
SNOWBALL_019193_st	RNF24	306716		7.15263	6.74975	5.59942	6.0708	6.14627	7.03107	6.85846	5.68759	5.67839	6.1824		1.08791	-1.07826	-1.06302	1.31258	-1.02536		0.416073	0.47351	0.571315	0.00363512	0.831984
SNOWBALL_019306_st	COMMD7	306819		6.10354	6.014	5.88483	5.61682	5.89302	6.20141	5.98539	5.77581	6.13581	5.90519		-1.07019	1.02003	1.07849	-1.43295	-1.00847		0.64227	0.902252	0.600204	0.00368501	0.959652
SNOWBALL_015881_st	LOC100152428	303575		6.1528	5.27118	4.90218	5.43798	5.83753	6.01898	5.25387	4.80991	5.00361	5.55199		1.0972	1.01207	1.06605	1.35132	1.21887		0.420165	0.93042	0.595941	0.00371514	0.0603727
SNOWBALL_016059_st	MASP1	303748		6.44884	5.65126	5.52508	5.26768	5.33101	6.0439	5.13253	6.34428	6.22715	5.45536		1.32403	1.43269	-1.76443	-1.9446	-1.09002		0.250412	0.129658	0.0134148	0.00373887	0.759316
SNOWBALL_005356_s_st	ANXA4	293646		8.42323	7.6409	8.13455	8.49589	8.71275	8.64727	7.63002	8.20225	8.19852	8.95981		-1.168	1.00757	-1.04805	1.2289	-1.18678		0.0299892	0.936376	0.566906	0.00374354	0.0162383
SNOWBALL_032199_st	NUP205	318751		7.00884	7.2007	6.61891	6.76552	6.80025	7.00043	7.2917	6.61461	6.30242	6.7649		1.00584	-1.06511	1.00299	1.3785	1.02481		0.969026	0.627897	0.984251	0.0037875	0.862874
SNOWBALL_005753_st	PTDSS1	294019		9.71669	9.76579	9.11527	9.11495	9.34139	9.67582	9.95484	9.35855	9.35005	9.41986		1.02874	-1.14001	-1.18369	-1.17699	-1.05589		0.672369	0.0203402	0.00275542	0.00379336	0.378859
SNOWBALL_013350_s_st	NAV1	301172		8.00985	7.66167	7.2917	7.2522	7.41881	8.08538	7.78359	7.57752	7.56493	7.59615		-1.05375	-1.08818	-1.2191	-1.24206	-1.1308		0.541783	0.294638	0.00821274	0.00382759	0.111183
SNOWBALL_018737_st	PIK3R1	306290		10.1417	9.22859	10.715	10.1697	10.0799	9.5081	9.36781	11.058	10.6364	10.3973		1.55141	-1.10131	-1.26837	-1.38193	-1.24605		0.000116701	0.43916	0.0351526	0.00385773	0.0524692
SNOWBALL_003970_st		292328		4.40571	4.33435	4.86848	5.02436	4.87425	4.35028	4.36964	4.74589	4.49211	4.64677		1.03917	-1.02477	1.08869	1.44618	1.17079		0.810412	0.882353	0.564429	0.00394811	0.246875
SNOWBALL_013809_s_st	FOXO1	301595		6.96262	7.43634	7.74039	7.52245	7.59719	7.01903	7.63807	7.8993	7.77316	7.82088		-1.03987	-1.15008	-1.11645	-1.18979	-1.16771		0.574742	0.0208786	0.0731764	0.00395906	0.0101777
SNOWBALL_003779_st	VAV2	292155		5.65304	5.28094	5.20594	4.94294	5.2237	5.61705	5.45982	5.42016	5.34798	5.29451		1.02526	-1.13201	-1.16008	-1.32412	-1.05031		0.840151	0.230848	0.142816	0.00403383	0.672805
SNOWBALL_012357_st	DIXDC1	300221		5.64274	6.86071	6.22005	6.20775	6.00774	5.29545	6.53744	5.98335	5.82593	5.67914		1.27217	1.25117	1.1783	1.30299	1.2558		0.00901189	0.0152286	0.0814149	0.00408053	0.0135799
SNOWBALL_033805_st	PURB	320356		5.90131	6.40172	6.47898	6.68105	6.487	5.75899	6.19155	6.41739	6.24753	6.59339		1.10368	1.15682	1.04361	1.35053	-1.07653		0.392175	0.184288	0.737492	0.00409249	0.537819
SNOWBALL_017741_st	ADGRA2	305340		8.79796	8.03526	7.57204	7.0449	7.04037	8.6803	7.9177	7.63095	7.29697	6.8716		1.08497	1.0849	-1.04168	-1.19092	1.1241		0.204023	0.204446	0.560546	0.0041565	0.0587424
SNOWBALL_009687_st		297772		5.99737	6.78902	7.01259	6.61399	6.79104	6.17126	6.75691	7.06206	6.9311	6.8385		-1.12809	1.0225	-1.03489	-1.24583	-1.03344		0.129054	0.817325	0.711026	0.00419401	0.723425
SNOWBALL_001391_st	SLA-DOB	289833		4.68945	4.31413	4.78654	4.30455	4.26337	4.73567	4.11948	4.70305	4.8165	4.50072		-1.03256	1.14445	1.05958	-1.42598	-1.17882		0.838191	0.313942	0.697232	0.00419588	0.208006
SNOWBALL_025136_s_st	GPC6	312034		5.83687	5.22497	5.85768	5.53071	5.52944	5.73197	5.43916	6.62211	6.23342	6.07141		1.07541	-1.16005	-1.6987	-1.62757	-1.45596		0.724333	0.433017	0.00188654	0.0042103	0.0282284
SNOWBALL_011707_st	PDE5A	299606		7.65807	7.12466	7.02172	6.99424	6.69238	7.49201	6.96081	6.81914	6.57848	6.64906		1.12199	1.12027	1.15075	1.334	1.03048		0.288393	0.295702	0.184447	0.00429426	0.812164
SNOWBALL_009052_s_st	EMILIN2	297183		8.40865	6.70266	6.67381	6.37157	6.42017	8.74498	7.19085	7.12759	6.87034	6.57746		-1.26253	-1.40268	-1.36963	-1.41302	-1.11519		0.058031	0.00522002	0.00945599	0.00432513	0.416803
SNOWBALL_023241_s_st	LPIN2	310369		6.47258	6.3956	6.7092	6.57902	6.94604	6.30328	6.44066	7.00646	6.84957	7.17142		1.12452	-1.03172	-1.22881	-1.20627	-1.16908		0.0804627	0.691588	0.00175758	0.0043259	0.0177653
SNOWBALL_029776_st	TMEM2	316329		5.31003	5.10444	5.01991	5.36861	5.31126	5.01739	5.19717	4.95103	4.70921	5.04334		1.22488	-1.06638	1.0489	1.57943	1.20407		0.232476	0.742073	0.811875	0.00433275	0.279656
SNOWBALL_023684_st	SAMHD1	310745		8.67562	7.53819	7.78491	7.53401	7.52003	9.10288	7.61721	7.95462	7.8066	7.62678		-1.34468	-1.0563	-1.12483	-1.20798	-1.0768		1.62964e-05	0.461362	0.0828348	0.00440393	0.300705
SNOWBALL_016338_s_st	ZNF84	304011		3.95447	4.10045	4.24966	3.53311	3.74671	4.19602	3.90523	4.23856	4.37519	4.0301		-1.18226	1.1449	1.00772	-1.79262	-1.21705		0.467188	0.567347	0.978001	0.00444188	0.383812
SNOWBALL_008074_st	LONP2	296228		9.06845	9.10064	10.6555	10.8771	10.6597	9.09616	9.15221	10.4372	10.6544	10.7736		-1.01939	-1.03639	1.1634	1.16692	-1.08218		0.774203	0.567999	0.00529448	0.00445432	0.16298
SNOWBALL_013368_st	LMOD1	301190		6.15432	7.40403	6.32315	6.58129	6.30668	6.00525	7.3129	6.01547	6.02911	5.93629		1.10885	1.0652	1.23772	1.4663	1.29271		0.497508	0.695699	0.125301	0.00446918	0.0604683
SNOWBALL_043824_st	LOC110262100	330354		4.4972	4.46619	5.00988	5.67733	4.97949	4.30353	4.44532	4.87769	4.84074	5.11389		1.14367	1.01457	1.09596	1.78583	-1.09764		0.568543	0.957961	0.709511	0.00449402	0.704402
SNOWBALL_027770_st		314324		9.17222	8.06159	5.98354	7.29981	7.32376	9.30121	8.25605	5.91134	6.82444	6.92091		-1.09352	-1.1443	1.05132	1.39027	1.32212		0.496394	0.279361	0.722023	0.00458016	0.0165298
SNOWBALL_042548_st	RYK	329085		4.99291	5.03369	4.35695	4.84661	4.90765	4.78632	4.90386	4.3638	4.31022	4.6044		1.15396	1.09416	-1.00476	1.45034	1.23392		0.312322	0.54992	0.978769	0.00458611	0.120514
SNOWBALL_025494_st	CDC42BPA	312343		7.94126	7.47209	6.07071	6.41494	6.49278	8.00425	7.6238	6.01852	6.09943	6.37058		-1.04462	-1.11088	1.03683	1.24444	1.0884		0.630242	0.194908	0.696102	0.00460802	0.309521
SNOWBALL_000589_st	SYCP2	289064		5.40251	6.03073	4.4826	5.15519	4.76307	4.84924	5.83231	3.85815	4.24174	4.19151		1.46741	1.14744	1.54162	1.88355	1.48614		0.0943234	0.596832	0.0563793	0.00462457	0.0829938
SNOWBALL_005220_st	RHOQ	293517		9.46689	8.62231	8.49059	8.9358	9.01916	9.40819	8.48445	8.42147	8.62596	9.19941		1.04153	1.10027	1.04907	1.23957	-1.13308		0.649927	0.235004	0.585794	0.00462665	0.109471
SNOWBALL_028283_st	AHCYL2	314837		5.03663	5.67812	6.39801	6.8685	7.05432	3.94117	4.98323	5.49515	6.21434	7.00004		2.13681	1.61876	1.86977	1.5737	1.03834		5.83159e-06	0.00266534	0.000124045	0.00464774	0.853834
SNOWBALL_025258_st	ZNF462	312149		4.73945	4.70729	5.02834	4.50511	4.72927	4.86758	4.77956	5.37681	5.09112	5.20192		-1.09287	-1.05138	-1.27321	-1.50109	-1.38766		0.594368	0.777439	0.101304	0.00464844	0.0230342
SNOWBALL_009148_st	DNAJB4	297275		9.03249	8.78005	7.66107	8.2174	7.97728	9.07094	8.79608	7.40616	7.65768	7.94407		-1.02701	-1.01118	1.19326	1.47398	1.02328		0.880377	0.951826	0.223662	0.00469214	0.897391
SNOWBALL_002365_st	COL12A1	290787		10.9912	11.5662	9.9022	10.7606	10.8147	10.4641	11.2587	9.50396	10.2757	10.4992		1.44109	1.23751	1.3179	1.39946	1.24438		0.00216803	0.0795001	0.0208275	0.004736	0.0713618
SNOWBALL_005237_st		293533		3.29068	3.52035	3.38568	3.60143	3.17542	2.77164	3.06697	2.9386	2.43454	3.45456		1.43301	1.36925	1.36327	2.24526	-1.21347		0.237723	0.310739	0.318416	0.0048284	0.557748
SNOWBALL_018180_st	GLS	305776		8.42115	8.47806	7.35252	7.66607	7.88992	8.41947	8.37927	7.44644	7.24716	7.7786		1.00116	1.07087	-1.06726	1.33692	1.08022		0.993462	0.564239	0.585909	0.00484684	0.509539
SNOWBALL_030208_st	IRS2	316761		5.92382	4.51083	6.39853	6.75587	6.5714	5.9012	4.42967	5.62046	5.84491	6.61381		1.0158	1.05787	1.71484	1.88029	-1.02983		0.958567	0.843251	0.0164078	0.00485952	0.920723
SNOWBALL_013799_s_st	LRCH1	301585		6.44606	5.40795	4.98105	5.51691	5.14485	6.27143	5.55908	4.99894	5.11276	5.33062		1.12867	-1.11044	-1.01247	1.32331	-1.13742		0.254043	0.332651	0.92485	0.00490066	0.221428
SNOWBALL_003020_st	IL33	291428		9.99573	5.78067	6.96762	5.76705	7.42661	9.71889	5.60985	7.57116	6.74159	6.69814		1.21154	1.1257	-1.51944	-1.96501	1.65688		0.477679	0.67945	0.0888131	0.00490411	0.0371288
SNOWBALL_002020_st	THBS2	290445		9.65328	9.33084	8.489	8.047	8.44809	9.76071	9.71677	8.95648	8.55037	8.44377		-1.07731	-1.3067	-1.38269	-1.41752	1.003		0.606747	0.032282	0.00901146	0.00490748	0.985868
SNOWBALL_035510_st	SCARF1,RILP	322058		4.58405	4.33786	5.05387	5.06943	4.97753	4.49727	4.36177	4.81282	4.58133	4.75996		1.062	-1.01671	1.18185	1.40259	1.16277		0.675246	0.916653	0.186146	0.0049845	0.238562
SNOWBALL_002397_st	COL12A1	290819		10.0744	10.8305	9.114	9.99963	10.0215	9.44671	10.436	8.66357	9.48702	9.69314		1.5451	1.31449	1.36644	1.42663	1.25556		0.000638129	0.0319276	0.0137627	0.00498651	0.0781384
SNOWBALL_007217_st	SPX	295403		5.53761	5.0134	4.52036	5.28217	5.11024	5.78867	5.2853	4.57063	4.72553	4.84597		-1.19008	-1.2074	-1.03546	1.47084	1.20103		0.232953	0.192098	0.841658	0.00503281	0.206407
SNOWBALL_001432_s_st	SLC39A7	289873		8.01635	7.64403	7.25341	7.23327	7.83544	7.89893	7.8982	7.37155	7.55989	7.82516		1.08479	-1.19265	-1.08534	-1.25407	1.00715		0.355996	0.0302003	0.352666	0.00504661	0.947364
SNOWBALL_010150_st	SLC8A3	298169		7.13453	5.77376	5.73191	5.77009	6.1538	7.06699	5.79049	5.38325	5.25031	5.7163		1.04793	-1.01167	1.27338	1.43373	1.35426		0.767379	0.94616	0.0647219	0.00509602	0.018761
SNOWBALL_017380_s_st	AVPI1	305027		6.21826	5.18689	5.11748	5.00028	5.22689	6.23257	5.40489	5.35995	5.53394	5.31234		-1.00997	-1.16312	-1.18301	-1.4476	-1.06101		0.955397	0.286799	0.229892	0.00509968	0.7099
SNOWBALL_026504_s_st	IGF2	313258		9.76418	9.15345	9.37119	9.43938	8.92565	10.5274	9.76181	9.96713	9.98752	9.31958		-1.69726	-1.52453	-1.51145	-1.46221	-1.31396		0.000127545	0.00192203	0.00236164	0.00510532	0.0467091
SNOWBALL_045124_st	LOC110255218	331652		4.56036	4.97203	4.30381	4.91742	4.75676	4.49929	5.01908	4.63989	4.42133	4.70105		1.04323	-1.03315	-1.26232	1.41039	1.03937		0.780519	0.833514	0.062023	0.00511585	0.800878
SNOWBALL_007174_st	RIMKLB	295360		6.96491	6.4815	3.95845	5.15595	5.25687	7.22292	6.67507	3.92985	4.61995	4.87822		-1.19582	-1.14359	1.02002	1.44994	1.30013		0.200511	0.354518	0.90914	0.00512677	0.0509624
SNOWBALL_003838_st	RPL35	292214		8.13439	7.99375	8.34145	8.38977	8.58465	8.06214	8.12157	8.41775	8.66898	8.74154		1.05136	-1.09264	-1.05431	-1.21353	-1.11488		0.525189	0.226305	0.499288	0.00513182	0.128407
SNOWBALL_004074_st	PRRX2	292419		7.56216	8.02312	6.18925	6.77628	6.63302	7.66379	8.07221	6.32921	6.44676	6.45128		-1.07299	-1.03461	-1.10188	1.25659	1.13425		0.43862	0.731348	0.26617	0.00513862	0.136461
SNOWBALL_024477_s_st	PPA1	311460		6.91963	6.78843	6.36726	6.8221	6.70155	6.76639	6.88007	6.11885	6.42178	6.71244		1.11206	-1.06558	1.18789	1.3198	-1.00758		0.323429	0.580381	0.0903746	0.00518473	0.954819
SNOWBALL_019675_st	ZC3HAV1	307161		8.22596	7.47849	8.02359	7.48336	7.76569	8.36896	7.58948	8.16544	7.75448	7.80222		-1.10419	-1.07997	-1.10332	-1.20675	-1.02565		0.157037	0.286781	0.160755	0.00519411	0.758795
SNOWBALL_026300_st	NSD1	313072		5.95961	5.87127	5.28628	5.27856	5.51151	5.99232	6.13668	5.48632	5.64389	5.53501		-1.02293	-1.20198	-1.14873	-1.28818	-1.01642		0.843751	0.0447011	0.140227	0.00520136	0.889742
SNOWBALL_002217_st	KCNQ5	290642		7.17004	6.23336	6.38141	6.60741	6.82666	7.0391	6.17093	6.13082	6.17586	6.52783		1.09501	1.04422	1.18969	1.34868	1.23015		0.448054	0.740101	0.115689	0.00522038	0.0566588
SNOWBALL_029015_st	F2RL2	315569		6.36467	5.40159	9.40253	9.01076	7.92027	6.37665	4.73336	8.67212	8.42205	7.93304		-1.00834	1.58913	1.65911	1.50391	-1.00889		0.966455	0.00157159	0.000583878	0.00523307	0.964205
SNOWBALL_036017_st	TMEM170B	322565		4.68185	4.1338	4.14796	4.45538	4.29713	5.07842	4.00722	3.876	3.80332	4.32936		-1.31637	1.0917	1.20745	1.5714	-1.02258		0.0983207	0.64648	0.277604	0.00527237	0.916448
SNOWBALL_010432_st	KIF7	298437		6.76129	6.52402	6.97227	6.67153	6.71897	6.93292	6.4898	7.51426	7.07442	6.80082		-1.12632	1.024	-1.45598	-1.32216	-1.05837		0.267463	0.852843	0.000220696	0.00537665	0.630327
SNOWBALL_043748_st	EGFR	330281		5.12201	5.47439	5.78563	6.17872	5.71724	5.16345	5.08022	5.4132	5.61868	5.89605		-1.02914	1.31418	1.29453	1.47431	-1.13195		0.87274	0.0533102	0.069126	0.00537819	0.423385
SNOWBALL_001343_st	AGPAT1	289794		8.81266	8.71304	9.6444	10.0461	9.99558	8.88472	8.84734	9.37951	9.64684	10.0547		-1.05122	-1.09756	1.20155	1.31886	-1.04184		0.673186	0.395939	0.0699061	0.00538635	0.734589
SNOWBALL_031080_st	DIXDC1	317633		4.58972	6.03938	5.30398	5.43906	5.11672	4.59375	5.87064	4.86363	4.79603	4.90666		-1.0028	1.12408	1.35693	1.5616	1.15673		0.989863	0.521474	0.0607904	0.00540526	0.411665
SNOWBALL_023931_s_st	CDCA7	310974		5.38594	4.72044	4.12078	3.90739	4.55997	5.21378	4.9722	4.32414	4.53021	4.6474		1.12674	-1.19066	-1.15137	-1.53989	-1.06247		0.496754	0.296335	0.412058	0.00541622	0.749427
SNOWBALL_030790_st		317343		4.4489	4.58828	3.93691	4.29256	4.51551	4.44422	5.08236	3.62235	3.72415	4.19635		1.00325	-1.40843	1.24364	1.48289	1.24761		0.986616	0.0159584	0.138037	0.00545732	0.131763
SNOWBALL_002652_s_st	DDO	291069		4.05763	4.01492	4.86852	5.83365	5.27544	3.30993	3.17086	3.65214	5.00547	5.36933		1.67912	1.7951	2.32362	1.77544	-1.06724		0.012232	0.00463595	6.64221e-05	0.00546545	0.800509
SNOWBALL_026315_s_st	PM20D1	313087		5.65447	5.16893	5.35742	5.1652	5.29545	5.53723	5.27008	5.72509	5.62664	5.34114		1.08466	-1.07263	-1.29028	-1.37691	-1.03218		0.538872	0.602625	0.0284311	0.0056547	0.827924
SNOWBALL_030366_st	DUSP16	316919		5.22305	5.88501	6.53715	6.94901	6.78447	5.18661	5.36974	6.33256	6.33491	6.95422		1.02558	1.42926	1.15236	1.53061	-1.12486		0.899758	0.0208279	0.404491	0.00569294	0.499614
SNOWBALL_016804_st	2005-09-01	304466		7.70691	7.78748	7.47123	7.71173	7.50027	7.7856	7.93561	7.258	7.35104	7.19697		-1.05606	-1.10813	1.15928	1.28404	1.23396		0.605212	0.291349	0.112942	0.00573236	0.0206461
SNOWBALL_018610_st	FGF10	306166		4.46693	4.72957	7.86139	8.46036	8.65997	4.18017	4.08341	6.86184	7.57284	8.52698		1.2199	1.56499	1.99937	1.84999	1.09657		0.421803	0.0471695	0.00192811	0.00579979	0.733733
SNOWBALL_020058_st	ACE2	307527		2.43376	2.4654	2.62587	3.45122	4.31485	2.6814	2.6635	2.55478	2.84085	4.2655		-1.18727	-1.14719	1.05051	1.52666	1.0348		0.298762	0.419484	0.796236	0.00580261	0.861588
SNOWBALL_007246_st	ACRBP	295430		4.0634	3.90985	4.4883	3.93255	4.26193	3.71176	4.22346	4.51675	4.55419	4.37184		1.27601	-1.24281	-1.01992	-1.53862	-1.07917		0.131801	0.184527	0.923782	0.00581425	0.68316
SNOWBALL_002778_st	FMN1	291193		5.00658	4.33698	4.46314	4.65402	4.42696	5.02648	4.41672	4.43331	4.28627	4.182		-1.01389	-1.05683	1.0209	1.29034	1.18506		0.909489	0.609475	0.861527	0.00595294	0.0722858
SNOWBALL_004392_s_st	HIP1	292709		6.68584	7.06916	6.50528	7.2017	7.07264	6.63656	6.91641	6.37938	6.87752	6.88854		1.03475	1.11168	1.09119	1.25195	1.13611		0.73106	0.221381	0.325442	0.00604935	0.132138
SNOWBALL_026814_st	ACY1	313503		5.72851	5.65597	6.0889	5.58395	6.18883	5.52174	5.41042	5.97738	6.05192	6.19404		1.1541	1.18555	1.08037	-1.38316	-1.00362		0.255356	0.167865	0.570989	0.00605523	0.982094
SNOWBALL_019086_s_st	TASP1	306617		5.91408	6.81032	6.32466	6.45236	6.33954	5.96056	6.74552	6.76438	6.92323	6.27101		-1.03274	1.04594	-1.35634	-1.38594	1.04864		0.830362	0.758606	0.010586	0.00616029	0.743837
SNOWBALL_007870_st	USP10	296031		8.06924	7.91319	8.9847	9.14602	9.04452	8.03276	7.9772	8.71426	8.85962	9.0407		1.0256	-1.04537	1.20617	1.21959	1.00265		0.777807	0.59911	0.00978687	0.0061969	0.978561
SNOWBALL_026546_st	LPCAT2	313295		4.08021	2.85182	5.47253	4.80772	4.71311	4.06472	3.19017	5.91793	5.44702	5.00168		1.0108	-1.26432	-1.3617	-1.55757	-1.22143		0.960816	0.166126	0.0611103	0.00631154	0.246599
SNOWBALL_009543_st	HIVEP1	297638		7.50945	6.22715	7.77553	7.9308	7.90328	7.55724	6.05198	7.50456	7.60398	7.96035		-1.03367	1.1291	1.20661	1.25425	-1.04035		0.743442	0.160326	0.0242675	0.0063239	0.690559
SNOWBALL_007604_st	PAWR	295778		8.45674	9.58489	7.63609	8.03457	7.46105	8.55096	9.42522	7.56011	7.42697	6.97765		-1.06748	1.11703	1.05407	1.52373	1.39804		0.728035	0.531245	0.783541	0.00652453	0.031664
SNOWBALL_026231_st	KMT5B	313011		4.86183	4.73936	5.1558	4.57871	4.78755	5.05392	4.86842	5.05991	4.93569	4.75884		-1.14241	-1.09358	1.06873	-1.28074	1.0201		0.160291	0.369453	0.521031	0.00652699	0.864419
SNOWBALL_032659_st	FOXP1	319210		9.57325	9.5649	8.60307	8.62732	8.52832	9.50904	9.64087	8.26389	8.23749	8.2807		1.04552	-1.05407	1.26503	1.31024	1.18725		0.71017	0.654383	0.0183096	0.0065328	0.091794
SNOWBALL_006097_st	THBS3	294354		7.52046	7.02631	5.34482	5.73434	6.67318	7.26272	6.79046	5.47228	6.22836	6.49594		1.19561	1.1776	-1.09237	-1.40837	1.13072		0.175024	0.219432	0.539832	0.00654012	0.373729
SNOWBALL_031051_st	GLG1	317604		8.16232	7.63885	7.54332	7.40524	7.4339	8.23336	7.62428	7.63105	7.62565	7.48686		-1.05048	1.01015	-1.06269	-1.16506	-1.03739		0.430812	0.889745	0.317409	0.00656828	0.571677
SNOWBALL_023414_s_st	PGLYRP1	310506		5.38246	5.8597	7.02705	6.01462	6.66279	5.59922	6.08174	7.58878	6.71184	6.78057		-1.16212	-1.16638	-1.47604	-1.62138	-1.08506		0.450221	0.437819	0.029817	0.00664082	0.703015
SNOWBALL_012494_st	MAML2	300356		8.52949	8.35667	8.1166	8.08924	8.09772	8.63231	8.49373	8.37293	8.3787	8.12768		-1.07387	-1.09966	-1.19444	-1.22218	-1.02099		0.380205	0.224819	0.0165172	0.00665508	0.823308
SNOWBALL_040240_st		326783		6.00878	6.02688	6.56768	6.01828	6.18091	6.13715	5.90276	6.69284	6.42366	6.44324		-1.09306	1.08984	-1.09063	-1.32444	-1.19941		0.440905	0.458176	0.45394	0.00665875	0.0861243
SNOWBALL_010085_s_st	SLC29A1	298112		9.17239	8.41954	8.15046	8.28086	8.9983	9.38604	8.77968	8.55895	8.71775	8.86826		-1.15963	-1.28355	-1.3273	-1.35368	1.09433		0.208311	0.0261416	0.0112701	0.00667227	0.472543
SNOWBALL_030791_st		317344		6.70618	5.49826	6.19041	6.03074	6.21437	6.42774	5.50223	6.2771	6.47689	6.43718		1.21288	-1.00276	-1.06193	-1.36239	-1.167		0.0993928	0.985884	0.656589	0.0067119	0.198099
SNOWBALL_003053_s_st	KLF13	291460		7.41477	7.13159	6.52079	6.59163	6.98248	7.3427	7.56045	6.64597	6.99039	6.91486		1.05122	-1.34617	-1.09065	-1.31838	1.04798		0.681764	0.00357636	0.4461	0.00673222	0.702349
SNOWBALL_023809_st	TASP1	310862		6.06095	7.00352	6.70196	6.75584	6.53396	6.12519	6.91785	6.98629	7.08974	6.58296		-1.04553	1.06119	-1.21785	-1.26042	-1.03455		0.660871	0.544764	0.0217961	0.0068349	0.744959
SNOWBALL_020115_s_st	TMEM47	307584		8.47312	8.57219	7.9134	8.07188	8.40955	8.6856	8.97145	8.30753	8.36744	8.36199		-1.15867	-1.31883	-1.31415	-1.22735	1.03352		0.0553502	0.000304799	0.000358986	0.00685876	0.718986
SNOWBALL_022429_st	LOC110262093	309734		3.4154	3.45307	3.66823	4.0324	3.7168	3.32349	3.21334	3.46128	3.65882	3.536		1.06579	1.18077	1.15425	1.29557	1.13351		0.56415	0.0907143	0.150292	0.00692619	0.216008
SNOWBALL_035672_st	SMC1A	322220		5.46906	5.59047	5.41157	5.35307	5.64459	5.39713	5.77616	5.82187	5.75871	5.91763		1.05113	-1.13736	-1.32897	-1.32469	-1.20834		0.689461	0.245719	0.00636184	0.00698779	0.0750907
SNOWBALL_037730_st	BTBD7	324278		7.67061	7.99358	8.87808	8.95746	8.41635	7.70753	7.97745	8.74192	8.71162	8.47699		-1.02592	1.01125	1.09898	1.18579	-1.04293		0.73947	0.891512	0.151002	0.0070044	0.563685
SNOWBALL_001650_st	NHS	290087		6.19532	6.03236	4.58389	5.39316	5.5909	6.02493	5.94817	4.76739	4.89429	5.29183		1.12536	1.0601	-1.13563	1.41311	1.23035		0.404617	0.705382	0.364894	0.00701373	0.117063
SNOWBALL_024212_s_st	SPECC1L	311231		7.51348	7.85757	8.10856	8.32339	8.21241	7.62369	7.88011	7.95282	8.0671	8.27912		-1.07939	-1.01575	1.11399	1.1944	-1.04733		0.27973	0.85238	0.111787	0.00703353	0.539824
SNOWBALL_027631_st	NKD1	314185		4.5275	4.70055	6.2354	6.54434	6.3889	4.36649	4.48247	5.75609	6.07538	6.37731		1.11807	1.16319	1.39408	1.38411	1.00807		0.402458	0.238233	0.00591042	0.00707973	0.960595
SNOWBALL_036988_st	SLC2A13	323536		8.18977	8.20414	7.58149	7.91948	7.76667	8.06399	8.01981	7.5779	7.4826	7.66014		1.0911	1.13629	1.00249	1.35367	1.07664		0.493419	0.291456	0.987105	0.00718118	0.570012
SNOWBALL_009146_st	MACF1,KIAA0754	297273		6.72728	5.65858	5.83732	5.41757	5.34369	6.84457	5.68508	5.84441	5.75012	5.58615		-1.0847	-1.01854	-1.00493	-1.25923	-1.18301		0.390313	0.86766	0.966235	0.00732537	0.0537923
SNOWBALL_019361_st		306872		5.20436	5.35799	5.53705	5.08988	5.43867	5.44935	5.34065	5.79678	5.85356	5.55322		-1.18509	1.01209	-1.19726	-1.69782	-1.08263		0.440748	0.964047	0.410171	0.00738033	0.741618
SNOWBALL_022352_st	ACTN4	309660		4.80515	5.19708	4.66133	5.03596	4.80236	4.48673	5.20456	4.62031	4.64435	4.66333		1.24697	-1.0052	1.02884	1.31186	1.10117		0.0308071	0.969906	0.823818	0.00749298	0.388341
SNOWBALL_004486_st	DCTPP1	292800		6.62933	7.30844	7.11442	6.81695	7.29455	6.44825	7.42362	7.41017	7.16916	7.38303		1.13374	-1.0831	-1.22752	-1.27652	-1.06325		0.191094	0.432575	0.0257287	0.00758339	0.559988
SNOWBALL_000956_st	SLC2A13	289425		8.17896	8.0961	7.49046	7.8294	7.69877	8.07874	8.01461	7.49198	7.56122	7.6637		1.07194	1.05811	-1.00106	1.20428	1.02461		0.361556	0.470192	0.991193	0.00759287	0.777413
SNOWBALL_011341_s_st	FRYL	299255		8.10948	8.81184	7.57967	7.74893	7.49084	8.0804	8.77149	7.57685	7.43907	7.42256		1.02036	1.02836	1.00196	1.23959	1.04847		0.843494	0.778431	0.985762	0.007599	0.614875
SNOWBALL_021793_st	BIRC3	309117		7.3957	6.77797	6.43793	6.54227	6.44929	7.33815	6.70854	6.41197	6.27199	6.50395		1.04069	1.0493	1.01815	1.20604	-1.03861		0.628395	0.550225	0.83964	0.00760422	0.647703
SNOWBALL_001820_s_st	PLS3	290251		8.16668	8.73928	7.92474	8.0826	7.49758	8.13407	8.80865	7.60288	7.51848	7.21783		1.02286	-1.04925	1.24995	1.47849	1.21398		0.90603	0.791651	0.14242	0.00762749	0.209641
SNOWBALL_005830_st	PBX1	294094		8.70895	7.55063	7.74357	7.60371	7.78016	8.82422	6.93658	7.97865	7.93176	7.86982		-1.08318	1.53055	-1.17697	-1.25532	-1.06412		0.395445	2.27775e-06	0.0599633	0.00767397	0.522246
SNOWBALL_016368_st	SCARA5	304041		5.99292	5.27813	7.25995	7.00189	6.75657	6.68593	5.17573	7.8198	7.49845	6.78879		-1.61664	1.07355	-1.47412	-1.41085	-1.02258		0.000241517	0.641155	0.00268703	0.00771269	0.894131
SNOWBALL_000036_s_st	FYN	288524		8.86905	7.53259	8.29428	7.84057	7.99497	8.96394	7.58857	8.72186	8.33882	8.16272		-1.06798	-1.03957	-1.34497	-1.4125	-1.12331		0.669952	0.81111	0.0229348	0.00776835	0.418881
SNOWBALL_023838_s_st	DLC1	310888		8.64159	8.55736	9.92666	9.77959	9.70759	8.96134	8.66589	10.1826	10.2172	10.0192		-1.24811	-1.07813	-1.19408	-1.35439	-1.24112		0.0552021	0.566988	0.132799	0.00777716	0.0621865
SNOWBALL_021317_s_st	NEDD9	308658		6.24201	8.2864	5.15026	6.42516	6.83093	6.43907	8.15252	4.96773	5.61582	6.05973		-1.14636	1.09724	1.13487	1.75241	1.70668		0.575286	0.715656	0.607119	0.00782843	0.0113393
SNOWBALL_027800_st	RASSF3	314354		6.55283	7.67254	5.88685	6.41038	6.33906	6.67089	7.90658	5.50294	5.8694	5.99131		-1.08528	-1.17612	1.30487	1.45496	1.27257		0.620297	0.283823	0.0634606	0.00784224	0.0956231
SNOWBALL_025350_st	ZCCHC24	312208		9.12335	8.90079	9.25303	8.93222	8.86235	9.27138	9.08902	9.44966	9.22943	8.78865		-1.10806	-1.13936	-1.14602	-1.22876	1.05241		0.209453	0.101311	0.0856732	0.00787781	0.567728
SNOWBALL_015613_st	TBL1XR1	303309		9.07611	8.90991	8.6109	8.45398	8.56621	9.14449	9.00095	8.82507	8.63652	8.53024		-1.04854	-1.06514	-1.16004	-1.13488	1.02525		0.362937	0.208957	0.0018653	0.00789883	0.658756
SNOWBALL_011442_st	AMCF-II	299350		8.30336	5.9066	5.04543	5.38474	5.74093	8.53421	6.10779	6.01132	6.3505	6.19716		-1.17353	-1.14964	-1.95327	-1.95309	-1.37195		0.583694	0.638542	0.00790484	0.0079136	0.237258
SNOWBALL_000680_st	NPHP1	289153		6.247	6.38441	5.20877	5.22726	5.49275	6.28791	6.30675	5.33604	5.57806	5.45467		-1.02876	1.0553	-1.09222	-1.27526	1.02674		0.804131	0.615354	0.380721	0.00795118	0.818532
SNOWBALL_013112_st	TAF1D	300945		6.98609	7.69454	7.33616	7.45487	7.64767	7.34788	7.54891	7.47722	7.84385	7.8608		-1.28502	1.10621	-1.10271	-1.30947	-1.1592		0.013774	0.36421	0.381391	0.00800083	0.163585
SNOWBALL_010443_st	CFL2	298448		8.09342	8.91577	7.62322	7.82832	7.33145	8.09995	8.90547	7.38424	7.38068	7.26653		-1.00454	1.00716	1.18016	1.36381	1.04603		0.977285	0.963925	0.17607	0.0080161	0.753386
SNOWBALL_032140_st	SAMD4A	318692		6.96276	7.69561	5.8885	6.57935	6.86588	6.97097	7.65897	5.18494	6.17377	6.92169		-1.0057	1.02573	1.62852	1.32463	-1.03944		0.968395	0.850775	9.89636e-06	0.00803973	0.766846
SNOWBALL_015451_st	TM4SF1	303148		9.00015	8.17322	6.208	6.86581	6.33861	9.12541	8.38805	6.39663	6.33914	6.18734		-1.0907	-1.16056	-1.13968	1.4406	1.11055		0.586809	0.317847	0.388532	0.00805878	0.501555
SNOWBALL_030594_st	SLIT2	317147		6.0017	4.63961	3.85568	3.29494	3.32036	6.73524	4.8184	3.96356	4.19824	3.97971		-1.66271	-1.13194	-1.07765	-1.87033	-1.57937		0.0327164	0.658138	0.799498	0.00806989	0.0566671
SNOWBALL_005834_st	SDCBP	294098		10.547	9.88614	10.3555	10.4633	10.4744	10.5503	9.80843	10.179	10.25	10.2828		-1.00227	1.05534	1.13016	1.15933	1.14203		0.976155	0.379972	0.0295124	0.00813033	0.0177291
SNOWBALL_039515_st	PTPN14	326059		6.87163	6.92676	5.68703	6.07441	5.98864	6.70261	6.89934	5.32141	5.7219	5.8978		1.1243	1.01919	1.28844	1.27678	1.06499		0.231768	0.872928	0.00609263	0.00819831	0.553022
SNOWBALL_033306_st	MICAL2	319857		8.40359	9.44818	7.30014	8.14553	8.20109	8.22754	9.38613	6.88977	7.36364	7.4564		1.12978	1.04395	1.32903	1.71938	1.67561		0.610184	0.870232	0.185851	0.00821056	0.0118891
SNOWBALL_000784_st	COL14A1	289257		10.4643	8.78789	6.48336	5.54631	5.29266	10.639	8.99116	7.11349	6.36388	5.16528		-1.12868	-1.15131	-1.5477	-1.76244	1.09231		0.630901	0.568941	0.0438859	0.0082226	0.734792
SNOWBALL_047723_st	KLF6	334240		9.21176	8.63426	7.37298	7.51631	8.1383	9.08584	8.78347	7.3595	7.08221	7.87938		1.09121	-1.10896	1.00938	1.35107	1.19658		0.498343	0.412125	0.951214	0.00826684	0.127621
SNOWBALL_046425_st	ZNHIT6	332943		7.45676	7.7076	5.39006	5.8963	6.03435	7.56878	7.96952	5.47153	5.18897	5.79496		-1.08074	-1.19907	-1.05809	1.63278	1.18049		0.730412	0.372452	0.807768	0.00827807	0.420357
SNOWBALL_043038_st	CHIC1	329574		4.49355	4.29081	3.87114	4.10895	3.94076	4.28283	4.13226	3.87647	3.48203	3.62415		1.15727	1.11617	-1.0037	1.54426	1.24541		0.425453	0.563076	0.986908	0.0084672	0.207038
SNOWBALL_002159_st	CCDC170	290584		5.53659	5.26368	5.09276	4.97277	5.17761	5.61854	5.44821	5.19843	5.38936	5.29019		-1.05845	-1.13645	-1.076	-1.33477	-1.08116		0.662525	0.276392	0.561887	0.00848401	0.533406
SNOWBALL_035743_st	LOXL2	322291		9.18818	9.22092	8.89657	9.75599	10.0539	8.66772	9.15036	8.79834	9.35936	9.90698		1.43441	1.05013	1.07046	1.31643	1.10717		0.000604192	0.696297	0.57244	0.00849288	0.374167
SNOWBALL_036775_st	CDK6	323323		7.42531	7.81955	5.44585	6.09181	5.91099	7.35495	7.73364	5.49815	5.46225	5.51008		1.04998	1.06136	-1.03691	1.5471	1.32035		0.814548	0.77077	0.864577	0.00854042	0.103083
SNOWBALL_005716_st	RUNX1T1	293987		8.87192	7.22509	7.12767	7.12979	7.27081	9.19238	7.35914	7.49817	7.45377	7.12433		-1.24873	-1.09737	-1.2928	-1.25178	1.10687		0.00937819	0.31468	0.00268154	0.00861681	0.266385
SNOWBALL_019889_st	HIBADH	307373		7.93916	7.69966	8.28157	8.34848	8.36313	7.92915	7.81483	8.11094	8.08289	8.30512		1.00696	-1.0831	1.12555	1.20213	1.04103		0.940755	0.289447	0.100498	0.00866991	0.624928
SNOWBALL_003551_st	SVEP1	291939		7.45133	8.41527	7.17583	7.10396	7.26346	7.63409	8.57036	7.59596	7.76106	7.2603		-1.13505	-1.11349	-1.33805	-1.57691	1.0022		0.521932	0.594395	0.102803	0.00876081	0.992674
SNOWBALL_005363_st	EFEMP1	293652		7.91676	5.27953	7.81607	8.31273	8.59209	9.17568	6.21631	8.69833	8.94425	8.86742		-2.39315	-1.91425	-1.84325	-1.5492	-1.21027		9.69162e-07	0.000135152	0.000300184	0.00887879	0.28817
SNOWBALL_002235_st	HEY2	290660		9.10108	8.91297	7.35	8.32904	8.75288	8.58	8.63093	6.71872	7.39449	8.26181		1.43503	1.21592	1.54894	1.91129	1.40549		0.162227	0.484063	0.084216	0.00897	0.190834
SNOWBALL_024058_st	SLC35F5	311092		7.93096	7.75071	7.1802	7.4253	7.32994	7.9395	7.82089	7.14166	7.08965	7.47712		-1.00594	-1.04985	1.02707	1.26194	-1.10741		0.960642	0.643527	0.810675	0.00905228	0.286384
SNOWBALL_014157_st	CYGB	301921		8.7143	7.09737	8.23304	8.92862	9.50359	9.37957	7.62664	8.52737	9.29131	9.70954		-1.58587	-1.4432	-1.22631	-1.28582	-1.15345		4.98732e-06	0.000178607	0.0359402	0.00916167	0.155057
SNOWBALL_035460_st	GNB4	322008		7.19636	6.72498	4.8666	5.11446	5.11256	7.26284	6.73893	4.62556	4.51349	4.51973		-1.04716	-1.00971	1.18184	1.51673	1.5082		0.818391	0.964256	0.336175	0.00917902	0.0101857
SNOWBALL_014044_st	SPRY2	301815		9.53951	5.8322	7.18831	7.42919	8.11497	9.36681	5.83303	7.76949	7.92393	8.32938		1.12717	-1.00058	-1.49607	-1.40907	-1.16023		0.411219	0.997484	0.00224142	0.00920262	0.293954
SNOWBALL_025326_s_st	FCN2	312190		4.69627	4.71543	7.63808	8.8711	8.9067	4.32613	4.37625	7.08744	8.07187	8.44267		1.29248	1.26504	1.46474	1.74016	1.37939		0.258079	0.305467	0.07879	0.00920953	0.145315
SNOWBALL_044674_st	LOC100514323	331203		4.65814	3.58779	3.58436	3.27577	3.54364	4.58314	3.11783	3.8936	3.92615	3.80427		1.05336	1.38507	-1.23905	-1.56958	-1.19801		0.810314	0.0642118	0.244158	0.00922214	0.336986
SNOWBALL_007183_st	LTBR	295369		7.37757	6.9677	6.80963	6.63087	6.92179	7.41868	7.11205	7.01092	6.9089	7.01396		-1.0289	-1.10524	-1.14972	-1.21254	-1.06597		0.753412	0.199267	0.0640337	0.00931661	0.43905
SNOWBALL_015939_st	ABI3BP	303632		9.24035	7.60178	7.31486	6.27173	5.94685	9.87975	8.16743	8.26862	7.44754	6.21887		-1.55768	-1.48006	-1.93692	-2.25919	-1.2075		0.17685	0.239096	0.0366188	0.00937542	0.60613
SNOWBALL_007155_s_st	EMP1	295341		11.6378	10.8809	10.1318	10.2464	10.8388	11.7446	11.0931	10.4999	10.5771	11.0377		-1.07681	-1.15844	-1.29067	-1.25765	-1.14784		0.453227	0.104869	0.00382701	0.00938103	0.130942
SNOWBALL_023007_s_st	SMARCA2	310189		9.12155	8.34144	8.37842	8.15512	8.13886	9.09257	8.21463	8.45008	8.36412	8.2728		1.02029	1.09187	-1.05093	-1.15589	-1.09729		0.770126	0.12774	0.422524	0.00945993	0.105713
SNOWBALL_045752_st	CDON	332278		5.12287	4.89446	5.1323	5.19349	5.13098	5.37695	5.08233	5.16945	5.59429	5.42184		-1.19257	-1.13908	-1.02608	-1.32024	-1.22337		0.110117	0.253788	0.850129	0.0094969	0.0640717
SNOWBALL_023644_st	PIGT	310710		6.35954	6.24311	6.52669	6.63119	6.11859	6.3813	6.24081	6.24178	6.10023	6.189		-1.0152	1.0016	1.21834	1.44489	-1.05002		0.936263	0.993501	0.184693	0.00957606	0.781102
SNOWBALL_033020_st	ABHD17B	319571		5.44686	5.74596	7.45056	7.52109	6.80976	5.42852	5.70571	7.06454	6.94163	6.92504		1.01279	1.02829	1.30678	1.49429	-1.08319		0.95127	0.889687	0.0924345	0.0096687	0.664505
SNOWBALL_041527_st	CRTAP	328066		5.85443	5.04359	4.94262	4.68587	4.74559	5.98426	5.33438	5.10719	5.21528	4.68491		-1.09416	-1.22331	-1.12083	-1.44333	1.04296		0.583829	0.17404	0.474345	0.00968226	0.812777
SNOWBALL_039880_st	C1QTNF1	326424		6.91382	6.44539	5.96741	5.56577	5.65104	6.89748	6.72399	6.39579	5.88914	5.54314		1.01139	-1.21302	-1.34573	-1.25125	1.07766		0.920953	0.0266621	0.000662786	0.00971616	0.438513
SNOWBALL_006329_st	WDR3	294574		6.58936	7.10552	7.08225	6.86967	7.19058	6.59062	7.17671	7.28993	7.13538	7.2522		-1.00087	-1.05059	-1.15483	-1.20223	-1.04364		0.992896	0.545535	0.0456973	0.00974976	0.607233
SNOWBALL_047581_st	FASN	334098		3.62527	3.49405	3.82883	4.21597	3.97049	3.40992	3.63369	3.89405	3.70183	3.78855		1.16099	-1.10163	-1.04625	1.42814	1.13441		0.317576	0.540044	0.792027	0.00986521	0.408753
SNOWBALL_018676_st	PLPP1,SLC38A9	306230		10.2483	10.3282	10.4873	11.0023	10.8648	10.3096	10.1876	10.1753	10.6523	10.7227		-1.04347	1.10232	1.24141	1.27459	1.10349		0.70692	0.340778	0.0219269	0.0098666	0.334851
SNOWBALL_013422_st	ITGB1	301241		10.9411	11.7659	10.6157	10.8174	10.6725	10.9292	11.8199	10.5688	10.5588	10.5442		1.00828	-1.03815	1.03303	1.19634	1.09299		0.928555	0.648538	0.696906	0.00995138	0.227125
SNOWBALL_047505_s_st	ASAP2	334022		4.69428	4.04354	3.36852	3.85374	3.60132	4.63549	3.98883	3.42827	3.31675	3.28678		1.04159	1.03865	-1.04228	1.45095	1.24361		0.822424	0.835453	0.819391	0.00998108	0.146077
SNOWBALL_012235_s_st	FCHSD2	300101		7.76217	7.31298	7.66495	7.4355	7.37748	7.59551	7.1875	7.21698	7.26167	7.3248		1.12245	1.09087	1.36412	1.12805	1.03719		0.0375602	0.126449	1.96855e-07	0.0296728	0.56482
SNOWBALL_014288_s_st	TANC2	302049		7.82242	6.74052	4.86276	5.18701	5.39656	8.11931	7.01132	5.45932	5.45302	5.38494		-1.2285	-1.20647	-1.51211	-1.20248	1.00809		0.0118391	0.022112	1.74011e-06	0.0246912	0.940969
SNOWBALL_007825_st	GLT8D2	295987		9.07557	8.94172	8.2984	8.28221	8.47198	9.29759	9.13501	9.09801	8.63574	8.36493		-1.16637	-1.14337	-1.74063	-1.27769	1.07703		0.201365	0.27421	3.95368e-06	0.0335804	0.574675
SNOWBALL_007663_s_st	ADIPOR2	295834		7.03051	7.19977	9.92429	9.97927	9.82792	6.8174	7.31708	9.36971	9.74079	10.0458		1.15919	-1.08471	1.46874	1.17975	-1.16305		0.0704451	0.35256	4.73524e-06	0.0411983	0.0638568
SNOWBALL_022526_s_st	PROCR	309805		4.78683	5.07836	3.62988	3.76315	3.48937	5.37705	5.69705	4.72141	4.34766	3.97758		-1.50548	-1.53548	-2.131	-1.49953	-1.4027		0.0120346	0.00842744	8.19452e-06	0.0129118	0.0394435
SNOWBALL_007711_st	ADIPOR2	295881		7.78614	8.05273	10.7087	10.6868	10.5607	7.63462	8.08296	10.2165	10.5417	10.7864		1.11074	-1.02117	1.40654	1.10582	-1.1693		0.173711	0.821393	9.10186e-06	0.194892	0.0356648
SNOWBALL_009326_st	AK4	297437		7.67566	8.09713	9.832	9.83885	9.30048	7.47033	8.03783	9.30776	9.5635	9.45984		1.15296	1.04196	1.43817	1.21029	-1.11679		0.0763326	0.659558	9.21593e-06	0.0155153	0.180212
SNOWBALL_018338_s_st	UGT1A6	305926		7.27599	7.00761	8.26342	7.52076	7.37688	6.59911	6.09582	7.42994	7.07625	7.11773		1.59868	1.88139	1.78199	1.36085	1.19677		0.000221273	1.87268e-06	9.47808e-06	0.0141129	0.170144
SNOWBALL_008983_st	ECE1	297115		6.93527	7.58	7.79613	8.28443	8.02518	6.56843	7.20057	7.17587	8.05989	7.77758		1.28953	1.30082	1.53715	1.1684	1.18723		0.00657883	0.0049448	1.00305e-05	0.105802	0.0719175
SNOWBALL_012908_s_st	HMCN1	300752		6.14787	5.72976	4.68058	5.38819	5.8237	6.71811	6.51516	5.56037	5.81719	6.02128		-1.48477	-1.72358	-1.84011	-1.34631	-1.14677		0.0034899	8.12307e-05	1.38228e-05	0.0289241	0.353649
SNOWBALL_025627_st	B4GALT1	312469		7.75897	6.44463	8.40322	8.24093	8.42916	7.56937	6.58913	7.84233	7.94208	8.30285		1.14045	-1.10536	1.47518	1.23016	1.0915		0.142741	0.279513	1.42242e-05	0.0167574	0.353073
SNOWBALL_008004_st	NQO1	296161		7.15981	8.70235	9.67009	9.89149	8.89088	7.29815	8.30728	8.96116	9.6332	9.20135		-1.10064	1.31501	1.63459	1.19606	-1.24011		0.433175	0.0128626	1.59516e-05	0.114089	0.0535221
SNOWBALL_002913_st	FRMD6	291324		10.2733	8.75473	8.71402	8.68519	8.95776	10.3932	8.77845	9.10787	8.8854	9.03647		-1.08667	-1.01658	-1.31389	-1.14886	-1.05607		0.198573	0.832182	1.76729e-05	0.0246517	0.423953
SNOWBALL_014554_st	ACACA	302305		6.80656	7.71735	9.04983	9.22437	9.24774	6.84518	7.53849	8.66225	9.11182	9.45098		-1.02714	1.13199	1.3082	1.08114	-1.15129		0.71588	0.0440661	1.97981e-05	0.22638	0.0212086
SNOWBALL_012239_s_st	THRSP	300105		4.55544	5.08919	11.0964	11.0879	10.6073	4.51782	4.76544	10.2112	10.6027	10.6414		1.02642	1.25158	1.84699	1.39978	-1.02394		0.886249	0.122964	2.42542e-05	0.0172432	0.897244
SNOWBALL_007786_st	LIN7A	295951		6.19143	5.90885	6.69508	6.47908	6.34469	5.72276	5.3187	5.84439	5.97587	6.08199		1.38383	1.50541	1.80335	1.41736	1.19972		0.0167695	0.00256133	2.46169e-05	0.0100841	0.201744
SNOWBALL_008660_st	PIEZO2	296804		6.62596	4.98682	4.35768	5.08952	5.40406	7.38851	5.4106	5.20685	5.48408	5.58564		-1.69648	-1.34144	-1.80146	-1.31454	-1.13413		0.000180987	0.0362565	3.82045e-05	0.0523392	0.41382
SNOWBALL_019748_st	CADPS2	307234		5.33229	4.50848	4.90628	5.02706	5.27444	5.00053	4.30781	4.16933	4.67473	4.93571		1.25854	1.14923	1.66665	1.27662	1.26464		0.0608857	0.283123	3.85004e-05	0.0455563	0.0552619
SNOWBALL_033063_st	CCDC126	319614		6.29115	7.20574	7.05732	7.01582	6.53872	6.46948	7.11389	6.48845	6.69173	6.55881		-1.13157	1.06573	1.48337	1.25187	-1.01402		0.214451	0.557122	4.59677e-05	0.0175129	0.910226
SNOWBALL_016879_s_st	SGPL1	304538		6.59121	6.55922	8.68285	8.80215	8.53691	6.57168	6.72616	8.19068	8.5526	8.7044		1.01363	-1.12268	1.40655	1.18883	-1.1231		0.899456	0.179164	5.21791e-05	0.0371575	0.177594
SNOWBALL_015940_st	NAALADL2	303633		2.8124	2.84601	3.60578	3.25562	3.33867	3.06089	2.93434	4.37781	3.50031	3.37141		-1.18796	-1.06314	-1.70767	-1.18484	-1.02295		0.206242	0.692767	5.37433e-05	0.214094	0.892469
SNOWBALL_006528_st	SASS6	294760		5.53232	5.62845	3.44855	4.54094	4.96049	5.34896	5.89055	4.98732	4.5152	4.303		1.13552	-1.19922	-2.90548	1.018	1.57734		0.679689	0.538013	5.43896e-05	0.959013	0.0839787
SNOWBALL_017057_s_st	HELLS	304714		4.95491	5.00514	3.89584	4.44552	4.54828	4.75325	5.06191	4.64841	4.50668	4.9127		1.15002	-1.04013	-1.68479	-1.04331	-1.28737		0.308518	0.804174	6.11737e-05	0.78801	0.04977
SNOWBALL_025914_s_st	OPTN	312737		9.52722	9.17121	10.2051	10.3391	10.1542	9.42357	8.9925	9.83077	10.223	10.3371		1.07449	1.13187	1.2962	1.0838	-1.13512		0.291085	0.0535859	6.21868e-05	0.230382	0.047916
SNOWBALL_024076_s_st	ADGRD1	311110		6.79545	7.3573	4.77935	4.53707	3.86648	8.69459	9.61535	6.24834	5.46026	4.7282		-3.7299	-4.78347	-2.76829	-1.89631	-1.81721		7.23642e-07	1.67502e-08	6.27472e-05	0.0100905	0.0165294
SNOWBALL_020369_st	CLIC2	307824		8.05989	5.61882	5.84069	5.93466	6.02506	8.46147	6.00863	6.43622	6.30353	6.06096		-1.32095	-1.31022	-1.51103	-1.29134	-1.0252		0.00580337	0.00741531	6.39321e-05	0.0113534	0.846092
SNOWBALL_000427_s_st	NNAT	288906		5.40788	5.55443	9.96197	10.832	10.5849	5.38974	5.61071	8.97039	10.6271	11.0541		1.01265	-1.03978	1.98836	1.1526	-1.38433		0.955979	0.856938	7.2995e-05	0.453951	0.0588584
SNOWBALL_012440_st	DYNC2H1	300303		6.6508	6.74779	6.04693	6.00445	6.15295	6.66176	6.60894	6.45391	6.24523	6.12827		-1.00762	1.10103	-1.32591	-1.18163	1.01725		0.93478	0.189768	7.83404e-05	0.0172813	0.847395
SNOWBALL_012802_st	JAM3	300652		8.20676	7.78762	6.60023	6.70904	6.87739	8.52334	8.1301	7.00939	6.86916	7.0392		-1.24538	-1.26793	-1.32791	-1.11738	-1.11868		0.00185105	0.000792528	7.92016e-05	0.127039	0.122684
SNOWBALL_040838_st	LOC102158724	327381		5.47151	5.71751	5.22944	4.87043	4.63028	4.74704	4.93079	4.5417	4.60506	4.25131		1.65229	1.72514	1.61076	1.20195	1.30042		3.73134e-05	9.72688e-06	8.14595e-05	0.133844	0.0275003
SNOWBALL_018656_st	FST	306211		5.63676	6.38087	7.76692	8.10068	7.82177	5.64122	6.51602	8.56092	8.50243	7.95709		-1.0031	-1.09821	-1.73388	-1.3211	-1.09834		0.986851	0.553482	8.91534e-05	0.0454578	0.552928
SNOWBALL_002286_s_st	ENPP1	290711		9.34498	8.96715	8.75801	9.21887	9.20136	9.47035	9.06123	9.40184	9.39302	9.26102		-1.09079	-1.06738	-1.56246	-1.1283	-1.04222		0.495364	0.621542	0.000102889	0.322985	0.765416
SNOWBALL_011302_st	NCAPG	299216		6.66598	7.29112	3.53898	4.98714	5.38552	6.52472	7.67035	4.35706	4.87143	5.44606		1.10287	-1.30065	-1.76305	1.0835	-1.04285		0.553032	0.0727529	0.000107815	0.635337	0.815909
SNOWBALL_021756_st	DISP1	309081		9.56805	8.61627	8.31368	8.66255	8.72405	9.70627	8.7753	8.71068	8.80133	8.60921		-1.10055	-1.11654	-1.31677	-1.10097	1.08286		0.191874	0.127193	0.000111256	0.18988	0.289265
SNOWBALL_044390_st	KNTC1	330919		6.40264	6.80238	3.66765	4.79469	4.93802	6.22	7.07621	4.50033	4.82245	5.15537		1.13496	-1.20902	-1.781	-1.01943	-1.1626		0.440708	0.223212	0.000118646	0.92102	0.347988
SNOWBALL_007198_s_st		295384		7.43418	7.00815	5.79472	7.13085	6.68265	7.27244	6.83779	7.17227	7.46933	7.04283		1.11864	1.12534	-2.59828	-1.26442	-1.28359		0.701931	0.685239	0.000118915	0.38086	0.347171
SNOWBALL_018288_st	UGT1A6,LOC110256904	305879		5.71625	5.25996	6.4551	5.74122	5.58407	4.97559	4.45101	5.48303	5.17269	5.22205		1.67094	1.75194	1.96164	1.48301	1.28523		0.00285727	0.00116302	0.000119276	0.0225198	0.161739
SNOWBALL_024362_s_st	TBX3	311363		5.82629	4.62953	4.49049	4.52454	4.58681	5.93911	5.08539	5.0498	4.4435	4.88277		-1.08134	-1.3716	-1.47356	1.05778	-1.2277		0.484109	0.00148043	0.000122198	0.629529	0.0404485
SNOWBALL_007739_st	ANO6	295906		8.16351	8.42741	8.46543	8.72594	8.55268	8.27443	8.5678	8.13802	8.62613	8.56575		-1.07992	-1.1022	1.25476	1.07163	-1.0091		0.209342	0.102957	0.000123468	0.264861	0.904951
SNOWBALL_019246_s_st	ACSS2	306766		6.00714	6.38711	8.56016	8.58873	8.3734	6.01469	6.15556	7.94138	8.49903	8.72067		-1.00524	1.17409	1.53558	1.06414	-1.27214		0.972187	0.163928	0.000136033	0.632312	0.0305262
SNOWBALL_008777_st	EFHD2	296920		6.87449	6.56486	7.52381	7.74196	7.78671	6.84415	6.80076	7.05517	7.52319	7.66967		1.02125	-1.17764	1.3838	1.16373	1.08451		0.843185	0.0542727	0.000137817	0.0760949	0.377784
SNOWBALL_014627_st	SLFN11	302375		7.85266	6.20554	4.66151	5.23666	5.557	7.96685	6.42318	5.37509	5.1016	5.64267		-1.08237	-1.16283	-1.63986	1.09814	-1.06118		0.601172	0.279221	0.000178953	0.527903	0.704272
SNOWBALL_003146_s_st	THSD4	291552		6.70239	5.99974	4.71966	5.14464	4.76595	7.01644	6.09527	5.33114	5.11789	4.64816		-1.24319	-1.06846	-1.52782	1.01871	1.08507		0.0543776	0.61141	0.000182236	0.898428	0.520349
SNOWBALL_014684_st	ACACA	302430		6.38577	7.37971	8.74759	8.98573	8.89082	6.46608	7.18236	8.29787	8.82604	9.14555		-1.05724	1.14658	1.36578	1.11705	-1.19312		0.555708	0.105578	0.000186072	0.200709	0.033002
SNOWBALL_011449_s_st	HOPX	299357		5.7652	5.45761	7.30535	6.82172	6.15718	6.14806	5.42008	6.39325	6.20591	6.082		-1.30393	1.02636	1.88178	1.53242	1.0535		0.125973	0.905519	0.000202965	0.0110195	0.803417
SNOWBALL_017928_st	STK39	305527		7.09422	6.63311	8.86924	8.86994	8.56404	6.81218	6.47908	8.22249	8.5282	8.81007		1.21591	1.11267	1.56565	1.26728	-1.18594		0.116479	0.42612	0.000247354	0.053011	0.17731
SNOWBALL_003097_st	LURAP1L	291503		7.99231	6.68629	5.6496	6.15582	6.07041	8.39641	7.39525	6.23974	6.36676	6.44968		-1.32327	-1.63463	-1.50539	-1.15744	-1.30068		0.0112576	1.71184e-05	0.000253816	0.209266	0.0175798
SNOWBALL_015209_st	RBMS3	302909		9.78775	9.15314	8.56373	8.76453	8.82518	9.79857	9.15533	8.99412	9.01916	8.74227		-1.00753	-1.00152	-1.3476	-1.19303	1.05915		0.944407	0.989055	0.000257111	0.0296018	0.532464
SNOWBALL_013187_st	HMCN1	301015		6.22636	5.70543	4.69685	5.09101	5.56307	6.79799	6.43317	5.54113	5.59616	5.8935		-1.4862	-1.65605	-1.79538	-1.41928	-1.25739		0.0124714	0.00149463	0.000262849	0.027996	0.165949
SNOWBALL_009199_s_st	CPT2	297320		6.21799	5.83884	5.63629	5.81448	6.11242	6.31727	6.02563	6.0692	5.98456	6.35097		-1.07124	-1.13823	-1.34995	-1.12512	-1.1798		0.449862	0.124099	0.000274464	0.165721	0.0447998
SNOWBALL_010567_s_st		298564		8.03011	7.72615	7.98635	7.70806	7.69309	8.20821	8.26862	8.67657	8.10983	7.81394		-1.13139	-1.45646	-1.61353	-1.32113	-1.08738		0.389732	0.00392897	0.000286575	0.0340579	0.578581
SNOWBALL_024974_s_st	EBF3	311889		7.0184	6.37778	5.80108	6.07772	6.39685	7.50674	6.58972	6.37106	6.39848	6.34835		-1.40283	-1.15825	-1.4845	-1.24899	1.03419		0.0017127	0.194271	0.000287943	0.0409576	0.802361
SNOWBALL_002746_s_st	ADAMTS17	291163		6.74778	7.23094	5.32459	5.41487	5.66564	6.47149	7.403	6.13247	5.83611	5.75919		1.21108	-1.12667	-1.75063	-1.33908	-1.06699		0.237954	0.489422	0.000292703	0.0599939	0.726347
SNOWBALL_025822_st	TSHZ2	312648		4.48003	4.07086	3.85306	3.88894	4.19057	4.77165	4.14162	4.62277	4.26305	4.55634		-1.22401	-1.05026	-1.70493	-1.29604	-1.28856		0.186844	0.786334	0.000301923	0.0821801	0.0899072
SNOWBALL_002751_st	FXN	291168		6.42283	6.25296	6.17506	5.96589	5.85393	6.31894	6.32027	6.64193	6.06082	6.1309		1.07467	-1.04776	-1.38211	-1.06801	-1.21165		0.468954	0.656455	0.000302279	0.513103	0.0313222
SNOWBALL_011451_s_st	ADGRL3	299359		5.78567	5.70624	6.54944	6.28459	6.49192	5.33738	5.60276	5.78252	5.89018	6.08446		1.36442	1.07435	1.70163	1.3144	1.32635		0.0349527	0.681052	0.000320943	0.0659732	0.0568602
SNOWBALL_000005_st	CCL19	288494		9.505	8.0065	10.6382	10.0142	9.16742	8.3178	6.97428	9.57854	9.44957	8.61486		2.27709	2.04516	2.08439	1.47905	1.46668		7.25132e-05	0.000471525	0.000340948	0.0573311	0.0633396
SNOWBALL_022235_st	IGF2	309546		6.59112	5.98212	6.06611	6.19897	6.06918	7.08443	6.4339	6.68656	6.55785	6.32897		-1.40766	-1.36773	-1.53735	-1.28243	-1.19731		0.0042741	0.00889365	0.000373592	0.039496	0.147601
SNOWBALL_025216_st	BCAT1	312108		5.58878	5.34662	4.18113	4.35679	4.69536	5.7222	5.50563	4.76833	4.58965	4.82585		-1.09689	-1.11652	-1.50233	-1.17516	-1.09466		0.467106	0.375317	0.000375631	0.173059	0.478213
SNOWBALL_012279_s_st	FCHSD2	300144		7.75119	7.36827	7.619	7.44121	7.29291	7.49511	7.22328	7.22876	7.31397	7.33644		1.19423	1.10572	1.31061	1.0922	-1.03063		0.019313	0.20746	0.000396488	0.276424	0.7436
SNOWBALL_005195_s_st	LPIN1	293494		5.59324	6.09541	9.52535	9.74384	9.67909	5.42994	5.78148	8.96371	9.41046	9.86051		1.11985	1.24308	1.47595	1.25996	-1.134		0.34067	0.0490042	0.000411577	0.0358354	0.283113
SNOWBALL_003083_st	BNC2	291489		9.02233	7.5164	7.05463	7.0381	7.64203	9.08718	7.67344	7.58422	7.40903	7.64036		-1.04598	-1.115	-1.44352	-1.29318	1.00116		0.718327	0.330668	0.000418613	0.0127382	0.993482
SNOWBALL_018158_st	PNKD	305754		5.81149	5.7954	6.41491	6.48896	6.73584	5.59092	5.57014	5.96026	6.29172	6.5426		1.1652	1.16899	1.37045	1.1465	1.14333		0.0922633	0.0849469	0.000425554	0.136588	0.145606
SNOWBALL_004688_st	RNF103	293000		7.19948	7.05653	8.52955	8.54873	8.30148	7.32768	7.17641	8.13173	8.29968	8.39231		-1.09293	-1.08665	1.31751	1.18842	-1.06498		0.286203	0.322891	0.000429015	0.0269468	0.470128
SNOWBALL_033313_st	HMCN1	319864		5.96867	5.58728	4.71079	5.21021	5.61797	6.66532	6.28734	5.53401	5.68824	5.88169		-1.62074	-1.62457	-1.76934	-1.39284	-1.20057		0.00271358	0.00258874	0.000440293	0.0415031	0.290598
SNOWBALL_011607_st	ADGRL3	299510		4.62657	4.57958	5.56397	5.17489	5.28357	3.99621	4.47762	4.46612	4.84896	4.8884		1.54795	1.07323	2.14036	1.25346	1.3151		0.0446289	0.791401	0.000455553	0.333796	0.229673
SNOWBALL_000034_s_st	FYN	288522		7.53958	6.38684	6.89718	6.77836	6.83702	7.62481	6.20241	7.5558	7.09567	6.98274		-1.06086	1.13637	-1.57858	-1.246	-1.10628		0.703854	0.366108	0.000460113	0.0970886	0.488517
SNOWBALL_011482_st	ARL9	299390		6.71602	6.91212	8.0161	7.00604	6.36495	6.74169	6.93241	7.5171	6.87882	6.46014		-1.01795	-1.01416	1.41323	1.09218	-1.06821		0.88854	0.912883	0.000466563	0.416833	0.558323
SNOWBALL_028389_st	MXD1	314943		3.85973	3.71712	3.2045	3.61846	3.59715	3.9886	3.93676	3.9061	3.64673	3.50133		-1.09344	-1.16445	-1.62631	-1.01979	1.06867		0.575742	0.306989	0.00047931	0.913867	0.687704
SNOWBALL_019343_s_st	SULF2	306855		6.71661	5.84085	4.55658	4.53966	4.84571	7.14309	6.37458	5.03625	4.81005	4.94926		-1.34395	-1.44767	-1.39442	-1.20613	-1.07441		0.00180478	0.000121005	0.00048702	0.0502926	0.502764
SNOWBALL_047460_st	FRMD6	333977		7.45212	5.97859	5.84044	5.86977	5.95843	7.61053	5.95962	6.29354	6.0498	6.20514		-1.11605	1.01324	-1.36898	-1.1329	-1.1865		0.248289	0.91055	0.000490587	0.182669	0.0594962
SNOWBALL_002845_st	LOC100516919	291258		7.40656	7.80328	3.90131	5.51134	5.83215	7.18915	8.12515	4.7034	5.49001	5.99118		1.16265	-1.24995	-1.74362	1.0149	-1.11653		0.38738	0.178667	0.000500985	0.94425	0.543679
SNOWBALL_005137_st	ZFP36L2	293438		8.47284	7.28985	6.87899	7.46049	7.80932	8.69379	7.54152	7.37586	7.62214	7.88585		-1.1655	-1.19058	-1.41115	-1.11857	-1.05448		0.132053	0.0823019	0.0005059	0.288413	0.647533
SNOWBALL_003510_s_st	CCDC69	291900		5.19086	5.03085	5.93575	5.75235	5.54906	5.31539	5.12712	5.32295	5.70662	5.73269		-1.09015	-1.069	1.52922	1.0322	-1.13574		0.53356	0.640907	0.000516849	0.836469	0.334381
SNOWBALL_006015_st	ATP8B2	294276		7.93701	7.76545	6.91973	6.84612	7.02779	7.91961	7.88	7.224	7.04324	7.10691		1.01213	-1.08264	-1.23479	-1.14641	-1.05638		0.877872	0.21711	0.000584927	0.0255983	0.416311
SNOWBALL_004777_st	C3H2orf40	293086		7.99455	6.09902	5.70004	4.65126	4.79167	8.29098	6.5937	6.54604	5.28215	4.40671		-1.2281	-1.40901	-1.79751	-1.54852	1.30582		0.257155	0.0461825	0.00061449	0.0101471	0.129222
SNOWBALL_033893_st	PEX5	320444		4.35247	4.5714	5.27763	5.13558	4.8987	4.49643	4.51717	4.73503	5.02083	5.01061		-1.10494	1.03831	1.4566	1.08279	-1.08066		0.409861	0.781263	0.000641769	0.523506	0.535133
SNOWBALL_033200_st	PIEZO2	319751		5.65932	3.7732	2.87291	3.94675	4.2403	6.68651	4.51921	3.85411	4.35764	4.4593		-2.03806	-1.67715	-1.9741	-1.32951	-1.16392		0.000389877	0.00931909	0.000676375	0.170335	0.500024
SNOWBALL_047590_st	DPYSL2	334107		4.82881	5.73353	4.22979	4.27177	4.22045	4.86454	5.41386	4.57186	4.21265	4.15113		-1.02508	1.24805	-1.26758	1.04183	1.04922		0.771926	0.00144043	0.000679713	0.613007	0.54542
SNOWBALL_007899_st	MLKL	296057		8.30235	7.50864	6.85609	6.67905	6.9945	8.21661	7.68347	7.26634	6.85531	7.0052		1.06122	-1.12884	-1.32891	-1.12995	-1.00744		0.531638	0.162547	0.000684546	0.158791	0.946828
SNOWBALL_019811_st	CPED1	307297		7.2056	6.28273	9.0681	9.3014	8.78201	6.97554	5.80597	8.67737	9.12101	9.06508		1.17288	1.39162	1.31106	1.13319	-1.21678		0.0468114	4.81954e-05	0.000687494	0.127169	0.0134603
SNOWBALL_017746_s_st	ANKRD37	305345		4.17066	3.32988	3.72582	3.63162	3.72051	4.03791	3.28741	3.12775	3.38463	3.75372		1.09638	1.02987	1.51369	1.18673	-1.02329		0.503471	0.848776	0.000689076	0.177803	0.883309
SNOWBALL_038656_st	THSD4	325202		7.8869	7.24039	5.70417	6.07614	5.70625	8.09904	7.18451	6.2766	6.17023	5.59186		-1.1584	1.03949	-1.48702	-1.06739	1.08251		0.233644	0.788496	0.000704614	0.633802	0.553113
SNOWBALL_037497_s_st	TMEM161A	324045		7.1034	7.31185	6.52399	6.53662	6.92393	6.89747	7.31896	6.99451	6.73906	6.96314		1.15343	-1.00495	-1.38561	-1.15064	-1.02755		0.151625	0.969653	0.000707905	0.159474	0.821265
SNOWBALL_033555_st	PTGIS	320106		8.49969	8.77317	7.92835	8.75394	9.11167	9.04495	9.15678	8.36159	8.73587	8.96042		-1.45927	-1.30461	-1.35026	1.0126	1.11053		3.15885e-05	0.00260269	0.000716967	0.913839	0.2662
SNOWBALL_002465_st	RBPMS2	290887		4.63059	5.07558	7.3791	6.80825	6.27815	4.72443	5.07005	6.69394	6.44582	6.63018		-1.0672	1.00384	1.60788	1.28559	-1.27636		0.699033	0.983993	0.000750673	0.0790328	0.0888605
SNOWBALL_040591_st	SCARA3	327134		10.4879	9.33592	10.484	10.3857	10.033	10.6717	9.43836	10.1612	10.4327	9.99584		-1.13586	-1.07359	1.25074	-1.03308	1.02611		0.0574235	0.32086	0.000759436	0.679784	0.749555
SNOWBALL_002102_st	LOC110260030	290527		6.48655	6.33493	5.21049	5.53711	5.65269	6.56166	6.44486	5.73101	5.65316	5.74792		-1.05344	-1.07917	-1.43447	-1.08376	-1.06823		0.682547	0.531122	0.000763262	0.505591	0.594023
SNOWBALL_000426_s_st	NNAT	288905		6.0867	5.85026	10.2836	11.0266	11.0958	5.92368	5.82891	9.55834	10.9704	11.4606		1.11963	1.01491	1.65325	1.03968	-1.28771		0.501961	0.940373	0.000768308	0.835963	0.0971945
SNOWBALL_003223_st	ITGA11	291624		7.46206	7.18928	4.89175	6.05231	6.43511	7.93419	7.64215	5.51248	6.1555	6.26585		-1.38716	-1.36877	-1.53766	-1.07415	1.12448		0.0101289	0.0137345	0.000770943	0.632422	0.403756
SNOWBALL_042493_st	PRG4	329030		1.70939	2.82873	3.08649	4.75098	5.33563	2.07821	3.35574	4.40492	4.82585	5.57881		-1.29129	-1.44094	-2.49395	-1.05327	-1.1836		0.391914	0.200373	0.000801016	0.88217	0.592383
SNOWBALL_018615_s_st	GPX8	306171		8.45331	8.40854	7.51032	7.58654	8.01981	8.36971	8.54621	7.86487	7.83753	7.99489		1.05965	-1.10013	-1.27858	-1.19002	1.01742		0.482251	0.217084	0.000836742	0.0177436	0.853058
SNOWBALL_025800_st	SFRP1	312628		6.33699	8.68343	8.97151	8.19749	7.93261	4.90172	8.14444	8.17206	7.85959	7.64039		2.70432	1.45295	1.74043	1.26392	1.22452		4.70847e-08	0.0244607	0.000851184	0.175488	0.249643
SNOWBALL_013833_st	SMAD9	301619		7.10349	7.77673	6.42568	6.66078	6.60462	7.20574	7.91008	6.83321	6.82667	6.6499		-1.07344	-1.09684	-1.32642	-1.12186	-1.03188		0.452116	0.309962	0.000857826	0.194297	0.761749
SNOWBALL_002272_st	MANEA	290697		7.92566	8.48096	8.6978	8.81881	8.5376	7.96221	8.47393	8.29513	8.66528	8.54499		-1.02566	1.00488	1.32195	1.11229	-1.00514		0.808022	0.965499	0.000870697	0.228402	0.963679
SNOWBALL_022983_st	CD82	310173		6.92635	5.96166	5.92657	5.83168	5.77531	6.85508	5.93056	5.34523	5.83004	5.65994		1.05064	1.02179	1.49624	1.00114	1.08326		0.736073	0.890304	0.000877944	0.994559	0.564621
SNOWBALL_023116_s_st	ACSS2	310278		6.13883	6.55861	8.6478	8.71296	8.54458	6.03582	6.33263	8.06386	8.62146	8.78205		1.07401	1.16957	1.49894	1.06548	-1.17892		0.614778	0.222365	0.000903013	0.659291	0.197054
SNOWBALL_022375_st	PABPC4	309682		7.95218	8.1644	7.55732	7.5669	7.77273	8.0353	8.28372	8.06268	7.92967	7.9967		-1.05931	-1.08622	-1.41948	-1.2859	-1.16794		0.642611	0.486162	0.000929425	0.0172061	0.15683
SNOWBALL_005589_st	ATAD2	293861		6.99717	7.00687	4.55527	5.44067	5.81294	6.82254	7.24929	5.2357	5.33965	5.81965		1.12868	-1.18297	-1.60261	1.07253	-1.00466		0.444422	0.267882	0.000935523	0.679045	0.980778
SNOWBALL_023014_s_st	LRRK2	310196		6.39966	6.38122	5.94477	5.83748	5.58315	6.27481	6.25311	5.05471	6.02646	5.38161		1.0904	1.09286	1.85326	-1.13996	1.14992		0.698883	0.69063	0.000978888	0.538796	0.50875
SNOWBALL_019895_st	SKAP2	307379		5.63879	6.13776	5.21227	5.65744	6.09025	5.85836	6.12798	5.67317	5.57102	5.80702		-1.16438	1.0068	-1.3764	1.06173	1.21692		0.127454	0.95836	0.000989808	0.593386	0.0443428
SNOWBALL_002338_st	EPB41L2	290762		9.26841	8.60567	7.59232	7.83256	8.15408	9.66843	8.94336	7.88519	7.94251	8.00625		-1.31952	-1.26373	-1.22508	-1.07919	1.1079		1.41347e-05	0.000180839	0.00103084	0.244549	0.105674
SNOWBALL_025769_st	MCM6	312600		8.18027	8.28717	7.32954	7.43904	7.79568	8.09013	8.36277	7.74228	7.70772	7.96441		1.06447	-1.0538	-1.33121	-1.20471	-1.12407		0.528481	0.604881	0.00104291	0.0334107	0.200934
SNOWBALL_029630_st	EFHD2	316183		7.63533	7.24278	8.28324	8.48868	8.55394	7.6426	7.59007	7.8783	8.23168	8.42035		-1.00505	-1.27218	1.32404	1.19499	1.09702		0.965095	0.00478159	0.00105414	0.038595	0.315642
SNOWBALL_027021_st	GPX7	313664		7.97026	8.40806	6.65346	6.91379	7.27856	7.97852	8.67505	7.11893	7.23231	7.3542		-1.00574	-1.2033	-1.38076	-1.24706	-1.05383		0.965539	0.063693	0.00106335	0.0252274	0.651527
SNOWBALL_043989_st	AUTS2	330519		3.96782	3.41005	4.14871	4.12823	4.07065	3.89196	3.5062	4.82349	4.22791	4.42451		1.05399	-1.06891	-1.59635	-1.07154	-1.27797		0.764512	0.697469	0.00110732	0.685749	0.0939088
SNOWBALL_002238_s_st	GABRR1	290663		3.19752	3.36404	4.06734	3.91298	4.36698	3.01485	3.18113	3.53594	4.0108	4.53471		1.13498	1.13517	1.44534	-1.07015	-1.12329		0.295779	0.29506	0.00111175	0.605267	0.342514
SNOWBALL_016388_st	PBK	304059		7.36079	7.81881	3.69144	5.38171	5.92011	7.23953	8.16343	4.62207	5.52547	6.17212		1.08768	-1.26981	-1.90611	-1.10478	-1.19087		0.725214	0.256304	0.00112942	0.671329	0.425395
SNOWBALL_000194_st	TRIM37	288676		6.58548	6.54709	5.64877	5.88395	6.19964	6.63696	6.77786	6.00774	5.91981	6.31927		-1.03633	-1.17346	-1.2825	-1.02517	-1.08646		0.69606	0.0372923	0.00113207	0.792688	0.313644
SNOWBALL_001518_st	TRAF3	289956		7.21919	6.82594	5.96898	6.01145	6.38027	7.17819	6.91772	6.40207	6.19256	6.31162		1.02883	-1.06568	-1.35012	-1.13376	1.04873		0.804506	0.546344	0.00114957	0.194001	0.662943
SNOWBALL_021418_st	STRAP	308752		6.45153	6.7494	7.61578	7.15264	6.72759	6.82614	6.84206	6.48066	7.26303	6.94166		-1.29649	-1.06633	2.19636	-1.07952	-1.15995		0.319946	0.832995	0.00115347	0.798918	0.596758
SNOWBALL_033665_st	PATJ	320216		5.87103	4.59386	5.59571	5.17386	5.13708	5.60756	3.98905	4.94178	4.84188	5.38158		1.20036	1.52077	1.57345	1.25875	-1.18468		0.213121	0.0025806	0.0011566	0.10749	0.252305
SNOWBALL_017321_s_st	SFXN4	304970		6.07896	5.90719	5.75889	6.01042	6.23816	6.05664	6.226	6.33672	6.19958	6.18604		1.01559	-1.2473	-1.4926	-1.1401	1.03679		0.924277	0.0794562	0.00121784	0.327132	0.815311
SNOWBALL_008605_st	CEACAM1	296751		2.57068	2.68319	9.3064	8.52594	7.87147	2.73637	2.56385	8.46248	8.12355	8.08943		-1.12171	1.08623	1.79492	1.32169	-1.16309		0.58234	0.702859	0.00122762	0.135486	0.453885
SNOWBALL_011903_st	PRDM5	299795		6.5354	6.50258	5.35968	5.4471	5.94477	6.72032	6.70062	5.73488	5.59551	5.71859		-1.13675	-1.14714	-1.29702	-1.10835	1.16973		0.123336	0.0965913	0.00128756	0.227819	0.05491
SNOWBALL_015090_st	CPD	302797		8.43464	8.84188	10.5983	10.8471	10.6029	8.45185	8.74513	10.3077	10.6726	10.8139		-1.012	1.06936	1.22319	1.12862	-1.15747		0.882478	0.321354	0.00130126	0.0561532	0.0195911
		334879		6.29715	6.39185	6.68328	6.76616	6.73646	6.30967	6.48058	6.03147	6.75171	6.44203		-1.00872	-1.06343	1.57114	1.01007	1.22641		0.963366	0.716467	0.00131542	0.957622	0.162716
SNOWBALL_002889_st	KNL1	291302		5.93578	6.84152	3.24324	4.40407	4.87291	5.74241	7.10348	4.07455	4.31659	5.0451		1.14343	-1.19911	-1.77931	1.06251	-1.12677		0.509371	0.352502	0.0013317	0.784463	0.562518
SNOWBALL_032850_st	SYNE1	319401		7.53693	6.75757	5.39722	5.31842	5.21045	7.51244	6.69797	5.94487	5.54446	5.2806		1.01712	1.04217	-1.4617	-1.16962	-1.04983		0.912673	0.776823	0.00134437	0.20793	0.734646
SNOWBALL_022915_st	PRKD1	310122		7.03107	6.34545	5.58753	5.55521	5.83105	7.07481	6.43226	5.97753	5.63538	5.92048		-1.03079	-1.06202	-1.31039	-1.05714	-1.06395		0.769881	0.531126	0.00136466	0.566869	0.517236
SNOWBALL_025403_st	SGK1	312258		7.7427	7.81067	6.41037	6.67154	7.20099	7.47961	9.20063	7.16852	7.0866	7.27777		1.20005	-2.6207	-1.69133	-1.33336	-1.05466		0.301305	7.81599e-08	0.00137266	0.0858021	0.793651
SNOWBALL_008882_st	ZNF521	297019		8.68681	8.18818	7.09125	6.93494	7.36221	8.80417	8.19219	7.54205	7.2967	7.15813		-1.08475	-1.00278	-1.3668	-1.285	1.15195		0.456294	0.983354	0.00140597	0.0102002	0.164626
SNOWBALL_035687_st	PRG4	322235		4.2218	5.43412	5.41191	5.71809	6.19675	4.41919	6.1373	6.38807	5.84499	6.25031		-1.14662	-1.6281	-1.96722	-1.09195	-1.03782		0.575373	0.0216062	0.00141221	0.731788	0.892347
SNOWBALL_018565_st	CDH18	306122		4.93203	4.99447	3.53802	4.12831	4.07644	6.02619	5.82369	4.48772	4.70993	4.22914		-2.13488	-1.77673	-1.93147	-1.49653	-1.11165		0.000281766	0.00535111	0.00147006	0.0540481	0.665953
SNOWBALL_014438_s_st	TOP2A	302194		7.6	7.91137	4.03677	5.78083	6.30527	7.31548	8.22474	4.7818	5.85084	6.45922		1.21801	-1.2426	-1.67601	-1.04972	-1.11261		0.254598	0.204177	0.0015177	0.811344	0.568997
SNOWBALL_010546_st	WARS	298544		10.962	9.88255	7.82991	8.7368	9.17045	11.0809	10.0781	8.2011	8.61831	8.88133		-1.08593	-1.14517	-1.29342	1.0856	1.2219		0.351369	0.103876	0.00155246	0.353369	0.0135951
SNOWBALL_018749_st	SPDL1	306302		4.99726	6.11643	3.2689	3.98029	4.23285	4.7687	6.54171	4.00284	3.92612	4.69027		1.17167	-1.34283	-1.66318	1.03826	-1.37308		0.368353	0.0720225	0.00159867	0.854702	0.0516302
SNOWBALL_009957_s_st	MDGA1	297995		5.66407	5.50646	5.65042	5.99671	6.02187	5.58172	5.492	6.09627	6.15168	6.17052		1.05875	1.01007	-1.36212	-1.11341	-1.10853		0.617526	0.938527	0.00160056	0.308374	0.331232
SNOWBALL_007669_st	ALDH1L2	295840		10.2517	9.31859	7.73261	8.17715	8.54745	10.2574	9.32199	8.09845	8.38608	8.39669		-1.0039	-1.00236	-1.28863	-1.15583	1.11015		0.971456	0.982803	0.00162735	0.0771525	0.218049
SNOWBALL_005492_s_st	EPAS1	293771		7.51692	6.78672	7.67182	7.9947	8.26382	7.07024	6.38699	7.21582	7.66424	8.10336		1.3629	1.31925	1.37173	1.25742	1.11764		0.00201273	0.00562905	0.00162998	0.0226733	0.302631
SNOWBALL_047544_st	KCNMA1	334061		5.96443	6.47651	4.35988	3.9911	4.08765	5.93118	6.80678	4.92253	3.99865	4.03661		1.02332	-1.25724	-1.47698	-1.00525	1.03601		0.885655	0.0696416	0.00168582	0.975193	0.820206
SNOWBALL_013770_st	STARD13	301556		7.32269	6.58897	6.47701	6.8943	7.04496	7.47738	6.70202	6.93254	6.94169	6.94175		-1.11318	-1.08151	-1.37129	-1.03339	1.07416		0.326043	0.490734	0.00175314	0.792921	0.534013
SNOWBALL_028619_st		315173		5.81658	6.0362	6.04889	5.94282	5.94535	6.00495	6.17005	6.60697	6.27465	6.11525		-1.13947	-1.09722	-1.47231	-1.2586	-1.12498		0.330152	0.507992	0.00177962	0.0673634	0.386144
SNOWBALL_007096_st	TUBA1A	295286		9.90868	10.0653	8.00143	8.53177	8.9475	9.79207	9.93603	8.58923	8.5602	8.80861		1.08418	1.09371	-1.50295	-1.01991	1.10105		0.593018	0.548639	0.00178937	0.907837	0.515362
SNOWBALL_005993_st	MCM4	294254		7.58193	7.20228	5.59397	6.09372	6.53866	7.45711	7.50701	6.24195	6.33361	6.70614		1.09037	-1.23519	-1.56698	-1.1809	-1.1231		0.605746	0.158469	0.00182023	0.28083	0.472474
SNOWBALL_047625_st	ACADSB	334142		3.23243	3.21183	4.56886	4.21282	3.45344	3.3523	3.12645	3.79564	4.25399	3.93252		-1.08664	1.06097	1.70908	-1.02895	-1.39385		0.685988	0.780681	0.00185583	0.898483	0.0569062
SNOWBALL_007658_st	CHPT1	295829		6.84953	6.9495	7.47664	7.64518	7.31876	6.96544	6.87255	7.08073	7.32608	7.5726		-1.08366	1.05478	1.31577	1.24755	-1.19238		0.409728	0.603349	0.0018774	0.0121407	0.0485037
SNOWBALL_002151_st	UST	290576		7.53667	7.71719	6.66068	6.65826	6.749	7.62742	7.88604	7.08953	6.80903	6.62652		-1.06492	-1.12416	-1.34616	-1.11016	1.0886		0.568136	0.249943	0.00189975	0.311312	0.423438
SNOWBALL_035752_st	BMP2K	322300		6.27424	6.23489	5.19501	5.46303	5.88113	6.40054	6.38059	5.57359	5.31233	5.5983		-1.09149	-1.10627	-1.30006	1.11011	1.21658		0.340078	0.26216	0.00190168	0.24413	0.0205717
SNOWBALL_016968_s_st	ACSL5	304626		8.06593	7.6578	7.31975	7.3068	7.42383	8.00781	7.8643	7.75493	7.53594	7.54373		1.04111	-1.15389	-1.35208	-1.17214	-1.08666		0.732316	0.156384	0.00190498	0.111781	0.442241
SNOWBALL_015569_st	GXYLT2	303265		7.99757	7.39543	7.56008	6.84916	6.64988	7.9008	7.32116	8.24918	7.27492	6.52659		1.06937	1.05283	-1.61228	-1.34329	1.08922		0.718526	0.787363	0.00195188	0.059002	0.637263
SNOWBALL_009066_st	SSX2IP	297196		5.83233	4.8052	5.99888	5.88935	5.35011	5.63938	4.78415	5.37796	5.49526	5.7302		1.1431	1.0147	1.53785	1.31411	-1.30142		0.380305	0.936945	0.00196301	0.0520851	0.0617366
SNOWBALL_019614_st	WDR86	307100		6.94035	6.70621	7.01549	6.97483	6.77094	6.56976	6.48056	6.70097	6.94878	6.52058		1.29288	1.1693	1.2436	1.01822	1.18951		0.000309886	0.0272364	0.00199949	0.839606	0.0138812
SNOWBALL_013379_s_st	NAV1	301201		8.11859	7.76692	7.29376	7.32287	7.40275	8.18555	8.03252	7.66388	7.6164	7.65956		-1.04751	-1.20214	-1.29246	-1.22563	-1.19483		0.633977	0.0272002	0.00200077	0.0142558	0.0330407
SNOWBALL_015455_st	TSEN2	303152		5.99426	6.70249	6.70878	6.47989	6.63744	5.99411	6.76109	7.15052	6.77491	6.81118		1.0001	-1.04145	-1.35824	-1.2269	-1.12798		0.999395	0.735757	0.00200919	0.0407509	0.253452
SNOWBALL_009007_st	NKAIN1	297139		6.1058	6.57363	6.93872	6.34605	6.40169	5.87464	7.0436	7.63425	6.56539	6.49479		1.17378	-1.38509	-1.61948	-1.1642	-1.06666		0.346723	0.0388962	0.00206862	0.375192	0.734004
SNOWBALL_022078_st	GPC6	309394		4.94118	4.84478	5.10538	5.06863	4.96293	4.85528	4.81244	5.95935	5.72925	5.61145		1.06135	1.02268	-1.80747	-1.58076	-1.56756		0.80419	0.929849	0.00212696	0.017615	0.0198874
SNOWBALL_005530_st	ZNF7	293806		6.25076	6.44076	6.32766	6.37601	6.5864	6.28734	6.63849	6.65548	6.58742	6.59714		-1.02568	-1.14689	-1.25511	-1.15782	-1.00747		0.781914	0.06901	0.00217476	0.0506438	0.939778
SNOWBALL_014693_s_st	TOP2A	302438		7.97351	8.21974	4.44369	6.12713	6.62697	7.64772	8.54872	5.21727	5.93631	6.7508		1.25335	-1.25612	-1.7095	1.14141	-1.08962		0.222703	0.21765	0.00222187	0.505092	0.681349
SNOWBALL_019608_st	ABCF2	307094		8.0138	8.49998	7.55501	7.65191	7.99318	7.92249	8.65195	7.82909	7.73168	8.00037		1.06534	-1.11108	-1.20923	-1.05685	-1.005		0.351545	0.0994639	0.00231411	0.423885	0.952405
SNOWBALL_025729_s_st	GPNMB	312563		8.20404	7.94705	6.70537	6.03452	7.64334	8.34141	8.44701	7.73425	6.69879	8.06267		-1.0999	-1.41418	-2.04045	-1.58477	-1.3373		0.737947	0.154501	0.00231869	0.0519894	0.242185
SNOWBALL_043306_st	SFRP1	329840		6.05752	7.84339	8.24056	7.80633	7.68355	5.11532	7.36307	7.67156	7.48908	7.37589		1.92145	1.39505	1.48349	1.24595	1.2377		1.85041e-06	0.010142	0.00233892	0.0978054	0.109424
SNOWBALL_002985_st	ATP8B1	291394		5.89305	5.40633	4.44311	5.26011	5.67188	6.50112	6.03456	4.88332	5.3262	5.92399		-1.52421	-1.54567	-1.3568	-1.04687	-1.19094		4.29077e-05	2.57505e-05	0.00238818	0.704384	0.088965
SNOWBALL_005473_st	UGP2	293752		8.65915	8.71556	9.76231	10.2515	10.2332	8.86173	8.82506	9.31288	9.95069	10.2231		-1.15076	-1.07885	1.3655	1.23182	1.00707		0.192103	0.514727	0.00239963	0.0442217	0.959281
SNOWBALL_011304_st	LYAR	299218		5.81593	6.36465	5.15468	5.51412	5.92786	5.56073	6.57059	5.76844	5.54671	6.07378		1.1935	-1.15344	-1.53024	-1.02285	-1.10644		0.234192	0.350397	0.0024318	0.901571	0.526835
SNOWBALL_013400_st	LOC110258846	301221		6.54073	6.71471	5.75736	5.87135	6.2298	6.65819	6.8126	6.08756	5.89572	6.15581		-1.08483	-1.0702	-1.25718	-1.01704	1.05262		0.318665	0.417103	0.00244258	0.860992	0.554057
SNOWBALL_017185_s_st	SNCG	304840		4.71729	4.76872	6.27647	5.55257	5.50812	4.72475	4.70135	5.60564	5.29941	5.49187		-1.00518	1.04781	1.592	1.19182	1.01133		0.980272	0.807735	0.00248194	0.287248	0.956426
SNOWBALL_030281_st	CPED1	316834		3.44414	2.91559	5.44679	5.68632	4.79545	3.33737	2.76531	4.73877	5.42441	5.22162		1.07681	1.10979	1.63356	1.19907	-1.34366		0.704518	0.578791	0.0025073	0.298711	0.0741015
SNOWBALL_039253_st	LOC110256292	325797		3.51282	3.65619	4.78789	4.63114	4.14271	3.75989	3.7523	4.21149	4.63882	4.17952		-1.1868	-1.06889	1.49112	-1.00534	-1.02584		0.220214	0.671834	0.00252167	0.976355	0.881077
SNOWBALL_021070_s_st	GPNMB	308458		9.76886	9.44734	8.38706	7.63275	9.28561	9.901	9.94349	9.33491	8.28843	9.49563		-1.09592	-1.41045	-1.929	-1.57536	-1.15671		0.728454	0.126066	0.00254619	0.0383969	0.56087
SNOWBALL_026095_st	TMEM50B	312892		8.73295	9.62538	9.42452	9.64031	9.65529	8.68196	9.5977	9.0719	9.45239	9.65312		1.03597	1.01937	1.27688	1.13912	1.0015		0.717917	0.852419	0.00255467	0.118805	0.989215
SNOWBALL_038646_st	NAV3	325193		7.15785	6.33703	5.66121	6.0513	5.8541	6.79876	6.16338	5.19896	5.69777	5.64024		1.28261	1.12791	1.37768	1.27769	1.15979		0.0194226	0.291583	0.00256505	0.0214652	0.182643
SNOWBALL_044383_st		330912		3.45367	3.68187	2.79641	3.81535	4.02588	3.67676	3.98383	3.36801	3.71634	3.74532		-1.16724	-1.23282	-1.48617	1.07104	1.21467		0.271283	0.122906	0.00258463	0.659473	0.154991
SNOWBALL_021665_s_st	ATPAF2,LOC110256135	308992		5.56015	5.38828	4.81586	5.07138	5.55012	5.47403	5.45032	5.43526	5.22565	5.72311		1.06151	-1.04395	-1.53624	-1.11286	-1.1274		0.730949	0.81002	0.00269949	0.510023	0.45339
SNOWBALL_019519_st	RBL1	307014		7.35239	7.51511	6.23865	6.51107	6.88464	7.34161	7.52206	6.58107	6.64563	6.99659		1.0075	-1.00483	-1.26788	-1.09776	-1.08069		0.943505	0.963988	0.00270551	0.270169	0.37051
SNOWBALL_020171_s_st	BCOR	307637		7.01574	6.32848	5.35698	5.67928	5.925	7.12697	6.53443	5.75942	5.82258	5.8633		-1.08015	-1.15344	-1.32174	-1.10443	1.0437		0.459086	0.138678	0.00271936	0.324239	0.701963
SNOWBALL_026441_st	FSTL3	313203		6.34503	6.75652	5.76257	5.90237	6.07233	6.32735	6.973	5.32572	5.73017	5.86468		1.01233	-1.1619	1.35364	1.12678	1.1548		0.926882	0.153656	0.00275552	0.269527	0.173167
SNOWBALL_007714_s_st	LRRK2	295884		7.55652	7.57349	7.1183	7.26917	6.97904	7.4589	7.44412	6.80428	7.05316	6.90651		1.07	1.09382	1.24316	1.16152	1.05156		0.399162	0.246438	0.00278525	0.0415559	0.546565
SNOWBALL_013863_st	CKAP2	301647		7.33809	8.05543	4.31122	5.75161	6.18221	7.13008	8.40581	4.92576	5.81675	6.19589		1.15509	-1.2749	-1.53107	-1.04618	-1.00952		0.354937	0.0973245	0.00286706	0.79962	0.960693
SNOWBALL_015164_st	EAF1	302865		6.66261	7.10613	6.52563	6.75602	7.02215	6.65277	7.1945	6.79471	6.84278	7.10303		1.00685	-1.06317	-1.20504	-1.06198	-1.05766		0.934483	0.371567	0.0028792	0.381496	0.418775
SNOWBALL_027211_st	CDYL2	313765		4.64982	4.1395	3.49217	3.83472	3.46375	4.3147	4.22051	2.78546	3.50874	3.38463		1.26148	-1.05775	1.63208	1.25352	1.05637		0.176539	0.782381	0.00288065	0.190075	0.787741
SNOWBALL_025166_st	MCM3	312063		5.80295	5.77297	4.24122	4.78204	5.17474	5.55445	5.99701	4.94236	5.20798	5.4189		1.18797	-1.168	-1.62578	-1.34345	-1.1844		0.33023	0.386474	0.00288792	0.0758309	0.339865
SNOWBALL_032192_s_st	STAU1	318744		5.25567	4.86478	4.19274	4.72605	4.69653	5.1918	4.80765	4.67856	4.71283	4.85658		1.04526	1.04039	-1.40038	1.00921	-1.11733		0.748514	0.776592	0.00290615	0.951774	0.370411
SNOWBALL_035309_st	ALS2	321857		5.9891	6.12206	5.25225	5.50228	5.86534	6.07687	6.09226	5.75078	5.61003	5.96983		-1.06273	1.02087	-1.41277	-1.07755	-1.07511		0.658164	0.890836	0.00291975	0.577829	0.590811
SNOWBALL_010099_st	VEGFA	298125		7.52674	6.73196	6.56699	7.06375	6.55721	7.5946	6.80238	5.98389	6.63487	6.83297		-1.04816	-1.05002	1.49807	1.34619	-1.21063		0.779285	0.770401	0.00293373	0.0296152	0.178795
SNOWBALL_019200_st	TBC1D20	306723		8.42205	8.64803	9.68698	9.72309	9.52867	8.48577	8.65932	9.39931	9.52106	9.70856		-1.04515	-1.00786	1.22067	1.15031	-1.13279		0.568351	0.929752	0.00298707	0.0387167	0.0680078
SNOWBALL_014706_st	DLX3	302451		7.45462	7.03515	5.89953	6.20083	6.66117	7.57234	7.01019	6.41519	6.50212	6.7709		-1.08502	1.01745	-1.42965	-1.23225	-1.07903		0.555156	0.912704	0.00299265	0.0901603	0.585556
SNOWBALL_007575_s_st	ACSS3	295749		5.46078	4.91202	7.79557	7.53875	7.55318	4.94092	3.95594	7.00649	7.09037	7.7986		1.43382	1.94004	1.72797	1.3645	-1.18544		0.0537725	0.000370423	0.003015	0.100539	0.403311
SNOWBALL_025503_st	C7H6orf89	312352		5.6586	5.75393	4.87511	5.18928	5.42173	5.67256	6.11582	5.45932	5.41051	5.26114		-1.00972	-1.28511	-1.49922	-1.16573	1.11774		0.957971	0.071267	0.00302504	0.296619	0.467497
SNOWBALL_023206_st	LPIN1	310340		5.15519	5.57787	8.52169	8.87843	8.64564	4.80551	5.24154	7.9798	8.61156	8.85437		1.27428	1.26254	1.45589	1.20319	-1.15567		0.0596943	0.0710252	0.00305772	0.161579	0.28798
SNOWBALL_002297_st	LOC102160401	290722		6.22859	6.46413	4.88387	5.54317	5.87313	5.96808	6.75378	5.43783	5.48592	5.92532		1.1979	-1.22235	-1.46811	1.04048	-1.03683		0.183752	0.134744	0.00306299	0.80638	0.82448
SNOWBALL_015972_st	HLCS	303665		7.71833	7.67504	8.49294	8.33057	8.23165	7.73682	7.68502	8.20217	8.19647	8.32688		-1.0129	-1.00694	1.22329	1.09741	-1.06823		0.884159	0.939083	0.00307962	0.193658	0.376896
SNOWBALL_024884_s_st	DPCD	311810		5.60394	5.90333	5.37584	5.68626	5.803	5.58532	5.91613	5.84493	5.66404	5.73657		1.01299	-1.00891	-1.38424	1.01552	1.04712		0.929235	0.951966	0.0030853	0.914954	0.729749
SNOWBALL_028678_st	LSS	315232		6.81836	6.95394	8.30923	7.86425	7.82423	6.8211	6.66655	7.98016	7.90007	8.04265		-1.0019	1.22043	1.2562	-1.02514	-1.16346		0.985608	0.00978497	0.00310022	0.79567	0.0526163
SNOWBALL_034960_st	WWC2	321509		7.39496	7.39233	6.55626	6.63462	6.28768	7.65945	7.45989	6.99993	6.64478	6.56735		-1.20121	-1.04794	-1.36006	-1.00706	-1.21392		0.085164	0.708951	0.00315617	0.959956	0.0673597
SNOWBALL_031623_st		318176		5.11921	5.45915	5.13936	5.57783	5.60176	5.06767	5.31491	5.60457	5.41483	5.63905		1.03637	1.10515	-1.38052	1.11961	-1.02619		0.792474	0.408074	0.00318744	0.342243	0.852743
SNOWBALL_044574_st	LOC102166460	331103		3.34724	3.30489	3.80731	3.6259	3.72147	3.49834	3.40542	3.22057	3.39029	3.4054		-1.11042	-1.07217	1.50186	1.17741	1.24493		0.502568	0.671039	0.00319819	0.268022	0.124087
SNOWBALL_023085_st		310252		5.01017	5.21092	6.9928	6.97958	6.80204	4.73787	5.4543	6.5177	6.66173	7.15378		1.20773	-1.18376	1.39002	1.24647	-1.2761		0.0996873	0.145812	0.00319955	0.0514779	0.0300707
SNOWBALL_007259_st	SLC35E3	295443		7.08731	7.15365	5.9338	6.10588	6.63748	6.92398	7.28983	6.45909	6.29648	6.74628		1.11987	-1.09899	-1.43922	-1.14123	-1.07833		0.407083	0.499619	0.00321571	0.323628	0.599916
SNOWBALL_037481_st	TBL1X	324029		7.36043	6.28344	6.50674	6.30676	6.47209	7.32415	6.30012	6.18753	6.40982	6.53671		1.02547	-1.01163	1.24765	-1.07405	-1.04581		0.787061	0.906193	0.00323298	0.387371	0.609454
SNOWBALL_042537_st	CCDC66	329074		5.51902	6.08089	5.54971	5.65483	5.65346	5.74264	6.16826	5.98462	5.68788	5.87895		-1.16766	-1.06243	-1.35182	-1.02318	-1.16917		0.145478	0.613224	0.00329093	0.861272	0.141784
SNOWBALL_015992_st	CEP97	303683		5.30895	6.04422	4.83707	5.01199	5.24731	5.38904	6.17736	5.26615	5.09625	5.23016		-1.05709	-1.09668	-1.34637	-1.06014	1.01196		0.641683	0.409698	0.00330384	0.622396	0.929259
SNOWBALL_020241_st	AR	307705		5.92361	4.81644	6.10339	6.20469	5.01634	6.08269	4.79408	5.43552	6.01389	5.03075		-1.11658	1.01562	1.58872	1.14139	-1.01004		0.541071	0.941147	0.00332371	0.453079	0.962506
SNOWBALL_017345_s_st	CAMK2G	304993		7.42464	7.24093	6.56176	6.80409	6.51832	7.50181	7.40136	7.05927	6.6691	6.36745		-1.05495	-1.11762	-1.41178	1.09809	1.11024		0.705027	0.389678	0.00332837	0.479065	0.4222
SNOWBALL_007061_st	SPRYD3	295253		6.01369	5.69623	5.15153	5.10296	5.60817	5.93673	5.93712	5.64966	5.25417	5.38629		1.05479	-1.18172	-1.41239	-1.1105	1.16625		0.706483	0.174834	0.00335035	0.422073	0.215838
SNOWBALL_007564_st	ANO6	295739		7.94244	8.1994	8.15213	8.49126	8.32823	7.76053	8.37062	7.78582	8.40789	8.30444		1.13438	-1.12601	1.28905	1.05949	1.01663		0.162239	0.191454	0.00335065	0.561808	0.882723
SNOWBALL_021335_s_st	LXN	308675		8.66905	7.98547	6.72627	7.00828	6.97355	8.68442	7.93243	7.29736	7.17006	6.9126		-1.01071	1.03745	-1.48565	-1.11867	1.04315		0.953063	0.828897	0.00335682	0.457907	0.801717
SNOWBALL_040870_st	FOXP1	327412		4.21378	4.35322	4.80965	4.56342	4.26763	4.10341	4.2002	4.05088	4.12015	4.32824		1.07951	1.11189	1.69205	1.35968	-1.04291		0.72493	0.612994	0.0033922	0.0949887	0.854316
SNOWBALL_020287_st	FAM155B	307747		5.69556	5.84264	5.33391	5.37658	5.38828	5.96682	6.27872	5.77698	5.71113	5.53437		-1.20686	-1.35292	-1.3595	-1.26098	-1.10657		0.0795225	0.00399687	0.00345661	0.028146	0.379931
SNOWBALL_030423_st	PHF19	316976		6.23057	6.33248	4.27073	5.0582	5.24635	6.18646	6.65796	4.78622	5.19494	4.93251		1.03105	-1.25309	-1.42948	-1.09942	1.24301		0.843801	0.0700612	0.0034856	0.492668	0.0816745
SNOWBALL_024351_st	SLC8B1	311353		6.29079	5.99164	6.75671	6.59147	6.45388	6.23885	5.98567	6.35984	6.44252	6.17695		1.03665	1.00414	1.31665	1.10877	1.21162		0.755199	0.974249	0.00352658	0.310522	0.0439545
SNOWBALL_020336_st	PRAF2	307793		9.85612	9.78673	8.92566	9.15872	9.4518	9.91153	9.97069	9.22889	9.36949	9.35445		-1.03916	-1.136	-1.23391	-1.15731	1.0698		0.652094	0.0833056	0.00352966	0.0448624	0.395461
SNOWBALL_025085_st	GLT8D1	311989		8.11936	8.13615	8.29731	8.38165	8.27458	8.16484	8.36518	8.58457	8.51504	8.48233		-1.03203	-1.17204	-1.22032	-1.09687	-1.15489		0.70079	0.0205109	0.0035497	0.197894	0.0365157
SNOWBALL_047443_st	PDE5A	333960		6.73628	6.20035	6.30704	6.23447	5.97259	6.61592	6.05829	5.93495	6.0574	5.89945		1.08701	1.10348	1.29423	1.13059	1.052		0.392491	0.302342	0.00359703	0.186396	0.625577
SNOWBALL_034502_st	SCARA3	321051		8.22947	7.39762	8.45136	8.38548	7.93503	8.52235	7.3906	8.14529	8.30903	7.93764		-1.22508	1.00488	1.23633	1.05443	-1.00181		0.00536982	0.960487	0.00363304	0.523547	0.985486
SNOWBALL_021795_st	ZNF395	309119		6.56903	5.18126	6.78426	6.90829	6.80983	6.70761	5.16816	6.23351	6.69944	7.12602		-1.10082	1.00912	1.46485	1.15577	-1.24503		0.520624	0.959046	0.00366735	0.307218	0.104608
SNOWBALL_023315_s_st	LOC110258523	310425		7.06481	7.16228	6.58948	6.63224	6.74338	7.19619	7.41749	6.88799	6.59245	6.80061		-1.09534	-1.19352	-1.22987	1.02796	-1.04047		0.227308	0.0131166	0.00367824	0.75156	0.63607
SNOWBALL_025224_st	PPM1H	312116		3.16155	3.14375	4.28855	4.23062	3.94993	3.14438	3.00309	3.58506	3.80228	3.90371		1.01198	1.10241	1.62844	1.34569	1.03256		0.957946	0.619981	0.00368548	0.0836633	0.882549
SNOWBALL_008881_st	TARDBP	297018		5.82096	6.04197	6.91669	7.05625	6.68877	5.76812	6.10092	6.52569	6.80722	6.82362		1.03731	-1.04171	1.3113	1.18841	-1.09797		0.747958	0.71708	0.00369036	0.0693169	0.359463
SNOWBALL_018835_st	HMMR	306386		6.00281	6.74581	3.93351	4.69812	5.13812	5.85264	7.04769	4.46308	4.806	5.106		1.1097	-1.23274	-1.4435	-1.07764	1.02251		0.463122	0.107986	0.00372455	0.61305	0.892182
SNOWBALL_031141_st	SLC7A11	317694		7.03074	6.43861	3.88502	5.00381	4.93471	6.72856	6.41405	3.20026	4.51007	4.70436		1.23301	1.01717	1.60744	1.4081	1.17312		0.227879	0.937774	0.00380551	0.0386658	0.374804
SNOWBALL_023261_s_st	IRAK4	310381		7.74884	7.72724	7.20053	7.31001	7.26389	7.73597	7.93386	7.48113	7.52989	7.32908		1.00896	-1.15398	-1.2147	-1.16464	-1.04622		0.919823	0.0348158	0.00386433	0.024231	0.559674
SNOWBALL_042603_st	PRIM1	329140		6.43097	6.49469	5.19346	5.66489	6.00586	6.47448	6.61756	5.81197	5.70936	6.14977		-1.03062	-1.0889	-1.53529	-1.0313	-1.10489		0.874859	0.625555	0.00395734	0.87194	0.560118
SNOWBALL_030540_st	MIER1	317093		3.60575	4.45095	3.30792	3.77384	3.97693	3.74927	4.55166	3.77428	3.63181	3.75524		-1.10459	-1.0723	-1.38162	1.10345	1.1661		0.424443	0.592072	0.003959	0.42991	0.192154
SNOWBALL_015764_st	PRICKLE2	303460		6.56611	6.51442	6.45065	6.8133	7.20319	6.5236	6.79105	6.8621	7.01994	7.31754		1.0299	-1.21136	-1.33002	-1.154	-1.08249		0.812369	0.0565944	0.00401564	0.166245	0.477353
SNOWBALL_013445_s_st	SVIL	301264		7.37529	6.08255	6.8658	6.92867	6.77517	7.31335	6.13332	7.30486	7.19613	7.06288		1.04386	-1.03581	-1.35572	-1.20369	-1.2207		0.739059	0.788706	0.00404095	0.0869751	0.0638895
SNOWBALL_026138_st	MXRA7	312927		8.21472	8.5178	6.89914	7.16224	7.09331	8.2944	8.68342	7.28264	7.32246	7.12743		-1.05678	-1.12165	-1.30451	-1.11745	-1.02393		0.608879	0.24292	0.00405229	0.260595	0.840046
SNOWBALL_000397_st	SFRP1	288876		7.52761	9.42666	9.49014	9.03016	9.03177	6.52941	8.92446	8.96939	8.80662	8.72363		1.99751	1.41636	1.4347	1.1676	1.23811		3.31552e-07	0.00563462	0.00410413	0.246837	0.0979278
SNOWBALL_005479_st	SLC3A1	293758		4.94775	5.10761	5.04513	5.19893	5.07094	5.49336	5.50906	5.49744	5.50681	5.47111		-1.45964	-1.32083	-1.36823	-1.23789	-1.31966		0.00059461	0.0109906	0.00414259	0.0542584	0.0112532
SNOWBALL_016938_s_st	AIFM2	304596		7.08416	6.59517	7.33872	7.55836	7.39343	6.91974	6.79917	6.98183	7.40896	7.49815		1.12072	-1.15189	1.28066	1.10911	-1.07528		0.210603	0.111605	0.00415167	0.260952	0.451885
SNOWBALL_030169_st		316722		7.93309	7.14013	6.85116	7.26571	7.43735	7.98805	7.27589	7.24401	7.39571	7.53331		-1.03883	-1.09867	-1.31299	-1.0943	-1.06878		0.742673	0.366526	0.00422313	0.389802	0.541582
SNOWBALL_025367_s_st	ZNF395	312223		6.90987	5.03517	7.01401	7.09142	7.27936	6.89395	5.06941	6.44303	6.9252	7.49157		1.01109	-1.02402	1.48553	1.12211	-1.15846		0.952671	0.895175	0.00429242	0.4578	0.327803
SNOWBALL_010191_st	FANCI	298208		5.39356	5.60071	4.38558	4.69638	5.00279	5.15054	5.95809	4.86514	4.84618	5.20775		1.18347	-1.2811	-1.39432	-1.10942	-1.15266		0.166356	0.0351037	0.00436155	0.422257	0.252781
SNOWBALL_011846_s_st	ARSJ	299740		7.77547	7.83455	6.45552	7.16621	8.05913	7.905	7.99216	6.95744	7.10388	7.90374		-1.09393	-1.11544	-1.4161	1.04415	1.11372		0.518934	0.420779	0.00445589	0.774686	0.428209
SNOWBALL_020781_s_st	LOC110258860	308196		5.55959	6.53713	5.2525	5.21105	5.65594	5.38631	6.45524	4.60965	4.85709	5.3527		1.12762	1.0584	1.56141	1.27806	1.23391		0.498311	0.768653	0.00447408	0.13038	0.202863
SNOWBALL_034200_st	FYN	320751		4.74565	3.91347	4.57912	4.45282	4.07387	5.3087	3.71535	5.51645	4.93421	4.58869		-1.47739	1.1472	-1.91499	-1.39609	-1.42882		0.0968156	0.60735	0.00456741	0.162523	0.132434
SNOWBALL_019233_st	SIRPA	306754		5.95507	5.55806	5.52062	5.4839	5.39932	6.42289	5.91815	5.98107	5.8158	5.66659		-1.38302	-1.2835	-1.37597	-1.25867	-1.20353		0.00396507	0.027462	0.0045701	0.0431177	0.1098
SNOWBALL_013351_st	SHISA4	301173		7.92629	7.70379	7.29157	7.09267	6.98355	7.75255	7.58591	6.91695	6.82666	6.76922		1.12798	1.08514	1.2965	1.20248	1.16016		0.213595	0.422097	0.00463866	0.0469452	0.116216
SNOWBALL_034683_st	CYB561	321232		4.77106	4.54918	4.22187	4.31905	4.09025	4.46419	4.04931	3.41193	4.11344	3.77701		1.23702	1.41409	1.75314	1.15318	1.24249		0.32206	0.0878182	0.00463997	0.52872	0.310802
SNOWBALL_019032_st	AP3M2	306564		3.99369	4.61059	5.00162	5.21852	5.42027	4.09411	4.5747	5.64185	5.73377	5.63108		-1.07209	1.02519	-1.55858	-1.42924	-1.15734		0.712998	0.903195	0.00465795	0.0233874	0.398341
SNOWBALL_014190_st	PRKAR1A	301951		9.71384	9.02448	9.66819	9.77671	9.72024	9.61292	9.06951	9.37672	9.67171	9.85402		1.07245	-1.0317	1.22389	1.07549	-1.09717		0.371904	0.717824	0.00469253	0.350343	0.219584
SNOWBALL_004372_s_st	HIP1	292692		6.89751	7.18511	6.94912	7.29822	7.13346	6.62798	6.91722	6.53763	7.20395	7.14554		1.20541	1.20404	1.33006	1.06752	-1.00841		0.069168	0.0710203	0.00472066	0.575496	0.950627
SNOWBALL_005031_st	GEMIN6	293337		5.55417	6.23411	5.68306	5.98316	6.13634	5.58021	6.2713	6.081	6.12396	6.27141		-1.01821	-1.02611	-1.31763	-1.10252	-1.09815		0.88642	0.834555	0.004727	0.360555	0.383037
SNOWBALL_025221_st	ALDH1L2	312113		10.4954	9.68914	8.28702	8.68976	8.98614	10.5316	9.71734	8.62362	8.83772	8.80842		-1.02542	-1.01973	-1.26278	-1.108	1.1311		0.808172	0.852887	0.00478422	0.243457	0.152215
SNOWBALL_026945_s_st	JAM2	313597		6.73881	5.14691	3.38385	3.90239	3.87395	7.02339	5.44575	4.21614	4.14766	3.94995		-1.21805	-1.23015	-1.78051	-1.18531	-1.05409		0.379885	0.353389	0.00478822	0.457885	0.838822
SNOWBALL_000625_st	CD59	289099		7.51088	6.81394	6.98722	7.21422	6.87275	7.69055	7.30609	6.48603	6.77473	6.84893		-1.13262	-1.40654	1.41538	1.35612	1.01665		0.354387	0.00561248	0.00479764	0.0135335	0.918869
SNOWBALL_028207_st	STK39	314761		6.90828	6.31374	8.98358	9.07056	8.42371	6.53133	6.22601	8.1073	8.37726	8.4978		1.29859	1.0627	1.83563	1.61698	-1.0527		0.255464	0.822443	0.00482495	0.0265833	0.851562
SNOWBALL_031179_st	TRPS1	317732		6.95718	6.92692	7.0188	6.72997	7.07663	6.54703	6.34742	6.49954	6.44315	6.75452		1.32882	1.49433	1.43322	1.21995	1.25015		0.0269473	0.00171043	0.00485055	0.13295	0.0878146
SNOWBALL_012619_st	GNAI1	300480		8.46935	9.17684	9.10781	9.24097	9.15081	8.37761	9.08648	8.84549	9.04642	9.17039		1.06566	1.06463	1.1994	1.14437	-1.01366		0.370287	0.378486	0.00499236	0.0391464	0.870408
SNOWBALL_047530_st	MPRIP	334047		6.65951	6.84794	5.89708	6.1682	6.28582	6.64176	7.005	6.22954	6.14763	6.1422		1.01238	-1.11501	-1.25916	1.01436	1.10467		0.908941	0.209272	0.00506368	0.893785	0.256199
SNOWBALL_032497_st	SMYD3	319048		4.24274	4.44078	4.53077	4.64396	4.8436	4.49643	4.75002	5.10681	4.96362	5.03255		-1.19226	-1.23905	-1.49076	-1.24803	-1.13993		0.245932	0.147701	0.0050674	0.133133	0.405534
SNOWBALL_045591_st	LOC100624559	332119		5.39136	5.0276	4.91866	4.73191	4.73435	5.18409	4.97095	4.44411	4.66585	4.81312		1.1545	1.04005	1.38948	1.04686	-1.05612		0.251637	0.787804	0.00517591	0.750218	0.699219
SNOWBALL_037089_st	RWDD2B	323637		4.79284	5.14142	3.91445	4.22141	4.63516	4.41072	5.12814	4.59923	4.57442	4.95324		1.30325	1.00924	-1.60745	-1.27722	-1.24667		0.131791	0.968052	0.00517631	0.167501	0.219263
SNOWBALL_036140_st	TYW1	322688		2.5305	2.99088	2.39447	2.91395	2.94211	2.45199	2.78291	2.90282	2.69467	2.79589		1.05593	1.15506	-1.42243	1.16416	1.10666		0.721318	0.287126	0.00519117	0.25848	0.474784
SNOWBALL_046845_st	KIAA1524	333362		5.59954	5.99083	3.47135	4.26969	4.77462	5.28243	6.35229	4.15253	4.21452	4.82384		1.24583	-1.28473	-1.60345	1.03898	-1.03471		0.218501	0.154387	0.00520904	0.859474	0.875414
SNOWBALL_002150_st	RAB32	290575		7.89323	7.45965	8.26545	8.22463	8.30416	7.84962	7.51477	7.87426	8.04963	8.34673		1.0307	-1.03894	1.31148	1.12897	-1.02995		0.802849	0.747245	0.00521495	0.239413	0.80789
SNOWBALL_021611_s_st	MXRA7	308942		7.81748	8.02575	6.39272	6.6965	6.56374	7.91141	8.30033	6.88141	6.71641	6.60125		-1.06727	-1.20965	-1.40317	-1.0139	-1.02634		0.650049	0.129652	0.00526024	0.931632	0.867382
SNOWBALL_037187_st	AR	323735		5.16714	4.2273	5.87243	5.66908	4.21643	5.53643	4.2956	4.95003	5.48609	4.37832		-1.29172	-1.04848	1.89526	1.13523	-1.11875		0.300036	0.872378	0.00528552	0.638542	0.68191
SNOWBALL_006474_st	FRRS1	294711		5.42725	4.71747	4.46233	4.47915	4.72511	4.99122	5.3491	5.32113	5.07959	4.27256		1.35287	-1.54932	-1.81352	-1.51618	1.36846		0.176125	0.0424417	0.00530277	0.0545995	0.158541
SNOWBALL_004193_st	PTGR1	292522		7.47516	6.43686	8.88909	9.191	8.61749	7.26702	6.22598	8.40907	8.77926	8.76373		1.1552	1.15739	1.39476	1.33029	-1.10667		0.257183	0.250219	0.0053157	0.017099	0.447067
SNOWBALL_017873_st	TANC1	305472		7.65168	6.79895	6.97797	6.88878	7.18533	7.60709	6.64879	6.78164	6.76139	7.06192		1.03139	1.1097	1.14578	1.09232	1.08931		0.584935	0.034463	0.00531658	0.0763457	0.086904
SNOWBALL_034473_st	SARM1	321022		5.5852	5.23181	4.82256	5.05578	4.94994	5.4588	5.39513	5.31998	4.8292	5.05129		1.09157	-1.11986	-1.41168	1.17006	-1.07277		0.535998	0.4085	0.00536598	0.231655	0.629135
SNOWBALL_025551_s_st	PPP3CA	312397		8.61025	8.12496	9.00551	9.39526	9.38621	8.75734	8.05194	8.63535	9.24314	9.65925		-1.10733	1.05192	1.2925	1.11121	-1.20836		0.305645	0.641656	0.00541082	0.287248	0.0423181
SNOWBALL_011462_st	DCK	299370		7.25935	7.22828	5.96213	6.3875	6.58445	7.40511	7.51029	6.41592	6.21989	6.55058		-1.10631	-1.21589	-1.36963	1.1232	1.02375		0.422685	0.0930246	0.00559774	0.347855	0.872233
SNOWBALL_018965_s_st	ARSJ	306498		7.43824	7.58858	6.16022	6.87212	7.65499	7.42832	7.65548	6.71498	6.831	7.51094		1.0069	-1.04747	-1.46892	1.02891	1.105		0.97086	0.787686	0.00561824	0.873184	0.528502
SNOWBALL_013843_st	VPS36	301629		7.78401	7.48265	6.80846	6.96965	7.11517	7.96181	7.59061	7.10387	7.00994	7.17566		-1.13116	-1.0777	-1.22724	-1.02832	-1.04282		0.105556	0.354641	0.00568372	0.758449	0.629858
SNOWBALL_009480_st	CCDC167	297578		4.05952	4.46641	3.81007	4.1485	4.30215	4.22765	4.75083	4.23606	4.05985	4.33183		-1.12361	-1.21792	-1.34349	1.06337	-1.02079		0.31268	0.0699693	0.00569709	0.623669	0.881373
SNOWBALL_006082_st	ALDH9A1	294339		8.06052	8.23836	11.0629	10.7432	10.2382	7.94931	8.1123	10.7735	10.5418	10.4291		1.08013	1.09131	1.22212	1.14983	-1.14146		0.32883	0.260532	0.00583063	0.0587723	0.0745757
SNOWBALL_018168_s_st	ZNF142	305764		5.6662	5.96209	7.02238	6.56583	6.31891	5.67853	6.01755	6.67211	6.61042	6.51606		-1.00858	-1.03919	1.2748	-1.03139	-1.14643		0.942051	0.718411	0.00589923	0.776515	0.134683
SNOWBALL_015218_st	ACAA1	302918		5.93947	6.24009	9.30797	9.53027	9.22731	6.15274	6.26191	8.83823	9.3425	9.54858		-1.15932	-1.01524	1.38486	1.139	-1.24943		0.239933	0.922836	0.00596438	0.308703	0.0644568
SNOWBALL_006657_st	SNX7	294872		7.83864	8.03109	8.34599	7.82983	7.8886	7.88115	7.77932	8.03549	7.57638	7.66602		-1.0299	1.19067	1.24013	1.19206	1.16682		0.759071	0.0266945	0.00599021	0.0256506	0.051883
SNOWBALL_035762_st	ELK4	322310		6.77687	5.7952	7.1737	7.57223	7.40405	6.66828	5.86221	6.83038	7.38124	7.50516		1.07817	-1.04754	1.26867	1.14155	-1.0726		0.435071	0.650119	0.00600253	0.140687	0.471489
SNOWBALL_016141_st	CCDC80	303821		10.0101	9.05204	9.15475	8.65794	8.2679	10.2792	9.29293	9.56312	8.94299	8.40706		-1.20506	-1.18172	-1.32719	-1.21846	-1.10126		0.0780779	0.118609	0.00633666	0.0607195	0.399259
SNOWBALL_007218_st	ARHGEF25	295404		5.02342	5.15612	3.68904	4.27808	4.23892	5.14907	5.39738	4.32571	4.10409	4.10047		-1.09101	-1.18202	-1.55474	1.12818	1.10072		0.648517	0.342108	0.006354	0.51137	0.611411
SNOWBALL_021440_st	THBS2	308774		9.59353	9.62351	8.48749	8.11962	8.53453	9.85076	9.9309	8.99263	8.54866	8.52913		-1.19518	-1.23746	-1.41926	-1.34634	1.00375		0.18659	0.107576	0.00651105	0.0213441	0.982985
SNOWBALL_035854_st	SOX9	322402		6.68031	6.53201	6.58616	5.9954	5.78184	5.86741	5.60238	5.78494	5.28422	5.05281		1.75674	1.90479	1.74258	1.63714	1.65752		0.00577159	0.00163841	0.0065137	0.015975	0.0134399
SNOWBALL_002136_st	KATNA1	290561		6.72893	6.72464	5.74306	6.002	6.26363	6.80832	6.88948	6.0461	5.99089	6.38371		-1.05658	-1.12104	-1.23375	1.00773	-1.0868		0.533172	0.155835	0.00658749	0.940363	0.320026
SNOWBALL_043638_st	SNX9	330172		4.83844	4.12255	4.33489	4.63532	4.88249	4.8571	4.01387	4.81276	4.82937	5.05367		-1.01302	1.07825	-1.39268	-1.14397	-1.12597		0.93633	0.595032	0.00659518	0.306706	0.375138
SNOWBALL_020961_s_st	GPX4	308361		8.05002	7.74899	9.42024	9.59774	9.57277	7.97593	7.72256	9.08449	9.4514	9.70298		1.05269	1.01849	1.26203	1.10676	-1.09445		0.607488	0.867634	0.00661072	0.268335	0.332059
SNOWBALL_025617_st	HSD17B12	312460		9.10344	9.59567	11.4179	11.4161	11.2541	8.98201	9.60379	11.2054	11.2417	11.3625		1.08781	-1.00564	1.15868	1.12854	-1.07798		0.134278	0.937863	0.00664486	0.0266916	0.18723
SNOWBALL_008572_st	RPL13A	296719		7.19451	6.44045	6.26348	6.38876	6.43634	7.22145	6.46401	6.62401	6.39606	6.29813		-1.01884	-1.01647	-1.28389	-1.00507	1.10054		0.874881	0.891271	0.00665636	0.96759	0.338844
SNOWBALL_014952_st	COX10	302674		6.38019	6.32636	6.04385	6.20894	6.39085	6.17235	6.58458	6.4789	6.3389	6.50681		1.15496	-1.19601	-1.35196	-1.09427	-1.08369		0.220174	0.118505	0.00665821	0.470603	0.525823
SNOWBALL_013923_st	ITGBL1	301705		9.54229	8.69722	7.15489	7.29797	6.63944	9.96822	8.95397	7.90807	7.79608	6.56489		-1.34344	-1.19478	-1.6855	-1.41237	1.05304		0.139509	0.402947	0.00672739	0.0792545	0.83174
SNOWBALL_019571_st	NCAPG2	307057		7.24712	7.26279	4.846	5.67646	5.91092	6.93746	7.62733	5.35636	5.54093	5.97103		1.23942	-1.28747	-1.42441	1.0985	-1.04255		0.110968	0.0569309	0.00683045	0.528965	0.798029
SNOWBALL_020129_st	POLA1	307598		6.1026	6.21021	5.7458	5.85277	5.84393	6.20254	6.44447	6.24064	5.97023	6.2662		-1.07173	-1.1763	-1.40916	-1.08482	-1.34003		0.643444	0.226807	0.00685745	0.579121	0.021562
SNOWBALL_018886_st		306432		4.67703	4.69086	3.66021	4.98083	4.78748	4.32911	4.81764	4.47415	4.60469	4.33929		1.27273	-1.09185	-1.75801	1.29786	1.36433		0.281331	0.728479	0.00685986	0.239512	0.152479
SNOWBALL_029272_st	DDX41	315825		6.99948	7.01266	7.40107	7.09571	7.54275	6.88784	7.10761	7.7369	7.36139	7.78858		1.08046	-1.06802	-1.2621	-1.20221	-1.18578		0.417533	0.499603	0.00686713	0.0338488	0.0507694
SNOWBALL_000622_st	CD44	289096		7.99533	7.21108	6.67362	6.63046	6.87582	7.98276	7.30967	7.04168	6.79306	6.76937		1.00875	-1.07073	-1.29062	-1.11931	1.07657		0.944917	0.525562	0.00690519	0.263919	0.488865
SNOWBALL_012678_st	PON2	300536		7.42696	7.74105	9.65018	9.89649	9.83321	7.5307	7.59858	9.33531	9.65545	10.0404		-1.07456	1.1038	1.2439	1.18185	-1.15445		0.422648	0.251189	0.00691494	0.0406324	0.0820108
SNOWBALL_004847_st	MLST8	293155		7.89649	7.86738	7.19615	7.08123	7.24793	8.00652	7.97898	7.48977	7.30886	7.32059		-1.07925	-1.08042	-1.22571	-1.17091	-1.05165		0.353853	0.346157	0.0069229	0.0380181	0.561596
SNOWBALL_042000_st	CENPE	328538		6.90753	7.42223	4.09475	5.29743	5.58951	6.59094	7.67414	4.78228	5.12906	5.443		1.24538	-1.19079	-1.61052	1.12379	1.10689		0.242082	0.366191	0.00693248	0.566231	0.623622
SNOWBALL_012757_st	EPDR1	300610		8.57947	7.96666	5.15115	5.67182	6.03217	8.95355	8.22017	5.58212	5.53639	5.70605		-1.29602	-1.1921	-1.34814	1.09842	1.25365		0.0196949	0.124897	0.00702099	0.448229	0.043577
SNOWBALL_024817_st	LOC102158260	311752		5.55946	5.59025	6.86977	6.75683	6.28565	5.54912	5.51394	6.42176	6.39462	6.21901		1.00719	1.05432	1.36415	1.28539	1.04728		0.963218	0.702731	0.00705349	0.0304917	0.742342
SNOWBALL_035578_st	PPAT	322126		3.32437	3.7531	6.25936	6.00374	5.78594	3.02908	3.6866	5.69024	5.64777	5.93028		1.22713	1.04718	1.48361	1.27984	-1.10523		0.182563	0.800735	0.00709869	0.101128	0.552072
SNOWBALL_033143_st	LIMD1	319694		7.35594	7.46356	7.61033	7.55996	7.36708	7.69151	7.53643	8.02165	7.78462	7.55508		-1.26187	-1.05181	-1.3299	-1.16851	-1.13918		0.0293086	0.690864	0.00717834	0.158755	0.248321
SNOWBALL_011582_s_st		299487		6.81227	7.06376	6.47545	6.4233	6.34082	6.69092	7.39732	7.12066	6.71712	6.57911		1.08776	-1.26012	-1.56397	-1.22588	-1.1796		0.670951	0.185168	0.00719559	0.250424	0.364385
SNOWBALL_027075_st	PFKM	313709		5.23622	5.239	4.24176	4.81918	4.87125	5.23892	5.0487	4.64393	4.67188	4.63995		-1.00188	1.141	-1.32149	1.10749	1.17389		0.989501	0.230951	0.0072821	0.369692	0.136387
SNOWBALL_030990_st	NKD1	317543		4.50232	4.52308	5.58237	5.57833	5.69122	4.38943	4.41498	5.11697	5.22747	5.50581		1.08139	1.07781	1.38071	1.27532	1.13713		0.573129	0.591426	0.00728773	0.0454805	0.32392
SNOWBALL_020083_s_st	CA5B	307552		8.66269	8.02168	8.59683	9.11535	8.91631	8.75847	7.6282	8.08472	8.66228	9.0249		-1.06864	1.31356	1.42614	1.36895	-1.07817		0.673481	0.0412658	0.0072949	0.0179296	0.628007
SNOWBALL_006863_st	DDX23	295068		5.50941	5.42077	4.76579	4.88576	5.46853	5.35442	5.30857	5.17539	4.64978	5.2389		1.11342	1.08088	-1.32831	1.17771	1.17254		0.352425	0.518536	0.00733338	0.136009	0.148062
SNOWBALL_002664_s_st	DMXL2	291081		5.17219	5.22308	4.00971	4.38199	4.67274	5.18675	5.30599	4.46611	4.31718	4.73231		-1.01014	-1.05916	-1.37211	1.04595	-1.04215		0.949088	0.68361	0.00735257	0.756064	0.77695
SNOWBALL_005609_st	TBC1D31	293880		6.25481	6.68706	5.88511	6.02851	6.13634	6.17809	6.7408	6.14214	6.15294	6.16505		1.05462	-1.03795	-1.19502	-1.09008	-1.0201		0.477236	0.633843	0.0073703	0.219817	0.811002
SNOWBALL_046761_st	RRBP1	333278		5.66028	3.84217	3.21421	3.46859	3.68496	5.23642	3.78981	3.84967	3.64305	3.90717		1.34152	1.03696	-1.55344	-1.12854	-1.16652		0.0802352	0.863088	0.00738692	0.517944	0.395501
SNOWBALL_014821_s_st	NTN1	302557		7.32569	6.37077	8.09061	7.95987	7.63118	7.15468	6.50637	7.66437	7.62166	7.81386		1.12585	-1.09855	1.34372	1.26418	-1.13498		0.320978	0.445188	0.00739237	0.0350214	0.284909
SNOWBALL_025877_st	LOC100625049	312701		8.2554	8.81813	10.0975	9.86838	9.60863	8.44072	8.56709	9.76591	9.83607	9.90869		-1.13708	1.19006	1.25843	1.02265	-1.23119		0.150135	0.0450351	0.00741575	0.836626	0.0156225
SNOWBALL_032057_st	CDH11	318609		4.93584	5.7154	4.05761	4.94353	5.70405	4.76351	5.38549	4.69222	4.76734	5.19501		1.12688	1.25693	-1.55252	1.12989	1.42309		0.523302	0.184279	0.00741602	0.512894	0.0330438
SNOWBALL_023612_st	PTGIS	310681		7.42256	7.54711	6.9595	7.63743	7.96936	7.89553	7.92463	7.28911	7.61968	7.84456		-1.38797	-1.29911	-1.25668	1.01238	1.09035		0.000158178	0.00221792	0.00747525	0.912529	0.353436
SNOWBALL_023146_st	ELOVL5	310299		8.56788	8.93357	10.2971	10.4815	10.2432	8.52483	9.06691	9.98765	10.3355	10.4141		1.03029	-1.09683	1.23922	1.10653	-1.12575		0.761903	0.282819	0.00748993	0.234115	0.156109
SNOWBALL_001608_st	LOC102165752	290046		4.51517	4.45046	4.1299	4.31247	4.29809	4.59772	4.55337	4.68752	4.54375	4.56971		-1.05889	-1.07394	-1.47184	-1.17388	-1.20716		0.745869	0.679412	0.0075417	0.304141	0.218115
SNOWBALL_031116_st	NFE2L2	317669		4.96695	5.34104	5.33218	5.11545	5.02261	5.11431	4.96582	4.87478	5.12566	5.18991		-1.10754	1.29704	1.37306	-1.0071	-1.12295		0.439964	0.0294136	0.00754198	0.964763	0.372805
SNOWBALL_020077_st	MBTPS2	307546		8.61177	8.83633	8.10043	8.28351	8.27565	8.69474	8.88138	8.32829	8.33409	8.39783		-1.0592	-1.03171	-1.1711	-1.03568	-1.08838		0.375244	0.655614	0.00754639	0.61166	0.170344
SNOWBALL_005165_st	CENPO	293466		5.3838	5.89234	3.3776	4.1863	4.77095	5.33492	6.42756	4.17943	4.38294	4.90269		1.03447	-1.44916	-1.74332	-1.14603	-1.09561		0.900503	0.0809459	0.0075578	0.570328	0.716386
SNOWBALL_008076_st	CLIP3	296230		8.46849	8.01148	6.97243	7.3021	7.5183	8.42105	7.99771	7.29575	7.40538	7.39217		1.03343	1.00959	-1.2512	-1.07421	1.09137		0.748352	0.931592	0.00755866	0.444543	0.33784
SNOWBALL_022246_st	NECAB3	309557		5.88529	6.24429	5.42159	5.46316	5.84575	6.04733	6.40713	5.91874	5.61277	5.87343		-1.11887	-1.11949	-1.41143	-1.10927	-1.01937		0.434155	0.431601	0.00757045	0.474858	0.909571
SNOWBALL_036183_st	LOC102161056	322731		6.43755	5.30103	4.93568	4.89486	4.3693	6.367	5.52717	4.22853	4.6632	4.37374		1.05011	-1.16971	1.63257	1.17419	-1.00308		0.833169	0.444725	0.00765404	0.43222	0.990257
SNOWBALL_013612_st	DIP2C	301421		7.28476	7.32705	6.44802	6.53948	6.61523	7.2352	7.39282	6.724	6.51189	6.80966		1.03495	-1.04665	-1.21082	1.01931	-1.14427		0.68921	0.583349	0.00767926	0.832884	0.0648154
hsa-mir-34b_st	C9H11orf88	335333		3.18173	3.44351	2.57197	3.08408	3.60462	3.48808	2.77825	3.68934	2.55316	3.09275		-1.23658	1.58585	-2.16951	1.44485	1.42589		0.520918	0.124571	0.00768974	0.232322	0.251652
SNOWBALL_021417_s_st	DENND1B	308751		5.74397	5.90885	5.89356	5.92693	5.53043	5.89044	5.63869	5.3956	5.70881	5.39194		-1.10686	1.20594	1.41222	1.16321	1.10075		0.487628	0.166397	0.00775482	0.276346	0.514693
SNOWBALL_000317_st	LYST	288796		6.52879	6.62208	7.44808	7.25711	7.02524	6.50231	6.60197	7.12753	7.06229	7.27257		1.01852	1.01404	1.24881	1.14459	-1.187		0.864013	0.898105	0.00792269	0.117626	0.0426045
SNOWBALL_012561_st	C1GALT1	300423		8.34311	8.03677	7.8304	8.26341	8.50223	8.23179	8.16533	8.20936	8.23952	8.51044		1.08022	-1.0932	-1.3004	1.01669	-1.00571		0.489638	0.416289	0.00792985	0.897637	0.966027
SNOWBALL_002780_st	PSIP1	291195		7.72286	7.79608	7.00907	7.05995	7.21789	7.76274	7.7882	7.23795	7.27637	7.29935		-1.02803	1.00547	-1.17193	-1.16185	-1.05809		0.700456	0.94548	0.00799129	0.0122263	0.391346
SNOWBALL_026218_s_st	ZNF652	312999		6.04098	5.73663	5.69564	5.93525	5.93688	6.12952	5.65811	6.13856	5.81197	6.00034		-1.0633	1.05594	-1.35935	1.08921	-1.04497		0.6551	0.695794	0.0081623	0.517352	0.757125
SNOWBALL_006492_st	GDAP2	294728		7.3883	7.8181	6.18356	6.53074	6.80219	7.5704	7.94355	6.48843	6.50349	6.74716		-1.13454	-1.09085	-1.23531	1.01907	1.03888		0.126589	0.314252	0.00820225	0.852847	0.690207
SNOWBALL_009202_st	WLS	297323		8.51482	7.97871	6.95376	7.22991	7.77057	8.4095	7.92839	7.29527	7.39254	7.67498		1.07573	1.0355	-1.26708	-1.11933	1.0685		0.467649	0.749965	0.00820448	0.2354	0.515018
SNOWBALL_026478_s_st	RNF13	313236		7.06605	6.99988	6.86093	7.12914	7.1767	7.11438	6.85527	6.56029	6.98542	7.10106		-1.03407	1.10543	1.2317	1.10475	1.05383		0.725906	0.230327	0.00822217	0.233547	0.563764
SNOWBALL_000988_st	ETFB	289457		4.67645	4.97372	5.47518	5.40309	5.17583	4.5544	4.91263	5.12408	5.30979	5.30346		1.08828	1.04325	1.27554	1.06681	-1.0925		0.406335	0.70238	0.00828854	0.539737	0.382498
SNOWBALL_015506_st	CEP63	303202		6.28276	6.78749	6.19299	6.28553	6.23466	6.48576	6.66302	6.55516	6.23553	6.22863		-1.15109	1.09011	-1.28536	1.03526	1.00419		0.155562	0.412863	0.00835068	0.767228	0.974201
SNOWBALL_041194_st		327735		3.25189	3.32871	3.67378	3.3441	3.44321	3.38776	3.09193	3.19406	3.35147	3.42368		-1.09876	1.17836	1.39447	-1.00512	1.01363		0.510599	0.218056	0.00837258	0.976249	0.935532
SNOWBALL_021599_st		308930		7.57493	6.92885	7.82715	8.31608	8.54776	7.20683	6.6692	7.30297	7.94394	8.33353		1.29065	1.19719	1.43811	1.29428	1.16009		0.0692804	0.216751	0.00844181	0.0660268	0.319971
SNOWBALL_015105_s_st	NTN1	302811		7.13479	6.0703	7.84768	7.62471	7.73344	6.87772	6.16948	7.37295	7.61711	7.65714		1.19505	-1.07117	1.38966	1.00528	1.05431		0.172575	0.640661	0.00847063	0.975244	0.727049
SNOWBALL_006796_st	RBFOX2	295003		8.65836	8.64521	7.85275	7.73468	7.71163	8.71199	8.81779	8.14427	7.99942	7.84698		-1.03787	-1.12708	-1.22393	-1.20142	-1.09836		0.685764	0.132682	0.00856066	0.0172229	0.251709
SNOWBALL_029820_st	IGF2BP3	316373		5.61454	6.03835	5.76433	5.94236	6.11052	5.87956	6.40557	6.19491	6.0395	6.3189		-1.20166	-1.28986	-1.34777	-1.06965	-1.15539		0.116545	0.0257058	0.00857045	0.611585	0.229874
SNOWBALL_003685_st	PSMD5	292068		8.30894	8.30676	8.8067	8.82118	8.47242	8.19009	8.27539	8.57287	8.63138	8.64394		1.08587	1.02198	1.17595	1.1406	-1.12625		0.205153	0.775278	0.00864508	0.0344502	0.0576944
SNOWBALL_033160_st	UST	319711		7.68876	7.77164	6.44768	6.55182	6.86846	7.74033	7.84165	6.89853	6.74675	6.73928		-1.0364	-1.04972	-1.36685	-1.14467	1.09367		0.810273	0.737563	0.00865621	0.290941	0.507123
SNOWBALL_013139_st	VASH2	300968		7.30116	8.48155	7.35521	7.55422	7.37941	7.26868	8.74941	7.77157	7.61682	7.60198		1.02277	-1.20402	-1.33455	-1.04435	-1.16681		0.8735	0.0999874	0.00866966	0.746451	0.180266
SNOWBALL_010942_st	STXBP6	298907		6.90666	6.01167	4.96018	4.82556	5.03983	6.89721	6.05925	5.31981	5.0835	4.70407		1.00657	-1.03353	-1.28309	-1.19577	1.26204		0.959112	0.778637	0.00867992	0.0640927	0.0144227
SNOWBALL_032458_st	KIF27	319009		5.53751	5.86116	5.27276	5.59206	5.43264	5.4357	5.84999	5.6796	5.67634	5.48762		1.07312	1.00777	-1.32578	-1.06016	-1.03884		0.569114	0.957248	0.00868212	0.644969	0.773628
SNOWBALL_013115_st	PLA2G4A	300947		5.88414	5.75636	4.21298	4.47678	5.07013	5.84623	5.72314	4.7241	4.6107	5.00431		1.02662	1.0233	-1.42516	-1.09727	1.04668		0.880253	0.895726	0.00877585	0.54946	0.785263
SNOWBALL_027208_st	ELOVL5	313762		5.57393	6.35588	8.04864	8.30257	7.52729	5.47229	6.3642	7.55416	7.87199	7.75251		1.07299	-1.00578	1.40882	1.34778	-1.16895		0.648419	0.974124	0.00878394	0.0230723	0.263775
SNOWBALL_019185_s_st	NOL4L	306708		6.85876	6.30167	5.91832	5.98284	6.32653	6.96767	6.61003	6.41035	6.23532	6.4689		-1.07842	-1.2383	-1.40643	-1.19125	-1.10372		0.620428	0.110689	0.0087931	0.201443	0.503378
SNOWBALL_009598_st	TRIM38	297692		5.64057	5.57466	4.59155	4.75899	4.99906	5.57415	5.56012	5.11789	5.04133	5.15415		1.04711	1.01013	-1.44027	-1.21617	-1.11349		0.790004	0.957061	0.00882975	0.179699	0.494809
SNOWBALL_034230_st		320780		4.16068	4.22127	4.36862	4.24801	4.33832	4.32478	4.52716	3.63757	4.1447	4.30102		-1.12047	-1.23618	1.65985	1.07423	1.02619		0.615174	0.310342	0.00883975	0.763229	0.919148
SNOWBALL_008471_st	KCNAB2	296619		6.38819	6.64669	5.07271	5.58161	6.24576	6.5145	6.86557	5.74916	5.57128	6.48123		-1.0915	-1.16384	-1.59819	1.00719	-1.17729		0.682265	0.448141	0.00885203	0.976539	0.410032
SNOWBALL_012945_st	LOC110257017,LOC100153763	300789		7.71648	7.32083	7.19421	7.23692	7.60065	7.78584	7.42281	7.41962	7.43061	7.63519		-1.04925	-1.07325	-1.16912	-1.14369	-1.02423		0.474812	0.269211	0.00901672	0.0255585	0.742707
SNOWBALL_032076_st	ELL2	318628		6.45891	5.30006	6.07878	6.30135	6.0485	6.25425	5.20761	5.64884	5.97112	6.16279		1.15242	1.06618	1.34718	1.25721	-1.08245		0.242116	0.632936	0.00903298	0.0474651	0.5446
SNOWBALL_007255_s_st	LOC407246,LDHB	295439		9.55629	9.68192	11.1654	11.2087	10.9575	9.54812	9.69146	10.9216	11.1318	11.1058		1.00568	-1.00664	1.18418	1.05475	-1.10829		0.947841	0.938795	0.00905681	0.462788	0.124337
SNOWBALL_024249_st	DUSP18	311264		6.08693	6.70353	5.89222	6.01892	6.03695	6.16027	6.68669	6.31537	6.00729	5.90915		-1.05215	1.01174	-1.34086	1.00809	1.09263		0.707535	0.937807	0.00915364	0.957494	0.484985
SNOWBALL_018152_st	IKZF2	305748		4.85304	4.01949	4.32012	4.13132	4.02024	4.77191	3.94141	4.92302	4.69775	4.13182		1.05785	1.05561	-1.51877	-1.48086	-1.08041		0.776277	0.785238	0.00915459	0.0144825	0.686629
SNOWBALL_001141_s_st	ATAT1	289599		5.13646	5.35614	4.22897	4.53643	4.39388	5.19778	5.40394	4.83802	4.35021	4.41075		-1.04342	-1.03369	-1.52525	1.13777	-1.01176		0.835699	0.873731	0.00921011	0.47932	0.957189
SNOWBALL_017355_st	KIF11	305003		7.09788	7.65802	4.00906	5.44404	5.85843	6.9535	7.97333	4.61444	5.37439	5.96434		1.10526	-1.24428	-1.52139	1.04946	-1.07618		0.593241	0.197567	0.00929812	0.811012	0.705269
SNOWBALL_015600_st	AGTR1	303296		7.41178	6.84253	5.97007	7.05436	6.82712	7.98493	7.57621	6.59752	7.11188	6.69442		-1.48777	-1.66287	-1.54483	-1.04067	1.09634		0.0177879	0.00237799	0.00930209	0.851447	0.640628
SNOWBALL_035530_st	TMEM47	322078		7.94207	8.13889	7.23134	7.61703	7.66611	8.24143	8.45093	7.6031	7.79913	7.84103		-1.23061	-1.24146	-1.29394	-1.13453	-1.1289		0.0379634	0.0301321	0.00933099	0.229304	0.250548
SNOWBALL_029194_st		315747		7.56519	6.3946	3.80537	4.56718	3.35881	7.97469	6.74207	4.91799	4.86761	3.65379		-1.32823	-1.27233	-2.16237	-1.23151	-1.22686		0.384196	0.469814	0.00935978	0.539571	0.54792
SNOWBALL_017103_st	DOCK1	304759		7.65757	7.26769	6.81564	6.75286	6.90688	7.75922	7.33612	7.03407	6.90495	6.97664		-1.073	-1.04857	-1.16346	-1.11118	-1.04954		0.256801	0.468448	0.00938427	0.0761476	0.458652
SNOWBALL_014021_st	ANKRD10	301798		7.04208	7.26411	9.0437	8.5601	8.25028	7.20719	7.26486	8.5807	8.4713	8.19691		-1.12125	-1.00052	1.37841	1.06348	1.03769		0.401662	0.997585	0.00943784	0.676074	0.810986
SNOWBALL_007719_st	ERC1	295889		8.97389	9.56234	8.36393	8.38587	8.31519	8.91774	9.62912	8.52737	8.367	8.26736		1.03968	-1.04738	-1.11996	1.01316	1.03371		0.421726	0.328335	0.00948198	0.810846	0.502557
SNOWBALL_040945_st	ACER3	327487		6.93992	5.60992	8.55984	8.47992	8.52776	6.85773	5.47558	8.12459	8.27024	8.6938		1.05862	1.09759	1.35215	1.15643	-1.12198		0.681594	0.476605	0.00949497	0.239245	0.365866
SNOWBALL_017311_s_st	PAX2	304961		5.67869	5.38158	5.23157	5.40285	5.29826	5.71408	5.62478	5.69309	5.38426	5.47435		-1.02483	-1.18362	-1.37699	1.01297	-1.12981		0.877477	0.193841	0.00960475	0.937422	0.366646
SNOWBALL_008801_st	CLCN6	296944		6.56406	6.2628	6.76747	6.54013	6.34085	6.72195	6.19245	6.49053	6.47295	6.57013		-1.11565	1.04997	1.21163	1.04767	-1.17225		0.156176	0.568403	0.00962256	0.588042	0.0333312
SNOWBALL_034544_st	SLC37A3	321093		5.74379	5.27799	4.74005	4.89397	5.68618	5.82259	5.3991	5.12784	5.07479	5.70606		-1.05614	-1.08757	-1.30839	-1.13353	-1.01387		0.657742	0.472884	0.00981133	0.258856	0.919886
SNOWBALL_020116_st	RBM10	307585		7.19437	7.55671	7.40876	7.31886	7.48024	7.09944	7.67549	7.63104	7.33481	7.5089		1.06801	-1.08582	-1.16658	-1.01111	-1.02007		0.306801	0.188498	0.00984278	0.886174	0.788313
SNOWBALL_038069_st	SGK1	324617		6.74137	6.82461	5.81985	5.83406	6.40168	6.50019	8.15498	6.3117	6.20608	6.5663		1.18196	-2.51467	-1.40625	-1.29417	-1.12087		0.314588	5.12111e-08	0.0274821	0.102606	0.51365
SNOWBALL_021237_s_st	MGST1	308596		5.87089	6.27453	11.3383	11.535	11.186	4.91176	4.72845	10.6796	11.2209	11.4569		1.94414	2.92023	1.5786	1.24327	-1.20652		0.000313389	8.1519e-08	0.0124299	0.263848	0.344732
SNOWBALL_001643_s_st		290080		7.47401	7.74791	8.72315	8.67441	8.77256	6.1099	6.79073	8.75338	8.88152	8.86794		2.57418	1.94151	-1.02117	-1.15437	-1.06834		1.76679e-10	7.42695e-07	0.897861	0.286674	0.656434
SNOWBALL_023601_s_st	GPM6B	310671		6.62543	7.00875	8.38704	8.27825	8.2556	5.12989	5.98564	8.25631	8.32244	8.41037		2.8197	2.0323	1.09485	-1.0311	-1.11325		9.60728e-10	4.07178e-06	0.594981	0.870843	0.520432
SNOWBALL_000273_s_st	CD86	288753		5.72061	3.91028	3.3411	3.49738	3.62128	6.53669	5.72377	4.13499	4.41401	4.39585		-1.76062	-3.51491	-1.73375	-1.8877	-1.71068		0.0318911	4.60926e-06	0.0371599	0.0154094	0.0423467
SNOWBALL_001647_s_st	GPM6B	290084		8.00369	8.2937	9.73086	9.6183	9.61745	6.33108	7.24086	9.58522	9.7021	9.76165		3.1879	2.07461	1.10622	-1.05981	-1.10512		4.22124e-10	1.01253e-05	0.583488	0.766341	0.587661
SNOWBALL_014969_st	ASPA	302691		7.07464	7.27465	9.58862	9.25605	9.33025	5.52019	5.39304	9.07565	9.15515	9.57484		2.9372	3.68486	1.42698	1.07244	-1.18476		0.000218827	1.24965e-05	0.24501	0.848343	0.614045
SNOWBALL_001645_s_st	GPM6B	290082		7.44682	7.7167	8.69536	8.65614	8.76181	6.40054	6.76403	8.68717	8.8086	8.8308		2.06521	1.93545	1.00569	-1.11147	-1.04898		3.08193e-06	1.58694e-05	0.977457	0.530785	0.794579
SNOWBALL_034010_st	NEURL1B	320561		3.77067	4.1874	3.37746	3.8809	3.34455	3.89292	5.12306	3.53836	3.90372	3.81849		-1.08843	-1.91277	-1.11799	-1.01594	-1.38891		0.619344	1.69996e-05	0.498708	0.934814	0.0248324
SNOWBALL_028209_st	SLC1A3	314763		6.95796	7.80329	8.84685	8.86358	8.51825	6.44246	6.95095	8.63233	8.75329	8.62958		1.42948	1.80542	1.16032	1.07944	-1.08022		0.00736489	1.83869e-05	0.300687	0.624985	0.621331
SNOWBALL_018599_st	SLC1A3	306155		9.57255	10.106	11.0758	11.131	10.975	8.89019	9.42362	11.0244	11.1379	11.0423		1.60477	1.60483	1.03623	-1.00476	-1.04771		2.17116e-05	2.16858e-05	0.790313	0.974123	0.720958
SNOWBALL_023602_s_st	GPM6B	310672		7.44724	7.56387	8.94148	8.87655	8.92123	6.1461	6.73103	8.83705	9.06375	9.08253		2.46424	1.78119	1.07507	-1.13856	-1.1183		4.58804e-09	3.54321e-05	0.652178	0.384687	0.462539
SNOWBALL_008259_st	SLC1A5	296412		9.36109	9.09049	9.23916	9.55032	9.60127	9.38358	9.61313	9.31968	9.51457	9.85368		-1.01572	-1.43659	-1.0574	1.02509	-1.1912		0.887816	3.66042e-05	0.571185	0.817052	0.0425422
SNOWBALL_024750_s_st	FGFR2	311691		5.74925	6.22763	6.55427	6.58785	6.16402	5.3444	5.38641	6.46599	6.51433	6.45951		1.32396	1.79157	1.06311	1.05228	-1.2273		0.0461268	4.42841e-05	0.715678	0.765776	0.157529
SNOWBALL_002399_st	LAMA4	290821		9.6206	9.24435	10.1387	10.0505	10.1513	9.51866	8.85525	10.27	10.2008	10.1945		1.07322	1.30958	-1.09527	-1.10982	-1.03041		0.314962	5.20436e-05	0.181669	0.12059	0.701555
SNOWBALL_006602_st	TGFBR3	294824		6.91795	6.3712	7.85926	7.56427	7.45684	7.44226	7.09986	8.16254	7.96521	7.64312		-1.43825	-1.6571	-1.23394	-1.32037	-1.13783		0.00344725	6.98906e-05	0.0992577	0.0260549	0.339226
SNOWBALL_001644_s_st	GPM6B	290081		5.05114	5.21842	6.20226	6.25283	6.46389	4.03428	4.40673	6.2995	6.48024	6.52696		2.02352	1.75526	-1.06973	-1.17073	-1.04469		2.85473e-06	0.000111764	0.694107	0.306916	0.806644
SNOWBALL_007815_s_st	ACSS3	295978		7.38446	6.04693	9.54162	9.53372	9.56795	6.23368	4.84535	8.86256	9.16658	9.68585		2.22034	2.29991	1.60109	1.28979	-1.08516		0.000255995	0.000143651	0.0299968	0.26954	0.756984
SNOWBALL_027580_st	WASF3	314134		5.2365	6.46733	6.22345	6.64851	6.30673	4.91934	5.68936	5.92834	6.43933	6.30015		1.24588	1.71472	1.22698	1.15603	1.00457		0.130147	0.000156463	0.162321	0.342714	0.980967
SNOWBALL_012349_st	ME3	300213		7.36504	5.75084	5.65581	5.46397	5.84891	7.44998	6.18149	5.79164	5.49808	5.65216		-1.06065	-1.34784	-1.09873	-1.02392	1.14611		0.50817	0.000177278	0.260706	0.809597	0.0894755
SNOWBALL_033966_st	PBX1	320517		7.26411	5.9547	6.25131	6.03004	6.08065	7.38042	5.27558	6.3076	6.2343	6.18944		-1.08396	1.60117	-1.03979	-1.15209	-1.07832		0.573232	0.000181724	0.800498	0.287424	0.601236
SNOWBALL_025908_s_st	RNF144A	312731		6.07528	4.84757	5.99735	5.66479	5.44587	5.83575	4.11158	5.53941	5.36875	5.49338		1.18061	1.66554	1.37358	1.22777	-1.03348		0.250857	0.000210636	0.019806	0.145646	0.848756
SNOWBALL_035599_st	LAMB1	322147		4.4738	5.32779	6.94973	6.65906	6.64873	4.15609	4.5089	7.05721	6.83825	7.06126		1.24635	1.76405	-1.07735	-1.13225	-1.33102		0.166146	0.000235879	0.682252	0.46775	0.0650308
SNOWBALL_000339_s_st	ANXA8	288818		7.35877	7.70025	6.58703	6.80117	6.73366	7.59448	8.29266	6.4537	6.6974	6.48013		-1.17748	-1.50777	1.09683	1.07458	1.19212		0.160751	0.000281661	0.46043	0.577785	0.128367
SNOWBALL_017044_s_st	FGFR2	304701		6.67169	7.192	7.66511	7.47565	6.78895	5.75557	6.40041	7.40347	7.44264	7.05821		1.88704	1.73098	1.19884	1.02315	-1.20519		3.56609e-05	0.000283377	0.254742	0.906684	0.239482
SNOWBALL_012628_st	CLMP	300489		9.51727	8.99931	8.22035	8.48357	9.39149	9.06397	8.37988	8.38584	8.68263	9.19813		1.36916	1.53627	-1.12155	-1.14795	1.14343		0.00758115	0.000308287	0.374143	0.27341	0.289161
SNOWBALL_019493_s_st	PTGIS	306991		8.31839	8.31075	7.74854	8.35218	8.71095	8.62031	8.79937	8.03311	8.32849	8.6542		-1.23278	-1.40311	-1.21804	1.01656	1.04012		0.0284098	0.000407624	0.0395398	0.894043	0.732975
SNOWBALL_014284_st	ARL4D	302045		5.15248	5.20404	4.83093	4.94622	4.68191	6.29077	5.97319	5.26549	5.00185	4.22629		-2.2012	-1.70426	-1.3515	-1.03931	1.37138		9.14987e-07	0.000456302	0.0484365	0.840044	0.0379223
SNOWBALL_015182_st	RARB	302883		6.45143	4.56587	3.96703	4.65819	5.43662	7.42398	5.45501	4.1484	4.67713	5.09853		-1.9623	-1.85207	-1.13396	-1.01322	1.26409		0.00015594	0.000494078	0.530108	0.955548	0.204824
SNOWBALL_042305_st	CEP85	328842		6.32144	7.20963	6.59467	6.60756	6.6892	6.37129	7.58421	6.69063	6.79828	6.95515		-1.03515	-1.29646	-1.06878	-1.14134	-1.20243		0.697161	0.000498691	0.417165	0.0801697	0.0128072
SNOWBALL_005908_st	ADAM15	294172		6.66673	6.00159	6.38343	5.91521	5.90514	6.79967	6.34916	6.57878	6.06678	6.05857		-1.09653	-1.27242	-1.145	-1.11077	-1.11221		0.205721	0.000541439	0.0532498	0.143047	0.137687
SNOWBALL_020401_s_st	FHL1	307856		7.80813	7.64409	6.5483	7.46593	7.46586	8.13303	8.12383	6.71505	7.26039	7.40829		-1.25258	-1.39449	-1.12252	1.15312	1.04072		0.0190397	0.000566151	0.257761	0.152666	0.73136
SNOWBALL_020575_s_st	FHL1	308018		8.09012	7.92136	6.41095	7.69376	7.49658	8.40427	8.42316	6.69168	7.56989	7.34188		-1.24327	-1.41598	-1.2148	1.08966	1.11319		0.0317729	0.000603201	0.0568492	0.444806	0.325945
SNOWBALL_026102_st	XG	312898		7.92762	6.9899	6.54546	6.61748	6.43889	8.37174	7.45697	6.7959	6.6268	6.24069		-1.36049	-1.3823	-1.18957	-1.00648	1.14726		0.00107349	0.000604807	0.0689631	0.95919	0.159654
SNOWBALL_005347_st	ANTXR1	293639		9.35368	9.13447	9.18735	9.08104	9.17128	9.26178	8.79165	9.26751	9.1678	9.35061		1.06577	1.26824	-1.05714	-1.06198	-1.13236		0.40266	0.00061707	0.473296	0.432891	0.0771957
SNOWBALL_016039_st	ROBO1	303728		9.20165	8.3053	7.44897	7.49349	8.08461	8.91428	7.87441	7.72152	7.71166	7.8113		1.22041	1.34807	-1.20794	-1.16326	1.20857		0.0220856	0.000620778	0.030373	0.0882727	0.0298905
SNOWBALL_030752_st	ITGA9	317305		7.18269	7.99993	7.16617	7.37016	7.49538	7.2057	7.46619	7.40068	7.51176	7.29754		-1.01608	1.44768	-1.1765	-1.10312	1.14699		0.909799	0.000633027	0.145568	0.409293	0.228689
SNOWBALL_044708_st	KANK1	331237		6.41685	7.02676	5.89325	5.81037	5.495	6.68077	7.50244	5.71728	5.77285	5.70207		-1.20074	-1.39057	1.12972	1.02635	-1.15435		0.0610714	0.000656608	0.231387	0.8302	0.151131
SNOWBALL_022443_s_st	DNASE1L1	309747		7.31165	6.6508	6.3327	6.36257	6.49354	7.4591	7.11803	6.55174	6.46439	6.37775		-1.10762	-1.38246	-1.16396	-1.07312	1.08357		0.320364	0.000704244	0.121655	0.513187	0.4496
SNOWBALL_044920_st	RHOU	331449		4.87383	4.76572	3.84085	4.01179	3.78321	5.58535	5.55096	4.02526	4.0265	3.98565		-1.63754	-1.72337	-1.13635	-1.01025	-1.15065		0.00213414	0.000741079	0.478925	0.962369	0.431425
SNOWBALL_016880_s_st	GRK5	304539		7.23741	7.45613	5.94878	5.84585	6.12011	7.63442	7.86525	5.83004	5.86971	5.84402		-1.31677	-1.32787	1.08579	-1.01667	1.21092		0.00104727	0.000746844	0.368849	0.878055	0.0226489
SNOWBALL_013259_st	TGFB2	301082		6.88895	5.80683	7.43077	6.68214	5.91395	7.34347	6.48386	7.52325	6.67512	6.29908		-1.37032	-1.59884	-1.0662	1.00488	-1.30598		0.0234402	0.000749271	0.699797	0.979385	0.057355
SNOWBALL_018491_st	TWIST2	306060		6.95174	6.47821	6.60414	6.26235	6.19101	7.24555	6.98293	6.8634	6.57082	6.42808		-1.22588	-1.41885	-1.19687	-1.23839	-1.1786		0.053694	0.000831849	0.0921138	0.0421074	0.126859
SNOWBALL_015208_st	ITGA9	302908		7.68214	8.31831	7.67234	7.78543	7.98236	7.57772	7.86582	7.87646	8.04059	7.84949		1.07506	1.3684	-1.15199	-1.19347	1.09648		0.493525	0.00085086	0.145237	0.0628463	0.368695
SNOWBALL_007417_st	ARNTL2	295599		8.698	7.31126	8.70803	8.18363	8.35318	8.356	6.8574	8.98814	8.50895	8.51462		1.26751	1.3697	-1.21429	-1.25294	-1.1184		0.0118871	0.000885717	0.0411845	0.0168845	0.266131
SNOWBALL_015447_s_st	PLXND1	303144		6.55486	5.6112	7.69919	7.36529	7.38958	6.3592	5.11309	7.56521	7.28095	7.59697		1.14525	1.41237	1.09731	1.06021	-1.1546		0.214189	0.000893897	0.417891	0.630384	0.184941
SNOWBALL_030636_st	PARD3B	317189		5.73609	4.46532	4.80742	4.73135	4.57926	5.06721	3.77191	4.66154	4.48224	4.7525		1.58984	1.6171	1.1064	1.18847	-1.12758		0.00134652	0.000908312	0.539939	0.26197	0.456868
SNOWBALL_006362_s_st	TGFBR3	294605		7.86189	7.32013	8.77527	8.50656	8.42962	8.35129	7.94555	9.1171	8.96975	8.63476		-1.40386	-1.54266	-1.26736	-1.37859	-1.1528		0.00917151	0.000917889	0.07422	0.013773	0.311947
SNOWBALL_018768_st	SLIT3	306321		6.07884	5.79547	5.20137	5.04875	4.58067	7.05404	6.58285	5.47689	5.21514	4.49432		-1.96592	-1.72594	-1.21043	-1.12225	1.06168		5.72173e-05	0.000928177	0.277224	0.538765	0.766729
SNOWBALL_007703_s_st	IGF1	295874		11.2308	10.1572	12.137	12.2365	12.0435	10.0341	9.44561	12.2032	12.2518	12.1943		2.29211	1.63765	-1.04695	-1.01066	-1.1102		2.46051e-07	0.000955541	0.804687	0.957668	0.53862
SNOWBALL_028346_st	CLMP	314900		8.54305	8.05817	7.56271	7.77218	8.53643	8.09821	7.41562	7.58905	7.79739	8.23209		1.36117	1.56109	-1.01842	-1.01763	1.23485		0.0221757	0.000959636	0.917643	0.921289	0.128712
SNOWBALL_018507_st	GPC1	306073		6.73314	7.03902	6.60355	6.41621	6.58027	6.78644	7.5133	6.62289	6.63996	6.57503		-1.03764	-1.38923	-1.01349	-1.16777	1.00364		0.763385	0.00104986	0.918808	0.133869	0.978656
SNOWBALL_008193_st	SCN1B	296346		6.66334	5.55032	5.19733	4.92514	5.07454	6.14214	5.03338	5.32935	4.97616	4.97619		1.43515	1.43091	-1.09583	-1.036	1.07055		0.000967612	0.00105955	0.452719	0.794054	0.589898
SNOWBALL_003215_st	KANK1	291617		6.22994	6.60563	5.43703	5.28381	5.02185	6.43344	7.19278	5.46352	5.29326	5.07829		-1.15149	-1.50227	-1.01853	-1.00657	-1.03989		0.289993	0.00108355	0.910002	0.968881	0.800195
SNOWBALL_035063_st	PLIN1	321612		4.37051	4.66849	11.6168	11.4215	10.9828	3.88124	3.32245	11.1295	11.1773	11.1952		1.40374	2.54214	1.40192	1.18448	-1.15864		0.265122	0.00110344	0.267191	0.610713	0.663148
SNOWBALL_011376_s_st	KLF3	299289		8.97596	7.76217	7.14166	7.32634	7.01498	9.3398	8.06608	7.2282	7.31494	7.06386		-1.28685	-1.23449	-1.06182	1.00793	-1.03446		0.00012024	0.00112396	0.398644	0.926039	0.657105
SNOWBALL_016987_st	FGFR2	304644		7.55077	8.35934	8.70288	8.52783	8.05869	6.70256	7.6392	8.64898	8.72352	8.49487		1.80027	1.64735	1.03807	-1.14528	-1.35301		0.000158926	0.00117246	0.847931	0.425365	0.0514782
SNOWBALL_033064_st	YPEL2	319615		5.33382	4.72652	4.8986	5.56546	5.61483	5.79841	5.35962	4.86035	5.1938	5.69507		-1.37993	-1.5509	1.02687	1.29384	-1.0572		0.01795	0.00126811	0.879625	0.0617159	0.736088
SNOWBALL_046704_st	DZIP1L	333221		6.29781	5.49493	5.58449	5.84553	5.89235	6.1019	5.93418	5.44252	5.71379	5.64724		1.14544	-1.3559	1.10341	1.09561	1.18519		0.169199	0.00132996	0.338598	0.379224	0.0784354
SNOWBALL_040924_st	TRPS1	327466		4.4274	4.52256	4.26807	4.29952	4.26541	4.14927	3.86474	3.94869	4.05338	4.2069		1.21263	1.5777	1.24779	1.18603	1.04139		0.195406	0.00133386	0.131044	0.258961	0.819717
SNOWBALL_023600_s_st	GPM6B	310670		8.11753	8.21221	9.77012	9.76931	9.68509	6.4148	7.22249	9.67061	9.82882	9.83777		3.25515	1.9858	1.07141	-1.04211	-1.11163		2.94438e-07	0.00134493	0.794826	0.880903	0.677335
SNOWBALL_021973_s_st	HSD17B4	309293		7.96409	8.18923	9.16525	9.04872	8.70908	8.03165	7.88642	9.07387	9.06001	8.88183		-1.04794	1.23355	1.06539	-1.00785	-1.1272		0.531247	0.00140284	0.378631	0.928051	0.0730021
SNOWBALL_001191_st	MIC-1	289647		7.1478	6.80315	5.96224	6.08144	5.97162	7.19348	7.24099	6.09671	6.06593	6.04243		-1.03217	-1.35457	-1.09768	1.01081	-1.05031		0.787551	0.00140763	0.369344	0.931775	0.66249
SNOWBALL_023594_st	PIGA	310664		5.36556	5.12132	4.40737	4.7999	4.97287	5.50368	5.76608	4.91791	4.75365	5.25306		-1.10047	-1.56347	-1.42458	1.03258	-1.21436		0.551431	0.00145834	0.011562	0.857688	0.185985
SNOWBALL_034259_st	AMPD3	320809		5.66868	5.88744	4.20027	4.87932	4.9946	5.61661	6.65364	4.48315	4.81642	4.76598		1.03675	-1.70079	-1.21662	1.04456	1.17171		0.865617	0.00146063	0.270817	0.835903	0.386737
SNOWBALL_021835_st	RHNO1	309159		5.29323	5.30073	3.59992	4.08909	4.33156	5.46355	6.01995	3.80426	4.13649	4.07543		-1.12531	-1.64629	-1.15216	-1.0334	1.19427		0.506262	0.00150263	0.414201	0.870247	0.291817
SNOWBALL_015473_st	C13H3orf14	303170		3.9845	4.13044	3.5179	3.26233	3.42146	3.73405	3.45633	3.74761	3.40331	3.55883		1.18958	1.59561	-1.1726	-1.10266	-1.0999		0.269502	0.00152105	0.316607	0.563817	0.575071
SNOWBALL_015470_s_st	PPARG	303167		6.19808	6.39026	10.2177	10.2161	10.19	5.26372	5.57355	10.1454	10.156	10.6007		1.91105	1.76139	1.0514	1.04258	-1.32933		0.000322444	0.00152586	0.822964	0.85434	0.121641
SNOWBALL_001646_st	GPM6B	290083		7.09269	6.94801	8.5583	8.43388	8.23284	5.25139	5.95562	8.45342	8.63471	8.50194		3.58333	1.98948	1.0754	-1.14936	-1.20505		8.87307e-08	0.00165301	0.788131	0.581428	0.443349
SNOWBALL_017362_st	FGFR2	305010		6.31908	6.941	7.3281	7.33639	6.82164	5.5809	6.21814	7.13884	7.15197	6.96717		1.66806	1.65045	1.14018	1.13636	-1.10614		0.00140406	0.00174719	0.463965	0.476958	0.585904
SNOWBALL_025709_s_st	WDR13	312545		7.55052	7.06533	6.80878	6.53043	7.01119	7.63438	7.36376	6.88607	6.74479	6.8822		-1.05985	-1.2298	-1.05504	-1.16019	1.09353		0.43047	0.00184745	0.472125	0.0258022	0.200031
SNOWBALL_035912_st	PCDH17	322460		3.69433	3.39986	3.052	2.74664	2.94363	2.33704	2.4388	2.30738	2.20184	2.32014		2.56202	1.94674	1.67554	1.45881	1.5406		2.05111e-05	0.00186793	0.0159813	0.0840325	0.0456091
SNOWBALL_002503_st	LAMA4	290923		9.2445	8.75744	9.83407	9.7514	9.65667	9.10835	8.4595	9.92163	9.84449	9.81106		1.09897	1.22939	-1.06257	-1.06665	-1.11295		0.175073	0.00194422	0.409553	0.37689	0.118989
SNOWBALL_041280_st	SUGCT	327821		4.64983	4.37681	4.49892	4.4268	4.49767	4.54099	4.8785	4.51072	4.36374	4.6645		1.07836	-1.41587	-1.00821	1.04468	-1.1226		0.560571	0.00205239	0.956905	0.750993	0.345945
SNOWBALL_007578_s_st	IGF1	295752		10.0288	8.78055	11.2245	11.1889	11.1655	8.63875	8.08025	11.3161	11.328	11.2634		2.62088	1.62484	-1.06557	-1.1012	-1.07022		3.24874e-08	0.00208531	0.740585	0.598785	0.721761
SNOWBALL_047807_st	IGF1	334319		9.93265	8.62917	11.1083	11.1966	10.9357	8.60317	7.67662	11.0838	11.1692	10.9761		2.51311	1.93529	1.01712	1.0192	-1.02842		3.01595e-05	0.00211428	0.952953	0.947111	0.920999
SNOWBALL_032918_st	ITGA9	319469		7.13069	7.69841	7.21919	7.26775	7.31261	7.0355	7.31363	7.35022	7.57012	7.18607		1.06821	1.30566	-1.09508	-1.23317	1.09168		0.501269	0.00211478	0.334611	0.015781	0.353634
SNOWBALL_030827_st	ADCY7	317380		7.64663	7.17596	6.48287	6.23221	6.41643	7.1862	6.30516	6.30929	6.04238	5.99373		1.37595	1.82868	1.12786	1.14063	1.34043		0.114419	0.00212388	0.598025	0.559956	0.15095
SNOWBALL_030220_st	LOC102164998	316773		5.74679	5.41163	5.24658	5.20677	5.17228	6.40038	5.84327	5.58565	5.54968	5.50326		-1.57308	-1.34877	-1.26495	-1.26831	-1.25787		8.51341e-06	0.00222075	0.016359	0.0151472	0.0192106
SNOWBALL_027301_st		313855		5.76709	6.49241	6.96491	6.98764	6.51896	5.19555	5.97191	6.85898	6.88228	6.65464		1.48611	1.43445	1.07619	1.07576	-1.09861		0.000867289	0.00232796	0.59326	0.595527	0.480435
SNOWBALL_009999_st	C7H6orf89	298034		8.11829	8.55198	7.93191	7.93927	8.03552	8.24836	8.79737	8.09677	8.07441	8.0537		-1.09434	-1.18541	-1.12106	-1.0982	-1.01268		0.119554	0.00246754	0.0440033	0.104469	0.860644
SNOWBALL_034948_st	UBE2E2	321497		5.43295	5.34883	4.72976	4.71686	4.82151	5.55278	5.71947	4.66528	4.65177	4.86795		-1.08661	-1.29292	1.04571	1.04615	-1.03271		0.371648	0.00247857	0.656388	0.652979	0.756817
SNOWBALL_020481_s_st	FHL1	307931		7.76392	7.74355	6.50898	7.58263	7.43231	8.03109	8.16663	6.72192	7.37624	7.40547		-1.20345	-1.34078	-1.15905	1.1538	1.01878		0.0603601	0.00254453	0.142947	0.157057	0.882032
SNOWBALL_010462_st	TTC9	298465		7.2565	6.32099	6.1786	6.217	6.20354	6.85998	5.75039	6.1813	6.165	6.18708		1.31633	1.48514	-1.00187	1.03669	1.01147		0.0378061	0.0025877	0.991725	0.827392	0.948147
SNOWBALL_016995_s_st	FGFR2	304652		7.36619	8.03573	8.5381	8.34181	7.98145	6.62818	7.43258	8.35662	8.36383	8.22756		1.66787	1.51902	1.13404	-1.01538	-1.186		0.00026895	0.00260331	0.412714	0.933923	0.247845
SNOWBALL_000627_s_st	MPPED2	289101		5.45033	4.77829	4.1871	4.95615	5.14863	6.59698	5.98239	5.0545	4.78479	5.41685		-2.214	-2.30394	-1.82437	1.12612	-1.20432		0.00420176	0.0026693	0.0315337	0.723924	0.560697
SNOWBALL_037055_st	NUPR1	323603		4.28598	3.98562	3.33938	3.56495	4.32483	4.52409	4.588	3.39354	3.76285	4.36398		-1.17944	-1.51822	-1.03825	-1.14702	-1.02751		0.267154	0.00271207	0.830691	0.368013	0.879838
SNOWBALL_018203_st	TRAK2	305799		7.62626	8.27416	7.32954	7.51181	7.84691	7.59417	8.53742	7.41508	7.54287	7.71386		1.02249	-1.20019	-1.06108	-1.02177	1.09661		0.766438	0.00274494	0.374653	0.774332	0.144608
SNOWBALL_023184_s_st	ABCC9	310326		5.46142	4.1393	6.46784	6.38391	6.84998	4.6715	2.88889	6.372	6.49805	7.11487		1.72898	2.37909	1.06869	-1.08233	-1.20155		0.0642834	0.00291685	0.858122	0.829327	0.586301
SNOWBALL_016749_s_st	SPPL3	304412		8.04941	7.34393	7.81302	7.70282	7.70188	8.02246	7.90792	7.79882	7.79221	7.75481		1.01886	-1.47835	1.00989	-1.06392	-1.03738		0.913726	0.0029507	0.955525	0.694128	0.824424
SNOWBALL_028286_st		314840		4.33514	3.48383	2.97804	3.03012	2.48584	4.87881	4.10043	3.25593	3.30915	2.83039		-1.45768	-1.53326	-1.21242	-1.21338	-1.26975		0.00879886	0.00297765	0.203445	0.201381	0.106389
SNOWBALL_040008_st	TRAIP	326551		4.25429	4.41205	3.80332	3.83241	4.1815	4.24381	5.08579	3.73675	3.81702	4.0565		1.00729	-1.5952	1.04723	1.01073	1.09051		0.972871	0.00300331	0.814936	0.959801	0.640163
SNOWBALL_002422_s_st	LAMA4	290844		7.18627	7.44962	8.315	8.22216	8.17654	7.02158	6.95363	8.44688	8.47783	8.38393		1.12093	1.41029	-1.09572	-1.19389	-1.1546		0.368238	0.00301417	0.483867	0.140212	0.243016
		336102		5.57089	5.90708	5.97618	6.4972	5.97434	5.6437	5.08424	6.13862	6.01659	5.77439		-1.05176	1.76889	-1.11918	1.39534	1.14866		0.83693	0.00326029	0.619795	0.0935166	0.530939
SNOWBALL_008874_st	FBXO42	297011		7.76628	8.31883	7.33132	7.44011	7.49806	7.71418	8.6596	7.35576	7.36347	7.44397		1.03677	-1.26643	-1.01708	1.05456	1.0382		0.709624	0.00334151	0.869751	0.566897	0.697933
SNOWBALL_006538_st	VCAM1	294767		8.47824	5.429	8.88463	9.10695	9.22238	7.96549	4.55046	8.87484	9.22332	9.35612		1.42677	1.83852	1.00681	-1.08401	-1.09713		0.0970664	0.00354517	0.980948	0.75216	0.712878
SNOWBALL_043159_st	TGFB2	329693		4.86601	3.85042	5.09768	4.54408	3.97395	5.08761	4.40722	5.18244	4.41757	4.10781		-1.16602	-1.47101	-1.06051	1.09165	-1.09722		0.280289	0.00363155	0.713679	0.566365	0.541245
SNOWBALL_002221_st	ARHGAP18	290646		4.09926	4.79913	7.3915	8.35186	7.92946	3.97347	4.03918	6.94585	8.12801	8.19312		1.0911	1.69343	1.36192	1.16785	-1.20052		0.688639	0.00377036	0.0977952	0.444413	0.357493
SNOWBALL_000876_st	S100A10	289346		7.17671	6.9954	5.40836	5.63269	5.92289	7.22416	7.36347	5.62036	5.70562	5.75115		-1.03343	-1.29063	-1.15829	-1.05185	1.12642		0.761224	0.00380702	0.104919	0.624892	0.199287
SNOWBALL_021713_st	LAMB1	309038		4.98494	5.94138	7.57381	7.49167	7.33287	4.48464	5.39781	7.72665	7.71	7.75698		1.41451	1.45758	-1.11176	-1.16339	-1.34175		0.00785693	0.00387928	0.469645	0.279226	0.0249453
SNOWBALL_034280_st	SMURF1	320830		5.92788	4.54767	4.22813	3.94719	4.22163	5.77242	3.81682	4.53111	3.77258	4.15365		1.11377	1.65963	-1.23369	1.12866	1.04825		0.598367	0.00396526	0.263446	0.54846	0.831893
SNOWBALL_034626_st	OPTN	321175		6.71701	5.14802	6.41927	6.58276	6.43247	6.53204	4.65013	6.08805	6.41389	6.82416		1.13679	1.41214	1.25808	1.12418	-1.31193		0.324988	0.00408493	0.059978	0.374588	0.0245602
SNOWBALL_033092_st		319643		4.82238	4.93648	4.21385	5.18743	5.43357	5.10485	5.61591	4.67965	5.0755	5.429		-1.21628	-1.60151	-1.38108	1.08067	1.00317		0.267416	0.00434529	0.0537942	0.695263	0.988811
SNOWBALL_007318_st	SOX5	295501		7.2041	6.98496	7.87469	7.87865	7.89241	7.17481	6.61993	7.7454	7.92159	8.01499		1.0205	1.28791	1.09376	-1.03021	-1.08868		0.858009	0.00439977	0.355586	0.787003	0.384415
SNOWBALL_028810_st		315364		5.37287	4.07563	2.53821	3.13761	3.10007	5.01264	3.31799	2.48176	3.02596	3.05073		1.28363	1.69072	1.03991	1.08046	1.03479		0.198015	0.0044062	0.868664	0.729476	0.886045
SNOWBALL_037433_st	TMEM245	323981		8.517	9.05351	9.48057	9.50606	9.20028	8.38994	8.67076	9.46757	9.5234	9.28265		1.09206	1.30382	1.00905	-1.01209	-1.05875		0.391661	0.00447871	0.942274	0.922225	0.599186
SNOWBALL_002923_st	KANK1	291334		6.89365	7.40672	6.20464	5.96555	5.73724	7.10741	7.84165	5.90198	6.00904	5.83647		-1.1597	-1.35184	1.23341	-1.0306	-1.07121		0.183051	0.00452175	0.0511419	0.821323	0.5751
SNOWBALL_033348_st		319899		4.65999	4.7288	4.72531	4.91357	4.45378	4.38934	4.33958	4.43145	4.68518	4.37164		1.20635	1.30968	1.22591	1.17153	1.05859		0.0517485	0.00458984	0.0337161	0.105789	0.608169
SNOWBALL_014177_s_st	CYGB	301940		8.55854	6.85169	8.09361	8.7371	9.34421	9.27525	7.36986	8.25423	9.12032	9.54468		-1.64343	-1.43214	-1.11777	-1.30425	-1.14907		0.000118014	0.00459097	0.429314	0.037764	0.309955
SNOWBALL_009668_s_st	LOC110261477	297757		8.06319	8.86742	8.74009	8.61403	8.68099	8.04849	9.25976	8.81869	8.90757	8.73236		1.01024	-1.31253	-1.05599	-1.22564	-1.03625		0.936283	0.00460339	0.628864	0.0355238	0.762633
SNOWBALL_024749_s_st	FGFR2	311690		6.42474	7.06461	7.45015	7.30653	6.9065	5.95782	6.56078	7.28659	7.3237	7.05466		1.38216	1.41798	1.12005	-1.01197	-1.10816		0.00877687	0.00467575	0.40613	0.942325	0.457577
SNOWBALL_023016_s_st	IGF1	310198		8.11085	6.8347	9.41291	9.58678	9.22395	6.72378	5.8848	9.41261	9.6618	9.35769		2.61547	1.93174	1.00021	-1.05338	-1.09714		5.75937e-05	0.00478411	0.999487	0.861723	0.744739
SNOWBALL_043924_st	DSEL	330454		5.46679	5.90745	5.37167	5.4578	5.89563	5.32605	5.38864	5.36591	5.20837	5.46405		1.10247	1.43277	1.004	1.18874	1.34871		0.503631	0.00520826	0.981831	0.202029	0.020586
SNOWBALL_019481_st	DBNDD2	306980		6.92223	6.06851	5.33845	5.3886	5.79009	6.94932	6.56624	5.00537	5.23454	5.52427		-1.01895	-1.41199	1.2597	1.11269	1.20232		0.907441	0.00521497	0.0661943	0.437712	0.151519
SNOWBALL_031006_st	PLEKHM1	317559		5.29716	4.67563	4.54852	4.86836	4.82739	5.3945	5.09739	4.82202	4.905	5.01646		-1.0698	-1.33956	-1.20873	-1.02572	-1.14003		0.577702	0.00527298	0.0762384	0.848908	0.238966
SNOWBALL_009561_st	LOC100155329	297656		9.77682	9.63155	8.7271	8.83593	8.91502	9.80798	9.8605	8.68306	8.74715	8.82792		-1.02183	-1.17198	1.031	1.06347	1.06224		0.756981	0.00531242	0.650141	0.317876	0.328331
SNOWBALL_030727_st	NHSL1	317280		4.62896	3.8431	4.66332	4.50653	4.3984	5.27641	4.34833	4.8052	4.76793	4.68036		-1.5664	-1.41935	-1.10334	-1.19864	-1.21584		0.000409008	0.00536764	0.488517	0.167769	0.133552
SNOWBALL_018698_s_st	G3BP1	306252		7.99495	8.53784	8.03522	8.07164	8.22931	8.02918	8.72889	8.13509	8.13341	8.25685		-1.02401	-1.1416	-1.07167	-1.04375	-1.01927		0.67664	0.00551723	0.164463	0.418353	0.742848
SNOWBALL_018906_s_st	CDC20B	306449		5.85206	6.08075	5.63858	5.55943	5.88244	5.7334	5.26281	5.79779	6.07312	5.52564		1.08573	1.76289	-1.11667	-1.42769	1.28058		0.741798	0.00563291	0.648359	0.0895674	0.25762
SNOWBALL_032767_st	THOC7	319318		2.51677	2.99426	2.98419	3.26238	3.21457	2.72597	3.70523	3.15252	2.93319	3.09163		-1.15605	-1.6369	-1.12376	1.25631	1.08895		0.469409	0.0057529	0.571189	0.227371	0.69006
SNOWBALL_010207_s_st	TICRR	298224		5.03395	5.11373	3.95123	4.04145	4.18569	5.03323	5.60904	3.74181	4.37969	4.50707		1.00051	-1.40963	1.15622	-1.26421	-1.24952		0.997662	0.00580785	0.276414	0.0639879	0.0797378
SNOWBALL_039435_st	NOP58	325979		4.42986	4.14977	3.83354	3.61064	3.95363	4.39589	3.62559	4.11871	3.76311	3.86682		1.02383	1.43812	-1.21856	-1.11148	1.06202		0.89094	0.00605644	0.151122	0.47817	0.705728
SNOWBALL_013295_st	EPHX1	301118		8.73091	7.70197	10.2637	9.58579	9.49184	8.47878	7.23698	10.0561	9.72011	9.46501		1.19097	1.38031	1.15478	-1.09758	1.01877		0.15404	0.00621584	0.251435	0.483148	0.903724
SNOWBALL_023023_s_st	NOG	310204		5.48495	7.28213	6.17177	6.22456	6.36936	5.42852	6.83497	6.37212	6.5403	6.41778		1.03989	1.36336	-1.14898	-1.24465	-1.03413		0.780223	0.00625852	0.250025	0.0571745	0.813194
SNOWBALL_017480_s_st	FGFR2	305116		7.11029	7.91944	8.33634	8.08977	7.79635	6.38171	7.24533	8.17824	8.12451	8.01508		1.657	1.59562	1.11582	-1.02438	-1.16371		0.0031472	0.00625858	0.579502	0.914536	0.424337
SNOWBALL_036878_st	ANTXR1	323426		8.83561	8.28732	8.4638	8.1704	8.30559	8.70134	7.94855	8.48561	8.29983	8.51899		1.09754	1.26467	-1.01523	-1.09386	-1.15942		0.316953	0.00630338	0.892225	0.337106	0.0932318
SNOWBALL_006707_st	FAM118A	294918		6.88205	6.16282	5.41857	5.49186	5.51362	7.10863	6.50863	5.64051	5.73579	5.6649		-1.17006	-1.27087	-1.1663	-1.18421	-1.11056		0.0797524	0.00630649	0.086712	0.0576965	0.263281
SNOWBALL_038731_st	TRAPPC8	325275		2.93001	4.14802	3.70879	3.75186	3.74747	3.10132	3.59797	3.82289	3.80746	3.71468		-1.12608	1.46414	-1.0823	-1.03929	1.02298		0.447114	0.00640741	0.630308	0.826904	0.900757
SNOWBALL_005789_s_st	RAD54B	294053		4.44492	4.84071	3.42738	3.2658	3.98242	4.65137	5.37984	3.65096	3.51377	3.70229		-1.15384	-1.45309	-1.16763	-1.18753	1.2143		0.337409	0.00645308	0.29372	0.238084	0.176215
SNOWBALL_040306_st	FAT4	326849		6.67918	6.62469	5.03185	5.50614	5.55473	6.68011	6.09333	5.07577	5.30947	5.19229		-1.00064	1.4453	-1.03091	1.14605	1.2856		0.997292	0.00649133	0.860316	0.356344	0.0682278
SNOWBALL_026634_s_st	VGLL4	313369		7.77726	7.59744	9.01606	8.23786	7.79396	7.65443	7.23552	8.9268	8.28094	7.95088		1.08887	1.28514	1.06383	-1.03031	-1.1149		0.40336	0.00652945	0.559941	0.794605	0.270403
SNOWBALL_023043_s_st	BVES	310219		4.21807	4.75719	3.95588	4.16548	4.11641	4.10531	5.4668	3.90292	4.15761	4.00589		1.0813	-1.63536	1.03739	1.00547	1.07962		0.721234	0.00658446	0.874841	0.982347	0.727059
SNOWBALL_009702_st	TRIM27	297782		6.84885	6.85234	6.24604	6.30929	6.58113	6.76883	7.18153	6.42382	6.35844	6.56285		1.05703	-1.25631	-1.13114	-1.03465	1.01275		0.569299	0.00690654	0.161793	0.740653	0.9087
SNOWBALL_011780_st	JADE1	299675		6.41228	4.81493	4.09949	4.45154	4.51493	6.61054	5.28329	4.03286	4.13071	4.39165		-1.14731	-1.38353	1.04727	1.24905	1.08921		0.2872	0.00692209	0.753649	0.0692856	0.533807
SNOWBALL_014651_st	KSR1	302398		6.99739	7.57079	7.46691	7.57652	7.77902	6.69565	7.11684	7.51597	7.60359	7.5283		1.23263	1.36979	-1.03459	-1.01894	1.1898		0.0787978	0.00693038	0.816051	0.901672	0.151665
SNOWBALL_017448_st	DNAJC9	305092		5.82516	6.27524	5.4439	5.4872	6.11728	5.86397	6.78053	5.59977	5.58695	6.32194		-1.02726	-1.41941	-1.1141	-1.07159	-1.15241		0.872836	0.00736857	0.460697	0.655027	0.315594
SNOWBALL_026557_st	BCL2	313305		4.51288	3.8927	5.92338	7.01856	6.81187	4.84118	4.74156	5.95345	6.58314	6.76609		-1.25553	-1.80107	-1.02106	1.3523	1.03224		0.341396	0.00742647	0.943312	0.190959	0.912319
SNOWBALL_009996_st	ITPR3	298031		7.10379	6.29582	5.53599	5.17003	5.13279	7.49683	6.59598	5.59221	5.37528	4.88651		-1.31315	-1.23128	-1.03973	-1.15289	1.18614		0.000537193	0.00771982	0.675442	0.074001	0.0298845
SNOWBALL_008072_st	POLR2I	296226		4.92038	4.93507	4.78251	4.68955	4.64974	5.06708	5.2763	4.7124	4.65046	4.76076		-1.10704	-1.26684	1.0498	1.02747	-1.07999		0.286415	0.00775306	0.642706	0.807159	0.436627
SNOWBALL_008673_st	FHOD3	296817		5.20219	4.98661	4.10366	3.96723	3.87507	5.03234	5.63536	4.25635	4.22352	3.83457		1.12494	-1.56781	-1.11164	-1.1944	1.02847		0.544667	0.00802014	0.59091	0.335042	0.898794
SNOWBALL_007166_st	KRAS	295352		5.90918	5.2082	4.5044	4.49016	4.48679	5.87007	5.65943	4.41342	4.4726	4.54255		1.02748	-1.36721	1.06509	1.01224	-1.03941		0.857426	0.00815019	0.651968	0.938283	0.792387
SNOWBALL_019088_st	JAG1	306618		9.04194	8.04582	9.31964	9.07177	8.68587	9.38862	8.41844	9.3823	9.04584	8.98869		-1.27164	-1.2947	-1.04439	1.01814	-1.23355		0.014155	0.00827185	0.712775	0.887075	0.0331573
SNOWBALL_010633_st	SNUPN	298625		6.7095	6.38095	6.05312	6.10556	6.30515	6.72521	6.6825	6.32033	6.24718	6.43542		-1.01095	-1.23247	-1.20348	-1.10314	-1.09449		0.916795	0.00839266	0.0199077	0.244272	0.289265
SNOWBALL_023178_st	CDKN3	310320		3.92691	4.06235	2.98263	2.90487	3.24985	4.15033	4.64511	2.75022	3.26697	3.405		-1.1675	-1.49771	1.17479	-1.2853	-1.11354		0.35871	0.0089144	0.337237	0.114776	0.543148
SNOWBALL_030637_st	TMEM245	317190		8.17967	8.62119	9.18958	9.2392	8.95656	8.00069	8.27089	9.29018	9.32073	9.01645		1.13208	1.27482	-1.07222	-1.05814	-1.04239		0.204714	0.00894381	0.508039	0.601209	0.71077
SNOWBALL_016521_s_st	C14H12orf65	304192		5.17996	5.71352	5.28281	5.29865	5.47324	5.16384	6.01792	5.17722	5.19747	5.43558		1.01124	-1.2349	1.07593	1.07265	1.02644		0.916566	0.00936682	0.415791	0.438049	0.796059
SNOWBALL_019162_st	NOL4L	306686		5.90239	5.10427	5.01901	5.08277	5.02507	5.96588	5.54758	5.02424	5.11535	5.18371		-1.04499	-1.35972	-1.00363	-1.02284	-1.11623		0.761874	0.00939954	0.982052	0.882482	0.399508
SNOWBALL_001924_s_st	GPC4	290351		6.91333	7.51061	6.83588	7.32833	7.28599	7.07667	7.81651	7.01198	7.36779	7.2197		-1.11988	-1.23619	-1.12983	-1.02773	1.04702		0.186609	0.00950126	0.150954	0.787208	0.632489
SNOWBALL_016154_st	TCTEX1D2,PCYT1A	303833		5.91229	5.45305	6.00867	5.68973	6.16864	5.96528	5.96558	5.8347	5.70556	6.09753		-1.03741	-1.42655	1.12816	-1.01103	1.05052		0.831945	0.00958445	0.428698	0.952423	0.770371
SNOWBALL_041691_st	EFNB1	328230		7.22833	6.18237	7.07383	6.97488	7.10421	7.17715	6.45706	7.17613	7.16421	7.30938		1.03611	-1.20973	-1.07348	-1.14023	-1.15282		0.687964	0.00993499	0.382085	0.0819221	0.0576888
SNOWBALL_023591_st	PIR	310662		5.98268	5.98091	5.04529	5.09097	4.64633	7.45087	6.32558	5.40198	5.35154	4.87596		-2.76674	-1.26986	-1.28048	-1.19795	-1.17253		9.36356e-10	0.106293	0.0935572	0.236794	0.304908
SNOWBALL_005659_st	TRPA1	293930		4.05456	2.85346	2.77537	2.70696	2.7283	2.77085	2.54573	2.64402	2.71139	2.50401		2.43464	1.23776	1.09532	-1.00308	1.1682		3.9451e-08	0.163196	0.593055	0.987786	0.328498
SNOWBALL_020040_s_st	PIR	307511		6.28604	6.23568	5.42777	5.49519	4.82996	7.74221	6.6821	5.63912	6.00707	5.13041		-2.74378	-1.36265	-1.15777	-1.42591	-1.23153		4.87367e-08	0.0704494	0.432976	0.0361642	0.243367
SNOWBALL_007363_s_st	KCNJ8	295546		6.35656	5.48046	7.27919	7.47069	8.27477	4.91047	5.25622	6.78383	7.3514	8.35104		2.72468	1.16816	1.40967	1.0862	-1.05429		1.17802e-07	0.419204	0.0507696	0.690713	0.807422
SNOWBALL_023015_st	IGF1	310197		8.66818	7.44016	10.2663	10.1687	10.1513	7.29983	6.79405	10.2727	10.2435	10.2938		2.58177	1.56493	-1.00444	-1.05326	-1.10379		9.66538e-07	0.0138886	0.985745	0.820255	0.645295
SNOWBALL_002154_s_st	NHSL1	290579		5.26397	4.54335	5.28317	5.21393	5.18016	5.93864	4.73236	5.5578	5.40224	5.30854		-1.59623	-1.13999	-1.20969	-1.13943	-1.09307		2.03106e-06	0.179117	0.043147	0.180935	0.384928
SNOWBALL_001471_st	ANPEP	289911		9.73642	10.2796	10.9629	10.3971	10.1526	9.21717	10.1621	10.9838	10.5153	10.3152		1.43321	1.08484	-1.01458	-1.08538	-1.11929		6.454e-06	0.325299	0.883384	0.321956	0.156514
SNOWBALL_006469_st	SYDE2	294706		6.17313	6.93362	6.56493	6.60974	6.22225	6.67926	7.16116	6.66186	6.83601	6.46261		-1.42024	-1.17084	-1.0695	-1.16981	-1.18128		9.46616e-06	0.0401257	0.426751	0.0413252	0.0296265
SNOWBALL_002143_s_st	NHSL1	290568		5.29161	4.49714	5.17075	5.15901	4.96035	6.07246	4.72414	5.4151	5.20398	5.37213		-1.71814	-1.1704	-1.18456	-1.03167	-1.33032		1.00112e-05	0.204816	0.16859	0.834105	0.0156039
SNOWBALL_007132_st	ABCC9	295318		7.19186	5.01268	8.05827	8.04709	8.51644	5.95294	4.47082	7.86891	8.0947	8.67847		2.36021	1.45585	1.14026	-1.03355	-1.11886		1.5874e-05	0.0537815	0.551734	0.894819	0.61734
SNOWBALL_033880_st	2003-03-01	320431		4.6442	2.84687	2.96686	3.44412	3.33666	5.67426	3.0735	3.30079	3.21411	3.30361		-2.04211	-1.1701	-1.26044	1.17284	1.02318		2.16351e-05	0.379492	0.173838	0.371554	0.914599
SNOWBALL_007408_s_st	ABCC9	295590		6.71622	4.40989	7.44452	7.40231	7.88561	5.20696	3.98495	7.25172	7.34641	8.11524		2.84663	1.34252	1.14298	1.03951	-1.17253		2.18578e-05	0.245874	0.633966	0.900815	0.562384
SNOWBALL_017216_s_st	EMX2	304869		6.27456	6.06042	5.82318	5.4365	5.54924	6.88739	6.37815	6.03512	5.72654	5.61747		-1.52926	-1.24637	-1.15824	-1.22267	-1.04843		2.44721e-05	0.0247031	0.147363	0.0413903	0.685137
SNOWBALL_000628_st	MPPED2	289102		4.22152	4.01482	4.08349	4.17396	4.04385	4.98262	4.21228	4.13502	4.15922	4.07648		-1.69478	-1.14668	-1.03637	1.01027	-1.02288		3.00037e-05	0.30077	0.816537	0.95044	0.88676
SNOWBALL_036746_st	EBF3	323294		8.1344	7.51608	7.0484	7.33824	7.38924	8.78277	7.80953	7.36283	7.54692	7.55713		-1.5674	-1.22557	-1.24352	-1.15562	-1.12342		3.02304e-05	0.0552482	0.039025	0.187591	0.302069
SNOWBALL_008231_s_st	LGALS13	296384		5.25688	4.09375	4.91542	5.29922	4.41212	3.85994	3.35542	5.24424	4.94679	4.3254		2.63343	1.66824	-1.25599	1.27671	1.06195		3.52207e-05	0.0252842	0.359556	0.321709	0.834473
SNOWBALL_001470_s_st	ANPEP	289910		8.52618	9.09975	9.73445	9.17215	8.98425	8.05971	8.98367	9.81941	9.34904	9.16366		1.38172	1.08379	-1.06066	-1.13044	-1.13242		4.75588e-05	0.339903	0.502352	0.125856	0.120002
SNOWBALL_017269_s_st	EBF3	304920		6.80781	6.32059	6.08293	6.08904	6.31016	7.39114	6.54328	6.30457	6.43137	6.45262		-1.4983	-1.16691	-1.16606	-1.26781	-1.10379		4.76361e-05	0.123123	0.125079	0.014531	0.350195
SNOWBALL_015378_st	IL17RD	303075		5.60685	4.22828	6.0796	6.03037	7.17259	4.3963	4.22409	6.36424	6.6011	7.30645		2.31426	1.00291	-1.2181	-1.48528	-1.09723		5.15941e-05	0.991641	0.373663	0.0536348	0.702751
SNOWBALL_038070_st	NOVA1	324618		4.95923	4.93026	3.87244	3.9859	3.9581	5.70321	4.8911	4.2678	4.26859	4.12323		-1.67478	1.02751	-1.31527	-1.21646	-1.12127		5.76778e-05	0.865679	0.0296446	0.130397	0.408399
SNOWBALL_002478_st	ELOVL4	290899		5.83602	4.80101	3.96761	3.76129	4.41791	6.6039	5.18184	4.25025	4.18187	4.1573		-1.70277	-1.30209	-1.21642	-1.33846	1.19798		6.42987e-05	0.0449138	0.147503	0.0258945	0.185753
SNOWBALL_011536_s_st	SLC4A4	299442		8.97939	6.50389	7.29727	6.95445	7.31263	9.47996	6.70391	7.49787	7.17882	7.61996		-1.41477	-1.14872	-1.14917	-1.16827	-1.23742		8.80368e-05	0.12139	0.120211	0.0789549	0.0141638
SNOWBALL_027213_st	EBF3	313767		8.90467	8.51345	7.89008	8.22601	8.21476	9.49234	8.73033	8.19327	8.44451	8.39595		-1.50281	-1.16221	-1.23387	-1.16353	-1.13381		9.02006e-05	0.156861	0.0412874	0.15343	0.246987
SNOWBALL_034496_st	NRP1	321045		7.73886	8.32862	8.58309	8.51313	8.67842	7.23135	8.32043	8.29207	8.18659	8.43542		1.4216	1.00569	1.22351	1.254	1.18345		9.43473e-05	0.961973	0.0229765	0.0104362	0.0604844
SNOWBALL_033183_st	IGF1	319734		8.16387	6.78786	9.56839	9.56305	9.30592	6.82888	5.95312	9.39015	9.53746	9.37395		2.52274	1.78354	1.1315	1.0179	-1.04829		0.000104462	0.0135467	0.655747	0.954968	0.875641
SNOWBALL_013332_s_st	CFH	301154		6.09347	4.68651	5.90465	6.66634	6.76167	4.58136	3.83689	5.18937	6.09969	6.7338		2.85226	1.80203	1.6418	1.48108	1.01951		0.000114494	0.0282154	0.0678946	0.157538	0.957026
SNOWBALL_021623_st	TNFSF15	308953		6.89813	3.17338	5.15857	4.89474	4.59646	5.63439	3.59221	4.93671	4.84943	4.7035		2.40117	-1.33684	1.16623	1.03191	-1.07702		0.000127793	0.221923	0.551061	0.915239	0.790223
SNOWBALL_008638_st	SCMH1	296783		5.9317	5.53046	5.54174	5.66694	5.65466	5.39029	5.36384	5.33433	5.38698	5.35115		1.45539	1.12243	1.15461	1.21416	1.23414		0.000129283	0.261522	0.15141	0.0465057	0.0300769
SNOWBALL_019400_st	SAMHD1	306909		9.2455	8.19621	8.27376	8.12969	7.97503	9.68036	8.19365	8.50341	8.31324	8.09118		-1.35178	1.00178	-1.17255	-1.13568	-1.08384		0.000135864	0.986648	0.0425304	0.111687	0.340767
SNOWBALL_012788_st	MEOX2	300639		7.39777	6.33713	5.95192	5.99983	5.87017	7.97781	6.41434	6.13031	6.32872	5.98817		-1.49489	-1.05497	-1.13162	-1.25605	-1.08522		0.000161623	0.667804	0.270654	0.0309212	0.489902
SNOWBALL_035365_st	IL1RAP	321913		6.59282	8.11151	7.91534	8.09934	8.03801	6.05218	8.03359	7.90219	7.94763	8.01161		1.45462	1.0555	1.00916	1.11089	1.01847		0.000166309	0.63996	0.944411	0.32176	0.885191
SNOWBALL_023188_s_st	KCNJ8	310330		5.67756	5.0094	6.65327	7.02328	7.82658	4.46769	4.36892	6.27958	6.61745	7.79757		2.31317	1.55885	1.29566	1.32485	1.02031		0.000183917	0.0470455	0.273501	0.229542	0.945644
SNOWBALL_035391_st	MEGF10	321939		4.46548	3.96895	4.03763	4.64863	4.49008	5.45595	3.59581	4.1666	4.19997	4.5239		-1.98684	1.29517	-1.09351	1.36478	-1.02372		0.000236619	0.18037	0.684966	0.100413	0.923185
SNOWBALL_021079_s_st	VDR	308465		6.38117	5.51709	5.39775	5.60554	6.56779	5.69406	5.12051	5.31746	5.88077	6.26775		1.61006	1.31638	1.05723	-1.21019	1.23118		0.000259367	0.0342045	0.720958	0.154705	0.117404
SNOWBALL_011277_st	ADRA2C	299191		4.21841	3.99401	3.93653	3.93516	3.773	4.89407	4.19063	3.65417	3.9684	3.72088		-1.59733	-1.14601	1.21618	-1.02331	1.03679		0.000274126	0.322566	0.137684	0.888785	0.821191
SNOWBALL_012837_st	LAMB1	300685		8.43696	9.1191	10.3685	10.2307	10.2332	8.05042	8.85912	10.4206	10.3905	10.345		1.30726	1.19746	-1.03679	-1.1171	-1.08055		0.000291173	0.0138394	0.678671	0.144607	0.32866
SNOWBALL_000873_st	S100A12	289343		5.60217	4.02163	9.66643	10.5036	11.2058	4.35314	3.87624	9.70296	10.459	11.3946		2.37681	1.10602	-1.02564	1.03139	-1.13981		0.00030171	0.725554	0.935844	0.921126	0.639102
SNOWBALL_000678_st	IL1A	289151		4.41167	3.1961	2.88053	3.00414	2.8581	5.55151	3.29776	2.74307	2.68073	2.83407		-2.20357	-1.07301	1.09996	1.25128	1.01679		0.000303133	0.793133	0.715206	0.340725	0.954245
SNOWBALL_029936_st		316489		5.14596	3.24041	6.46419	6.26455	6.60324	3.86784	2.7471	6.07952	6.27202	6.69888		2.42522	1.40766	1.30556	-1.00519	-1.06854		0.000306117	0.178297	0.308833	0.987546	0.828469
SNOWBALL_002241_st	GJA1	290666		11.9516	11.1696	11.4324	11.8492	12.0512	11.583	11.2098	11.3699	11.7962	11.8576		1.29115	-1.02827	1.04429	1.03739	1.14363		0.000329789	0.745596	0.596569	0.66016	0.0605913
SNOWBALL_008924_st	PTGFR	297057		9.20416	9.2483	10.3345	10.3683	10.7033	8.14146	8.57061	10.3601	10.7156	10.8398		2.08883	1.59958	-1.0179	-1.27222	-1.09928		0.000370188	0.0223812	0.948369	0.272078	0.700527
SNOWBALL_019837_st	CREB5	307323		8.29336	7.1935	5.79345	5.96637	5.18275	8.95508	7.0987	5.61371	5.66263	5.32681		-1.58196	1.06792	1.13268	1.23434	-1.10501		0.000408518	0.667093	0.377291	0.111794	0.491684
SNOWBALL_029736_st	NRP2	316289		8.91222	9.48802	9.40152	9.1519	8.93698	8.48656	9.32123	9.1616	8.87425	8.62901		1.34319	1.12256	1.18093	1.21222	1.23796		0.000426317	0.183824	0.0476825	0.0208515	0.0101386
SNOWBALL_025533_s_st	IGF2	312380		9.62431	9.28637	9.47276	9.63216	9.00074	10.4706	9.83977	10.0305	10.0532	9.29855		-1.79784	-1.46753	-1.47192	-1.33888	-1.22928		0.000442557	0.020924	0.0199077	0.0846239	0.240289
SNOWBALL_004898_st	LIMS1	293206		9.16694	9.24719	8.43323	8.70843	8.73261	9.57433	9.52496	8.55921	8.51233	8.80566		-1.32628	-1.21232	-1.09125	1.14559	-1.05194		0.000502497	0.017043	0.315875	0.100094	0.587629
SNOWBALL_013692_st	AKR1CL1	301485		7.36782	8.47289	8.60228	8.85709	8.69985	7.90579	8.82429	8.82883	9.01458	8.92918		-1.45193	-1.2758	-1.17003	-1.11534	-1.17229		0.000583798	0.0243269	0.161788	0.352721	0.156146
SNOWBALL_044839_st	NOVA1	331368		7.0205	7.40201	6.53782	6.50469	6.1766	7.9035	7.84613	6.84759	6.76646	6.42854		-1.8442	-1.36048	-1.23951	-1.19895	-1.19081		0.000594126	0.0893041	0.254973	0.34666	0.367485
SNOWBALL_042416_st	LOC110255652	328953		4.81325	4.07965	3.77006	4.10233	5.15425	4.00035	4.0106	3.66298	3.99048	4.68741		1.75675	1.04903	1.07705	1.08061	1.38208		0.000623341	0.815468	0.706221	0.69242	0.0508104
SNOWBALL_013277_st	PSEN2	301100		7.96609	7.77289	7.7751	7.98163	7.721	7.42787	7.66584	7.76138	7.88442	7.82859		1.45217	1.07702	1.00956	1.06971	-1.07743		0.000768405	0.558518	0.948602	0.599521	0.556252
SNOWBALL_041288_st	PRRG1	327829		6.22005	3.81188	4.26308	4.72968	5.17975	5.47145	3.57592	4.2851	4.58282	5.42812		1.68017	1.17768	-1.01538	1.10715	-1.18787		0.000911617	0.333456	0.941311	0.571151	0.305349
SNOWBALL_001540_st	BMPR1B	289978		5.68168	5.0566	3.63178	3.74223	4.19525	4.85573	5.05196	3.67832	3.52826	3.73706		1.77271	1.00322	-1.03278	1.15987	1.37381		0.000928757	0.989114	0.884734	0.439268	0.0699565
SNOWBALL_024509_s_st	FAM13C	311488		6.22713	5.85297	4.36581	4.46731	3.94673	6.87578	6.28606	4.75993	4.81209	4.00915		-1.56771	-1.35012	-1.31414	-1.26996	-1.04421		0.000966895	0.027767	0.0464661	0.084883	0.797757
SNOWBALL_029292_st	LOC102165318	315845		4.88439	4.74106	4.17614	4.46986	5.04298	3.78587	4.22759	3.53441	3.85867	4.44868		2.14135	1.42748	1.5602	1.52752	1.50973		0.000966949	0.134657	0.0562811	0.070155	0.0790054
SNOWBALL_035777_st	WDR86	322325		6.16974	5.86375	6.13332	6.25472	5.83612	5.72046	5.66931	6.01158	6.12047	5.76921		1.36535	1.14428	1.08805	1.09752	1.04747		0.00110896	0.175558	0.424171	0.372163	0.683164
SNOWBALL_017730_st	BIN1	305329		7.7082	7.59931	7.50583	7.60757	7.45188	8.065	7.82721	7.63719	7.64665	7.55292		-1.28058	-1.17113	-1.09532	-1.02746	-1.07254		0.00113313	0.0386324	0.25956	0.771446	0.402013
SNOWBALL_013486_st	ARHGAP12	301303		7.5489	7.06773	6.93407	6.86314	6.92482	7.90353	7.32329	7.16331	6.90606	7.08298		-1.27866	-1.1938	-1.17222	-1.0302	-1.11586		0.00137345	0.0211944	0.0398652	0.750703	0.170677
SNOWBALL_001581_s_st	CHI3L1	290019		8.29178	7.97071	6.92462	5.82416	6.66091	6.82035	7.02843	5.89121	5.95483	5.74167		2.77296	1.92155	2.04685	-1.0948	1.89112		0.00140513	0.0423532	0.0252071	0.820925	0.0480316
SNOWBALL_037996_st		324544		6.44987	5.86011	5.82976	5.91861	5.64245	7.18938	6.24453	6.36801	6.37696	5.89443		-1.6696	-1.30533	-1.45222	-1.37397	-1.19084		0.00144172	0.106296	0.020481	0.0505452	0.313845
SNOWBALL_007646_st	PARPBP	295817		6.61316	7.34017	6.72225	7.02444	7.05698	6.12414	7.2841	7.00022	7.13424	7.29586		1.40349	1.03963	-1.21248	-1.07907	-1.18007		0.00147167	0.766227	0.0755733	0.530441	0.132393
SNOWBALL_024027_s_st	COL6A3	311064		10.0057	9.88054	10.0079	9.30664	9.70962	9.43215	9.81702	10.1185	9.42334	9.63155		1.48815	1.04501	-1.07965	-1.08425	1.0556		0.00149388	0.775014	0.597653	0.574975	0.72005
SNOWBALL_029070_s_st	ELN	315623		6.80401	6.64902	5.20754	5.39083	5.15933	7.70345	7.16723	5.69964	5.56239	5.15498		-1.86534	-1.43217	-1.40649	-1.12628	1.00302		0.00156376	0.0731421	0.0903108	0.603759	0.991071
SNOWBALL_027854_st	NUAK1	314408		6.08437	6.31697	7.47401	7.25883	7.29122	5.44496	6.24841	7.35247	7.42377	7.63333		1.5577	1.04867	1.0879	-1.12112	-1.26761		0.00157055	0.783732	0.605327	0.466267	0.0985048
SNOWBALL_046443_st	IL17RD	332961		4.64379	2.86874	5.19485	5.35635	6.77026	3.69935	2.78999	5.44792	5.75843	6.63253		1.92444	1.0561	-1.19174	-1.32141	1.10017		0.00157506	0.83442	0.447077	0.199855	0.700555
SNOWBALL_001472_st	ANPEP	289912		6.32353	6.81646	7.43384	6.9088	6.67892	5.95826	6.69719	7.47684	6.97488	6.78588		1.28812	1.08619	-1.03025	-1.04687	-1.07696		0.00162474	0.343421	0.76207	0.626212	0.402159
SNOWBALL_017971_st	ANKRD44	305570		6.57697	6.43756	7.20168	7.43491	7.25908	6.02493	6.37956	7.05929	7.15712	7.24379		1.46616	1.04102	1.10373	1.21233	1.01066		0.00172129	0.790323	0.470756	0.126194	0.948134
SNOWBALL_047582_st	KLF3	334099		5.30077	4.77004	4.10632	4.13362	3.99153	5.88386	4.90142	4.03699	4.01008	3.87435		-1.49805	-1.09534	1.04923	1.0894	1.08461		0.00172267	0.535783	0.760909	0.563397	0.586075
SNOWBALL_043601_st	LRIG1	330135		6.22862	5.32588	5.68978	5.34991	5.27228	5.73714	5.2785	5.77572	5.44567	5.16966		1.40589	1.03339	-1.06139	-1.06863	1.07372		0.00178175	0.809334	0.64243	0.600261	0.5712
SNOWBALL_021828_s_st	PARD3B	309152		6.97382	5.57322	6.12347	6.01082	5.90052	6.44097	5.31416	5.74414	5.75583	5.78736		1.44678	1.1967	1.30073	1.19333	1.0816		0.00186745	0.144502	0.0273924	0.151621	0.565799
SNOWBALL_003071_st	DAAM1	291477		7.53045	6.90492	6.63474	6.61664	6.49606	7.87379	7.09294	6.62386	6.61468	6.62092		-1.26869	-1.1392	1.00757	1.00136	-1.0904		0.00188654	0.0965114	0.940916	0.989687	0.29239
SNOWBALL_008424_st	SLC35E2B	296572		7.40992	7.19298	6.90276	6.69473	6.70888	7.62244	7.29705	6.89042	6.73847	6.59494		-1.15872	-1.0748	1.00859	-1.03079	1.08218		0.00199187	0.144128	0.889699	0.581951	0.10649
SNOWBALL_020250_st	SLC16A2	307712		7.25004	5.49474	9.46815	9.38983	9.92873	6.07971	4.90177	8.80913	9.06306	9.93828		2.25063	1.50834	1.57901	1.2542	-1.00664		0.00204985	0.130551	0.0894845	0.439128	0.985249
SNOWBALL_005500_st	KCNS3	293778		5.91919	5.83594	4.40327	4.84279	4.84564	6.63006	6.11582	4.78306	5.16742	4.84875		-1.6368	-1.21409	-1.30115	-1.25234	-1.00216		0.0020639	0.254341	0.109205	0.178265	0.992153
SNOWBALL_040469_st	SMIM3	327012		6.52644	5.86583	5.63377	5.39589	5.83537	5.94746	5.55011	5.43785	5.34949	5.71604		1.4938	1.24464	1.14546	1.03268	1.08623		0.00207719	0.101614	0.337076	0.845746	0.583217
SNOWBALL_018275_s_st	COL6A3	305866		10.3007	10.2258	10.293	9.64096	10.161	9.84444	10.1722	10.4256	9.80638	10.0712		1.37195	1.03782	-1.09629	-1.12149	1.06419		0.00210205	0.768978	0.419393	0.299901	0.602995
SNOWBALL_034147_st	SLC16A2	320698		5.93261	4.28884	8.18997	8.15026	8.77936	4.78852	3.83437	7.53573	7.83723	8.79613		2.21007	1.37028	1.57378	1.24231	-1.01169		0.00219809	0.252943	0.0865759	0.453167	0.973617
SNOWBALL_017276_s_st	FGFR2	304926		6.9983	7.522	8.00896	7.98983	7.42411	6.0948	6.80237	7.74824	7.7305	7.78308		1.87061	1.64675	1.19808	1.19692	-1.2825		0.0022056	0.0148068	0.425757	0.428571	0.253039
SNOWBALL_018429_s_st	COL6A3	306008		8.80115	8.57706	8.78438	8.11985	8.67276	8.41455	8.53447	8.82576	8.22079	8.50473		1.30731	1.02997	-1.0291	-1.07247	1.12352		0.00224755	0.785561	0.792054	0.477885	0.207098
SNOWBALL_010756_st	NOVA1	298740		7.86755	7.32288	6.43092	6.38202	6.41008	8.40966	7.59852	6.766	6.67233	6.69127		-1.4561	-1.21053	-1.26145	-1.2229	-1.21519		0.00230066	0.134011	0.0634984	0.112558	0.125554
SNOWBALL_025049_s_st	PLXND1	311954		6.6977	5.58413	7.85703	7.55452	7.50001	6.24014	5.42075	7.61615	7.4469	7.79262		1.37322	1.11991	1.18171	1.07745	-1.22485		0.00235771	0.314643	0.120441	0.530376	0.0548749
SNOWBALL_020779_s_st	SLC25A5	308194		8.40584	9.01968	9.31823	9.43758	9.51963	8.12158	9.04947	9.12378	9.36003	9.66861		1.21778	-1.02087	1.14429	1.05523	-1.10878		0.00236787	0.797743	0.0391709	0.45845	0.122466
SNOWBALL_005616_st	TMEM65	293887		7.73406	7.86622	6.96451	6.9462	7.00348	8.02189	8.02538	6.85493	6.77375	6.90681		-1.2208	-1.11664	1.07892	1.12697	1.0693		0.00238395	0.10157	0.280247	0.0739418	0.348779
SNOWBALL_015472_st	ADAMTS9	303169		7.11758	6.77517	7.32544	7.63128	7.54771	6.45462	6.34575	7.46523	7.58976	7.7321		1.58332	1.34669	-1.10175	1.0292	-1.13633		0.00242071	0.0522717	0.58007	0.882982	0.44978
SNOWBALL_024026_s_st	COL6A3	311063		9.1204	8.9227	8.9534	8.36606	8.73324	8.53589	8.78604	9.1524	8.48688	8.79811		1.49953	1.09936	-1.14791	-1.08735	-1.046		0.00244779	0.534874	0.342817	0.588987	0.785867
SNOWBALL_001582_s_st	CHI3L1	290020		4.96199	4.61223	4.06822	3.57925	3.91039	3.99785	3.98755	3.5739	3.5029	3.50176		1.9509	1.54187	1.40865	1.05435	1.32743		0.00255347	0.0536009	0.135014	0.850983	0.226775
SNOWBALL_020648_st	BGN	308080		11.9809	12.0664	11.4436	11.6453	11.7233	11.7294	12.0413	11.3386	11.5785	11.6206		1.19048	1.0175	1.07548	1.04741	1.07379		0.00257272	0.810398	0.235283	0.47604	0.246827
SNOWBALL_040018_st	STK17B	326561		6.2809	5.87634	5.51459	5.89822	6.01312	5.76847	6.21301	5.51071	5.84844	6.12946		1.42645	-1.26285	1.00269	1.0351	-1.08398		0.00277839	0.052268	0.986736	0.816703	0.554117
SNOWBALL_010433_st	OTUB2	298438		6.14067	5.18522	6.13486	6.09255	6.38393	5.59458	5.06136	6.16932	6.3831	6.53592		1.46013	1.08965	-1.02417	-1.22311	-1.1111		0.00283488	0.5555	0.88407	0.123921	0.45775
SNOWBALL_016219_st	TFRC	303896		8.471	8.01784	9.47732	9.3101	9.5588	8.03622	7.95172	9.30575	9.23909	9.58441		1.35171	1.0469	1.12628	1.05045	-1.01791		0.00283561	0.70588	0.27057	0.682993	0.892158
SNOWBALL_015521_s_st	PPARG	303217		5.96277	6.26184	10.1903	10.1737	10.1475	5.12286	5.5507	10.1395	10.1762	10.5409		1.78993	1.6371	1.03576	-1.00172	-1.31345		0.00284264	0.0115233	0.889381	0.994937	0.181904
SNOWBALL_040537_st		327080		4.08581	3.79793	3.68496	3.62337	4.01071	4.65014	3.76888	3.79816	3.84371	3.59027		-1.4787	1.02034	-1.08162	-1.16501	1.33834		0.00293327	0.906671	0.608954	0.278234	0.0274644
SNOWBALL_010376_st	HSP70.2	298383		6.38092	5.7898	5.77482	5.95388	5.46211	7.00507	6.04262	5.82686	5.97392	5.42309		-1.54129	-1.19154	-1.03673	-1.01399	1.02741		0.00314081	0.262269	0.846232	0.943258	0.886502
SNOWBALL_001473_st	ANPEP	289913		7.09595	7.48041	8.0422	7.60314	7.36564	6.80391	7.40083	8.00823	7.68774	7.41845		1.22438	1.05671	1.02383	-1.06039	-1.03728		0.00317099	0.474378	0.781336	0.443366	0.651784
SNOWBALL_034223_st		320773		4.75196	4.00929	4.0484	4.35618	4.56467	5.50937	4.33987	4.59061	4.71041	4.97542		-1.69045	-1.25752	-1.45619	-1.2783	-1.32938		0.00324075	0.224524	0.0365949	0.18942	0.121891
SNOWBALL_007381_st	SLC16A7	295564		7.61851	6.75388	9.33063	9.09947	9.12995	6.91205	6.28965	9.12754	9.01851	9.06858		1.63179	1.37958	1.15117	1.05772	1.04346		0.00330728	0.0570373	0.449573	0.785783	0.840325
SNOWBALL_002577_st	NEDD4	290995		3.58529	3.64168	3.42299	3.41545	3.45427	3.86678	3.59468	3.54693	3.56017	3.48095		-1.21545	1.03311	-1.08971	-1.10552	-1.01867		0.00331727	0.681204	0.221247	0.145912	0.824942
SNOWBALL_028029_st	RHOU	314583		7.34561	7.33824	6.06732	6.22899	5.73635	8.05243	7.90455	6.29085	6.22228	5.95831		-1.6322	-1.48073	-1.16759	1.00466	-1.16632		0.003321	0.0189618	0.399918	0.983679	0.403669
SNOWBALL_005792_st	PDP1	294056		7.21792	6.95668	6.70923	6.51835	6.55968	7.5429	7.07857	6.79037	6.66464	6.75543		-1.25265	-1.08816	-1.05785	-1.10671	-1.14532		0.00336949	0.308199	0.51997	0.210769	0.0840196
SNOWBALL_028094_st	IL1RAP	314648		6.35021	7.87331	7.73311	8.03725	7.56293	5.64387	7.66665	7.52419	7.68669	7.71692		1.63166	1.15402	1.15582	1.27505	-1.11264		0.00338958	0.441888	0.436266	0.163105	0.580921
SNOWBALL_047232_st	DUS2	333749		7.04496	7.45164	8.06737	8.24201	8.1578	6.70129	7.48174	8.21021	8.27416	8.43144		1.26898	-1.02108	-1.10408	-1.02254	-1.20886		0.00352362	0.840108	0.255116	0.828538	0.0205755
SNOWBALL_033170_st	LOC100525572	319721		6.40133	6.4687	6.88946	6.70446	6.41092	5.59598	5.85732	6.35538	6.24183	6.18577		1.74757	1.52772	1.44801	1.37805	1.1689		0.00362096	0.0280871	0.0572167	0.103847	0.468705
SNOWBALL_012486_st	CTSC	300348		7.39227	9.28506	8.81114	8.9932	9.13951	6.88397	9.21602	9.05746	9.09749	9.01538		1.42237	1.04902	-1.18617	-1.07497	1.08986		0.00367879	0.746512	0.178748	0.609589	0.534662
SNOWBALL_011535_st	TLL1	299441		4.25037	3.2552	3.04619	3.51814	2.88078	3.74151	2.91761	2.74904	3.35123	3.1915		1.42292	1.26364	1.22872	1.12265	-1.24033		0.00372738	0.0579639	0.0988729	0.387114	0.0831219
SNOWBALL_026394_st	SIRPA	313159		6.19718	5.73269	5.73035	5.75195	5.72872	6.68902	6.11614	6.10743	5.9774	6.0253		-1.40624	-1.30446	-1.29871	-1.16914	-1.22823		0.00392951	0.0252808	0.0279407	0.210071	0.0894197
SNOWBALL_020696_st	PGRMC1	308122		7.62966	7.72682	8.74055	8.74712	8.83826	7.3103	7.5557	8.56449	8.68144	8.90231		1.24778	1.12593	1.1298	1.04658	-1.0454		0.00394188	0.136005	0.12391	0.611714	0.621666
SNOWBALL_014477_st	IGFBP4	302233		8.65502	7.17352	8.48601	8.54725	8.55126	7.99796	7.21151	8.36088	8.75969	8.49227		1.57687	-1.02668	1.09061	-1.15865	1.04174		0.00399058	0.898205	0.641904	0.398815	0.838228
SNOWBALL_013633_st	USP6NL	301437		7.95858	7.59105	7.06971	7.15182	7.47356	7.73628	7.45549	7.08281	7.15418	7.50285		1.16659	1.09851	-1.00912	-1.00164	-1.02051		0.00401992	0.0864332	0.896284	0.982111	0.757144
SNOWBALL_001580_s_st	CHI3L1	290018		8.33103	7.93969	7.01928	6.21327	6.5671	6.9635	7.20865	6.05107	6.05807	6.26514		2.58027	1.65984	1.9564	1.11357	1.23282		0.00410414	0.13896	0.0444447	0.793229	0.584418
SNOWBALL_027498_st	IL17RD	314052		4.69328	2.93125	5.18175	5.18082	6.57031	3.68519	2.80278	5.25252	5.68539	6.5203		2.01125	1.09313	-1.05028	-1.4187	1.03527		0.00412932	0.766306	0.87574	0.169324	0.913647
SNOWBALL_018640_st	C7	306196		5.42565	3.91465	8.45724	8.17026	8.07043	4.30776	3.12294	7.62788	7.72211	8.39397		2.1703	1.73112	1.77691	1.36429	-1.25139		0.00413174	0.0445451	0.0347976	0.284057	0.458606
SNOWBALL_009922_st	STK38	297964		8.6825	9.17023	8.38477	8.4061	8.26165	9.0109	9.27071	8.57714	8.51229	8.21604		-1.25563	-1.07213	-1.14263	-1.07637	1.03212		0.00414457	0.43013	0.102115	0.40107	0.744112
SNOWBALL_002109_st	SLC2A12	290534		6.39486	5.62961	5.29503	5.04311	4.32356	7.05365	5.53183	5.75464	5.22082	4.51572		-1.57876	1.07012	-1.37517	-1.13109	-1.14248		0.00424246	0.726234	0.0487586	0.495038	0.456124
SNOWBALL_039319_st	IRS1	325863		5.47963	6.06573	7.48534	7.66302	7.5496	4.92142	5.8397	7.46195	7.53172	7.77008		1.47245	1.16961	1.01635	1.09528	-1.16512		0.00436557	0.281971	0.928035	0.560163	0.295497
SNOWBALL_035036_st		321585		7.4828	6.877	8.44418	8.41507	8.73124	7.02834	6.78882	8.29655	8.21673	8.65162		1.37027	1.06303	1.10775	1.14738	1.05674		0.00454115	0.640306	0.404035	0.244089	0.676633
SNOWBALL_014185_st	SEC14L1	301946		7.06857	6.72164	5.95906	6.14334	6.38761	7.30942	6.94036	6.0582	6.25965	6.36823		-1.18169	-1.1637	-1.07114	-1.08396	1.01352		0.0046374	0.0101817	0.276724	0.193116	0.858429
SNOWBALL_024025_s_st	COL6A3	311062		9.5269	9.42148	9.4465	8.74229	9.23434	9.12342	9.30205	9.56789	8.83972	9.11129		1.3227	1.08631	-1.08778	-1.06987	1.08904		0.00471163	0.454665	0.446339	0.552307	0.439313
SNOWBALL_019596_st	TMEM176B	307082		4.96864	4.60625	4.99015	5.19817	5.09589	4.46496	4.296	4.96184	5.07298	5.18928		1.41782	1.23992	1.01982	1.09065	-1.06687		0.00485346	0.0902969	0.903438	0.540813	0.659621
SNOWBALL_001312_st	TNXB	289763		6.82501	5.25663	5.15012	5.00867	5.0652	7.46717	5.48441	5.42164	5.39589	4.89146		-1.56067	-1.17103	-1.20708	-1.30787	1.12798		0.00500364	0.362766	0.266974	0.0992557	0.502689
SNOWBALL_028854_st		315408		4.30788	4.5092	4.27691	4.32826	4.05848	4.99926	4.41806	4.03794	4.06811	3.92657		-1.61483	1.06521	1.18015	1.1976	1.09575		0.00532814	0.765115	0.380692	0.334565	0.653261
SNOWBALL_028537_st	CYS1	315091		5.61681	5.97337	5.08787	5.09788	4.89668	5.97694	6.02222	4.8694	5.13595	4.78008		-1.28354	-1.03444	1.1635	-1.02674	1.08417		0.00538333	0.7582	0.100155	0.814404	0.416131
SNOWBALL_035913_st	LOC106506838	322461		4.78718	4.4974	4.34412	4.21697	4.55061	4.12996	4.41391	4.13911	4.12825	4.37043		1.57704	1.05958	1.15269	1.06343	1.13303		0.00548045	0.774935	0.436683	0.759968	0.501406
SNOWBALL_043019_st		329555		3.96313	2.94765	2.18304	2.54934	2.71738	3.28111	2.84517	2.58507	2.33459	3.0147		1.60439	1.07362	-1.32137	1.1605	-1.22886		0.0055058	0.731221	0.112182	0.432088	0.256519
SNOWBALL_013640_st	CELF2	301444		8.19724	5.16292	8.33866	8.4695	8.12919	8.74465	5.31393	8.30094	8.48731	8.48236		-1.46146	-1.11034	1.02649	-1.01242	-1.27736		0.00567349	0.500403	0.882709	0.946269	0.0806939
SNOWBALL_024000_st	PARD3B	311038		7.23061	5.91603	6.63983	6.5014	6.4693	6.75471	5.72285	6.50208	6.38164	6.29616		1.39079	1.14328	1.10019	1.08656	1.12751		0.00567954	0.297112	0.476842	0.543499	0.357015
SNOWBALL_013626_s_st	USP6NL	301432		7.47624	7.0462	6.6176	6.81294	7.03993	7.20857	6.9624	6.67077	6.80834	6.90646		1.20387	1.0598	-1.03754	1.00319	1.09693		0.00568864	0.437124	0.641273	0.972124	0.189009
SNOWBALL_017189_s_st	FGFR2	304844		6.03557	6.65105	7.17745	7.04018	6.67033	5.39367	6.09495	6.91668	7.1313	6.80255		1.56038	1.47029	1.19812	-1.0652	-1.09598		0.00573011	0.016973	0.297241	0.748198	0.627918
SNOWBALL_023926_st	CHN1	310970		4.58267	4.68991	3.77196	3.66911	4.45146	4.08427	4.36545	3.84152	3.80258	3.99076		1.41264	1.25219	-1.0494	-1.09693	1.37621		0.00589398	0.0792133	0.753573	0.516734	0.010983
SNOWBALL_000660_st	NR3C1	289134		8.16444	7.32429	7.50853	7.43544	7.44772	8.50313	7.34907	7.61805	7.42503	7.67094		-1.26461	-1.01732	-1.07887	1.00724	-1.16733		0.00598958	0.875968	0.423367	0.949693	0.0758598
SNOWBALL_003336_st	SPTAN1	291732		8.30433	7.75874	7.45246	7.59405	7.78452	8.49933	7.75477	7.49384	7.74497	7.86667		-1.14473	1.00275	-1.0291	-1.11028	-1.0586		0.00607837	0.967044	0.619045	0.0352274	0.281268
SNOWBALL_004162_st	COL15A1	292496		8.07458	8.23689	8.43531	8.48534	8.18871	7.62636	8.01624	8.13703	8.3077	8.29389		1.36435	1.16526	1.22968	1.13103	-1.07563		0.00609505	0.199454	0.073449	0.314836	0.577929
SNOWBALL_047092_st		333609		4.2249	3.93536	4.1082	3.98414	3.98975	3.64865	3.81599	3.69684	3.95747	3.87817		1.49097	1.08626	1.32994	1.01866	1.08041		0.00623436	0.629602	0.0541734	0.923546	0.654658
SNOWBALL_017792_st	PLPP5	305391		7.76096	7.58523	7.67596	7.77357	7.84398	7.45485	7.53596	7.52412	7.56558	7.8868		1.23637	1.03474	1.11098	1.15508	-1.03013		0.0063159	0.715919	0.197794	0.0683855	0.755112
SNOWBALL_017069_st	RASSF4	304726		7.63326	6.39694	6.80821	6.76492	6.79935	6.86249	6.17533	6.69144	6.70613	6.73716		1.70617	1.16603	1.0843	1.0416	1.04405		0.00647332	0.487875	0.734366	0.871609	0.863795
SNOWBALL_032015_st	LOC110255652	318567		4.92444	3.85523	3.80259	4.09744	5.01391	4.16972	3.66485	3.42962	3.99174	4.59399		1.6873	1.14107	1.29502	1.07601	1.33785		0.0064971	0.549672	0.201383	0.755736	0.144821
SNOWBALL_029039_st	SLC12A7	315592		6.82115	6.13868	7.08083	7.23652	7.19208	6.43833	6.03909	6.81604	6.98037	7.24824		1.30389	1.07147	1.20146	1.19429	-1.03969		0.00672744	0.537572	0.0653878	0.0754917	0.744566
SNOWBALL_014534_st	CHAD	302285		6.308	6.15689	6.25915	6.11775	5.85034	5.81246	5.7384	6.01899	6.03245	5.50973		1.40984	1.33653	1.18112	1.06091	1.26629		0.00693768	0.0232171	0.215374	0.69873	0.0683459
SNOWBALL_023661_st	SERINC3	310724		6.32891	5.55112	5.56483	5.52862	5.45347	5.87312	5.41092	5.55786	5.64432	5.41552		1.37154	1.10206	1.00485	-1.0835	1.02665		0.00704262	0.459295	0.975802	0.551269	0.860716
SNOWBALL_026481_st	CD46	313239		6.74233	6.12204	5.71244	5.89504	5.77547	7.18831	6.49211	5.7435	5.79658	5.53462		-1.36225	-1.29242	-1.02176	1.07063	1.18169		0.0070528	0.0261724	0.884648	0.610466	0.163002
SNOWBALL_000293_s_st	GADD45G	288772		5.68898	5.69016	6.91812	6.251	6.29802	6.11434	6.03087	7.00543	6.50823	6.69905		-1.34291	-1.26639	-1.06238	-1.19518	-1.32045		0.00707374	0.0322226	0.638882	0.113997	0.0111741
SNOWBALL_016455_s_st	CLIP1,VPS33A	304126		8.89348	8.72519	7.94703	8.06826	8.13752	9.11741	8.91775	7.976	8.08976	8.12148		-1.16791	-1.14279	-1.02029	-1.01502	1.01117		0.00716771	0.0212572	0.778236	0.838359	0.881473
SNOWBALL_008917_st	RPS6KA1	297050		5.36784	4.82054	5.3837	5.00246	5.37537	4.92939	4.79577	5.2048	4.97566	5.15864		1.35515	1.01732	1.13202	1.01875	1.1621		0.00741366	0.907892	0.311964	0.899994	0.209453
SNOWBALL_045152_st		331680		6.16517	4.58299	4.91199	5.0384	5.07998	6.7751	4.61613	5.3841	5.29641	5.54047		-1.52619	-1.02324	-1.38714	-1.19583	-1.376		0.00743214	0.911635	0.0401829	0.292359	0.045714
SNOWBALL_026126_st	CIPC	312915		3.51522	3.31127	2.96237	3.27216	3.10939	4.27789	3.36349	3.29871	3.39485	3.0809		-1.69663	-1.03686	-1.26255	-1.08877	1.01994		0.00745434	0.887478	0.269992	0.722116	0.940162
SNOWBALL_014070_st	LOC110255830,KCTD12	301839		7.66094	5.68746	5.25408	5.40033	5.61437	8.36388	5.83612	5.69096	5.7773	5.37931		-1.62782	-1.10853	-1.35368	-1.29861	1.17696		0.00749956	0.630327	0.106121	0.169905	0.420158
SNOWBALL_000641_st	ADGRE5	289115		8.25412	8.18273	8.17766	8.42391	8.82716	7.76891	8.13738	7.81902	8.13684	8.50646		1.39979	1.03193	1.28222	1.22016	1.24893		0.00750008	0.843907	0.0510705	0.125897	0.0839162
SNOWBALL_029606_st	ANKRD44	316159		4.45761	4.14758	4.80431	4.9383	4.95778	3.9715	4.17918	4.81667	4.9242	5.05942		1.40066	-1.02214	-1.0086	1.00982	-1.07299		0.00752032	0.893579	0.959746	0.953923	0.634772
SNOWBALL_014403_st	EIF2AK3	302161		6.70093	5.58204	4.9403	4.83103	4.87961	7.12085	5.97569	5.25794	5.07613	4.91311		-1.33785	-1.31371	-1.24629	-1.18517	-1.0235		0.00774762	0.0126516	0.0464685	0.133355	0.868465
SNOWBALL_000867_st	S100A4	289337		8.33149	8.39331	4.7195	5.09683	5.8618	9.12235	8.9605	5.27901	5.50162	5.49529		-1.7301	-1.48163	-1.47376	-1.3239	1.28923		0.00778647	0.0602401	0.064094	0.194967	0.246323
SNOWBALL_042817_st	LHFPL2	329354		3.95166	2.95394	3.36118	3.21412	3.27141	4.55054	3.02252	3.27188	3.2736	3.40073		-1.51454	-1.04869	1.06386	-1.04209	-1.09378		0.00782064	0.807451	0.745148	0.834422	0.624286
SNOWBALL_026286_st	SCARA5	313061		6.88881	4.57005	8.87201	8.68203	8.34089	7.94174	4.58515	9.55109	9.39947	8.28891		-2.07473	-1.01053	-1.60112	-1.64426	1.03668		0.00795053	0.977649	0.0950445	0.076307	0.920766
SNOWBALL_010362_st	LINGO1	298371		5.82823	6.52019	7.98361	7.31706	7.20511	6.34306	6.94512	8.23247	7.69451	7.34629		-1.42883	-1.3425	-1.18827	-1.29904	-1.10281		0.00801602	0.0296733	0.226054	0.0552858	0.523281
SNOWBALL_011366_st	KLF3	299279		7.42759	6.34259	5.51996	5.74505	5.53071	7.78203	6.48459	5.71939	5.67375	5.57073		-1.27849	-1.10343	-1.14824	1.05067	-1.02813		0.00803781	0.327528	0.151623	0.652142	0.811015
SNOWBALL_031425_st	SLC44A1	317978		4.34125	3.82912	3.65438	3.63517	3.83446	4.85512	4.14387	3.94449	3.90148	3.91639		-1.42788	-1.24379	-1.22274	-1.20273	-1.05843		0.00824902	0.116559	0.151565	0.192378	0.728371
SNOWBALL_004986_st	LOXL3	293293		6.91669	7.1171	5.20362	5.4062	5.50306	7.3594	7.13033	5.37079	5.41148	5.23374		-1.35915	-1.00921	-1.12286	-1.00367	1.20524		0.00830661	0.953101	0.36206	0.981543	0.11968
SNOWBALL_034793_st	LOC100623720	321342		10.5681	10.5939	10.1302	10.0267	10.2421	10.2897	10.4707	10.0893	10.053	10.0325		1.21279	1.08912	1.02878	-1.01846	1.1564		0.00849163	0.277006	0.751608	0.844151	0.0502644
SNOWBALL_040241_st	GALNT5	326784		5.37488	4.40911	3.02363	3.68434	3.81104	4.80761	4.02905	2.99527	3.15973	3.59795		1.48172	1.30139	1.01985	1.43854	1.15917		0.00930631	0.0886705	0.921395	0.0163846	0.37284
SNOWBALL_000432_s_st	PTPN1	288911		7.01377	6.62926	7.02243	7.10606	7.33988	6.77117	6.65094	7.09469	7.16509	7.53785		1.18312	-1.01514	-1.05136	-1.04176	-1.14708		0.0093799	0.855567	0.493406	0.585405	0.0354477
SNOWBALL_015272_st	LOC100738134	302970		3.01722	4.29859	4.20404	3.84961	4.06778	3.63971	4.27014	4.08961	3.88543	3.84961		-1.53952	1.01992	1.08255	-1.02514	1.16326		0.00955438	0.928605	0.690659	0.90926	0.411664
SNOWBALL_042427_st		328964		6.07512	6.09604	6.8721	7.18345	6.75781	5.44307	5.67795	6.41809	6.85542	6.45866		1.54977	1.33616	1.36984	1.2553	1.23042		0.00963659	0.0948137	0.0676235	0.201688	0.249646
SNOWBALL_003502_st	RALGDS	291893		6.19038	5.86918	6.17072	6.16127	6.38314	5.8631	5.87892	6.01731	6.21088	6.32143		1.25465	-1.00677	1.1122	-1.03499	1.04371		0.00985124	0.954372	0.256336	0.748689	0.683645
SNOWBALL_021619_s_st		308950		6.5685	6.32169	6.99626	6.90071	6.67843	6.04363	6.24858	7.00824	7.11743	6.78175		1.43881	1.05199	-1.00834	-1.16209	-1.07424		0.00996257	0.77062	0.965222	0.32617	0.669565
SNOWBALL_008141_st	LOC100512052	296295		4.40859	5.2085	4.67388	4.73363	4.50365	4.69711	5.08508	4.92345	4.69786	4.60436		-1.22139	1.08932	-1.18886	1.0251	-1.0723		0.00999764	0.306993	0.0266222	0.797419	0.416986
