# Supplementary material for: Effect of metabolically divergent pig breeds and tissues on mesenchymal stem cell expression patterns during adipogenesis
Source: BMC Genomics. 2024 Apr 25;25:407. doi: 10.1186/s12864-024-10308-z (PMC11044395; doi:10.1186/s12864-024-10308-z)
Supplement: Supplementary file 3 — Supplementary Material 3 [file 12864_2024_10308_MOESM3_ESM.xlsx]

## Sheet: Table S3
Additional file 3
Least square mean (Lsmean), fold change (FC), and adjusted P-value (FDR) < 1% with color coding of all differentially expressed genes before (D0) and during adipogenesis of AS-derived SMSCs compared with DL-derived SMSCs at each time point.
Probeset	Symbol	transcript_cluster_id		Lsmean AS D0	Lsmean AS Adi_D1	Lsmean AS Adi_D4	Lsmean AS Adi_D7	Lsmean DL D0	Lsmean DL Adi_D1	Lsmean DL Adi_D4	Lsmean DL Adi_D7	Lsmean AS Adi_D14		FC of (AS D0)-(DL D0)	FC of (AS Adi_D1) vs (DL Adi_D1)	FC of (AS Adi_D4) vs (DL Adi_D4)	FC of (AS Adi_D7) vs (DL Adi_D7)	FC of (AS Adi_D14) vs (DL Adi_D14)		FDR of (AS D0)-(DL D0)	FDR of (AS Adi_D1) vs (DL Adi_D1)	FDR of (AS Adi_D4) vs (DL Adi_D4)	FDR of (AS Adi_D7) vs (DL Adi_D7)	FDR of (AS Adi_D14) vs (DL Adi_D14)
SNOWBALL_023225_s_st		310357		4.96981	4.80088	7.1821	7.38046	4.59219	4.39587	5.17046	4.77003	7.38217		1.2992	1.3241	4.03239	6.10688	5.72357		0.057315	0.040473	1.79393e-14	2.93878e-18	1.03528e-17
SNOWBALL_016763_s_st	NTPCR	304426		7.15801	6.59519	6.35383	6.12653	8.84332	8.48807	7.83991	8.0051	6.2519		-3.2161	-3.71377	-2.80126	-3.67709	-3.70334		8.42005e-16	1.67313e-17	4.93275e-14	2.17042e-17	1.80087e-17
SNOWBALL_020058_st	ACE2	307527		2.59116	2.79723	2.60486	3.4995	2.524	2.33168	2.57579	2.79257	5.42048		1.04766	1.38084	1.02036	1.63233	4.79191		0.808189	0.0370219	0.920534	0.00144459	2.16908e-14
SNOWBALL_017130_s_st	GRID1	304785		6.38551	5.39847	5.10982	4.99977	8.25209	6.23123	6.2447	6.63119	4.80157		-3.64668	-1.78109	-2.19599	-3.09819	-4.20543		1.15663e-12	8.58381e-05	3.83485e-07	5.69965e-11	4.60863e-14
SNOWBALL_022762_s_st	C7H14orf1	309995		9.85296	10.1742	11.0802	11.0608	9.89442	10.0569	10.1868	10.184	11.0924		-1.02915	1.08472	1.85754	1.83622	1.76051		0.693042	0.203671	2.31954e-14	4.21376e-14	3.93291e-13
SNOWBALL_031619_st	LOC110258845	318172		6.39091	6.18168	6.45102	6.33574	4.90938	5.20319	5.08744	5.08072	6.57311		2.79245	1.9704	2.57323	2.38671	3.11822		8.66753e-12	2.83473e-07	9.00204e-11	8.2575e-10	4.1474e-13
SNOWBALL_003666_s_st	GNA14	292049		5.42043	4.285	5.58956	5.62212	6.13732	4.83935	6.51342	6.48602	5.83123		-1.64363	-1.46851	-1.89718	-1.81995	-2.28839		2.82567e-07	3.1196e-05	7.27192e-10	3.99161e-09	5.029e-13
SNOWBALL_013594_st	RBM17	301403		6.41845	6.81276	6.89088	6.77219	7.32705	7.64214	7.60274	7.7461	6.8526		-1.87722	-1.77691	-1.63791	-1.96416	-1.9325		6.95811e-12	9.17419e-11	4.90049e-09	8.87622e-13	1.846e-12
SNOWBALL_029736_st	NRP2	316289		8.50998	9.15088	9.17975	8.71264	8.88881	9.65836	9.38336	9.31351	8.2627		-1.30029	-1.42156	-1.15158	-1.51664	-2.05706		0.001597	3.72462e-05	0.097421	2.04602e-06	3.11813e-12
SNOWBALL_019560_st	ADIG	307047		4.03473	4.30656	8.21032	8.40975	4.10553	3.9132	6.38622	6.48768	8.80962		-1.0503	1.31345	3.54086	3.78965	3.40652		0.778334	0.0569218	1.26467e-12	2.57585e-13	3.18921e-12
SNOWBALL_016061_st	LSG1	303750		7.98847	7.96182	7.95044	7.92427	8.37645	8.61175	8.54131	8.61192	8.05238		-1.30856	-1.5691	-1.50615	-1.61066	-1.585		1.68839e-06	6.14523e-12	9.12128e-11	1.15583e-12	3.20934e-12
SNOWBALL_033668_st	IGFBP5	320219		11.2589	10.5542	7.57762	6.99043	11.6673	10.9797	8.97287	9.45816	6.37026		-1.32723	-1.3431	-2.63034	-5.53174	-4.72471		0.132278	0.115226	6.5089e-07	2.79968e-13	5.1121e-12
SNOWBALL_035254_st	IGFBP5	321802		10.3485	9.72326	6.85091	6.27867	10.7995	10.2212	8.27588	8.885	5.54664		-1.36699	-1.41219	-2.68508	-6.08949	-4.70547		0.0952039	0.0631104	4.75353e-07	6.07923e-14	6.49176e-12
SNOWBALL_035936_st	LOC100519166	322484		7.65014	7.46284	7.87378	7.73685	5.67668	6.07208	6.08624	6.17854	8.06859		3.92708	2.62217	3.45226	2.94508	5.5497		3.60821e-09	6.09823e-06	3.80831e-08	7.17642e-07	8.33462e-12
SNOWBALL_019057_s_st	CST3	306589		9.33141	9.22698	9.31619	8.39877	9.95842	9.55086	9.79686	9.35352	7.87538		-1.54436	-1.25169	-1.39539	-1.93824	-2.03415		1.40247e-06	0.00819222	0.000116261	7.01595e-11	9.58632e-12
SNOWBALL_020855_st	LOC100524197	308260		8.1115	7.05416	7.40605	7.76222	10.9547	10.89	11.218	11.1564	7.41548		-7.1762	-14.2789	-14.0443	-10.5138	-11.0567		3.75647e-09	9.78422e-13	1.18143e-12	3.4574e-11	1.9001e-11
SNOWBALL_021828_s_st	PARD3B	309152		6.51055	5.37076	5.73011	5.44507	6.90423	5.51662	6.1375	6.32158	5.16075		-1.31374	-1.10639	-1.32629	-1.83592	-2.57821		0.0218258	0.444616	0.0174779	1.36529e-06	3.50583e-11
SNOWBALL_013126_st	LPGAT1	300957		8.52779	8.44314	9.24906	9.70328	8.56636	8.38041	8.48954	8.94719	9.5944		-1.02709	1.04444	1.69293	1.6889	1.66091		0.732318	0.5567	1.8044e-11	2.05233e-11	5.11028e-11
SNOWBALL_018620_st	C5orf39	306176		6.20815	6.4205	6.24574	6.05778	6.63168	7.43496	7.06996	6.88165	6.05622		-1.34121	-2.02015	-1.77058	-1.77015	-1.93889		0.000566125	1.12075e-11	2.99642e-09	3.02819e-09	6.13504e-11
SNOWBALL_015615_st	PCCB	303311		8.3004	7.71559	8.04897	8.01188	9.14638	8.36427	8.73991	8.57957	8.03945		-1.79749	-1.56773	-1.61435	-1.48215	-1.62855		4.89891e-13	8.93159e-10	1.67953e-10	2.36667e-08	1.02506e-10
SNOWBALL_033898_st	NRP2	320449		7.23259	7.73616	7.69329	7.30381	7.43899	8.11777	7.84754	7.67751	6.95457		-1.15381	-1.30279	-1.11284	-1.29568	-1.8818		0.0935224	0.0015246	0.224816	0.00189139	1.42156e-10
SNOWBALL_012865_st	FMOD	300711		11.9811	11.829	10.8949	9.89799	12.29	12.0757	11.4134	11.2916	10.0148		-1.23875	-1.18653	-1.43246	-2.62743	-2.17462		0.0409257	0.109018	0.000580212	3.87251e-13	2.07275e-10
SNOWBALL_009044_s_st	CELA2A	297175		4.62941	4.68444	4.82967	4.9029	3.77575	3.77057	3.95444	3.78307	5.09624		1.80708	1.88409	1.8343	2.17321	2.3212		8.3733e-07	2.06749e-07	5.07353e-07	1.81269e-09	2.15852e-10
SNOWBALL_034461_st	JCAD	321010		6.34071	6.0683	4.7351	4.73633	6.78884	6.27668	5.49433	5.73006	4.65029		-1.36427	-1.15539	-1.69259	-1.99132	-1.94616		0.000549244	0.116337	7.41682e-08	9.12571e-11	2.29046e-10
SNOWBALL_024766_st	NANOS1	311707		3.62369	4.30404	4.89286	5.98677	3.62601	4.5962	4.29291	5.09715	8.02543		-1.00161	-1.22447	1.51566	1.85269	5.91108		0.996122	0.446614	0.0882476	0.00969592	2.35877e-10
SNOWBALL_026187_st	C7H14orf1	312969		7.82111	8.25819	9.59855	9.50694	8.01533	8.14607	8.56777	8.48015	9.42564		-1.1441	1.08081	2.04313	2.03748	1.89045		0.132417	0.417154	1.33922e-11	1.49676e-11	3.23048e-10
SNOWBALL_024000_st	PARD3B	311038		6.80034	5.68613	6.40038	6.12021	7.18499	5.95274	6.74153	6.76283	5.75036		-1.30554	-1.20298	-1.26676	-1.56115	-2.40284		0.0262079	0.13477	0.0503128	0.000228649	3.46805e-10
SNOWBALL_034304_st	MPP6	320853		5.33964	5.04036	5.27888	4.97739	6.71819	6.21314	6.29899	6.25752	4.90984		-2.60007	-2.25446	-2.02807	-2.42861	-2.25295		4.31022e-12	3.94283e-10	1.3105e-08	3.61342e-11	4.02972e-10
SNOWBALL_030636_st	PARD3B	317189		5.09753	4.05956	4.50121	4.12132	5.70577	4.17768	4.96775	5.09227	3.90671		-1.5244	-1.08532	-1.38179	-1.96014	-2.86461		0.00346178	0.628652	0.0256525	7.6133e-06	4.13961e-10
SNOWBALL_011450_st	2011-09-01	299358		9.80904	9.02104	8.38633	8.81819	9.68742	9.07864	8.90052	9.43033	8.75955		1.08795	-1.04073	-1.4282	-1.52852	-1.70871		0.29307	0.65053	4.99252e-06	1.61924e-07	6.24122e-10
SNOWBALL_023286_s_st	FHL1	310401		9.11183	8.86213	7.1176	8.08386	9.74667	9.6577	8.21294	9.4529	7.83359		-1.55277	-1.73576	-2.13664	-2.58299	-2.55707		0.000861593	4.33096e-05	1.16488e-07	5.46786e-10	7.22769e-10
SNOWBALL_016186_st	BACE2	303863		7.98743	7.97929	7.70763	7.25733	8.51574	8.71927	8.08908	8.16068	7.29107		-1.44224	-1.67014	-1.30265	-1.8704	-1.91952		8.66151e-05	2.1913e-07	0.00382433	2.1358e-09	7.55881e-10
SNOWBALL_011814_st	EDNRA	299709		4.9521	4.26886	4.05386	5.27779	5.67477	5.20816	5.27591	6.84712	6.14342		-1.65023	-1.91759	-2.33278	-2.96767	-3.97372		0.00978494	0.000834182	2.29872e-05	2.18601e-07	8.00674e-10
SNOWBALL_020575_s_st	FHL1	308018		8.10855	7.86986	6.10588	7.03232	8.38584	8.47465	6.99675	8.23134	6.90423		-1.21192	-1.52075	-1.8543	-2.29584	-2.04203		0.0601866	4.90599e-05	3.08206e-08	1.402e-11	8.8599e-10
SNOWBALL_006502_st	GSTM3	294737		4.59487	5.26931	5.20653	5.30134	4.00373	4.32178	4.01291	4.03518	5.82685		1.50643	1.92857	2.28725	2.40519	3.44302		0.0196356	0.000214384	6.11819e-06	2.08418e-06	9.78465e-10
SNOWBALL_018041_s_st	PARD3B	305639		6.82544	5.83725	6.39583	5.97562	7.06752	6.0021	6.62942	6.84931	5.76853		-1.1827	-1.12104	-1.17576	-1.83234	-2.31763		0.179902	0.384432	0.197551	1.6977e-06	1.08594e-09
SNOWBALL_020933_s_st	AKR1A1	308333		8.46269	7.98567	8.27423	7.88991	8.84609	8.55291	8.64441	8.3969	7.92832		-1.30442	-1.48169	-1.29251	-1.42108	-1.63185		0.000171854	1.93944e-07	0.000273289	1.85913e-06	1.10697e-09
SNOWBALL_013580_st	PITRM1	301390		7.14067	7.46719	7.70964	7.46921	6.59224	7.16253	6.82211	6.87581	7.7103		1.46249	1.23512	1.85001	1.5088	1.55726		5.93304e-08	0.000984157	1.3355e-13	9.51977e-09	1.52338e-09
SNOWBALL_005245_st	RETSAT	293541		6.45055	5.86899	9.60324	10.1397	6.87084	5.89797	8.8427	9.13169	10.0755		-1.3382	-1.02029	1.69412	2.01114	1.86812		0.00130287	0.861993	9.36279e-08	8.63726e-11	1.65633e-09
SNOWBALL_003838_st	RPL35	292214		8.02768	7.96047	8.36681	8.27417	8.16885	8.15485	8.3924	8.78458	8.31847		-1.1028	-1.14423	-1.0179	-1.42446	-1.61244		0.176297	0.0547261	0.839539	1.42232e-06	1.73054e-09
SNOWBALL_046702_st	ARHGEF6	333219		4.3166	3.99547	3.73449	3.19368	5.82522	4.8044	4.48611	4.57578	3.24557		-2.84539	-1.75191	-1.68369	-2.60647	-2.38179		1.15527e-11	1.67611e-05	5.33954e-05	1.34217e-10	1.80335e-09
SNOWBALL_017346_s_st	MORN4	304994		5.842	5.85816	4.91181	4.5956	6.48498	6.68821	5.69906	5.79551	4.97803		-1.56155	-1.77774	-1.72578	-2.29726	-1.97743		1.43492e-05	1.05153e-07	3.25116e-07	8.65392e-12	1.91234e-09
SNOWBALL_001039_x_st	SLA-2,SLA-3	289507		5.71357	5.60417	5.67847	5.63225	6.61132	6.19507	6.65691	6.55264	5.2562		-1.86316	-1.50618	-1.97033	-1.89263	-2.47692		6.44454e-06	0.00195786	1.31476e-06	4.13228e-06	1.99335e-09
SNOWBALL_007364_st	OS9	295547		8.27886	7.96591	9.78218	9.574	8.27452	7.78875	8.83564	8.6814	9.49124		1.00301	1.13065	1.92725	1.85653	1.58458		0.974175	0.0785974	1.55998e-13	9.39418e-13	3.312e-09
SNOWBALL_030506_st		317059		5.93756	5.52495	4.56909	4.62766	6.8167	6.84915	5.91216	6.49726	4.95992		-1.83928	-2.50394	-2.53691	-3.65431	-2.91786		0.000182251	1.45025e-07	1.06645e-07	2.5944e-11	4.08947e-09
SNOWBALL_004712_s_st	NPAS2	293024		7.58523	7.07864	5.83164	5.84682	8.0767	7.62107	6.4244	6.66044	5.99359		-1.40587	-1.45643	-1.50813	-1.75761	-1.76295		9.54828e-05	2.12159e-05	4.6607e-06	5.643e-09	4.94829e-09
SNOWBALL_030496_st	TMEM30B	317049		7.05903	6.09018	6.49555	6.44459	7.98254	6.77464	7.28344	7.43544	6.13918		-1.89673	-1.6071	-1.72655	-1.98734	-2.15498		4.35253e-07	8.12445e-05	8.70524e-06	9.78255e-08	7.46452e-09
SNOWBALL_019675_st	ZC3HAV1	307161		8.24074	7.50957	8.03487	7.41336	8.35418	7.55841	8.15417	7.82448	7.469		-1.08181	-1.03444	-1.0862	-1.32972	-1.54746		0.274921	0.672322	0.247942	3.74347e-05	8.04173e-09
SNOWBALL_026881_st	PPP2R1B	313543		8.30596	8.49141	10.2739	10.5493	8.27791	8.44887	9.70647	9.81036	10.3961		1.01963	1.02993	1.48188	1.66898	1.48657		0.798826	0.687313	1.04698e-08	9.62549e-12	8.64008e-09
SNOWBALL_022054_x_st		309371		7.73752	7.68201	8.09216	8.16155	9.56684	9.60428	10.5725	10.5829	7.65469		-3.55369	-3.79021	-5.58019	-5.3567	-4.76154		8.52874e-07	3.11609e-07	7.95373e-10	1.47719e-09	8.96603e-09
SNOWBALL_001011_st	PDPN	289480		4.91927	4.74078	5.14783	4.79288	7.09334	6.72639	6.54737	6.59396	5.40221		-4.51295	-3.96031	-2.63819	-3.48482	-2.84811		4.79685e-13	7.15456e-12	6.00663e-08	1.1198e-10	1.03297e-08
SNOWBALL_019811_st	CPED1	307297		7.15453	6.17918	9.18132	9.55935	7.02661	5.90952	8.56415	8.86307	9.28921		1.09272	1.20552	1.53386	1.62032	1.66018		0.299103	0.0187502	4.9467e-07	3.65389e-08	1.1606e-08
SNOWBALL_020869_st	ND5	308274		9.65354	9.82677	10.1811	10.254	10.9457	11.1402	11.4791	11.4413	10.3414		-2.44889	-2.48529	-2.45884	-2.27734	-2.3034		2.69481e-09	1.78569e-09	2.40655e-09	2.08635e-08	1.51079e-08
SNOWBALL_028609_st	FMOD	315163		6.65119	6.33971	5.58703	4.6743	6.9939	6.82518	6.12199	6.03532	4.80881		-1.26814	-1.40005	-1.4489	-2.56866	-2.04738		0.0404949	0.00339318	0.00128753	1.60034e-11	2.05873e-08
SNOWBALL_000378_st	IGFBP5	288857		9.66298	9.03039	6.32739	5.81564	10.1195	9.42636	7.39409	7.96435	5.49491		-1.37221	-1.31583	-2.09464	-4.43432	-3.04513		0.0841198	0.139648	5.60442e-05	1.14348e-11	2.26463e-08
SNOWBALL_010282_st	AKAP13	298295		7.80988	8.17282	8.05043	7.59506	7.92656	8.38355	8.2107	8.12869	7.66536		-1.08423	-1.15727	-1.11749	-1.44756	-1.5143		0.259387	0.0308659	0.108153	3.28752e-07	2.63389e-08
SNOWBALL_019992_st	AEBP1	307470		9.07563	9.07963	8.94227	8.24188	9.17975	9.07452	9.07287	8.9637	8.28004		-1.07484	1.00355	-1.09474	-1.64926	-1.55728		0.35787	0.970992	0.235055	1.40985e-09	2.73286e-08
SNOWBALL_020401_s_st	FHL1	307856		7.84622	7.60413	6.18867	6.87224	8.09495	8.16379	7.07467	7.85408	7.01459		-1.18816	-1.47392	-1.84805	-1.97498	-1.79622		0.0777181	7.36049e-05	1.07666e-08	8.31999e-10	3.27058e-08
SNOWBALL_032850_st	SYNE1	319401		7.48638	6.65432	5.59331	5.31392	7.56299	6.80122	5.74878	5.54896	4.72901		-1.05454	-1.10719	-1.11378	-1.17694	-2.04631		0.708825	0.438777	0.409071	0.188346	3.94454e-08
SNOWBALL_005963_st	SLC19A2	294225		7.3915	5.9972	6.63258	6.71564	7.32636	5.42094	5.7936	5.81054	6.95227		1.04618	1.49097	1.78879	1.87268	1.97981		0.744897	0.000494892	1.43336e-06	3.13691e-07	4.96753e-08
SNOWBALL_002871_st	TMEM2	291284		4.98611	4.76132	4.83607	5.00261	5.33359	5.18724	5.22573	5.5216	5.06206		-1.27234	-1.34343	-1.31009	-1.43295	-1.67468		0.00543305	0.000708409	0.00186272	5.11687e-05	6.10245e-08
SNOWBALL_002267_st	SLC18B1	290692		6.44457	5.97673	5.46842	5.01731	6.88693	6.64223	6.07602	6.09376	5.22464		-1.35882	-1.58611	-1.52372	-2.10884	-2.03631		0.0106589	0.000154828	0.000499027	2.24052e-08	6.69298e-08
SNOWBALL_039893_st		326437		6.23878	5.6732	3.67171	3.5848	6.54687	6.10483	4.90994	5.22725	2.90469		-1.23807	-1.34876	-2.35909	-3.12197	-2.74949		0.239154	0.0869793	2.00526e-06	4.24587e-09	6.83615e-08
SNOWBALL_016832_st	NID1	304493		9.21102	10.0263	10.0116	9.78508	8.91661	9.95924	10.0883	10.0948	9.24481		1.22638	1.04759	-1.05463	-1.23944	-1.44854		0.0011659	0.513351	0.446791	0.000659073	6.89862e-08
SNOWBALL_016546_s_st	CASTOR1	304217		6.81546	5.94746	6.75785	6.30682	6.97944	5.82342	6.55648	6.28114	5.55813		-1.12038	1.08978	1.14979	1.01796	-1.78457		0.279295	0.430054	0.173092	0.888452	7.1134e-08
SNOWBALL_016989_s_st	PSAP	304646		9.9837	9.99904	10.7339	10.128	10.3688	10.2229	10.9807	10.5504	10.0114		-1.30594	-1.16786	-1.18661	-1.34017	-1.36778		2.01668e-06	0.00351001	0.00132941	3.21827e-07	7.57663e-08
SNOWBALL_034797_st	BACE2	321346		4.61487	4.85874	4.34801	4.41303	5.13884	5.27013	4.90533	4.73116	4.13335		-1.43791	-1.32997	-1.47153	-1.24672	-1.80455		0.000354768	0.00460652	0.000158234	0.0294859	8.43252e-08
SNOWBALL_020999_s_st	HUS1	308392		5.98111	5.75425	5.26664	4.99434	5.07861	5.25887	4.46565	4.63899	5.37388		1.86931	1.4097	1.74229	1.2793	1.97459		5.22825e-07	0.00315429	5.09304e-06	0.0356193	8.84162e-08
SNOWBALL_008671_st		296815		6.03249	6.74997	8.28359	8.37874	6.16919	6.60999	7.68846	7.77092	8.27227		-1.09939	1.10189	1.51061	1.52396	1.65105		0.306202	0.293216	4.54343e-06	3.09337e-06	9.18781e-08
SNOWBALL_002427_st	CRYBG1	290849		6.99215	5.68815	4.61318	4.27608	7.44283	6.22713	5.13886	5.06703	4.26372		-1.36669	-1.45295	-1.43961	-1.73022	-1.67994		0.000509585	4.44951e-05	6.4817e-05	2.90038e-08	1.00539e-07
SNOWBALL_031063_st	P4HA3	317616		7.49173	7.83871	6.58216	5.98893	7.62707	8.14329	7.21206	6.88335	6.06405		-1.09835	-1.23505	-1.54746	-1.85886	-2.04574		0.50075	0.0942365	0.000436987	1.90235e-06	1.01082e-07
SNOWBALL_020887_st		308292		5.70742	6.21251	5.40318	5.77546	8.18466	8.46754	8.08773	8.77205	5.92642		-5.56829	-4.77342	-6.42882	-7.98113	-6.19536		3.72809e-07	2.36785e-06	6.63686e-08	5.04926e-09	1.03416e-07
SNOWBALL_013151_st	PTPN14	300980		7.77533	7.66849	6.59973	6.82206	7.74335	7.82294	6.7023	7.24192	6.73675		1.02241	-1.113	-1.07368	-1.3378	-1.41801		0.764219	0.0813921	0.268915	4.00337e-06	1.04299e-07
SNOWBALL_018111_st	MREG	305707		4.72566	4.52335	5.71999	6.141	4.66211	4.39162	5.24425	5.37911	6.41634		1.04504	1.0956	1.39063	1.6957	2.06702		0.779719	0.530066	0.00968227	5.2535e-05	1.57824e-07
SNOWBALL_028207_st	STK39	314761		7.56716	6.92299	9.20854	9.56064	5.87245	5.61676	7.88233	7.88717	9.34615		3.23712	2.47295	2.50743	3.18982	3.41243		4.02437e-07	4.27548e-05	3.38006e-05	5.20733e-07	1.59868e-07
SNOWBALL_025403_st	SGK1	312258		7.46103	8.17803	6.04178	6.21751	7.76128	8.83327	7.53711	7.54063	6.56797		-1.23135	-1.57487	-2.81929	-2.50207	-2.53645		0.230347	0.00552572	1.46579e-08	2.27011e-07	1.65788e-07
SNOWBALL_039880_st	C1QTNF1	326424		6.8252	6.6122	6.00748	5.42587	6.9861	6.55718	6.35572	6.02904	5.24219		-1.11799	1.03888	-1.27301	-1.51905	-1.63557		0.223854	0.715499	0.00533495	4.23756e-06	1.70654e-07
SNOWBALL_032550_st	PIK3R1	319101		4.0476	5.60368	8.10987	7.30198	4.86613	6.36956	8.43651	7.85441	6.7639		-1.7636	-1.70041	-1.25409	-1.46655	-2.18745		5.89096e-05	0.000152465	0.110911	0.00549814	1.72903e-07
SNOWBALL_032557_st	NRP2	319108		5.18211	5.55053	5.82829	5.15924	5.36672	6.31704	5.68613	6.09498	4.93738		-1.13651	-1.70115	1.10356	-1.91288	-2.36532		0.450691	0.000515569	0.574189	3.28461e-05	1.74602e-07
SNOWBALL_004688_st	RNF103	293000		7.21145	7.14532	8.66462	8.80281	7.31572	7.08762	7.99666	8.0456	8.66411		-1.07495	1.0408	1.58882	1.69022	1.55231		0.398541	0.664224	5.74949e-08	2.93738e-09	1.77696e-07
SNOWBALL_015972_st	HLCS	303665		7.73367	7.74539	8.54053	8.52441	7.72148	7.61467	8.15458	8.00263	8.55731		1.00849	1.09484	1.30671	1.43573	1.47028		0.925017	0.206476	0.00011376	6.73759e-07	1.80275e-07
SNOWBALL_012270_st	P4HA3	300135		7.96491	8.17097	7.02977	6.13722	8.13857	8.53718	7.75585	7.47942	6.56621		-1.12791	-1.28897	-1.65413	-2.53537	-2.14142		0.41965	0.0633917	0.000222437	1.67265e-09	1.81542e-07
SNOWBALL_011439_st	SFRP2	299347		11.8946	9.67647	9.0507	8.89584	12.2456	9.45693	10.1855	10.5556	9.24451		-1.27544	1.16436	-2.19596	-3.15961	-2.10123		0.0692413	0.280584	5.43671e-08	2.57299e-12	1.92205e-07
SNOWBALL_002270_st	NT5E	290695		6.70677	6.96344	4.38343	4.69704	7.71408	8.10526	5.5617	6.20219	5.421		-2.01017	-2.20659	-2.26304	-2.83854	-2.5837		5.30571e-05	6.89052e-06	3.93471e-06	2.49914e-08	2.03769e-07
SNOWBALL_025447_st	DCP1A	312299		7.84684	7.77357	7.55027	7.31904	6.0542	5.19421	4.98092	5.80085	7.47638		3.46449	5.97677	5.93544	2.86431	3.28457		8.69231e-08	7.70499e-12	8.62336e-12	2.55082e-06	2.24157e-07
SNOWBALL_031115_st	AMOTL1	317668		9.12155	9.04431	9.71092	9.2435	9.7745	9.45804	10.0488	9.70288	8.93213		-1.57237	-1.33212	-1.26386	-1.37495	-1.56968		2.07562e-07	0.000412728	0.00361103	0.000103028	2.24971e-07
SNOWBALL_010508_st	SNX33	298509		7.88308	7.36776	7.65735	7.07342	8.20626	7.40622	7.65125	7.29947	6.88603		-1.25108	-1.02701	1.00424	-1.16962	-1.44729		0.00073707	0.740083	0.962053	0.0178558	2.25462e-07
SNOWBALL_001400_s_st	PSMB8	289842		7.81919	5.88595	4.71247	4.60811	6.63882	4.42323	3.69825	4.1241	5.34675		2.26636	2.75628	2.01981	1.39863	3.95268		0.000950437	5.85863e-05	0.00433079	0.195187	2.49068e-07
SNOWBALL_047282_st	VKORC1L1	333799		6.87128	7.00172	8.35636	8.60439	6.92793	7.24409	7.89192	8.1789	8.60333		-1.04005	-1.18294	1.37978	1.34303	1.56196		0.681066	0.0374664	8.17244e-05	0.000271372	2.54251e-07
SNOWBALL_018195_st	STK17B	305791		7.33507	7.05084	6.583	6.68239	7.30827	7.40209	7.02784	7.46869	6.9504		1.01874	-1.27566	-1.36117	-1.72464	-1.89232		0.900892	0.0348678	0.00706027	5.37277e-06	2.54259e-07
SNOWBALL_002067_st	TIAM2	290492		7.03064	6.32505	6.17272	6.26384	6.24816	6.10494	5.66044	5.64487	6.50979		1.72008	1.16482	1.4263	1.53577	1.8989		7.26892e-06	0.212144	0.00221217	0.000255383	2.93434e-07
SNOWBALL_000962_st	APAF1	289431		7.0593	6.72696	7.06498	6.59443	7.51588	7.21964	7.5542	7.44179	6.8598		-1.37228	-1.40706	-1.40368	-1.79921	-1.49103		2.28525e-05	6.32841e-06	7.16521e-06	2.28393e-11	3.11356e-07
SNOWBALL_027428_st	TNS1	313982		6.7112	7.4098	6.96829	6.47761	7.00052	7.64773	7.44677	7.40172	6.14459		-1.22206	-1.17929	-1.39327	-1.89751	-1.92342		0.101617	0.187473	0.00541236	5.4276e-07	3.53403e-07
SNOWBALL_023667_s_st	IFT52	310729		6.35285	6.45664	8.93665	9.25498	6.77098	6.7882	7.64697	8.25948	9.33146		-1.33619	-1.25838	2.44474	1.99377	1.69145		0.00264813	0.0173346	4.36447e-13	6.80971e-10	3.944e-07
SNOWBALL_034256_st	SLC2A10	320806		5.55749	5.16996	4.97824	4.68832	5.92408	5.60008	5.25549	5.29223	4.71563		-1.2893	-1.34734	-1.21188	-1.51983	-1.8148		0.0205988	0.00639942	0.085818	0.000164111	4.03423e-07
SNOWBALL_024465_s_st	PSAP	311451		9.32492	9.15964	10.0724	9.34699	9.60239	9.41255	10.3168	9.83952	9.16836		-1.21206	-1.19161	-1.18461	-1.40691	-1.43102		0.00347294	0.00770614	0.0100548	1.07776e-06	4.06974e-07
SNOWBALL_006469_st	SYDE2	294706		6.1848	6.90966	6.56532	6.56059	6.66759	7.18512	6.66148	6.88515	6.04347		-1.39745	-1.21038	-1.06892	-1.25228	-1.51353		2.08152e-05	0.0122009	0.430966	0.00313145	4.09846e-07
SNOWBALL_020481_s_st	FHL1	307931		7.69105	7.66687	6.17428	6.92179	8.10396	8.24332	7.05663	8.03708	7.03986		-1.33137	-1.49117	-1.84337	-2.16639	-1.69122		0.00320784	5.82511e-05	1.64543e-08	3.86512e-11	4.63489e-07
SNOWBALL_026019_st	PIK3R1	312827		7.18727	7.8983	9.79819	9.2116	7.98483	8.16899	9.85966	9.30531	8.76191		-1.73816	-1.20639	-1.04353	-1.06711	-1.48149		1.44364e-10	0.0100021	0.616941	0.421344	4.9019e-07
SNOWBALL_011387_st	APBB2	299300		7.09797	7.7513	7.30758	7.13774	7.43172	8.17524	7.81668	7.86483	7.14264		-1.26029	-1.34159	-1.42316	-1.6553	-1.40752		0.000306464	8.5578e-06	2.57983e-07	4.0202e-11	4.98188e-07
SNOWBALL_023292_s_st	GSN	310405		8.92388	9.49449	11.0894	10.4732	9.83227	10.1869	11.7039	11.3398	9.80906		-1.87694	-1.61598	-1.53098	-1.82339	-1.77677		7.5714e-08	1.46388e-05	9.30221e-05	2.10149e-07	5.24595e-07
SNOWBALL_003801_s_st	GSN	292177		8.91298	9.59315	11.0642	10.6224	10	10.3472	11.9301	11.5049	9.70873		-2.12438	-1.68656	-1.82249	-1.84362	-1.97861		6.78054e-08	5.98409e-05	6.32031e-06	4.5046e-06	5.57427e-07
SNOWBALL_018449_st	LOC100517129	306025		6.56766	5.87175	6.62111	6.38501	7.02438	6.18857	7.05187	6.91783	6.13286		-1.37242	-1.24558	-1.34794	-1.44675	-1.68521		0.00119158	0.0247479	0.00218781	0.000184568	5.6132e-07
SNOWBALL_011918_st	SCD5	299808		4.65775	4.47377	6.38432	6.57229	4.8867	4.31222	5.18773	5.35503	5.91347		-1.17199	1.11849	2.29197	2.32505	2.22445		0.326828	0.508464	2.69217e-07	1.87453e-07	5.73476e-07
SNOWBALL_046627_st	CHSY3	333144		5.90888	5.64947	4.62088	4.27894	5.7417	6.55509	5.37448	5.63613	4.2726		1.12287	-1.87335	-1.686	-2.56186	-2.74632		0.598358	0.000952498	0.0057297	2.41295e-06	6.04499e-07
SNOWBALL_016912_s_st	CYP2C91	304570		6.60831	5.45047	4.12973	4.01039	6.98749	5.73489	4.96689	5.00821	3.50541		-1.30061	-1.21792	-1.78652	-1.99698	-2.96267		0.223746	0.379219	0.00447804	0.000757049	6.58868e-07
SNOWBALL_047586_st	FZD1	334103		9.19057	8.48056	8.46509	8.50134	9.49492	8.58333	9.37778	9.71084	8.63653		-1.23486	-1.07384	-1.88255	-2.31258	-2.14365		0.15897	0.677685	2.0499e-05	9.52312e-08	6.97034e-07
SNOWBALL_001470_s_st	ANPEP	289910		8.27136	9.05893	9.7909	9.0201	8.31453	9.0245	9.76296	9.50109	8.77787		-1.03038	1.02415	1.01956	-1.3957	-1.5075		0.752348	0.80519	0.843895	2.95721e-05	7.20774e-07
SNOWBALL_004705_st	FBLN7	293017		5.56643	5.74649	5.96066	5.83682	5.74807	5.67117	6.17341	6.64666	5.79972		-1.13418	1.0536	-1.1589	-1.75302	-1.98522		0.376147	0.741015	0.289891	2.66787e-05	7.39369e-07
SNOWBALL_029001_st	NRP2	315555		5.8968	6.67547	6.9298	6.28031	6.46031	7.36632	7.09593	7.21673	5.70045		-1.47786	-1.61423	-1.12205	-1.91378	-2.37566		0.017409	0.00347745	0.538929	0.000101648	7.61319e-07
SNOWBALL_009306_s_st	SELENON	297417		8.07997	7.5676	7.20808	6.76281	8.00085	7.65238	7.26166	7.17017	7.02215		1.05637	-1.06052	-1.03784	-1.32626	-1.38081		0.418389	0.38164	0.601893	9.1389e-06	7.69802e-07
SNOWBALL_035396_st	CD99	321944		8.04266	7.68571	7.4489	6.84119	8.59846	8.08495	7.81005	7.47715	6.31832		-1.46997	-1.31881	-1.28445	-1.55397	-1.57849		1.78877e-05	0.00147628	0.00393071	1.6357e-06	8.29514e-07
SNOWBALL_000323_s_st	SLC25A16	288802		7.08224	7.52051	8.10623	8.48223	7.0127	7.48277	7.73097	7.94318	8.59204		1.04938	1.02651	1.29708	1.45302	1.48065		0.577316	0.776956	0.00055717	2.23337e-06	8.6565e-07
SNOWBALL_017998_st	INPP1	305597		8.06716	7.44617	5.67425	5.69659	8.16828	7.78474	6.14989	6.49655	5.4174		-1.0726	-1.2645	-1.39053	-1.74105	-2.12149		0.683118	0.112971	0.0223483	0.000147408	9.13653e-07
SNOWBALL_026538_st	PTP4A3	313289		6.47524	6.19579	5.74983	5.74774	6.61908	6.49267	6.24104	6.10795	5.76915		-1.10485	-1.22849	-1.40563	-1.28362	-1.55448		0.269591	0.0149854	7.881e-05	0.00311953	9.42679e-07
SNOWBALL_008781_st	PPT1	296924		8.12725	7.41973	7.52438	7.43068	8.31835	7.7564	7.62258	7.6709	7.37327		-1.14163	-1.26284	-1.07044	-1.18117	-1.4536		0.0698985	0.00119327	0.388719	0.020773	9.85501e-07
SNOWBALL_000625_st	CD59	289099		7.47042	6.9074	7.27357	7.46741	7.731	7.21262	6.19968	6.52154	7.3238		-1.19796	-1.23561	2.1051	1.92636	1.89991		0.159423	0.0938784	4.32478e-08	6.53015e-07	9.96544e-07
SNOWBALL_001472_st	ANPEP	289912		6.14961	6.77389	7.4577	6.74845	6.13217	6.73977	7.45298	7.13524	6.43168		1.01216	1.02394	1.00328	-1.30749	-1.51724		0.908219	0.813749	0.976041	0.00087435	1.02869e-06
SNOWBALL_007706_st	NUDT4	295877		8.88838	8.71552	7.97763	7.63728	8.9076	8.6754	8.43941	8.37423	7.95023		-1.01341	1.0282	-1.37724	-1.66665	-1.59353		0.909832	0.804112	0.000414787	1.65025e-07	1.08532e-06
SNOWBALL_000426_s_st	NNAT	288905		6.23992	6.10662	10.7398	11.5331	5.77046	5.57256	9.10216	10.4639	11.8325		1.38459	1.44799	3.11159	2.09827	2.15637		0.029558	0.0128365	1.22151e-10	2.3011e-06	1.15244e-06
SNOWBALL_003083_st	BNC2	291489		9.02641	7.49989	7.12186	6.7549	9.08311	7.68996	7.51699	7.69222	7.25751		-1.04009	-1.14082	-1.31505	-1.91497	-1.70217		0.755631	0.22758	0.00789453	1.63507e-08	1.2054e-06
SNOWBALL_023206_st	LPIN1	310340		5.14087	5.53878	8.72924	9.16715	4.81983	5.28062	7.77225	8.32284	9.22168		1.24923	1.19596	1.94126	1.79542	1.92298		0.0861439	0.177336	9.12091e-07	9.20255e-06	1.20809e-06
SNOWBALL_005673_st	OXR1	293944		7.82241	7.64983	7.44357	7.87919	8.00287	7.98041	6.92059	7.36293	7.7974		-1.13325	-1.25752	1.43691	1.43025	1.49121		0.118743	0.00320853	7.72841e-06	9.65726e-06	1.28989e-06
SNOWBALL_014586_st	NME2	302336		8.93236	8.80879	8.77441	8.63481	8.45441	8.44223	8.03604	8.12866	8.71342		1.39276	1.28927	1.66829	1.42026	1.46808		1.80598e-05	0.000721669	2.12009e-09	6.82671e-06	1.29312e-06
SNOWBALL_032647_st	TMEM225B	319198		3.20774	2.9644	2.52771	2.58002	4.22458	4.47105	3.49719	3.4802	2.8445		-2.02348	-2.84149	-1.95813	-1.8663	-2.68944		0.000310037	4.79734e-07	0.000558059	0.00129051	1.40221e-06
SNOWBALL_001403_st	PSMB8	289845		7.7623	5.61869	4.93827	4.95079	6.29319	4.63098	4.34854	4.49424	5.54219		2.76851	1.98303	1.50496	1.37225	1.99214		1.63083e-10	1.61522e-06	0.00243908	0.0192058	1.42114e-06
SNOWBALL_007786_st	LIN7A	295951		6.292	5.97853	6.78418	6.66885	5.62219	5.24902	5.75528	5.78611	6.7131		1.59086	1.65808	2.04047	1.84386	1.99933		0.000663759	0.000230401	8.154e-07	1.34292e-05	1.43562e-06
SNOWBALL_038069_st	SGK1	324617		6.43121	7.17705	5.46183	5.30978	6.81036	7.80255	6.66971	6.73036	5.91855		-1.30058	-1.54275	-2.30998	-2.67694	-2.18993		0.0955843	0.00480085	4.10304e-07	1.11675e-08	1.51791e-06
SNOWBALL_016495_s_st	MED13L	304166		10.6928	10.1399	10.5396	10.1742	10.8013	10.2686	10.5744	10.3423	9.69258		-1.07811	-1.0933	-1.0244	-1.12358	-1.30118		0.163183	0.0923027	0.69771	0.0249514	1.55822e-06
SNOWBALL_002663_st	ACAA2	291080		7.25225	6.30884	8.1097	8.461	7.17604	5.91337	7.76412	7.73533	8.73589		1.05424	1.31537	1.27066	1.65367	1.63067		0.641116	0.0043506	0.0128174	9.16133e-07	1.58566e-06
SNOWBALL_016389_s_st	CBR4	304060		5.90597	6.52199	6.67486	6.40262	5.57862	5.90717	5.88187	5.71927	6.72191		1.2547	1.53136	1.73266	1.60586	1.71787		0.0344306	8.73514e-05	1.1831e-06	1.70991e-05	1.60224e-06
SNOWBALL_003587_st	GNA14	291974		6.10561	4.18571	6.47043	6.08637	6.97707	5.79701	7.29516	7.43602	6.82664		-1.82952	-3.05526	-1.7712	-2.54851	-2.05419		3.48211e-05	5.35581e-11	7.98755e-05	5.53035e-09	1.66607e-06
SNOWBALL_007910_st	NUDT7	296068		5.3985	5.83386	6.24737	6.9129	6.68876	6.83651	6.92775	7.44818	7.19761		-2.44572	-2.00368	-1.60256	-1.44923	-1.55965		2.24784e-14	4.35923e-11	5.23121e-07	3.79835e-05	1.68022e-06
SNOWBALL_011465_st	SFRP2	299373		11.7434	9.15484	8.71622	8.4838	12.1481	8.91057	9.69422	10.2257	8.77276		-1.32375	1.18449	-1.96974	-3.34469	-2.29406		0.0949251	0.34223	5.36341e-05	3.19591e-10	1.69144e-06
SNOWBALL_047565_st	NID1	334082		9.39328	10.212	10.0761	9.91986	9.19294	10.2377	10.3471	10.3886	9.3704		1.14896	-1.01798	-1.20664	-1.3839	-1.58142		0.138692	0.878539	0.0396824	0.00037537	1.70528e-06
SNOWBALL_017822_st	WRN	305421		7.49156	7.9467	7.89409	7.56196	6.99262	7.67946	7.3169	7.22334	8.05325		1.41318	1.20351	1.49195	1.26455	1.67726		0.000801584	0.0768472	0.000127095	0.0227275	1.88524e-06
SNOWBALL_015519_st	VHL	303215		6.50214	6.76199	6.54992	6.68746	6.99754	7.09779	7.06364	7.10372	6.57884		-1.40972	-1.26207	-1.42772	-1.33446	-1.44608		7.05e-06	0.00152542	3.68667e-06	0.000110074	1.91477e-06
SNOWBALL_002484_st	ME1	290905		7.93481	7.9271	9.036	10.1645	7.91562	8.04074	8.50626	9.61713	10.5219		1.01339	-1.08196	1.44367	1.46141	1.69124		0.922955	0.50543	0.000482698	0.000321785	1.91556e-06
SNOWBALL_005356_s_st	ANXA4	293646		8.48008	7.75176	8.32335	8.48983	8.59042	7.51916	8.01345	8.20459	9.09452		-1.07949	1.17495	1.23963	1.21861	1.43045		0.320352	0.0239836	0.00253851	0.00540989	1.92067e-06
SNOWBALL_022854_s_st	CLDN11	310067		5.68938	6.28576	6.06071	5.95967	6.36534	6.54643	7.19307	7.18145	5.50852		-1.59766	-1.19803	-2.19217	-2.33234	-2.20165		0.00288333	0.283993	2.23626e-06	5.06164e-07	2.01721e-06
SNOWBALL_015612_st	EOGT	303308		8.46513	7.57753	7.51791	7.2513	9.27879	7.981	7.90032	7.86286	7.42668		-1.75766	-1.32269	-1.30351	-1.52791	-1.5233		3.36614e-09	0.000902176	0.00161036	1.77764e-06	2.03553e-06
SNOWBALL_001512_st	LOC102165427	289950		7.06274	7.31537	7.65934	7.54946	6.98067	7.31307	6.98261	7.11893	7.58481		1.05854	1.00159	1.59851	1.34773	1.42079		0.469739	0.98671	3.79194e-09	3.45529e-05	2.09375e-06
SNOWBALL_011533_st	PARM1	299440		5.7543	5.89674	6.32411	6.83785	5.68141	5.88188	6.15937	6.3835	7.31825		1.05182	1.01035	1.12097	1.37017	1.69074		0.686827	0.941166	0.313277	0.00267178	2.09802e-06
SNOWBALL_003551_st	SVEP1	291939		7.44397	8.28802	6.85753	6.53032	7.64145	8.69761	7.91426	8.3347	6.63408		-1.14669	-1.32831	-2.08021	-3.4928	-2.38767		0.484649	0.112634	4.04555e-05	5.96494e-10	2.11823e-06
SNOWBALL_005381_st	ELMOD3	293668		6.83354	6.73155	6.84152	6.79955	6.88575	6.84759	6.31905	6.50227	6.85029		-1.03686	-1.08376	1.43642	1.22882	1.4738		0.697573	0.340768	7.64543e-06	0.00792133	2.212e-06
SNOWBALL_027000_st	C7H14orf1	313645		8.22182	8.49511	9.37078	9.43226	8.19681	8.4144	8.64107	8.55345	9.36518		1.01748	1.05754	1.65831	1.83886	1.7849		0.909206	0.687192	2.43161e-05	8.74156e-07	2.29481e-06
SNOWBALL_021441_s_st	CD99	308775		10.17	9.99117	9.54249	8.96282	10.312	10.2121	9.6892	9.64778	8.81534		-1.10347	-1.16546	-1.10704	-1.60766	-1.46198		0.223626	0.0478635	0.207029	2.31695e-08	2.48803e-06
SNOWBALL_012235_s_st	FCHSD2	300101		7.66209	7.12597	7.61963	7.51274	7.69559	7.37452	7.2623	7.18443	7.5483		-1.02349	-1.18801	1.28106	1.25554	1.31433		0.727981	0.00179079	1.42865e-05	5.46925e-05	2.50882e-06
SNOWBALL_003315_st	C1H14orf39	291712		3.59206	3.41199	4.4687	3.93865	4.52443	4.21928	5.58972	4.66885	3.01523		-1.90841	-1.74993	-2.17501	-1.65888	-2.18549		6.33138e-05	0.000443319	2.95134e-06	0.00139283	2.63261e-06
SNOWBALL_011702_st	PCDH18	299601		8.62928	8.55488	8.03371	7.78677	8.37589	9.12436	8.67108	8.44255	8.03247		1.19201	-1.48399	-1.55549	-1.57547	-1.85208		0.178432	0.00158858	0.000444664	0.000311643	2.72275e-06
SNOWBALL_016879_s_st	SGPL1	304538		6.67087	6.68895	8.82971	9.03744	6.49203	6.59643	8.04382	8.31732	8.91324		1.13197	1.06623	1.72415	1.64732	1.50021		0.147019	0.489933	4.98679e-09	3.94569e-08	2.85788e-06
SNOWBALL_029324_st	ZEB2	315877		7.7291	6.66949	7.5531	7.31589	7.34903	6.4913	7.69829	7.63315	7.1618		1.3014	1.13147	-1.10588	-1.24597	-1.6643		0.0108443	0.263047	0.374649	0.0347684	2.86202e-06
SNOWBALL_014012_st	GAS6	301789		7.46846	7.6943	9.33606	7.56556	7.87486	7.71252	9.54293	8.12359	6.81566		-1.32537	-1.01271	-1.15418	-1.47226	-1.9091		0.0332343	0.942443	0.312171	0.00323313	2.91358e-06
SNOWBALL_035058_st	CDV3	321607		10.038	9.63451	9.9697	10.3533	9.81331	9.59444	9.40033	9.78425	10.245		1.16852	1.02816	1.48387	1.48357	1.48813		0.058387	0.781802	3.58939e-06	3.62314e-06	3.14307e-06
SNOWBALL_012494_st	MAML2	300356		8.40308	8.32956	8.06522	7.98237	8.75872	8.52085	8.42431	8.48558	7.85123		-1.27955	-1.14178	-1.28262	-1.41736	-1.43688		0.00090865	0.0790685	0.000814655	6.34305e-06	3.1741e-06
SNOWBALL_012237_st	PRCP	300103		7.29251	6.52083	5.63867	5.58308	7.80195	7.54105	6.09677	6.28192	5.64589		-1.4235	-2.02823	-1.37373	-1.62321	-1.69506		0.00110258	6.24004e-09	0.00323336	1.45493e-05	3.24844e-06
SNOWBALL_002332_st	LOC100738875	290756		4.09829	4.20908	4.43179	4.6855	3.99037	3.95312	4.03754	4.2401	4.51985		1.07767	1.19413	1.31427	1.3617	1.75621		0.573939	0.13718	0.0179602	0.00734057	3.31899e-06
SNOWBALL_017903_st	STK39	305502		7.99573	7.61818	9.88423	9.92367	7.69608	7.44857	9.38695	9.53344	9.87762		1.23084	1.12476	1.41155	1.3106	1.44508		0.0059346	0.132562	1.1163e-05	0.000388116	3.49526e-06
SNOWBALL_042206_st	ZEB2	328743		7.54651	6.548	7.6431	7.40214	7.30185	6.54785	7.84498	7.84141	7.25258		1.18481	1.00011	-1.15019	-1.35592	-1.72609		0.144943	0.999454	0.239639	0.00656701	3.5496e-06
SNOWBALL_006399_st	BCL9	294640		6.60029	6.46278	6.70419	6.47613	7.00813	6.72715	6.87335	6.76014	6.15771		-1.3267	-1.20111	-1.1244	-1.21757	-1.49512		0.000672112	0.0273861	0.174673	0.0174407	3.5837e-06
SNOWBALL_026979_s_st	POLR2C	313627		6.38511	6.64837	6.62111	6.50055	6.78364	6.98648	6.96432	6.77669	6.24226		-1.31817	-1.2641	-1.26857	-1.21095	-1.88438		0.0353794	0.0778733	0.0731114	0.158271	3.63707e-06
SNOWBALL_029983_st	ACPT	316536		7.19625	7.09026	6.58642	6.42197	7.65057	7.57133	7.40401	7.50695	6.67551		-1.37014	-1.39578	-1.76247	-2.12135	-1.76413		0.00709317	0.00436011	3.93111e-06	1.01625e-08	3.81369e-06
SNOWBALL_006004_st	PENK	294265		5.62453	6.06518	6.76239	7.65725	6.01643	6.13087	7.10652	8.45426	8.59975		-1.31212	-1.04659	-1.26938	-1.73749	-1.7547		0.0195627	0.747874	0.0417612	5.33358e-06	3.88013e-06
SNOWBALL_013768_s_st	LOC102166104	301554		5.00669	5.0749	5.40093	5.75497	5.06689	5.09797	5.00208	5.31775	6.25338		-1.04261	-1.01612	1.31846	1.354	1.74888		0.769855	0.916317	0.0172687	0.00889355	4.21686e-06
SNOWBALL_017111_s_st	GPAM	304767		5.51054	5.96181	5.99729	6.20271	5.32358	5.90596	5.72845	6.15834	7.16115		1.13836	1.03947	1.20484	1.03123	1.43855		0.0934038	0.665338	0.0135381	0.7373	4.23055e-06
SNOWBALL_002346_st	ECHDC1	290770		6.94348	6.84462	6.60257	6.41309	7.64754	7.67479	7.32516	7.22773	6.25679		-1.62908	-1.7779	-1.65014	-1.75887	-1.70561		2.04696e-05	1.07388e-06	1.33322e-05	1.54758e-06	4.38618e-06
SNOWBALL_015583_st	XPC	303279		6.85465	6.53406	6.88074	6.37233	7.01773	6.43874	6.8733	6.72794	6.25938		-1.11968	1.0683	1.00517	-1.27953	-1.48694		0.191682	0.476257	0.962998	0.00281117	4.44707e-06
SNOWBALL_017730_st	BIN1	305329		7.89832	8.01765	7.95947	7.94823	7.87488	7.40887	7.18355	7.30599	7.7637		1.01638	1.52497	1.71229	1.56075	1.43653		0.867028	2.50993e-07	8.36355e-10	7.91003e-08	4.8981e-06
SNOWBALL_004201_st	LOC102163603	292529		5.0171	5.11745	5.59734	5.00615	4.01713	4.72233	4.62811	4.49532	4.83554		1.99996	1.31505	1.95779	1.42487	1.94421		2.30829e-06	0.0518106	4.10406e-06	0.0109044	4.94978e-06
SNOWBALL_014554_st	ACACA	302305		6.8655	7.68729	9.02579	9.37777	6.78623	7.56856	8.68629	8.95843	9.5594		1.05648	1.08578	1.26531	1.33731	1.33801		0.415485	0.199014	0.000144514	5.16248e-06	4.99939e-06
SNOWBALL_000599_st	INHBA	289074		9.09032	5.93125	5.41196	5.95994	9.45792	6.15915	5.27946	6.72799	5.34217		-1.2902	-1.17113	1.09619	-1.70297	-3.27284		0.345813	0.582454	0.76317	0.0332026	5.03385e-06
SNOWBALL_007668_st	POC1B	295839		7.19277	6.52072	6.10892	5.97054	7.28373	6.69778	6.04018	6.46729	5.53945		-1.06508	-1.13057	1.0488	-1.41103	-1.59739		0.578286	0.238597	0.68436	0.00049678	5.08965e-06
SNOWBALL_018105_st	NRP2	305702		5.43593	5.9814	5.95927	5.61886	5.59786	6.28481	6.14877	5.98545	5.30839		-1.11879	-1.23406	-1.14037	-1.28931	-1.65309		0.325532	0.0485292	0.240387	0.0160633	5.15412e-06
SNOWBALL_001080_st		289546		4.91664	4.94611	5.02917	5.10154	5.64411	5.69091	5.77751	5.90617	5.18538		-1.65574	-1.67574	-1.67986	-1.7467	-1.68829		1.06521e-05	7.09772e-06	6.52988e-06	1.72997e-06	5.51106e-06
SNOWBALL_012753_st	THY1	300606		10.4227	8.99414	9.14646	8.51259	10.6226	8.98833	9.10613	9.21671	8.55765		-1.14867	1.00404	1.02835	-1.62915	-1.53621		0.138996	0.973821	0.804207	4.82894e-07	5.56875e-06
SNOWBALL_027778_st	NID1	314332		8.52576	9.53272	9.56512	9.35182	8.3504	9.62143	9.90083	9.85087	8.59455		1.12925	-1.06342	-1.262	-1.41328	-1.49184		0.166704	0.521233	0.0057092	5.9954e-05	5.59626e-06
SNOWBALL_028347_st	PPM1H	314901		3.79689	3.45263	6.37947	6.32432	3.10166	2.97646	4.70074	5.02607	6.73636		1.61914	1.39105	3.20146	2.4593	2.89905		0.0329729	0.157769	1.08385e-06	8.49248e-05	5.70859e-06
SNOWBALL_020863_st		308268		6.02827	6.38903	6.04765	6.48073	7.93378	7.74841	7.67696	8.12066	7.00149		-3.74641	-2.56576	-3.09365	-3.11649	-2.93297		9.82703e-08	5.05705e-05	2.36733e-06	2.09598e-06	5.71797e-06
SNOWBALL_032741_st	ZBTB43	319292		5.84655	6.26447	7.76477	7.44589	5.5687	6.01037	6.66976	6.63449	7.21772		1.21238	1.19259	2.13615	1.75492	1.68718		0.0883852	0.122422	1.95778e-09	1.54324e-06	5.88111e-06
SNOWBALL_014234_st	KCNJ2	301995		6.86779	5.38058	5.14297	5.06535	6.94085	5.08121	5.62803	5.72175	5.22362		-1.05194	1.23061	-1.39964	-1.57615	-2.08374		0.793052	0.204748	0.0316186	0.00341056	6.12842e-06
SNOWBALL_006909_st	RARG	295113		8.93013	7.49923	6.06228	5.6134	9.00834	7.35595	6.09864	6.35362	5.96319		-1.0557	1.10442	-1.02552	-1.67043	-1.5691		0.628223	0.338065	0.834337	5.22608e-07	6.16096e-06
SNOWBALL_032772_st	SLC19A2	319323		4.9856	3.7771	4.21431	4.50587	4.84917	3.25706	3.32743	3.52824	4.67833		1.09918	1.43399	1.84918	1.96923	1.86764		0.531419	0.0064532	8.30984e-06	1.39873e-06	6.27878e-06
SNOWBALL_005712_st	ZFHX4	293983		8.62466	8.15706	7.59607	7.38267	8.94883	8.4051	7.90201	8.04007	7.25352		-1.25194	-1.18759	-1.23623	-1.57724	-1.50357		0.00944866	0.0497947	0.0144395	8.09998e-07	6.45446e-06
SNOWBALL_042639_st	LOC110256292	329176		3.97914	3.77074	6.49211	6.89899	3.74153	3.88707	5.25652	5.41172	6.53864		1.17903	-1.08397	2.35477	2.80359	2.22726		0.378312	0.692702	1.96309e-06	4.13357e-08	6.68605e-06
SNOWBALL_012279_s_st	FCHSD2	300144		7.61592	7.13416	7.59285	7.52405	7.63037	7.45738	7.25491	7.23112	7.57123		-1.01007	-1.25113	1.26395	1.22513	1.42711		0.91989	0.00307004	0.00198932	0.007259	6.70275e-06
SNOWBALL_015814_st	CCDC191	303510		5.3224	5.56456	5.43024	5.66894	5.80295	5.97377	5.55947	5.98437	5.67767		-1.39527	-1.32796	-1.09371	-1.24438	-1.53372		0.000302828	0.00189807	0.369863	0.0167273	6.97602e-06
SNOWBALL_047320_st	LPGAT1	333837		6.36161	6.2395	7.30426	7.81606	6.32498	6.30872	6.44693	6.91847	7.59584		1.02572	-1.04915	1.81169	1.86295	1.70978		0.862199	0.729491	1.0473e-06	4.17392e-07	7.00582e-06
SNOWBALL_024499_s_st	ARID5B	311480		10.0226	9.87519	8.8397	8.85571	9.92447	9.75822	8.99137	9.29292	8.75342		1.07036	1.08446	-1.11085	-1.35399	-1.48384		0.472327	0.380592	0.23969	0.000365368	7.0735e-06
SNOWBALL_017649_st	RND3	305249		9.24328	8.41973	7.90463	7.78188	9.50838	8.97478	8.7924	8.6063	7.87561		-1.20172	-1.46922	-1.85031	-1.77082	-1.93815		0.218212	0.00643724	2.41012e-05	7.49673e-05	7.12846e-06
SNOWBALL_005311_st	EHBP1	293603		8.10356	7.54403	9.45265	9.15682	8.18952	7.78043	8.79576	8.53192	8.80005		-1.0614	-1.17805	1.57668	1.54211	1.34758		0.396994	0.0102466	7.46093e-10	2.66749e-09	7.38565e-06
SNOWBALL_046367_st		332885		4.86976	4.29023	4.53655	4.67308	5.49069	4.56642	5.85156	6.65144	4.74664		-1.53787	-1.21099	-2.48803	-3.94046	-3.29519		0.101134	0.509307	0.000411268	5.56472e-07	7.70589e-06
SNOWBALL_005755_st	RGS22	294021		4.70187	4.19211	3.98242	3.20483	5.80707	4.45824	4.58013	4.67345	3.49042		-2.15129	-1.20258	-1.51331	-2.76758	-2.07071		3.14726e-06	0.269559	0.00799701	7.33882e-09	7.85348e-06
SNOWBALL_001610_s_st	MID1	290048		7.72491	6.37426	7.1219	6.56606	7.78094	6.51464	7.36575	7.33476	6.11665		-1.0396	-1.10219	-1.18415	-1.70373	-1.75205		0.795562	0.472554	0.180555	1.90514e-05	8.05043e-06
SNOWBALL_027516_st		314070		8.79749	8.25	7.52149	6.85176	8.52516	8.57793	7.84975	7.39103	6.43698		1.20776	-1.25521	-1.2555	-1.45324	-1.79212		0.147426	0.0755814	0.0752565	0.00289345	8.07697e-06
SNOWBALL_025426_st	DPYSL3	312279		8.89398	8.15734	7.34522	6.59997	8.8278	8.65513	7.86143	7.30557	6.27985		1.04694	-1.41204	-1.43019	-1.63082	-1.94549		0.79686	0.0162113	0.0125646	0.000689123	8.22635e-06
SNOWBALL_018166_st	TNS1	305762		4.56738	5.38305	4.89509	4.56678	4.89693	5.5756	5.38006	5.16181	4.20597		-1.25662	-1.14279	-1.39956	-1.5105	-1.74637		0.0618813	0.303908	0.00522915	0.000664842	8.7412e-06
SNOWBALL_019816_st	MPP6	307302		5.51696	5.12804	5.08512	4.86801	6.8743	6.16347	6.36524	6.26071	5.04658		-2.56212	-2.04973	-2.42859	-2.62571	-1.68714		1.08949e-11	1.35687e-08	5.71116e-11	5.1635e-12	8.80811e-06
SNOWBALL_042439_st	APBB2	328976		6.79229	7.51565	7.02345	6.95083	6.99329	8.10586	7.69641	7.55796	6.78918		-1.14949	-1.50547	-1.59433	-1.52324	-1.55405		0.161534	3.13481e-05	3.36251e-06	1.99466e-05	9.16046e-06
SNOWBALL_034199_st	EGFR	320750		6.16564	6.10492	6.53807	6.9934	5.51082	5.75753	5.75224	6.58596	6.79534		1.57442	1.27226	1.72408	1.32634	1.64922		4.47952e-05	0.0271457	1.99038e-06	0.00917726	9.2278e-06
SNOWBALL_026436_st	MRAS	313198		6.05836	7.43552	8.11529	8.55196	6.03604	7.64303	7.16551	7.7074	8.71054		1.01559	-1.15469	1.93158	1.79571	1.61966		0.909962	0.189654	1.63914e-08	2.26089e-07	9.26004e-06
SNOWBALL_026552_st	ABHD14A	313300		7.07549	7.16337	6.7207	6.56815	7.24454	7.2619	6.79526	7.04309	6.64986		-1.12432	-1.07068	-1.05304	-1.38986	-1.5368		0.236394	0.519885	0.637864	0.000464679	9.5196e-06
SNOWBALL_046235_st		332756		5.5283	5.51085	5.67003	5.43771	4.35346	4.24324	4.18769	4.46848	5.96699		2.25768	2.40762	2.79401	1.95779	2.57615		0.000104294	3.35916e-05	2.28214e-06	0.00115287	9.97844e-06
SNOWBALL_007115_st	NDUFA4L2	295301		5.23628	4.51872	4.47309	4.65753	5.28637	4.33631	4.63417	6.70216	5.60971		-1.03533	1.13477	-1.11813	-4.12569	-2.7608		0.904333	0.626318	0.671582	1.1159e-08	1.022e-05
SNOWBALL_015502_st	HRH1,ATG7	303198		6.57773	5.56926	6.9585	6.69176	5.80153	4.55446	6.39699	6.15349	6.89634		1.71261	2.02062	1.47581	1.45223	1.58171		5.18268e-07	1.07261e-09	0.000129433	0.00022925	1.02695e-05
SNOWBALL_025105_st	HACD2	312007		7.99594	8.3612	10.3252	10.7234	8.07402	8.52943	9.81882	10.0854	10.7775		-1.05562	-1.12368	1.42044	1.55622	1.48341		0.587153	0.197019	6.57053e-05	1.27266e-06	1.02786e-05
SNOWBALL_003870_s_st	GSN	292242		8.68709	9.33245	10.9423	10.3437	9.56093	9.98669	11.48	11.0952	9.669		-1.83253	-1.57379	-1.45159	-1.68352	-1.6418		2.35721e-07	4.50252e-05	0.00063229	4.49551e-06	1.06718e-05
SNOWBALL_001471_st	ANPEP	289911		9.43511	10.2209	10.9593	10.2711	9.51848	10.2208	10.9873	10.6412	9.98174		-1.05949	1.00005	-1.01959	-1.29243	-1.41843		0.504443	0.999654	0.841208	0.000835199	1.07007e-05
SNOWBALL_031128_st	CMKLR1	317681		4.43216	3.99041	4.38235	4.5858	4.51118	3.84071	4.02042	4.30688	5.00863		-1.0563	1.10934	1.28514	1.21328	1.84385		0.737273	0.493827	0.0661243	0.167613	1.13972e-05
SNOWBALL_001854_s_st	TMEM255A	290284		5.21987	8.20028	4.70987	4.60301	5.86545	9.03455	5.62251	6.0892	4.43182		-1.56437	-1.78295	-1.88249	-2.80148	-3.95786		0.15423	0.0591287	0.0377481	0.000693115	1.14399e-05
SNOWBALL_033362_st	CYP20A1	319913		5.41432	5.52032	5.48903	5.35297	6.26321	6.61853	6.69696	6.6233	5.47901		-1.80111	-2.1409	-2.31007	-2.41216	-1.96876		0.000103038	1.39496e-06	2.02662e-07	6.77348e-08	1.1524e-05
SNOWBALL_024364_s_st	MED13L	311365		10.3933	9.82579	10.2243	9.85628	10.45	9.93479	10.2885	9.99891	9.37164		-1.04005	-1.07848	-1.04548	-1.10392	-1.29173		0.542868	0.202861	0.483762	0.086336	1.21197e-05
SNOWBALL_023894_s_st	INPP1	310940		8.25338	7.22484	5.57152	5.65665	8.39741	7.50971	5.99853	6.48689	5.46791		-1.10499	-1.21829	-1.34445	-1.77798	-1.9925		0.569475	0.219453	0.0550383	0.000192209	1.26332e-05
SNOWBALL_008758_st	RSC1A1	296901		6.90028	7.51057	9.12346	9.28511	7.11533	7.41911	8.56277	8.65461	9.18638		-1.16075	1.06545	1.47498	1.5481	1.5379		0.129269	0.562138	6.37383e-05	9.78982e-06	1.26764e-05
SNOWBALL_009007_st	NKAIN1	297139		5.63163	6.69893	7.16419	6.07894	6.34882	6.9183	7.40878	6.83251	5.93752		-1.64398	-1.16422	-1.18476	-1.68596	-2.02997		0.00151071	0.375138	0.315791	0.000882322	1.27001e-05
SNOWBALL_026315_s_st	PM20D1	313087		5.20836	4.89862	5.35442	5.12373	5.98334	5.54038	5.72809	5.66811	4.94127		-1.71117	-1.56024	-1.29565	-1.4584	-1.68652		8.24686e-06	0.000152729	0.0258241	0.00114689	1.31491e-05
SNOWBALL_017987_s_st	ACSL3	305586		7.17014	7.58368	7.57894	7.64043	7.24954	7.55879	6.96199	7.20042	7.90604		-1.05658	1.01741	1.53363	1.35661	1.50613		0.602116	0.882824	6.31249e-06	0.000817254	1.32747e-05
SNOWBALL_026994_s_st	AKR1A1	313640		8.3948	7.89128	7.9608	8.03537	8.62926	8.39463	8.44194	8.40644	7.94214		-1.17646	-1.4175	-1.39585	-1.29331	-1.48755		0.0694186	9.88966e-05	0.000184736	0.0034398	1.32947e-05
SNOWBALL_009228_st	ARHGAP28	297348		8.71454	6.9474	7.89366	8.017	8.47782	7.20352	8.25696	8.62438	7.75697		1.17832	-1.19427	-1.28637	-1.5235	-1.66003		0.16059	0.125768	0.0255492	0.00021421	1.3335e-05
SNOWBALL_018540_st	ANKH	306097		6.55525	6.78635	6.17874	6.10424	6.138	6.33906	5.43889	5.67222	6.96165		1.33538	1.36348	1.67	1.34912	1.76327		0.0218949	0.0137596	6.62399e-05	0.0174706	1.35481e-05
SNOWBALL_022919_s_st	FYN	310126		9.11086	7.69725	8.38416	7.90246	9.03641	7.66449	8.84072	8.5762	7.89816		1.05296	1.02297	-1.37226	-1.5952	-1.6791		0.709497	0.878209	0.00589331	7.06197e-05	1.37658e-05
SNOWBALL_034799_st		321348		7.41849	5.45416	4.87927	4.67288	7.14849	6.28359	4.91199	5.18605	3.59074		1.20581	-1.77698	-1.02294	-1.42718	-2.75244		0.45667	0.0105233	0.939526	0.125426	1.38268e-05
SNOWBALL_005195_s_st	LPIN1	293494		5.56009	6.20313	9.70207	9.93247	5.46309	5.67376	8.78699	9.22184	10.1246		1.06955	1.4433	1.88567	1.63652	1.63536		0.596389	0.000829688	1.03949e-07	1.36379e-05	1.39703e-05
SNOWBALL_018162_st	LOC110261142	305758		9.67056	9.80128	9.72363	9.54288	9.11896	9.44136	9.28127	9.11515	9.61667		1.46571	1.28336	1.35882	1.34512	1.43747		5.71323e-06	0.00199494	0.000177712	0.00027682	1.40382e-05
SNOWBALL_025694_st	KDELR2	312533		7.69389	7.47251	7.5846	7.47552	8.055	7.84902	8.04079	8.1845	7.44246		-1.28441	-1.2982	-1.37192	-1.63465	-1.5892		0.0151505	0.0112359	0.00214316	5.05942e-06	1.40478e-05
SNOWBALL_009642_st	SLA-1	297734		8.67132	8.21298	8.57336	8.25148	8.77321	8.45253	8.79464	8.6361	8.14411		-1.07318	-1.18062	-1.16577	-1.30552	-1.37232		0.359815	0.0189882	0.0308672	0.000195776	1.5031e-05
SNOWBALL_008074_st	LONP2	296228		9.0954	9.08712	10.7528	11.0028	9.06921	9.16572	10.3399	10.5286	10.8922		1.01832	-1.05599	1.33141	1.3891	1.27552		0.787342	0.358284	7.84896e-07	4.12798e-08	1.51335e-05
SNOWBALL_021985_s_st	LOC110261743,TRAM2	309305		6.49677	6.39596	7.10197	7.4076	6.29176	6.02336	6.22754	6.68932	7.15334		1.15269	1.29469	1.83329	1.64522	1.60764		0.202594	0.0149384	1.44326e-07	6.74908e-06	1.51916e-05
SNOWBALL_018181_st	RAPH1	305777		7.09445	7.01104	6.37389	6.4029	7.30816	7.65873	6.44309	7.21717	6.51953		-1.15967	-1.56666	-1.04914	-1.75841	-1.64967		0.209104	8.43014e-05	0.723194	1.84585e-06	1.55761e-05
SNOWBALL_033047_st		319598		6.42981	6.02142	5.79692	5.74547	6.92848	6.9477	6.62008	6.98138	6.08439		-1.41291	-1.90038	-1.76928	-2.3553	-1.81998		0.00986587	4.73382e-06	3.42805e-05	1.14212e-08	1.57535e-05
SNOWBALL_000427_s_st	NNAT	288906		5.83946	5.91532	10.2092	11.172	4.95816	5.24981	8.72318	10.2871	11.3656		1.84204	1.58612	2.8011	1.84662	2.13199		0.000361559	0.00650677	3.82635e-08	0.000343588	1.61858e-05
SNOWBALL_040018_st	STK17B	326561		6.13734	5.91511	5.44457	5.64973	5.91203	6.17424	5.58072	6.09693	5.69077		1.16902	-1.19675	-1.09897	-1.36339	-1.69471		0.212309	0.144919	0.479987	0.00900467	1.73876e-05
SNOWBALL_005432_st	LBH	293716		8.06364	7.88711	5.43991	6.1648	7.94174	7.29025	4.98624	5.76946	6.84095		1.08817	1.51242	1.36952	1.31525	1.76768		0.567872	0.00130494	0.0143866	0.0340321	1.76935e-05
SNOWBALL_007039_st	LOC100523964	295233		6.64483	6.22193	6.52099	6.39255	6.75976	6.0131	6.37635	6.58493	6.39783		-1.08292	1.15575	1.10546	-1.14265	-1.4936		0.427399	0.120576	0.30335	0.15635	1.77137e-05
SNOWBALL_035506_st	TMEM2	322054		6.47437	6.27074	6.24668	5.96503	6.85739	6.62091	6.47613	6.72274	6.36084		-1.30407	-1.27471	-1.17238	-1.69081	-1.67277		0.0224904	0.0378701	0.191095	1.25756e-05	1.77214e-05
SNOWBALL_030826_st	PIK3R1	317379		6.43661	6.90308	9.08882	8.44777	8.30211	8.23535	9.96931	9.39415	7.93855		-3.64394	-2.51798	-1.841	-1.92704	-2.20246		4.5916e-10	1.06245e-06	0.000651214	0.000267899	1.77647e-05
SNOWBALL_025914_s_st	OPTN	312737		9.36671	9.03022	10.171	10.4968	9.58408	9.13349	9.86481	10.0653	10.4482		-1.16261	-1.07421	1.23645	1.3486	1.32423		0.0176132	0.293111	0.0008522	6.1764e-06	1.8025e-05
SNOWBALL_016707_s_st	KCNK1	304372		6.2439	6.53001	5.90942	5.88321	5.61729	5.54117	4.53238	5.45892	7.25608		1.54392	1.98459	2.59735	1.34191	2.54667		0.0414186	0.001199	1.28703e-05	0.183229	1.81961e-05
SNOWBALL_013186_st	C9H1orf21	301014		8.37278	8.64864	8.13855	8.04301	8.34866	8.54769	8.54656	8.41863	8.01629		1.01685	1.07248	-1.32685	-1.29739	-1.31498		0.830205	0.292155	1.06472e-05	4.06903e-05	1.82662e-05
SNOWBALL_016466_s_st	MLXIP	304137		6.1145	7.36755	6.44674	6.33751	6.1129	7.47984	6.66568	7.17934	6.82641		1.00111	-1.08095	-1.16388	-1.79232	-1.58698		0.99386	0.511097	0.16307	2.34571e-07	1.8637e-05
SNOWBALL_020483_st	CHRDL1	307933		11.6868	11.1824	10.97	9.77533	11.9628	11.2089	11.1576	10.5841	8.57143		-1.21082	-1.01852	-1.13884	-1.75175	-1.5991		0.077344	0.894099	0.249854	7.56944e-07	1.88632e-05
SNOWBALL_011828_st	ABCG2	299722		7.07139	6.60922	5.52272	6.2691	6.26573	5.3612	4.74771	5.28953	6.80632		1.74795	2.37516	1.7112	1.97187	2.29864		0.00306737	1.02208e-05	0.00437416	0.000362918	1.94647e-05
SNOWBALL_004172_st	GRHPR	292504		6.58478	6.34125	6.98321	8.01147	6.4747	6.2385	6.45263	7.12953	7.69566		1.07928	1.07382	1.44451	1.84286	1.58658		0.521559	0.553079	0.000485705	9.01924e-08	1.94995e-05
SNOWBALL_015478_st	PCCB	303175		8.72792	8.06929	8.4777	8.30386	9.30213	8.59761	8.95039	8.7273	8.54565		-1.48887	-1.44224	-1.3877	-1.34112	-1.33131		3.1111e-08	1.96638e-07	1.84471e-06	1.31817e-05	2.00363e-05
SNOWBALL_016287_st	SLC25A37	303961		7.13815	6.46794	6.76365	6.31685	7.20503	6.39959	7.00301	6.85221	6.3076		-1.04745	1.04852	-1.18047	-1.4493	-1.50221		0.673302	0.665767	0.0784001	8.28526e-05	2.00721e-05
SNOWBALL_002353_st	PM20D2	290777		5.41739	5.22248	7.37837	6.9783	6.36581	5.81357	8.00496	7.69878	6.61978		-1.92975	-1.50639	-1.54392	-1.64772	-1.95761		2.86061e-05	0.00721256	0.00439759	0.00110706	2.02375e-05
SNOWBALL_001611_st	MID1	290049		6.44758	5.1657	5.84278	5.64541	6.42149	5.30624	5.97387	5.941	5.1025		1.01825	-1.10232	-1.09512	-1.22739	-1.60645		0.897272	0.414027	0.450272	0.0611253	2.04857e-05
SNOWBALL_012463_st	ARHGAP42	300326		8.36342	8.23556	7.6712	7.97516	8.63014	8.66956	7.95297	8.55992	8.17631		-1.20307	-1.35097	-1.21569	-1.4998	-1.40425		0.0168311	0.000127414	0.0114289	8.46686e-07	2.05871e-05
SNOWBALL_006736_st	PARVB	294945		6.50598	7.37558	7.38293	7.29575	6.02838	6.77382	6.68105	6.78044	7.78741		1.39242	1.51756	1.62663	1.4293	1.57265		0.00136283	7.47301e-05	6.25518e-06	0.000579977	2.11133e-05
SNOWBALL_004877_st	RPL31	293185		6.70739	6.82099	6.74754	6.61332	6.39299	6.54568	6.00398	6.20087	6.65373		1.24349	1.21025	1.6743	1.33095	1.42225		0.00660947	0.0177108	1.04251e-08	0.000415778	2.14195e-05
SNOWBALL_014759_st	ARHGAP23	302502		7.07444	6.36635	6.13459	6.15074	7.12296	6.38333	6.22517	6.11012	5.68148		-1.0342	-1.01183	-1.0648	1.02855	-1.38426		0.707243	0.903488	0.449812	0.757425	2.27371e-05
SNOWBALL_018696_st	MRPL22	306250		7.42624	7.81764	7.44645	7.32334	7.97249	8.37467	7.71644	7.96893	7.51692		-1.46028	-1.47124	-1.2058	-1.56438	-1.50145		6.84066e-05	5.10991e-05	0.0466731	4.44331e-06	2.29407e-05
SNOWBALL_013398_st	JCAD	301219		6.54812	6.42517	5.42548	5.4978	6.97063	6.52546	5.91238	6.0414	5.37372		-1.34025	-1.07199	-1.40143	-1.4576	-1.442		0.000521952	0.458619	7.96559e-05	1.42862e-05	2.29723e-05
SNOWBALL_000037_st	NT5DC1	288525		6.08024	6.3254	6.36018	6.23522	6.46091	6.74514	6.72785	6.75843	6.19965		-1.30195	-1.33768	-1.29027	-1.43715	-1.48458		0.00354384	0.00134503	0.00483963	8.57889e-05	2.31763e-05
SNOWBALL_014821_s_st	NTN1	302557		7.15427	6.31594	8.34435	8.15907	7.3261	6.5612	7.41064	7.42246	8.06993		-1.12648	-1.18531	1.91019	1.66626	1.61869		0.318374	0.136993	8.35288e-08	8.81301e-06	2.33182e-05
SNOWBALL_033897_st		320448		6.04703	6.39713	6.12229	5.71748	6.66449	6.89953	6.28983	6.16334	5.12255		-1.53417	-1.41656	-1.12314	-1.36212	-2.0549		0.00966224	0.0367937	0.539253	0.0661791	2.42062e-05
SNOWBALL_013258_st	LYPLAL1	301081		5.66248	5.89077	6.31983	6.03784	6.02204	6.04306	6.47066	6.66108	6.01114		-1.28304	-1.11133	-1.11021	-1.54033	-1.66039		0.0339892	0.413784	0.41882	0.000254233	2.50167e-05
SNOWBALL_035172_st	PAX1	321720		5.7131	5.68439	5.4497	5.61461	6.48843	6.32316	5.8385	6.13286	5.11998		-1.71159	-1.557	-1.30931	-1.43222	-1.69625		1.92547e-05	0.000317705	0.0276069	0.00315828	2.52917e-05
SNOWBALL_035380_st	SOWAHC	321928		3.96472	3.64009	5.40225	5.16427	3.95361	3.12506	3.85904	4.43428	5.37561		1.00774	1.42902	2.91443	1.65863	1.9661		0.970862	0.0223999	1.98252e-09	0.00120184	2.54658e-05
SNOWBALL_043094_st	FAM168B	329630		8.21044	8.3312	7.85002	7.75453	8.74479	8.89316	8.32385	8.27384	7.56083		-1.44829	-1.47627	-1.38879	-1.43328	-1.46229		3.93648e-05	1.76446e-05	0.00021974	6.06941e-05	2.63333e-05
SNOWBALL_015643_st	SLC25A36	303339		7.88406	7.67518	8.04529	7.94681	7.94714	7.54778	8.51412	8.33502	7.8829		-1.04469	1.09232	-1.38398	-1.30876	-1.4305		0.655094	0.324305	0.000113607	0.00118295	2.65829e-05
SNOWBALL_013295_st	EPHX1	301118		8.26036	7.5018	10.0042	9.41837	8.94932	7.43716	10.3157	9.88753	9.1117		-1.61212	1.04582	-1.24097	-1.38431	-1.66261		7.3063e-05	0.756276	0.0721512	0.00576595	2.81347e-05
SNOWBALL_007295_st	B4GALNT1	295479		4.39932	4.45517	5.37474	5.45066	4.48584	4.30188	4.89994	4.39033	6.02456		-1.0618	1.1121	1.38972	2.08541	2.15553		0.785662	0.608994	0.0693973	5.54981e-05	2.8139e-05
SNOWBALL_009146_st	MACF1,KIAA0754	297273		6.74159	5.53168	5.64943	5.31762	6.83026	5.81199	6.0323	5.85007	5.19748		-1.06339	-1.21446	-1.30393	-1.44639	-1.44883		0.531102	0.0244803	0.00205297	3.04773e-05	2.83584e-05
SNOWBALL_001549_st	LOC733579	289987		7.00647	5.89116	6.36038	6.08992	7.15619	5.7735	6.82646	6.52892	6.00026		-1.10935	1.08497	-1.38135	-1.35567	-1.86013		0.527994	0.630182	0.0258188	0.0363949	2.9271e-05
SNOWBALL_016598_s_st	MLEC	304268		9.21563	9.06304	9.25241	9.05846	9.63799	9.72386	9.64607	9.5654	9.19154		-1.34012	-1.58098	-1.31372	-1.42103	-1.40116		0.000227273	9.09594e-08	0.000549308	1.51077e-05	2.93238e-05
SNOWBALL_046604_st	KIF13A	333121		6.01472	5.80955	4.63048	4.87313	6.13568	5.92047	5.13764	5.0964	4.67028		-1.08746	-1.07992	-1.42125	-1.16737	-1.44674		0.373412	0.419539	6.34349e-05	0.0775227	2.98111e-05
SNOWBALL_009792_st	LOC110261673	297843		8.54903	8.74551	8.64477	8.38467	8.88124	9.14507	9.41828	9.2258	8.60607		-1.25894	-1.3191	-1.70942	-1.79146	-1.62911		0.0450209	0.0149581	6.286e-06	1.33614e-06	3.0217e-05
SNOWBALL_020057_s_st	LOC100621626	307526		9.22605	8.71984	9.16771	9.73079	8.90249	7.88493	8.42252	9.05756	9.78851		1.25142	1.78375	1.67619	1.59464	1.55596		0.0306365	2.15603e-07	2.0973e-06	1.28104e-05	3.08694e-05
SNOWBALL_002143_s_st	NHSL1	290568		5.54333	4.52302	5.4711	5.38712	5.82075	4.69825	5.11474	4.97587	5.53049		-1.21203	-1.12914	1.28019	1.32984	1.65692		0.113068	0.343649	0.0376871	0.0157404	3.12585e-05
SNOWBALL_017668_st	MBD5	305267		8.66154	8.27594	8.40031	8.05043	8.83248	8.20718	8.30495	8.24144	7.75333		-1.12579	1.04882	1.06833	-1.14156	-1.31887		0.0718224	0.516309	0.347763	0.0424899	3.14213e-05
SNOWBALL_003069_st	ATP10A	291476		6.58711	6.90895	6.49765	7.20693	6.54164	7.15145	5.92345	6.72699	7.98875		1.03202	-1.18304	1.48885	1.39468	2.01832		0.881609	0.346582	0.0153668	0.0447047	3.14691e-05
SNOWBALL_023376_x_st	SLA-2	310475		7.36904	6.16087	6.86945	6.50744	7.77181	7.08691	7.52496	7.55094	6.288		-1.32205	-1.90005	-1.57518	-2.06122	-2.05031		0.105276	0.000163413	0.00671364	2.81989e-05	3.16726e-05
SNOWBALL_015228_st	ZNF662	302927		6.16017	6.72063	7.27231	7.07938	5.51945	6.13432	6.61985	6.71056	7.02174		1.55912	1.50141	1.57185	1.2913	1.39834		1.76212e-07	1.0829e-06	1.19144e-07	0.00114947	3.20168e-05
SNOWBALL_011584_st	SH3D19	299489		8.47589	7.90473	7.81844	7.71481	8.79724	7.7931	8.25263	8.24067	7.54834		-1.2495	1.08045	-1.35116	-1.43979	-1.37961		0.0030889	0.345107	8.86982e-05	3.94209e-06	3.24064e-05
SNOWBALL_002559_st	RAB8B	290977		7.37648	7.23682	8.27373	8.49472	7.4125	7.28955	7.80289	8.05145	8.7939		-1.02528	-1.03722	1.38591	1.35968	1.37145		0.785113	0.678523	1.94965e-05	5.03217e-05	3.28598e-05
SNOWBALL_025085_st	GLT8D1	311989		8.05841	8.23713	8.50911	8.33388	8.22579	8.2642	8.37278	8.56281	8.16814		-1.12301	-1.01894	1.09911	-1.17196	-1.33852		0.0977331	0.827366	0.187045	0.0205701	3.3174e-05
SNOWBALL_027365_st	PPP2R1B	313919		2.68123	2.58497	3.30216	3.60056	2.53867	2.4694	2.99234	3.04666	3.62658		1.10387	1.0834	1.23955	1.46805	1.62424		0.434446	0.537407	0.0629003	0.000777281	3.32187e-05
SNOWBALL_003591_st	COL5A1	291978		10.2899	10.4323	9.12073	9.06575	10.1887	10.3629	9.15842	9.8326	9.24343		1.07261	1.04927	-1.02647	-1.70154	-1.47479		0.495976	0.65553	0.819235	9.31658e-08	3.3529e-05
SNOWBALL_045029_st	COLEC12	331557		5.60216	6.35054	6.19183	5.7319	6.98488	7.01557	7.15135	6.65271	5.64238		-2.6076	-1.5856	-1.94466	-1.89318	-1.70129		1.05117e-10	0.00026272	6.33194e-07	1.42316e-06	3.46077e-05
SNOWBALL_003351_st	FANCG	291746		5.37667	5.2553	4.55015	4.69882	5.54018	5.34628	5.05956	5.00509	4.76827		-1.12001	-1.0651	-1.42346	-1.23651	-1.5463		0.305853	0.597113	0.000630173	0.0404525	3.59565e-05
SNOWBALL_011528_st	SCARB2	299435		8.78333	7.89596	8.26114	7.50954	9.03167	7.9539	8.47897	7.92101	7.3813		-1.18784	-1.04098	-1.16298	-1.33004	-1.45088		0.0526933	0.703236	0.0928533	0.00118869	3.63604e-05
SNOWBALL_037045_st	GAB1	323593		5.87838	4.52088	4.8067	4.66103	4.67514	3.65451	3.80524	3.93957	4.84969		2.30255	1.82307	2.00202	1.64885	2.75473		0.000531436	0.0120194	0.0036679	0.0380194	3.67996e-05
SNOWBALL_046704_st	DZIP1L	333221		5.96352	5.6176	5.24209	5.62681	6.43619	5.81151	5.78491	5.93251	5.48053		-1.38768	-1.14387	-1.45683	-1.23602	-1.49332		0.000582572	0.174076	9.56338e-05	0.0258103	3.70158e-05
SNOWBALL_013933_s_st	PCDH9	301714		7.2828	6.43338	7.57966	7.66887	6.71331	5.95131	6.83728	7.01348	7.48214		1.484	1.39675	1.67293	1.57504	1.56354		0.000221756	0.00157627	3.46103e-06	2.89818e-05	3.73894e-05
SNOWBALL_000680_st	NPHP1	289153		6.17039	6.31335	5.2957	5.22553	6.36453	6.37781	5.24912	5.57979	5.19386		-1.14404	-1.04569	1.03281	-1.27832	-1.47397		0.158579	0.683086	0.775166	0.00735127	3.77755e-05
SNOWBALL_015751_st	MECOM	303447		8.2613	7.41825	8.2317	8.06208	8.49452	7.79521	8.45541	8.39196	8.09517		-1.17545	-1.2986	-1.16773	-1.25691	-1.41997		0.054489	0.0016637	0.0659921	0.00580596	3.85372e-05
SNOWBALL_013268_st	CHML	301091		5.90924	6.49176	6.34632	6.3808	5.58346	6.05285	5.84579	5.97499	6.47399		1.25334	1.35558	1.41473	1.32483	1.45807		0.0114668	0.000704716	0.000132758	0.00166388	3.9113e-05
SNOWBALL_005320_s_st	WDR92	293612		6.22114	6.20071	6.40364	6.05724	5.98686	5.96219	5.86288	5.81774	6.53821		1.17632	1.17979	1.45474	1.18058	1.63438		0.182615	0.173904	0.0013125	0.171948	3.91736e-05
SNOWBALL_015149_s_st	CHD3	302852		7.52842	6.59577	7.05105	6.96874	7.56292	6.81993	7.26537	7.1135	6.77806		-1.02421	-1.1681	-1.16016	-1.10554	-1.35357		0.787822	0.0313253	0.0400819	0.181431	3.92889e-05
SNOWBALL_001019_st	PDE4B	289488		9.55033	5.23386	7.46305	6.82123	9.6335	6.00044	8.34531	8.02581	6.85231		-1.05934	-1.70123	-1.84327	-2.30471	-2.37355		0.822918	0.00949811	0.00284571	6.71583e-05	3.98079e-05
SNOWBALL_038797_st		325341		5.29447	4.51816	2.39694	2.8457	5.93944	4.93494	3.6638	4.52609	3.06723		-1.56371	-1.33494	-2.40637	-3.20514	-2.30372		0.0246269	0.161648	1.80721e-05	7.87169e-08	4.05968e-05
SNOWBALL_047674_s_st	SLC25A30	334191		6.4806	6.94424	6.66577	6.45159	5.72626	6.69507	5.83508	6.23956	6.61662		1.68685	1.18852	1.77854	1.15832	1.60989		8.92666e-06	0.140821	1.54398e-06	0.218606	4.10276e-05
SNOWBALL_027509_st	FZD1	314063		7.29411	6.56033	6.6906	6.74357	7.65941	6.86935	7.86878	8.14691	6.90334		-1.28815	-1.23886	-2.26291	-2.64513	-2.33104		0.23566	0.326197	7.17298e-05	4.09113e-06	4.19775e-05
SNOWBALL_002090_s_st	DYNLT1	290515		7.82657	8.38268	7.26497	7.27431	8.14949	8.75326	7.77151	8.05114	7.76017		-1.25086	-1.29287	-1.42064	-1.71336	-1.40781		0.00590692	0.00162603	2.78992e-05	4.97936e-09	4.1985e-05
SNOWBALL_043349_st	COLEC12	329883		8.35136	9.28222	9.27919	8.56655	9.99854	10.1854	10.2419	9.81521	8.44376		-3.1322	-1.87023	-1.94893	-2.3762	-1.79757		1.79484e-11	1.49269e-05	4.96693e-06	2.36875e-08	4.24429e-05
SNOWBALL_017027_st	PLAC9	304684		9.58832	10.4246	9.61785	9.22843	9.62424	10.4146	10.3105	9.9319	8.84182		-1.02521	1.00699	-1.61624	-1.62842	-1.52455		0.845105	0.95888	4.92775e-06	3.72353e-06	4.2519e-05
SNOWBALL_027279_st	APMAP	313833		6.42505	6.49988	6.90197	6.63171	6.95192	6.96446	6.93778	6.96317	6.8071		-1.4408	-1.37992	-1.02513	-1.25829	-1.35707		1.99502e-06	1.83374e-05	0.782536	0.00161024	4.26563e-05
SNOWBALL_011962_s_st	SLC10A7	299850		6.71631	6.4606	6.09714	6.07912	7.03589	6.97189	6.54076	6.63318	6.17069		-1.24796	-1.42532	-1.36001	-1.46821	-1.54583		0.0343042	0.000694738	0.00307908	0.000258992	4.3773e-05
SNOWBALL_033338_st	TNS1	319889		6.60377	7.42025	6.86339	6.57235	7.32201	7.88436	7.71564	7.50047	6.20551		-1.64518	-1.37947	-1.80532	-1.9028	-1.89539		0.00115014	0.0365635	0.000140151	4.03576e-05	4.43078e-05
SNOWBALL_023574_s_st	PDK3	310647		7.24727	7.66758	8.00411	7.82127	7.37318	7.64391	7.80467	8.08826	7.67098		-1.0912	1.01654	1.14826	-1.20329	-1.32636		0.220678	0.848146	0.0423379	0.00602544	4.43682e-05
SNOWBALL_013455_st	CUBN	301274		4.77777	4.74359	5.65258	5.13455	5.42835	5.59373	5.76061	6.24995	4.95237		-1.5698	-1.80268	-1.07776	-2.16656	-1.78487		0.00115721	3.42247e-05	0.646425	2.36154e-07	4.45044e-05
SNOWBALL_002088_st	SLC22A3	290513		3.79741	4.1351	6.45167	7.9601	3.71556	3.71968	5.1746	6.17336	7.95408		1.05838	1.33369	2.42346	3.45035	2.63594		0.847399	0.242823	0.000170841	6.11517e-07	4.63698e-05
SNOWBALL_031013_st	PAFAH2	317566		6.42223	6.3128	6.71858	6.54301	6.3038	5.95993	6.32477	6.26107	6.75179		1.08555	1.27709	1.31386	1.21583	1.36275		0.304241	0.00101309	0.000272083	0.00835404	4.6584e-05
SNOWBALL_024112_s_st	CBR4	311145		6.49271	6.72228	6.92841	6.96407	5.48162	5.61077	5.07646	5.82433	6.73959		2.01543	2.16072	3.60987	2.20341	3.8864		0.032379	0.0181377	0.000106895	0.0153136	4.70466e-05
SNOWBALL_010842_st	MFGE8	298816		8.69752	8.54888	7.42973	6.86648	8.84582	8.76191	7.79038	7.79292	6.98277		-1.10826	-1.15912	-1.284	-1.90057	-1.51925		0.346279	0.156981	0.0126849	1.09236e-08	4.70738e-05
SNOWBALL_038718_st	LOC100518097	325262		4.83164	5.52865	5.14915	5.41137	5.30254	6.54431	6.19044	6.32744	5.29855		-1.38598	-2.02183	-2.05808	-1.88696	-1.81041		0.0222918	2.65543e-06	1.66002e-06	1.62472e-05	4.73664e-05
SNOWBALL_011866_st	ABCG2	299759		5.1302	4.79955	3.96081	4.55545	4.29847	3.97591	3.93159	4.11787	5.18172		1.77983	1.76987	1.02046	1.35433	1.93736		0.000321279	0.000363451	0.922796	0.059541	4.75527e-05
SNOWBALL_018743_s_st	ELOVL7	306296		4.44692	3.90916	6.469	7.33567	4.12696	3.37853	6.02646	6.48681	7.44948		1.24829	1.44456	1.35899	1.80108	1.8988		0.167637	0.0171572	0.0490373	0.000167372	4.86768e-05
SNOWBALL_001343_st	AGPAT1	289794		8.78938	8.78738	9.7303	10.0868	8.908	8.773	9.2936	9.60619	10.3239		-1.0857	1.01001	1.35351	1.3953	1.5132		0.460668	0.940012	0.00236769	0.000862693	4.88308e-05
SNOWBALL_023545_st	CHRDL1	310623		10.2062	9.49496	9.07645	7.77297	10.588	9.53512	9.19912	8.63677	6.61222		-1.30304	-1.02822	-1.08875	-1.81981	-1.66612		0.0320663	0.858951	0.545015	3.39942e-06	4.89418e-05
SNOWBALL_013640_st	CELF2	301444		8.30696	4.91683	8.81977	8.97654	8.63493	5.56002	7.81983	7.98027	8.71736		-1.25524	-1.56177	1.99992	1.99484	1.7693		0.107235	0.00120418	1.80698e-06	1.93747e-06	4.98583e-05
SNOWBALL_019737_s_st	CENPH,LOC102161570	307223		5.93932	4.12685	5.50879	5.44325	5.52033	3.74071	3.63049	3.988	5.32378		1.337	1.3069	3.67642	2.74204	2.38475		0.185601	0.227027	2.20038e-08	4.29662e-06	5.07641e-05
SNOWBALL_013584_st	LOC100514677	301394		4.23347	3.75575	6.16781	6.12681	4.22654	3.53738	5.37039	5.33098	5.83944		1.00481	1.16342	1.73799	1.73608	1.8607		0.981198	0.353907	0.000262302	0.000269138	5.13289e-05
SNOWBALL_035657_st	2006-09-01	322205		5.46608	4.7906	4.44922	3.92671	6.10983	5.6994	4.74273	4.93775	4.28147		-1.56238	-1.87749	-1.22562	-2.01536	-1.79368		0.00158922	1.59488e-05	0.166761	2.44092e-06	5.24105e-05
SNOWBALL_014463_s_st	ABCC3	302219		7.30872	6.16503	5.34873	5.10589	7.32301	5.79538	5.63035	5.42833	5.2031		-1.00995	1.29204	-1.21556	-1.25045	-1.49129		0.938448	0.0079022	0.0453891	0.020974	5.28123e-05
SNOWBALL_005144_st	WDR92	293445		5.14391	5.16209	5.14732	5.13664	4.74084	4.692	4.52909	4.63947	5.39033		1.32231	1.3852	1.53499	1.41144	1.76396		0.0436599	0.0176996	0.00180026	0.0119776	5.29533e-05
SNOWBALL_016232_st	ROR2	303907		6.41157	5.4535	5.23327	5.23463	6.33179	5.47265	5.41191	5.41029	5.19925		1.05686	-1.01337	-1.13182	-1.12948	-1.46095		0.604647	0.911982	0.198977	0.207477	5.40241e-05
SNOWBALL_017928_st	STK39	305527		7.22862	6.68742	8.94737	9.02841	6.67779	6.42476	8.14437	8.36974	9.04664		1.46493	1.19969	1.74473	1.57863	1.64624		0.00161352	0.146823	9.51986e-06	0.000194424	5.59724e-05
SNOWBALL_014251_st	SDK2	302012		5.05049	4.83339	4.93595	4.75506	5.3329	5.05307	5.41954	4.73073	4.34191		-1.21623	-1.16448	-1.39822	1.01701	-1.44951		0.0311802	0.100234	0.00024406	0.885067	5.85544e-05
SNOWBALL_028886_st	MBD2	315440		6.90864	6.80696	6.53961	6.25701	7.24397	7.0511	6.78017	6.89621	6.15606		-1.26167	-1.18438	-1.18145	-1.55747	-1.38214		0.00315208	0.0327916	0.0355935	2.03924e-07	5.89399e-05
SNOWBALL_034436_st	FAM46C	320985		5.50963	7.00951	6.51087	5.26894	6.09062	6.86046	6.80935	6.45831	5.42754		-1.49587	1.10884	-1.22985	-2.28054	-1.69013		0.0016678	0.471939	0.116413	9.395e-09	6.03634e-05
SNOWBALL_023357_st	SELENON	310457		8.64931	8.09441	7.67295	7.21273	8.66034	8.28691	7.83493	7.67142	7.50853		-1.00767	-1.14274	-1.11882	-1.3743	-1.37272		0.940741	0.0917051	0.163336	5.80219e-05	6.12392e-05
SNOWBALL_018574_s_st	RAI14	306131		8.93869	9.05962	6.93966	6.98826	9.26579	9.75263	7.60936	8.12026	7.0353		-1.25449	-1.61665	-1.59074	-2.19162	-1.71171		0.0913197	0.000291496	0.00044731	5.34371e-08	6.16151e-05
SNOWBALL_002358_s_st	NT5E	290781		6.59593	6.9437	5.48142	5.67126	7.14736	7.54494	6.13078	6.37845	5.73092		-1.46554	-1.51703	-1.56848	-1.63262	-1.72393		0.00401536	0.00174603	0.000756232	0.000267038	6.19038e-05
SNOWBALL_008178_s_st	MMP2	296331		10.6904	10.5271	12.2063	11.5229	10.7186	10.5894	12.2395	11.8602	11.2809		-1.01975	-1.04415	-1.02323	-1.26341	-1.44501		0.865005	0.687579	0.840003	0.00924117	6.19364e-05
SNOWBALL_046968_st	ZZEF1	333485		6.33111	6.34553	6.59302	6.48386	6.29949	6.20677	6.00589	5.97576	6.69099		1.02216	1.10095	1.50226	1.42217	1.57216		0.877573	0.433774	0.000270647	0.00146814	6.22557e-05
SNOWBALL_009238_st	ZNF436	297357		5.86606	7.03183	8.82528	8.6781	6.27041	7.05427	8.34895	8.0265	8.47112		-1.3235	-1.01568	1.3912	1.57091	1.45859		0.00239355	0.896776	0.000390085	3.21245e-06	6.30982e-05
SNOWBALL_023506_st	LOC106505804	310588		8.50943	8.49281	9.46819	9.33752	8.17237	8.58259	9.11723	8.97781	9.61433		1.26318	-1.06421	1.2754	1.28317	1.4257		0.00710526	0.529817	0.00506303	0.00407296	6.49612e-05
SNOWBALL_032749_st	ZDHHC24	319300		6.01997	5.92088	6.01276	5.72063	6.34818	6.21124	6.19381	6.24365	5.77861		-1.25545	-1.22295	-1.13371	-1.43696	-1.47543		0.0172128	0.0361743	0.211844	0.000177447	6.56761e-05
SNOWBALL_031070_st	ADORA2B	317623		6.89424	6.31015	6.3723	6.21395	7.53686	6.7579	6.59933	6.65401	6.33407		-1.56116	-1.36391	-1.17042	-1.35667	-1.50079		1.58923e-05	0.00187884	0.126581	0.00223524	6.77888e-05
SNOWBALL_042637_st		329174		4.66721	4.98416	6.2137	6.04676	4.42986	4.89581	5.42299	5.42801	6.02917		1.17883	1.06316	1.72992	1.53555	1.93769		0.353302	0.758478	0.000791914	0.0082819	6.81671e-05
SNOWBALL_032171_st	ZEB2	318723		6.8877	6.00477	7.1646	6.8156	6.68345	6.15642	7.25258	7.29609	6.77808		1.15209	-1.11084	-1.06288	-1.39522	-1.6258		0.267264	0.428118	0.667317	0.0052662	6.85649e-05
SNOWBALL_008635_st	TXNDC12	296780		9.67673	9.80469	9.78725	9.62463	8.70465	8.9289	8.82855	8.73545	9.77375		1.96167	1.83501	1.94356	1.85212	2.00028		0.000106122	0.000421623	0.000128937	0.000349155	7.03224e-05
SNOWBALL_032675_st	PCDH18	319226		5.67928	5.59286	5.06227	4.61702	5.311	6.41655	5.80068	5.6514	4.78235		1.29081	-1.76992	-1.66834	-2.04822	-2.10599		0.18509	0.0019201	0.00532785	0.000125586	7.2877e-05
SNOWBALL_037850_st	NMNAT2	324398		4.71402	4.87106	4.72066	4.96168	4.70712	4.3738	4.40704	4.44992	5.23252		1.00479	1.41153	1.24282	1.42579	1.70542		0.978732	0.00895181	0.109118	0.00712572	7.42446e-05
SNOWBALL_001649_s_st	NHS	290086		6.95931	6.50502	5.40081	5.76647	7.02831	6.72933	5.74302	6.37482	5.97194		-1.04899	-1.16822	-1.2677	-1.52452	-1.46706		0.671159	0.110694	0.0123195	1.68705e-05	7.45036e-05
SNOWBALL_023964_s_st	GLB1L	311006		7.01225	5.95851	6.22782	5.93315	7.07222	6.34775	6.51968	6.54158	5.52998		-1.04244	-1.3097	-1.22422	-1.52461	-2.21466		0.869219	0.191513	0.345029	0.0333591	7.61721e-05
SNOWBALL_020875_st	ND3	308280		10.9523	10.9166	11.064	11.1202	11.3826	11.5151	11.7774	11.7336	11.029		-1.34747	-1.51418	-1.63963	-1.52988	-1.54591		0.00565041	0.000152104	1.02748e-05	0.000108034	7.62889e-05
SNOWBALL_022795_s_st	CTSB	310018		10.3107	10.1193	10.4777	10.8868	10.4566	10.3706	10.3887	10.6978	11.7194		-1.1064	-1.1903	1.06363	1.13996	1.26377		0.088184	0.00266139	0.326013	0.0244331	7.65057e-05
SNOWBALL_014023_s_st	PCDH9	301799		7.56913	6.61162	7.93288	8.03817	7.05407	6.03313	7.13164	7.4334	7.77338		1.42906	1.49329	1.7426	1.52074	1.4421		0.000110041	1.87855e-05	3.12887e-08	8.91143e-06	7.67292e-05
SNOWBALL_001859_st	LOC110258606	290288		5.702	8.39139	5.43875	5.42989	6.15257	9.26016	6.01317	6.50884	5.41136		-1.36659	-1.8261	-1.48908	-2.1125	-2.5509		0.200711	0.00944306	0.0940138	0.0013082	7.73843e-05
SNOWBALL_002841_st	HACD4	291254		6.66705	5.71509	3.53844	4.71493	6.92015	6.01945	4.67415	5.93187	4.9918		-1.19176	-1.23487	-2.19727	-2.32454	-1.75192		0.233743	0.143426	1.77451e-07	3.85866e-08	7.76206e-05
SNOWBALL_013813_st	LPAR6	301599		5.64282	5.50181	5.17989	4.67357	6.33777	5.44584	5.73865	5.22857	4.62967		-1.61882	1.03955	-1.47301	-1.46916	-1.66987		0.000186095	0.806919	0.00232338	0.00248283	7.76378e-05
SNOWBALL_002864_st	PIP5K1B,FAM122A	291277		7.14433	7.69531	7.8708	7.7027	7.07563	7.84708	7.68977	7.79106	7.73792		1.04877	-1.11094	1.13369	-1.06316	-1.29826		0.517311	0.114429	0.0557667	0.389611	7.77038e-05
SNOWBALL_021405_s_st	SAP18	308740		8.30155	8.39963	8.23768	8.18293	8.54418	8.95246	8.32444	8.55437	8.19196		-1.18315	-1.46696	-1.06198	-1.29364	-1.28306		0.00646945	2.36555e-08	0.374867	4.82333e-05	7.81132e-05
SNOWBALL_001857_s_st	TMEM255A	290286		5.1591	8.22292	4.63397	4.53276	5.95317	9.02373	5.52892	5.91473	4.7925		-1.73396	-1.74208	-1.85954	-2.60624	-3.18688		0.0593099	0.0570232	0.032136	0.000911576	7.88254e-05
SNOWBALL_036812_st		323360		5.37889	5.19122	5.29808	5.17017	6.28002	5.65965	5.63137	5.58715	4.9982		-1.86753	-1.3836	-1.25988	-1.33513	-1.59097		4.50279e-07	0.00483244	0.0475732	0.0122203	7.96303e-05
SNOWBALL_013810_s_st	ITM2B	301596		9.78412	9.84647	10.2601	9.76284	10.2094	9.9858	10.7656	10.3169	9.5314		-1.34285	-1.1014	-1.41967	-1.46822	-1.4353		0.00106719	0.32005	0.000124262	3.19573e-05	8.01733e-05
SNOWBALL_013400_st	LOC110258846	301221		6.52458	6.61748	5.73502	5.49494	6.67434	6.90983	6.10989	6.27213	5.97373		-1.10939	-1.22463	-1.29672	-1.71379	-1.35487		0.18993	0.00722919	0.000624767	7.38548e-10	8.08358e-05
SNOWBALL_019493_s_st	PTGIS	306991		8.60666	8.71117	7.81493	8.01539	8.33203	8.39895	7.96673	8.66527	8.40706		1.20969	1.24162	-1.11095	-1.56905	-1.46514		0.0474803	0.023203	0.303951	5.69204e-06	8.12327e-05
SNOWBALL_005530_st	ZNF7	293806		6.50774	6.86841	6.87434	6.76401	6.03036	6.21084	6.10881	6.19941	6.80633		1.39221	1.57742	1.69999	1.47897	1.34641		1.5899e-05	2.81214e-08	6.67681e-10	7.46368e-07	8.3005e-05
SNOWBALL_000954_st	CD9	289423		8.32134	7.61753	6.38627	5.95876	8.28495	7.57193	5.68427	5.8998	6.37864		1.02555	1.03211	1.62675	1.04171	1.59994		0.866496	0.830554	5.02568e-05	0.777425	8.40553e-05
SNOWBALL_035087_st	ACCSL,ALKBH3	321636		5.44505	5.49073	6.01148	5.57761	5.21922	5.31617	5.66838	5.57861	5.73827		1.16945	1.12862	1.26848	-1.0007	1.50467		0.140158	0.268742	0.0205329	0.996087	9.05934e-05
SNOWBALL_019054_s_st	KIF16B	306586		6.53477	6.17026	6.02629	5.87446	6.6667	6.27447	6.05538	5.95413	5.96528		-1.09576	-1.07491	-1.02037	-1.05678	-1.28337		0.160692	0.281575	0.795492	0.426642	9.21283e-05
SNOWBALL_003350_s_st	GM2A	291745		7.86575	6.53637	6.48319	6.01389	8.12453	6.63485	6.64917	6.63305	5.9789		-1.19646	-1.07064	-1.12193	-1.53599	-1.6607		0.17876	0.65047	0.415011	0.000808985	9.49758e-05
SNOWBALL_046307_st	LOC110261680	332828		4.14711	3.96308	3.42067	3.59164	4.88567	5.02668	4.46266	4.65454	3.71275		-1.66851	-2.09015	-2.05908	-2.08913	-1.87918		0.00129332	8.18799e-06	1.16348e-05	8.2824e-06	9.60024e-05
SNOWBALL_001067_s_st	GABBR1	289535		6.55039	6.09276	6.22546	6.08963	6.53754	5.88448	6.48923	6.51667	6.24344		1.00895	1.15531	-1.20062	-1.34447	-1.37829		0.933627	0.079712	0.0240754	0.00028688	9.61673e-05
SNOWBALL_012667_s_st	PNPLA8	300525		6.98505	6.79394	7.03998	7.23334	6.82262	6.7903	6.57653	7.0079	7.7137		1.11917	1.00253	1.37884	1.16914	1.3946		0.200887	0.982337	0.000156659	0.0663136	9.63669e-05
SNOWBALL_047419_st	SRRM1	333936		5.50405	5.61099	5.77711	5.78333	5.86906	6.3739	6.18355	6.2112	5.66384		-1.28789	-1.6969	-1.32541	-1.34524	-1.47206		0.00930173	4.22694e-07	0.00377494	0.00232076	9.66585e-05
SNOWBALL_019023_st	PSD3	306555		6.92948	6.04108	6.83543	6.24399	7.06181	6.45804	7.07819	6.75602	5.93136		-1.09606	-1.33511	-1.18325	-1.42606	-1.46757		0.387666	0.00276411	0.0884732	0.000278239	9.68069e-05
SNOWBALL_017645_st	ACVR2A	305245		7.41214	7.54378	8.18558	7.82918	7.49428	7.25234	8.19719	8.1333	7.55031		-1.05859	1.22386	-1.00808	-1.23467	-1.48189		0.623903	0.0435822	0.951657	0.0347175	9.81583e-05
SNOWBALL_026217_st	RIOK3	312998		9.17348	8.98556	8.75484	8.52753	9.549	9.37639	8.96911	9.02425	8.51753		-1.29731	-1.31115	-1.16011	-1.411	-1.3347		0.000396988	0.000238711	0.0435271	6.04347e-06	0.000100055
SNOWBALL_047365_st	NT5DC1	333882		5.35037	5.35566	5.53389	5.34164	5.56665	5.92227	5.85558	5.94254	5.4755		-1.16173	-1.48104	-1.24979	-1.51665	-1.4656		0.133526	6.87756e-05	0.0213336	2.80067e-05	0.000101715
SNOWBALL_001853_s_st	TMEM255A	290283		4.3552	7.85679	3.55808	3.25032	4.88393	8.58241	4.68106	5.27993	3.40362		-1.44266	-1.65361	-2.17796	-4.08294	-4.008		0.336413	0.169899	0.0273565	8.53192e-05	0.000103157
SNOWBALL_022869_st	CYP2C91	310080		6.30936	5.33889	3.63967	3.31083	7.02297	5.7992	4.86583	5.17424	3.75383		-1.6399	-1.37584	-2.33943	-3.63868	-2.58026		0.0409755	0.206408	0.000439247	5.05317e-07	0.000103939
SNOWBALL_027221_st	NUDT4	313775		8.82591	9.01558	8.25087	8.04593	8.83232	9.01482	8.74965	8.65684	8.2312		-1.00445	1.00053	-1.41302	-1.52722	-1.478		0.97361	0.996932	0.000520551	3.15906e-05	0.000105198
SNOWBALL_024405_s_st	MLXIP	311400		7.3879	8.89636	7.91833	7.87934	7.33795	8.90057	8.08455	8.66693	8.33189		1.03523	-1.00292	-1.12212	-1.72619	-1.41421		0.746602	0.980534	0.213682	2.22867e-08	0.000106715
SNOWBALL_020997_s_st	C1QTNF6	308390		8.65793	7.19488	8.23241	8.09887	9.01671	7.0274	8.67825	8.61208	8.29635		-1.28234	1.12309	-1.3621	-1.42723	-1.50151		0.0159453	0.294698	0.00270895	0.000601929	0.000106905
SNOWBALL_014439_st	MYO1D	302195		8.24393	8.84927	5.561	5.50383	8.7828	9.31626	6.17069	6.90561	6.05061		-1.45284	-1.38222	-1.52593	-2.64226	-1.71182		0.00609786	0.0177941	0.00195471	7.58946e-10	0.000107472
SNOWBALL_034974_st	LOC102167506	321523		3.68396	3.98284	3.91567	4.19944	3.38253	3.46723	3.63552	3.6532	4.29397		1.23237	1.42959	1.21432	1.46028	1.73887		0.152079	0.0108725	0.186825	0.00693148	0.000108001
SNOWBALL_044516_st	HIPK2	331045		5.19084	5.47226	7.34612	7.51051	5.43897	5.95061	6.94686	6.98286	7.61012		-1.18766	-1.39315	1.31883	1.44159	1.49399		0.101027	0.00121456	0.00672175	0.000389341	0.00011344
SNOWBALL_011635_st	HSD17B13	299536		3.23275	3.57518	3.31547	3.0811	2.6242	2.60212	2.91993	2.97159	3.338		1.52473	1.963	1.31544	1.07887	1.7582		0.00334586	6.9353e-06	0.0603606	0.655562	0.000115408
SNOWBALL_003144_st	CCBE1	291550		7.74557	8.25948	5.78129	5.78891	7.95119	8.09823	7.17499	7.58878	5.92613		-1.15318	1.11826	-2.62752	-3.48189	-2.43967		0.588757	0.68024	3.55428e-05	3.45834e-07	0.000115974
SNOWBALL_014977_st	VMO1	302699		4.27223	4.20689	4.2328	4.37099	4.42203	4.5317	4.84769	4.74047	4.14732		-1.10941	-1.2525	-1.53144	-1.29189	-1.63198		0.458404	0.0777436	0.000705475	0.0426778	0.000119401
SNOWBALL_014513_st	CALCOCO2	302266		9.16887	9.50547	8.5953	8.58351	9.5554	9.88502	9.14245	9.2462	8.79698		-1.30725	-1.30094	-1.4612	-1.58303	-1.33206		0.000297082	0.000373996	1.11631e-06	1.81841e-08	0.000119759
SNOWBALL_010367_st	MMP14	298374		9.33343	8.33625	9.58225	8.70585	9.53733	8.30171	9.54462	8.96892	8.78907		-1.1518	1.02423	1.02643	-1.20003	-1.38948		0.101386	0.820544	0.803401	0.0310818	0.000119768
SNOWBALL_019019_s_st	LOC100517735	306551		7.10781	7.15	6.82776	6.58505	7.34219	7.49423	7.03854	7.12377	6.53096		-1.1764	-1.26947	-1.15731	-1.45268	-1.42974		0.0815803	0.00897714	0.121075	6.40026e-05	0.00011988
SNOWBALL_023158_s_st	ITM2C	310306		8.4999	8.15994	8.58769	8.22267	8.61623	8.0796	8.72063	8.51983	8.15617		-1.08397	1.05727	-1.09653	-1.22873	-1.33603		0.313478	0.507057	0.24128	0.00537661	0.000120472
SNOWBALL_041596_st	DAB2	328135		3.77667	5.01798	4.34089	4.58218	4.00347	4.86511	4.52083	5.14024	4.39534		-1.17024	1.11178	-1.13283	-1.47229	-2.00526		0.42667	0.610203	0.540481	0.0309388	0.000123316
SNOWBALL_011535_st	TLL1	299441		4.36296	3.14295	3.07231	3.91031	3.62892	3.02986	2.72292	2.95907	3.37877		1.66329	1.08154	1.27402	1.93354	1.60799		4.54101e-05	0.577133	0.0491447	4.46669e-07	0.00012399
SNOWBALL_029076_st		315629		6.30579	6.09732	5.49264	5.1628	6.57569	6.66188	5.84003	6.14327	5.0432		-1.20573	-1.47894	-1.27225	-1.97312	-1.59445		0.13017	0.00110485	0.0463379	1.64053e-07	0.000124727
SNOWBALL_007952_st	PLA2G15	296109		5.70216	5.91483	7.52258	7.55414	5.62422	5.88192	6.87773	6.95861	7.61682		1.05551	1.02308	1.56358	1.51103	1.50804		0.666221	0.865901	3.71073e-05	0.000120036	0.00012837
SNOWBALL_021632_st	PARP3	308962		8.31171	7.6437	7.26419	7.21942	8.48572	7.93668	7.41968	7.55655	7.1207		-1.12819	-1.22516	-1.1138	-1.26324	-1.36667		0.147836	0.0114017	0.201713	0.00357879	0.000129148
SNOWBALL_025561_s_st	ECM1	312407		9.13544	9.78091	10.48	9.69922	9.33882	9.97133	9.96328	10.0894	9.16385		-1.15139	-1.14109	1.43068	-1.31053	-1.43136		0.14008	0.170239	0.000132409	0.00333798	0.000129993
SNOWBALL_034377_st	SLC44A2	320926		4.7103	4.22679	4.3948	4.2946	4.91173	4.10691	4.44267	4.33378	3.89109		-1.14984	1.08664	-1.03374	-1.02753	-1.69733		0.34556	0.599289	0.847679	0.876729	0.000130035
SNOWBALL_007465_st	DCN	295647		11.2262	11.2499	11.388	10.666	11.5439	11.5458	11.6575	11.3429	10.5668		-1.24635	-1.22769	-1.2054	-1.59864	-1.43881		0.0190144	0.0294491	0.0486794	2.10237e-06	0.000133155
SNOWBALL_009363_st	ZMYND12	297472		3.38326	3.71067	3.65792	4.11689	3.73784	3.8761	4.1273	3.91891	3.3695		-1.27862	-1.1215	-1.38452	1.1471	-1.82835		0.125867	0.516249	0.0379567	0.426493	0.000134409
SNOWBALL_002583_st	DSE	291001		8.52374	8.96232	8.14433	8.28202	8.6817	9.17289	8.31856	8.76154	8.6145		-1.11571	-1.15714	-1.12837	-1.39429	-1.32546		0.146638	0.0469631	0.105782	1.06704e-05	0.000136106
SNOWBALL_004583_st	LOC100739121	292896		3.00368	3.94376	3.87977	4.13017	4.42256	5.21336	4.97448	4.85265	4.07643		-2.67378	-2.41095	-2.1357	-1.65002	-1.91553		8.36177e-08	8.5736e-07	1.28851e-05	0.00283183	0.000137409
SNOWBALL_014702_st	FKBP10	302447		10.3165	9.61239	9.00691	8.51108	10.2764	9.64292	8.9684	8.97329	8.92501		1.02823	-1.02139	1.02705	-1.37765	-1.23507		0.667104	0.750689	0.681494	7.92042e-08	0.000138236
SNOWBALL_000876_st	S100A10	289346		7.08286	6.92828	5.36058	5.24827	7.31801	7.43058	5.66813	6.09003	5.59064		-1.17703	-1.41647	-1.2376	-1.79224	-1.40714		0.0694157	0.000106231	0.0158147	5.02964e-09	0.000138935
SNOWBALL_003187_s_st	PMAIP1	291590		7.44219	7.46672	7.20035	6.84669	7.52438	7.23352	7.32979	7.12241	6.63247		-1.05863	1.17544	-1.09387	-1.21059	-1.67392		0.723679	0.254394	0.557641	0.169106	0.000140403
SNOWBALL_018152_st	IKZF2	305748		4.63374	3.73381	4.16737	4.01808	4.99122	4.22709	5.07577	4.81099	3.6288		-1.28119	-1.40764	-1.87697	-1.73256	-1.85893		0.135727	0.0343381	0.000114822	0.000659031	0.000142421
SNOWBALL_019914_st	UBE2D4	307398		6.54812	6.80835	6.35632	6.07108	7.13291	7.52529	6.49993	6.59534	6.13647		-1.49982	-1.64368	-1.10467	-1.4382	-1.40119		8.30304e-06	1.60244e-07	0.288345	4.89113e-05	0.000143522
SNOWBALL_043603_st	TRAM2	330137		7.00021	7.04311	7.48099	7.70939	7.08196	6.82333	7.08737	7.27426	7.47658		-1.0583	1.16456	1.31368	1.35204	1.28385		0.430817	0.0188836	4.0242e-05	7.77623e-06	0.000145035
SNOWBALL_002131_st	SYNE1	290556		7.28885	6.6146	6.32437	5.85392	7.127	6.69066	6.55186	6.12962	5.25696		1.11872	-1.05413	-1.1708	-1.21059	-1.39693		0.220744	0.601311	0.0743052	0.0283502	0.000147325
SNOWBALL_019671_st	CALD1,LOC102160748	307157		11.8309	11.8053	11.2561	11.1684	11.9358	11.9535	11.4405	11.4897	11.0296		-1.0754	-1.10825	-1.13634	-1.24952	-1.29854		0.322059	0.144126	0.0636272	0.0010643	0.000149359
SNOWBALL_009629_st	ZNF184	297722		6.11151	5.96884	5.15356	4.73997	6.20666	6.20808	4.9643	5.02611	4.86715		-1.06818	-1.18037	1.14018	-1.21938	-1.41018		0.515276	0.0677247	0.157931	0.026995	0.000149409
SNOWBALL_023591_st	PIR	310662		6.59891	6.3282	5.20491	5.43718	6.83464	5.97829	5.24236	5.00533	5.16079		-1.1775	1.27448	-1.0263	1.34896	1.74023		0.290586	0.100575	0.889224	0.0392391	0.000150645
SNOWBALL_026451_st	DBN1	313211		7.91577	6.42825	6.5232	5.94522	7.96957	6.57864	6.65806	6.65684	6.05211		-1.038	-1.10987	-1.09799	-1.63764	-1.45928		0.756531	0.32747	0.386645	1.99707e-06	0.000151376
SNOWBALL_007139_s_st	B4GALNT1	295325		4.14457	4.29735	4.87607	4.70432	4.36556	4.23839	4.03012	4.37867	5.11193		-1.16553	1.04172	1.79745	1.25323	1.74805		0.330729	0.822761	7.63864e-05	0.13296	0.000152083
SNOWBALL_010821_st	SLCO3A1	298796		6.94544	6.64756	5.44958	6.23407	6.72497	5.97283	4.88591	5.69139	6.52193		1.16511	1.5963	1.47802	1.45667	1.67974		0.291535	0.000570514	0.00374443	0.00524196	0.000152285
SNOWBALL_032633_st		319184		6.88676	7.12226	8.4126	8.68112	6.90378	7.27912	7.99942	8.19179	8.56698		-1.01187	-1.11486	1.33162	1.40379	1.43587		0.924241	0.281017	0.00235089	0.00035681	0.00015324
SNOWBALL_005619_st	FAM49B	293890		7.1224	6.63252	6.86285	6.82531	7.03102	6.86714	6.40016	6.40556	7.05249		1.06539	-1.1766	1.37811	1.33769	1.35318		0.473637	0.0405335	6.66169e-05	0.000257156	0.000153329
SNOWBALL_021868_s_st	CMBL,LOC110257272	309192		7.12758	6.65237	6.66884	6.29779	7.40733	7.1707	6.73136	6.94961	6.36674		-1.21398	-1.4323	-1.04429	-1.57114	-1.44891		0.0473088	0.000241084	0.70976	7.37888e-06	0.000158128
SNOWBALL_019870_st	BMPER	307356		5.49298	5.33762	5.65604	5.81519	4.6759	4.26233	4.82794	5.11656	6.60376		1.76183	2.10714	1.77534	1.62296	1.87987		0.000635268	1.29148e-05	0.000542177	0.00328697	0.000161083
SNOWBALL_018468_st	ITM2C	306040		7.13203	6.78643	7.18502	6.59553	7.23662	6.6644	7.367	6.98067	6.72595		-1.07519	1.08827	-1.13444	-1.30599	-1.37574		0.434129	0.351883	0.144674	0.0013943	0.000162756
SNOWBALL_006097_st	THBS3	294354		7.42132	6.80728	5.31207	5.7741	7.36185	7.00949	5.50503	6.1886	6.23676		1.04208	-1.15046	-1.14311	-1.33283	-1.61955		0.792159	0.301801	0.32744	0.0231244	0.000163692
SNOWBALL_012294_st	GAB2	300159		6.11544	5.22286	7.85595	7.73034	5.67666	5.04792	7.14303	7.10642	7.90131		1.35546	1.12892	1.63911	1.54106	1.62417		0.0166543	0.38414	0.000127222	0.000695912	0.00016458
SNOWBALL_020046_s_st	MOSPD2	307517		6.41582	6.32443	7.74895	8.05736	6.31443	6.34055	7.01453	7.5762	8.31315		1.0728	-1.01124	1.66373	1.39586	1.46348		0.537174	0.932552	1.44488e-06	0.000863955	0.000166533
SNOWBALL_016623_s_st	SPECC1L	304292		7.35869	7.67349	8.04637	8.13836	7.62039	7.87202	7.71429	7.92969	8.31156		-1.19889	-1.14753	1.25883	1.15562	1.25979		0.00281516	0.0239893	0.000185385	0.0174328	0.000177275
SNOWBALL_010366_st	LTBP2	298373		9.19993	9.36381	7.53124	6.54022	9.63968	9.69822	8.14645	7.81039	6.39977		-1.35637	-1.26087	-1.53178	-2.41189	-1.63117		0.0180805	0.0773367	0.000962836	2.16224e-09	0.000177689
SNOWBALL_015710_st		303406		9.59602	9.45118	8.96939	8.93215	9.72864	9.65017	9.13356	9.32709	9.12561		-1.09628	-1.14789	-1.12052	-1.31489	-1.22829		0.0973485	0.0107486	0.0368379	1.71489e-06	0.000177853
SNOWBALL_034489_st	NXN	321038		7.46377	6.85843	6.00229	5.70549	7.44111	6.92298	5.97102	6.33344	5.87304		1.01582	-1.04576	1.02191	-1.54536	-1.42249		0.896314	0.686346	0.854443	6.8333e-06	0.000179177
SNOWBALL_037916_st	LOC106505993	324464		4.13501	4.00465	4.39651	4.27197	4.86485	4.67549	4.86515	5.04151	4.13952		-1.65845	-1.592	-1.38381	-1.70473	-1.71356		0.000408585	0.00109046	0.0225329	0.000207335	0.000182243
SNOWBALL_005576_st	NDRG1	293849		8.69547	8.25743	5.98239	6.08858	8.60164	7.88208	6.02161	6.67062	6.20522		1.0672	1.29716	-1.02755	-1.49696	-1.48097		0.587621	0.0119425	0.835278	0.000126124	0.0001825
SNOWBALL_009945_st	RCAN2	297986		7.70796	7.14723	4.14167	4.4449	7.91375	7.32341	4.86338	5.36944	3.80376		-1.15332	-1.12989	-1.64914	-1.89807	-1.63966		0.311476	0.395858	0.000160118	3.0521e-06	0.000187246
SNOWBALL_046425_st	ZNHIT6	332943		7.45481	7.36398	5.15309	4.9676	7.57073	8.31315	5.70851	6.11767	5.40714		-1.08366	-1.93076	-1.46959	-2.21925	-2.02092		0.720532	0.000443964	0.040002	3.04543e-05	0.000187957
SNOWBALL_034807_st	GRK3	321356		4.97913	5.0937	5.74294	5.99203	4.92703	5.18985	5.33021	5.52009	6.47184		1.03677	-1.06892	1.3312	1.38697	1.49701		0.784352	0.589963	0.00725811	0.00217386	0.000190158
SNOWBALL_011967_st	DKK2	299855		6.11439	5.46144	6.06488	5.65681	6.00757	5.02727	5.00155	5.02372	6.02759		1.07685	1.35114	2.08975	1.55088	2.12425		0.762462	0.146348	0.000261775	0.0287664	0.000196072
SNOWBALL_001613_s_st	MID1	290051		7.65376	6.16468	6.93036	6.98092	7.62145	6.28513	7.50162	7.45779	5.74473		1.02264	-1.08707	-1.48582	-1.39172	-2.11249		0.932037	0.728222	0.0482883	0.104543	0.000197647
SNOWBALL_047708_st	SLC25A30	334225		7.26487	8.0112	7.596	7.67113	6.88543	7.78904	7.1455	7.35582	7.646		1.30084	1.16648	1.36651	1.24428	1.39721		0.0030265	0.0898504	0.000478012	0.0138299	0.000199366
SNOWBALL_011460_st	SGCB	299368		9.42902	9.07026	8.61101	8.37732	9.25437	9.24311	8.69467	8.84195	8.00282		1.12869	-1.12729	-1.0597	-1.37996	-1.37636		0.171977	0.176951	0.551361	0.000182371	0.00020339
SNOWBALL_005171_st	SLC5A6	293472		7.05285	7.04994	10.0328	10.0752	6.8027	6.81004	9.44233	9.29497	10.3739		1.18933	1.18091	1.50572	1.71735	1.50296		0.120434	0.13814	0.000192066	2.20394e-06	0.000203941
SNOWBALL_011800_s_st	ABCG2	299695		6.83328	6.29262	5.35203	5.89443	6.0169	5.04153	4.49214	5.18607	6.44452		1.76099	2.38021	1.8149	1.63394	2.09995		0.00409597	2.06414e-05	0.0025217	0.0128493	0.000205792
SNOWBALL_025734_st	GNS	312568		8.25173	7.55269	7.71179	7.5026	8.66943	7.77276	7.90001	7.76251	7.42309		-1.33579	-1.16479	-1.13936	-1.19741	-1.336		0.000208861	0.0504899	0.0988214	0.019713	0.000207377
SNOWBALL_000849_st	PEX19	289319		8.16258	7.42782	8.70077	8.94134	7.90096	7.46372	8.12685	8.22813	8.80477		1.19883	-1.0252	1.48855	1.63944	1.3403		0.0203602	0.79747	1.47127e-06	1.38871e-08	0.000208804
SNOWBALL_008984_st	RHBDL2	297116		6.31984	5.48391	3.74137	3.7347	6.64416	6.05561	4.63081	5.11401	3.9697		-1.25207	-1.48627	-1.85246	-2.60144	-1.95612		0.235195	0.0272678	0.000603445	5.73162e-07	0.000209092
SNOWBALL_033973_st	ZBTB43	320524		6.20607	6.65474	8.00498	7.73212	6.19536	6.56709	7.2383	7.08448	7.57853		1.00745	1.06264	1.70134	1.5666	1.47245		0.957193	0.613507	1.18909e-06	2.37417e-05	0.000209152
SNOWBALL_017364_s_st	ABCB10	305012		6.30981	6.57941	5.97153	5.83499	6.60137	6.82763	5.94092	6.28746	5.73832		-1.22396	-1.18774	1.02145	-1.36837	-1.54864		0.0900204	0.155717	0.888045	0.00705023	0.000210539
SNOWBALL_012689_st	NAMPT	300547		8.84994	8.15794	8.72505	8.60919	8.63209	8.15815	8.24896	8.07097	8.4774		1.16299	-1.00014	1.39097	1.45218	1.29967		0.0319297	0.99884	6.22375e-06	6.14458e-07	0.000215619
SNOWBALL_025437_s_st	RNASE4	312289		5.40421	4.91183	7.98819	7.05595	6.50637	5.06386	8.20824	7.35172	5.89595		-2.14675	-1.11113	-1.16477	-1.22754	-2.1271		0.000184037	0.658716	0.503669	0.350315	0.00021628
SNOWBALL_014419_s_st	ACLY	302176		8.78142	9.74881	10.169	10.2617	8.81087	9.65101	9.88928	9.87885	10.2322		-1.02062	1.07014	1.21395	1.30388	1.29924		0.815713	0.3765	0.00550156	0.000181779	0.000217681
SNOWBALL_028678_st	LSS	315232		6.86437	7.00001	8.32107	8.03182	6.77509	6.62048	7.96832	7.7325	8.14176		1.06384	1.30092	1.27699	1.23056	1.3348		0.475317	0.000694973	0.00155643	0.00710619	0.000218798
SNOWBALL_020084_st	PPP2R5C,LOC110258360	307553		8.20703	6.77857	8.6705	8.41503	7.75705	7.74463	9.16313	8.90833	8.43501		1.36602	-1.95349	-1.40701	-1.40767	-1.45238		0.00178017	3.43068e-09	0.000660439	0.000649948	0.000218846
SNOWBALL_007294_st	RBP5	295478		4.03048	4.06798	4.83747	5.95634	3.98666	4.14029	5.28176	5.61822	6.44507		1.03084	-1.0514	-1.36064	1.26411	2.01257		0.900713	0.831754	0.109346	0.237441	0.000221699
SNOWBALL_036600_st		323148		4.52415	4.63053	4.60069	4.42802	3.94223	3.93865	4.00389	4.41592	5.03927		1.49684	1.6154	1.51236	1.00842	2.01316		0.0322844	0.0103887	0.0279035	0.973664	0.00022318
SNOWBALL_031692_st	GLG1	318245		8.83789	8.58027	8.49593	8.35891	9.09432	8.70723	8.6144	8.50426	8.34358		-1.19452	-1.09199	-1.08559	-1.106	-1.21298		0.000626862	0.0965528	0.123559	0.0542584	0.000223753
SNOWBALL_003186_st	SORD	291589		6.52811	5.33678	6.74216	7.56067	6.78424	5.30167	6.35438	7.05475	8.06444		-1.19426	1.02464	1.30837	1.42003	1.4956		0.109002	0.859542	0.0126161	0.00117026	0.000223979
SNOWBALL_017946_st	CERS6	305545		4.95082	5.67017	6.72355	7.30891	4.04743	5.15306	5.04861	6.03408	6.91473		1.87046	1.43108	3.19306	2.41971	2.63071		0.0158097	0.186971	1.51106e-05	0.000695478	0.000227373
SNOWBALL_032639_st	ADAMTS2	319190		6.66605	6.45944	6.88473	6.77449	6.71148	6.48911	6.87516	7.35254	6.65612		-1.03199	-1.02078	1.00666	-1.49283	-1.62713		0.849507	0.903837	0.970053	0.00215641	0.000229649
SNOWBALL_003215_st	KANK1	291617		6.24683	6.52871	5.72883	5.45069	6.41654	7.2697	5.17173	5.12637	5.38385		-1.12483	-1.67132	1.47131	1.25208	1.58839		0.388863	5.32359e-05	0.0018867	0.0756098	0.000231378
SNOWBALL_017339_st	HTRA1	304987		10.0655	10.2751	9.94229	9.35134	9.80517	10.0374	9.78003	9.85293	9.21092		1.19775	1.17913	1.11904	-1.41577	-1.44915		0.0756961	0.10778	0.293767	0.000531756	0.000235782
SNOWBALL_025015_s_st	HTRA1	311921		9.56833	9.71929	9.409	9.02379	9.47783	9.57032	9.35029	9.45931	8.83141		1.06474	1.10878	1.04153	-1.3524	-1.33825		0.476066	0.210948	0.661057	0.000147403	0.000237153
SNOWBALL_037344_s_st	AES	323892		5.77939	5.02897	4.71546	3.99988	6.46848	5.53847	5.1207	4.65879	3.84098		-1.61227	-1.42356	-1.32431	-1.57889	-1.87126		0.00459442	0.0378315	0.104999	0.0067253	0.000241919
SNOWBALL_008963_st	SCP2	297096		7.97674	7.44516	7.59523	7.73897	8.05821	7.41482	7.53579	7.63518	8.06872		-1.05809	1.02125	1.04206	1.0746	1.34556		0.53679	0.835205	0.664285	0.416812	0.000246971
SNOWBALL_004946_st	FOXN2	293254		6.95596	7.24731	7.37299	7.67498	7.1723	7.34039	6.94845	7.16578	7.65537		-1.16178	-1.06665	1.34215	1.42327	1.28681		0.0282608	0.388209	2.65906e-05	1.0571e-06	0.000247832
SNOWBALL_022049_st	MANSC1	309366		6.76677	6.07316	5.15638	4.97378	7.05614	6.45476	5.57167	5.48085	5.39827		-1.2221	-1.30278	-1.33356	-1.42116	-1.45169		0.0485861	0.00848042	0.00416897	0.000518948	0.000248816
SNOWBALL_034449_st	NBL1	320998		7.52243	6.94787	6.58103	6.14093	7.98929	7.12122	6.91243	6.59513	5.95886		-1.38209	-1.12767	-1.25823	-1.37002	-1.44411		0.00113887	0.255247	0.0208855	0.00152744	0.000249292
SNOWBALL_030858_st	HIPK2	317411		5.1004	5.4882	6.78312	7.0912	5.08706	5.41877	6.44619	6.36677	6.9106		1.00929	1.04931	1.26307	1.65225	1.36288		0.933455	0.622844	0.00514664	4.80219e-08	0.000250162
SNOWBALL_037664_st	ZNF385A	324212		5.39322	5.46664	6.06533	6.43941	5.42991	5.65601	5.40428	5.82884	6.60194		-1.02576	-1.14026	1.58123	1.52687	1.67584		0.887849	0.392263	0.00105246	0.00240321	0.000251276
SNOWBALL_015859_st	NECTIN3	303553		9.03871	8.80239	8.52477	8.25252	9.33411	9.03345	8.57273	8.62624	7.95517		-1.22723	-1.17369	-1.03381	-1.29568	-1.35751		0.0133364	0.0560627	0.741262	0.00175788	0.00025846
SNOWBALL_013769_s_st	FRY	301555		5.01547	5.32045	5.6345	6.15238	4.9261	5.21277	4.6594	5.51452	6.57994		1.0639	1.07749	1.96578	1.55602	1.73496		0.732176	0.674109	1.24807e-05	0.00302566	0.000260173
SNOWBALL_041842_st	MBNL1	328380		3.98126	5.71359	5.58897	5.19569	4.1653	6.14311	6.05135	5.6758	5.02785		-1.13606	-1.34679	-1.37781	-1.39484	-1.88142		0.511164	0.0890067	0.0653762	0.0549828	0.000261036
SNOWBALL_010649_st	LOC100526243	298641		6.61661	5.70072	7.29265	8.45298	6.72313	6.09108	6.95078	7.87042	8.73913		-1.07663	-1.31072	1.26739	1.4975	1.46876		0.534342	0.00930182	0.0233153	0.00013509	0.0002612
SNOWBALL_030587_st	LOC110259405	317140		5.10275	5.61316	5.44712	5.22728	5.10459	5.66389	5.42542	5.59113	5.06786		-1.00127	-1.03579	1.01516	-1.28685	-1.65512		0.994621	0.838588	0.933702	0.0692603	0.000261231
SNOWBALL_018522_s_st	LRRFIP1	306084		8.40167	8.99933	8.15879	8.09071	8.60754	9.19399	8.45898	8.57686	8.23783		-1.15338	-1.14445	-1.23131	-1.4007	-1.44059		0.166374	0.193585	0.0367821	0.000699018	0.000261816
SNOWBALL_016945_st	LIPA	304603		6.67071	5.99294	9.51671	9.97287	7.20877	6.00123	9.0425	9.32183	10.3608		-1.45202	-1.00576	1.38915	1.5703	1.55321		0.00179885	0.971679	0.00583146	0.000191214	0.000264148
SNOWBALL_047675_st	KLF6	334192		9.63162	9.12376	7.83791	7.62188	9.60467	9.16641	8.06094	8.32625	8.1626		1.01886	-1.03001	-1.16719	-1.62943	-1.48105		0.89238	0.825285	0.163543	1.02014e-05	0.000264944
SNOWBALL_034313_st	DAB2	320862		4.69285	6.4808	5.59784	5.64436	4.24495	6.51214	5.5575	6.25787	5.73517		1.36405	-1.02196	1.02836	-1.52998	-1.83549		0.0634304	0.920132	0.895978	0.00977366	0.00026559
SNOWBALL_020083_s_st	CA5B	307552		8.91559	8.19841	8.64741	9.28169	8.50557	7.45146	8.03414	8.49595	9.32266		1.3287	1.67823	1.52973	1.72398	1.62915		0.0330054	0.000121042	0.00135992	5.81798e-05	0.000267915
		334639		6.49977	6.26651	6.53917	6.55513	6.31937	6.06302	6.48753	6.26396	6.81552		1.1332	1.15149	1.03644	1.22364	1.92013		0.536307	0.478677	0.875098	0.288176	0.000268374
SNOWBALL_045591_st	LOC100624559	332119		5.34837	5.17196	4.73058	4.86675	5.22708	4.82659	4.63219	4.53102	5.08659		1.08771	1.27047	1.07058	1.26202	1.54299		0.531397	0.0441683	0.620739	0.0508744	0.000270441
SNOWBALL_000847_st	PEX19	289317		5.29907	4.81904	5.87437	6.04833	5.18944	4.84526	5.3791	5.54193	5.90987		1.07896	-1.01834	1.40959	1.42051	1.27427		0.281396	0.826351	9.61251e-07	6.17994e-07	0.000271518
SNOWBALL_007907_st	NUDT7	296065		5.86748	6.34384	6.59528	7.06176	6.652	7.01712	7.06354	7.62033	7.39468		-1.72252	-1.5947	-1.38344	-1.47281	-1.47887		1.40078e-06	2.1085e-05	0.00227484	0.000312222	0.000272747
SNOWBALL_005898_st	LOC100738003	294162		4.96856	4.07718	3.76266	3.73095	5.30759	4.39588	3.79372	4.21092	4.52906		-1.26491	-1.24721	-1.02176	-1.39471	2.01687		0.246123	0.27935	0.932047	0.0879158	0.000273325
SNOWBALL_016691_st	CMKLR1	304357		6.66127	4.78432	6.43144	6.20792	6.85068	4.69662	5.40134	6.17387	7.16013		-1.1403	1.06267	2.04217	1.02388	2.03669		0.554599	0.800903	0.000264734	0.926408	0.000277944
SNOWBALL_007038_st	GPD1	295232		4.53449	4.81415	7.11091	8.12957	4.32554	4.71325	6.26192	6.92694	8.47556		1.15585	1.07244	1.80124	2.30158	1.99378		0.494602	0.761377	0.00174669	1.75417e-05	0.000278064
SNOWBALL_025865_st	ASPH	312689		8.51541	8.40443	9.19759	9.49511	8.47029	8.33307	9.22212	9.20396	9.4402		1.03177	1.0507	-1.01715	1.22362	1.48182		0.815685	0.700442	0.903052	0.0635774	0.000280779
SNOWBALL_035596_st	SFMBT2	322144		4.84573	4.65975	4.95027	4.89955	4.53967	4.7086	4.97077	4.6727	5.21215		1.23633	-1.03444	-1.01431	1.17027	1.59847		0.106106	0.83368	0.933092	0.247009	0.000281972
SNOWBALL_032755_st	MOSPD1	319306		4.97077	5.14204	5.53828	6.25235	5.07447	5.30292	5.32786	5.69852	6.27312		-1.07453	-1.11797	1.15702	1.46798	1.44128		0.526424	0.298102	0.159669	0.000147871	0.000283489
SNOWBALL_015216_st	GOLGA4	302916		8.33484	8.74816	9.38335	9.44175	8.38861	8.82792	9.05048	9.12538	9.62298		-1.03797	-1.05684	1.25952	1.2452	1.28137		0.640185	0.466564	0.0007014	0.0012381	0.000291874
SNOWBALL_015348_st	LAMB2	303045		8.01512	7.19036	6.47566	6.51397	8.04184	6.8944	6.59097	6.86047	6.34134		-1.01869	1.2277	-1.08321	-1.27147	-1.32936		0.851521	0.00829079	0.344915	0.00202837	0.000292172
SNOWBALL_012550_st	PRKAR2B	300412		7.29737	6.15124	9.67033	9.83129	6.19863	5.12859	9.24401	9.16998	9.75368		2.14168	2.03165	1.34381	1.58152	1.40655		1.82226e-11	1.34565e-10	0.00154956	2.939e-06	0.000292853
SNOWBALL_023105_st	STARD4	310268		4.97992	6.16747	6.87967	6.67114	5.00463	6.25361	6.00541	5.87769	6.52725		-1.01728	-1.06152	1.83306	1.73321	1.85386		0.939111	0.773917	0.000370625	0.00114941	0.000293468
SNOWBALL_023088_s_st	FOXO1	310255		7.13801	7.56379	8.09324	7.82231	7.30744	7.79135	7.86493	7.9177	7.64942		-1.12461	-1.17085	1.17146	-1.06836	-1.33329		0.15074	0.0473255	0.0465476	0.451737	0.000296352
SNOWBALL_000395_s_st	DUSP1	288874		8.36707	8.26719	8.31833	8.93745	8.96254	9.35523	9.60918	9.59735	9.11276		-1.51097	-2.12585	-2.44672	-1.57998	-2.03629		0.035187	0.000136284	9.69891e-06	0.018975	0.000297893
SNOWBALL_035056_st	OXR1	321605		6.24936	6.10299	5.96431	6.31298	6.52816	6.59375	5.57423	6.11357	6.41062		-1.21318	-1.40519	1.31046	1.14823	1.7203		0.2176	0.0223929	0.0738342	0.398311	0.000299458
SNOWBALL_012390_st	ZC3H12C	300254		7.54686	7.55478	7.09086	6.95119	7.93306	8.28712	7.07742	7.50125	7.19803		-1.30695	-1.66134	1.00936	-1.46415	-1.43376		0.00660965	1.25145e-06	0.943516	0.000142355	0.000301579
SNOWBALL_030727_st	NHSL1	317280		4.74785	3.91192	4.8946	4.94088	5.15752	4.27951	4.57391	4.33359	4.87067		-1.32838	-1.2902	1.24893	1.52339	1.58292		0.0246857	0.0451899	0.0839576	0.00087158	0.000306037
SNOWBALL_028591_st	HACD2	315145		5.79693	6.18601	8.61309	9.20172	5.92567	6.61487	8.10082	8.3941	9.12266		-1.09334	-1.34617	1.42629	1.75032	1.62369		0.559049	0.025932	0.00748273	4.04247e-05	0.000306091
SNOWBALL_026546_st	LPCAT2	313295		3.97224	3.1623	5.54777	4.76546	4.1727	2.87969	5.84269	5.48928	4.4302		-1.14906	1.2164	-1.22681	-1.65156	-1.80801		0.44267	0.257721	0.235106	0.00202316	0.000307268
SNOWBALL_040042_st	FKBP9	326585		9.20562	8.97813	8.99961	8.83775	9.53563	9.16785	9.10621	9.33395	8.80202		-1.25702	-1.14055	-1.07669	-1.41049	-1.31352		0.00225453	0.0856107	0.366898	9.86021e-06	0.00031077
SNOWBALL_006233_st	FAM46C	294481		6.24325	7.60472	7.09281	5.91523	6.60898	7.38232	7.45009	7.00483	6.21497		-1.28853	1.16667	-1.28101	-2.12815	-1.62414		0.0610776	0.280601	0.0678241	1.76469e-07	0.000317496
SNOWBALL_007318_st	SOX5	295501		7.20336	6.93469	7.95616	7.9759	7.17555	6.6702	7.66393	7.82433	8.18688		1.01946	1.20122	1.22454	1.11078	1.38162		0.865584	0.0410451	0.0232125	0.268843	0.000319606
SNOWBALL_023612_st	PTGIS	310681		7.81475	7.86502	7.00132	7.36292	7.50334	7.60673	7.24729	7.8942	7.68328		1.24092	1.19606	-1.18588	-1.44521	-1.36355		0.0115715	0.0377791	0.0486369	2.85534e-05	0.000328699
SNOWBALL_023222_st	C1QTNF1	310354		8.74208	8.67738	8.34477	7.87291	8.85031	8.54891	8.56155	8.23227	7.81914		-1.0779	1.09313	-1.16214	-1.28286	-1.32126		0.372769	0.279216	0.0534836	0.00122229	0.000329937
SNOWBALL_017655_s_st	RND3	305255		8.66227	7.88748	7.20404	6.95153	8.8116	8.27617	8.04351	7.93608	7.23271		-1.10905	-1.3092	-1.78939	-1.97869	-1.81435		0.586578	0.110953	0.000442583	5.01793e-05	0.000330311
SNOWBALL_008537_st	ZNF577	296684		3.64473	4.09955	3.90101	3.86245	3.71196	4.00395	3.56315	3.63476	3.97036		-1.0477	1.06851	1.26388	1.17096	1.3975		0.671449	0.529282	0.0112524	0.0955335	0.000334503
SNOWBALL_010925_st	GLRX5	298893		7.14602	7.55412	7.20353	7.284	6.82349	7.12024	6.95826	6.98886	7.3958		1.25052	1.35086	1.18532	1.227	1.33274		0.00482017	0.000186511	0.0334017	0.00993508	0.000339121
SNOWBALL_030321_st		316874		7.11324	6.84593	6.94157	6.16875	7.65038	7.23008	7.29268	6.85712	6.11736		-1.45109	-1.30509	-1.27555	-1.61146	-1.84735		0.0290737	0.128883	0.169324	0.00488135	0.000340404
SNOWBALL_024977_s_st	MGMT	311891		6.11639	5.62192	6.50488	5.672	6.5217	5.77588	6.52335	6.20577	5.64075		-1.32437	-1.11262	-1.01288	-1.44771	-1.66902		0.0500041	0.506127	0.946	0.00896917	0.000342152
SNOWBALL_012313_st	CCDC90B	300177		7.72827	7.87757	6.81605	6.86046	7.85206	8.47613	7.41614	7.68203	7.13705		-1.08959	-1.51421	-1.51581	-1.76733	-1.32089		0.300755	5.01818e-07	4.76498e-07	2.87525e-10	0.000344486
SNOWBALL_027772_st		314326		3.95243	4.16043	5.04271	4.8277	3.82745	3.95074	4.19643	4.22203	4.65838		1.09049	1.15644	1.79786	1.52169	1.58603		0.554537	0.289049	9.89963e-06	0.00105032	0.000346601
SNOWBALL_047544_st	KCNMA1	334061		5.82981	6.4832	4.60802	3.69979	6.06581	6.80009	4.67439	4.28996	3.73919		-1.17772	-1.24565	-1.04708	-1.50542	-1.5647		0.210717	0.0828292	0.762418	0.00101181	0.000348769
SNOWBALL_032322_st	KCNJ2	318873		5.06132	4.08648	3.9285	3.69549	5.61382	4.01145	4.28437	4.46427	3.83517		-1.46663	1.05339	-1.27976	-1.70383	-1.87499		0.0286878	0.811244	0.17529	0.00222265	0.000349072
SNOWBALL_007192_s_st		295378		7.87791	7.45328	7.28623	7.33182	7.99401	7.42516	7.27829	7.8083	7.31117		-1.0838	1.01968	1.00552	-1.39134	-1.28396		0.278094	0.822841	0.952733	5.19311e-06	0.00035237
SNOWBALL_001342_st		289793		6.94111	7.01412	7.65861	8.00708	7.16763	7.00944	7.322	7.36267	8.27411		-1.17001	1.00325	1.26279	1.5631	1.47716		0.163926	0.982416	0.0321667	5.51954e-05	0.00035532
SNOWBALL_015154_st	RABEP1	302855		8.65248	9.13253	9.48342	9.56527	8.57024	9.1274	9.14614	9.14172	9.45839		1.05866	1.00356	1.26337	1.34122	1.25549		0.414728	0.966735	0.000253445	8.08018e-06	0.000358391
SNOWBALL_015197_st	TGFBR2	302897		8.45885	7.54175	7.08288	6.75801	8.54162	7.43019	7.12289	7.10847	6.85346		-1.05905	1.08039	-1.02812	-1.27496	-1.31456		0.50476	0.350052	0.766333	0.00141345	0.000359881
SNOWBALL_018320_s_st	LRRFIP1	305910		7.84607	8.40443	7.74194	7.78872	7.96722	8.67784	7.77424	8.00492	7.84535		-1.08761	-1.20866	-1.02264	-1.16167	-1.22766		0.156918	0.000930057	0.747604	0.00853152	0.000364568
SNOWBALL_012382_st	CRYAB	300246		7.42336	8.94691	5.29426	5.11586	7.56603	8.75979	5.70545	6.53722	5.36048		-1.10395	1.13849	-1.32978	-2.67837	-1.83088		0.61478	0.494838	0.0985014	8.54201e-08	0.000367504
SNOWBALL_023597_st	MOSPD2	310667		5.91513	6.03517	7.43989	7.62765	5.94378	5.81901	6.64454	7.10093	7.85835		-1.02006	1.16164	1.7355	1.44065	1.48935		0.889968	0.198271	2.37774e-06	0.00102671	0.000368528
SNOWBALL_019686_st	COPG2	307172		5.39241	5.18945	5.22052	5.17157	5.62825	5.44263	5.29837	5.35448	5.00388		-1.17759	-1.19183	-1.05544	-1.13517	-1.3505		0.0539328	0.0376018	0.576914	0.1444	0.000375843
SNOWBALL_033397_st	ZEB2	319948		8.44773	7.27081	8.41719	8.11164	8.21707	7.28733	8.59312	8.44045	8.12068		1.17338	-1.01151	-1.1297	-1.25597	-1.59653		0.249003	0.947618	0.395948	0.0874125	0.000377509
SNOWBALL_044485_st	ANGPT4	331014		5.03949	5.06053	5.78906	5.72328	5.18312	4.86797	5.79329	5.76139	5.3537		-1.10468	1.14279	-1.00294	-1.02677	-1.47222		0.402756	0.243928	0.984058	0.847019	0.0003783
SNOWBALL_013331_st	KDM5B	301153		6.87326	6.7355	7.48714	7.42674	7.0274	6.83505	7.49543	7.566	7.45948		-1.11276	-1.07144	-1.00576	-1.10134	-1.20853		0.0452518	0.215594	0.934628	0.0726797	0.000378747
SNOWBALL_044632_st	NRP2	331161		5.69822	5.45198	5.90474	5.32041	5.33464	5.7201	5.8046	5.72549	5.07627		1.28662	-1.20424	1.07188	-1.32417	-1.74001		0.113216	0.259433	0.70918	0.0746271	0.000382913
SNOWBALL_021930_s_st	BCL2	309251		5.34002	4.86338	6.60003	7.31759	5.5498	5.24624	6.00963	6.71047	7.43857		-1.15651	-1.30392	1.50566	1.52322	1.75994		0.404348	0.101657	0.00954404	0.00766806	0.000389473
SNOWBALL_025490_s_st	FH	312339		8.65661	9.00688	8.83101	8.84096	9.01003	9.43276	9.04891	9.03301	8.72709		-1.27758	-1.34339	-1.16304	-1.14239	-1.31367		0.00135554	0.000139801	0.0504104	0.0879502	0.000392498
SNOWBALL_018199_st	LOC100523335	305795		5.03748	4.85459	4.47548	4.45639	5.51145	5.30179	4.75674	4.99594	4.71788		-1.38892	-1.36338	-1.21525	-1.45352	-1.37089		0.000234155	0.000487293	0.027893	3.66782e-05	0.000392947
SNOWBALL_017044_s_st	FGFR2	304701		6.04899	6.71579	7.42713	7.25735	6.37827	6.87662	7.64145	7.66094	6.53805		-1.25639	-1.11793	-1.16015	-1.32279	-1.70652		0.140823	0.511038	0.363367	0.0656531	0.000394861
SNOWBALL_014704_s_st	ACLY	302449		9.14166	10.1146	10.4502	10.5599	9.18748	10.0069	10.2076	10.202	10.5716		-1.03227	1.07751	1.18311	1.28152	1.29425		0.715245	0.341411	0.0201256	0.000633515	0.000395386
SNOWBALL_029874_st		316427		4.45529	4.54612	3.37674	3.61864	4.15088	4.00485	3.33062	3.43676	4.91416		1.23491	1.45525	1.03248	1.13436	1.76107		0.205836	0.0180974	0.875357	0.479295	0.000397964
SNOWBALL_023310_s_st	SLC2A12	310422		5.26508	4.47912	4.27808	3.66499	6.27026	4.60529	4.65594	4.70108	3.40294		-2.0072	-1.0914	-1.29941	-2.05065	-1.79006		3.22932e-05	0.649605	0.119109	1.99103e-05	0.000398644
SNOWBALL_003943_st	TCP1	292305		6.56833	6.3467	7.04003	6.81911	6.76152	6.62227	7.14621	7.05343	6.6922		-1.14329	-1.21047	-1.07638	-1.17636	-1.57987		0.335677	0.15133	0.623827	0.231274	0.000400985
SNOWBALL_003308_st	ALDH1A3	291705		9.61133	7.21491	9.33978	8.94177	8.83383	6.83246	8.75467	8.36142	8.51501		1.71416	1.30356	1.50015	1.49521	1.51328		8.2078e-06	0.0228118	0.000519863	0.00057312	0.000401108
SNOWBALL_018582_s_st	RAI14	306139		8.60285	8.89014	6.84221	6.78227	8.95349	9.47282	7.43996	7.92225	6.98143		-1.27513	-1.49764	-1.51335	-2.20379	-1.47689		0.0268482	0.000258337	0.00018447	5.19631e-10	0.000403301
SNOWBALL_018486_st	SP140	306055		7.33249	6.84157	7.47248	7.25424	7.64357	6.85208	7.81628	7.51551	7.22914		-1.24064	-1.00731	-1.2691	-1.19853	-1.35954		0.0122782	0.949552	0.00559361	0.0368898	0.000404588
SNOWBALL_021528_st	ZEB2	308861		6.73399	5.47822	6.67363	6.3944	6.35661	5.51475	6.66829	6.78124	6.19277		1.29899	-1.02565	1.0037	-1.30753	-1.55651		0.0364108	0.873824	0.98254	0.0317246	0.000406253
SNOWBALL_008939_st	CAPZB	297072		8.34569	8.23582	7.39206	7.17903	8.78823	8.52748	7.69327	7.78058	7.45105		-1.359	-1.22405	-1.23218	-1.51735	-1.42102		0.00188342	0.0422417	0.0355607	3.80921e-05	0.000409764
SNOWBALL_028421_st	ACER3	314975		6.80514	5.14937	8.78459	8.9686	6.84156	4.92613	8.40009	8.28448	9.27179		-1.02557	1.16735	1.3054	1.60672	1.71352		0.897908	0.347853	0.0848598	0.0017546	0.0004181
SNOWBALL_031641_st		318194		5.09686	5.30807	6.71103	6.28976	4.86317	5.21029	5.84117	5.49576	6.25085		1.17584	1.07012	1.82748	1.73387	1.64618		0.280839	0.685661	2.92138e-05	0.000114097	0.000420958
SNOWBALL_001858_s_st	TMEM255A	290287		5.92025	9.13706	5.1909	5.03371	6.24949	9.63137	6.13616	6.64277	5.13652		-1.25635	-1.40864	-1.92553	-3.05052	-3.02366		0.518934	0.307325	0.0367275	0.000382819	0.000422402
SNOWBALL_005280_st	DHX57	293572		7.47741	7.46456	6.82536	6.61281	7.47483	7.74559	6.92181	7.00814	6.86843		1.00179	-1.21507	-1.06913	-1.31524	-1.21776		0.981084	0.000485303	0.257711	2.66533e-06	0.000422665
SNOWBALL_017018_st	EIF4EBP2	304675		9.08157	9.1346	9.25984	9.50938	8.9357	8.94745	8.87532	9.05573	9.43869		1.10639	1.13852	1.30543	1.3695	1.40292		0.327319	0.194638	0.00509872	0.00100438	0.000423754
SNOWBALL_007663_s_st	ADIPOR2	295834		6.92762	7.21585	9.89552	10.0844	6.92028	7.301	9.39847	9.63568	10.1425		1.0051	-1.0608	1.41133	1.36483	1.32986		0.962445	0.517399	2.99991e-05	0.000136309	0.00042517
SNOWBALL_002912_st	SECISBP2L	291323		7.50669	8.53944	8.62295	8.8429	7.7378	8.70835	8.24416	8.55155	8.82161		-1.17374	-1.12421	1.30026	1.22379	1.23096		0.00612224	0.0477864	1.4649e-05	0.00060163	0.000426628
SNOWBALL_028560_st	ADAMTS2	315114		6.76729	6.43911	6.76672	6.93713	6.68677	6.20723	6.70402	7.2926	6.88082		1.0574	1.17437	1.04441	-1.27941	-1.42106		0.631012	0.114782	0.715969	0.0128192	0.000428917
SNOWBALL_013758_st	LNX2	301545		5.49589	5.47725	6.2893	6.19833	5.51363	5.63895	5.93139	5.8909	6.24473		-1.01237	-1.1186	1.28156	1.2375	1.25625		0.882292	0.0885978	0.000147158	0.000969762	0.000437144
SNOWBALL_029630_st	EFHD2	316183		7.50069	7.38068	8.22476	8.53086	7.77724	7.45217	7.93678	8.1895	8.70541		-1.21129	-1.0508	1.22093	1.26695	1.35335		0.0254226	0.619985	0.0197253	0.00554917	0.000440321
SNOWBALL_023868_s_st	SNX25	310915		4.78794	4.93171	5.72252	6.17685	4.73497	5.03943	5.32737	5.87215	6.68939		1.0374	-1.07752	1.31508	1.23516	1.75441		0.855951	0.694522	0.0917836	0.206209	0.000441315
SNOWBALL_010498_st	DHRS4	298499		6.45353	6.48993	8.79288	9.55878	6.60106	6.22976	8.26044	8.81146	9.42465		-1.10767	1.19762	1.44637	1.67867	1.51016		0.428876	0.134358	0.00154934	1.68634e-05	0.000442678
SNOWBALL_013935_s_st	TEX14	301716		8.76854	8.43237	9.16957	9.53701	8.99353	8.86193	9.64896	9.70296	9.014		-1.16877	-1.34682	-1.39415	-1.12191	-1.65992		0.312902	0.0391293	0.0205882	0.474375	0.000443439
SNOWBALL_007751_st		295918		9.29346	9.55724	8.36803	8.17146	9.42814	9.65674	8.49435	8.62531	8.18026		-1.09785	-1.0714	-1.09151	-1.36969	-1.23764		0.135006	0.286877	0.163912	9.69387e-07	0.000455824
SNOWBALL_005834_st	SDCBP	294098		10.4809	9.77888	10.262	10.2756	10.6164	9.91569	10.2725	10.4377	10.2363		-1.09852	-1.09947	-1.00732	-1.11895	-1.21815		0.101487	0.0980828	0.921093	0.0467133	0.000460966
SNOWBALL_047377_s_st	IRS2	333894		7.48823	6.47086	8.23041	8.462	7.81877	5.97907	7.32031	7.54077	8.65622		-1.25749	1.40619	1.87917	1.89373	1.59265		0.0899075	0.00979905	4.98153e-06	4.00213e-06	0.000469122
SNOWBALL_014087_st	TMTC4	301855		6.89848	6.48966	6.58762	6.48938	7.29609	6.71822	6.69185	6.79009	6.63807		-1.31733	-1.17167	-1.07492	-1.23175	-1.24599		1.91283e-05	0.0111177	0.279851	0.000881096	0.000470027
SNOWBALL_035125_st	LOC110257576	321673		6.30145	5.80719	5.29144	5.18142	6.29805	5.98758	5.74599	5.63868	5.17599		1.00236	-1.13319	-1.37036	-1.37293	-1.45393		0.987032	0.270802	0.00300506	0.00284015	0.000470614
SNOWBALL_010662_st	FAM177A1	298653		7.39773	7.58168	6.8226	6.95612	7.29458	7.29381	6.73704	6.74616	6.98207		1.07412	1.22084	1.0611	1.15665	1.38349		0.491723	0.0313763	0.577477	0.126197	0.000472049
SNOWBALL_019401_s_st	IFT52	306910		6.23857	6.63238	8.60948	8.70803	6.57899	6.71119	7.1903	7.62786	8.97569		-1.26612	-1.05614	2.67433	2.1143	1.83847		0.193712	0.799702	1.61269e-07	2.63682e-05	0.00047515
SNOWBALL_009352_st	LOC100523909	297461		4.37179	4.30095	4.49274	4.51527	4.33801	4.30596	4.77701	4.89595	4.8441		1.02369	-1.00348	-1.2178	-1.30196	-1.63289		0.897082	0.985377	0.17597	0.0620916	0.000476286
SNOWBALL_022453_st	LIAS	309757		6.05197	6.67093	7.48928	7.26858	5.85954	6.16037	6.82327	6.9056	7.22072		1.14269	1.4246	1.58667	1.28608	1.43615		0.220012	0.000633091	1.48929e-05	0.0146234	0.000483785
SNOWBALL_013809_s_st	FOXO1	301595		6.90245	7.50676	7.97373	7.64342	7.0792	7.56765	7.66596	7.65219	7.55599		-1.13034	-1.0431	1.23779	-1.0061	-1.23635		0.044497	0.540964	0.000453572	0.939594	0.000484843
SNOWBALL_025617_st	HSD17B12	312460		9.00037	9.62984	11.4304	11.5007	9.08508	9.56961	11.1929	11.1571	11.446		-1.06048	1.04263	1.17896	1.26894	1.21034		0.31727	0.496384	0.00244319	2.14637e-05	0.000485603
SNOWBALL_043899_st	CLINT1	330429		4.93594	3.60352	3.73508	3.80303	5.21799	3.62996	3.77409	3.93181	3.51455		-1.21592	-1.0185	-1.02741	-1.09337	-1.79965		0.274831	0.934154	0.901192	0.651639	0.000490258
SNOWBALL_016039_st	ROBO1	303728		9.05537	8.04128	7.52922	7.34448	9.06056	8.13843	7.64127	7.86067	7.72828		-1.0036	-1.06966	-1.08076	-1.43018	-1.356		0.975631	0.491486	0.418987	5.57562e-05	0.000492281
SNOWBALL_011383_st	LIMCH1,LOC110262081	299296		7.5347	6.6521	7.12885	6.84722	7.7557	6.69437	7.56886	7.56395	6.42149		-1.16554	-1.02973	-1.35661	-1.64345	-1.67491		0.337425	0.876964	0.0397303	0.000771791	0.000496593
SNOWBALL_020508_st	LOC100736604	307956		6.54671	6.64748	7.18489	7.87024	6.65368	6.63183	6.74429	7.33035	7.88429		-1.07696	1.01091	1.35717	1.45386	1.41607		0.510098	0.934282	0.00210514	0.00019878	0.000501933
SNOWBALL_034280_st	SMURF1	320830		5.85074	4.16413	4.20941	3.31329	5.84956	4.20036	4.54982	4.40648	3.74316		1.00082	-1.02543	-1.26612	-2.13345	-1.85184		0.997318	0.913306	0.202441	2.87474e-05	0.000508348
SNOWBALL_001075_st	SLA-2,SLA-3	289542		6.59319	6.06867	6.7442	6.50813	7.18949	6.80427	7.42005	7.05743	6.23299		-1.51184	-1.66509	-1.59753	-1.46337	-1.40509		3.47099e-05	8.48564e-07	4.22017e-06	0.00011711	0.000509536
SNOWBALL_015218_st	ACAA1	302918		6.02451	6.29697	9.50456	9.84382	6.0677	6.20502	8.64163	9.02895	9.68681		-1.03039	1.06581	1.81872	1.75915	1.51333		0.842006	0.648743	1.81646e-06	5.21758e-06	0.000518938
SNOWBALL_013783_s_st	FRY	301569		5.10506	5.56483	5.7788	6.43991	5.17751	5.54919	4.94521	5.78308	6.67254		-1.0515	1.0109	1.78211	1.57661	1.71017		0.792269	0.95814	0.000205677	0.00303436	0.000523912
SNOWBALL_002305_st	SOGA3,KIAA0408	290729		5.50058	4.53229	4.70294	3.80016	5.38978	4.96252	4.75255	4.26125	3.54746		1.07983	-1.34745	-1.03499	-1.37658	-1.64478		0.648343	0.0381599	0.849627	0.025718	0.000532595
SNOWBALL_026065_st	GAMT	312863		7.09766	6.55416	7.41859	6.92822	7.25566	6.69921	7.3818	6.98874	6.67853		-1.11574	-1.10577	1.02583	-1.04284	-1.3442		0.222576	0.267917	0.810235	0.67866	0.000543357
SNOWBALL_024812_s_st	GPAM	311747		6.03462	6.61168	6.09465	6.7779	6.15354	6.50122	6.15193	6.49746	7.45864		-1.08592	1.07957	-1.0405	1.21456	1.57305		0.584542	0.614727	0.807071	0.150797	0.00054894
SNOWBALL_023172_st	ITM2B	310316		11.4572	11.4951	11.8135	11.4544	11.8137	11.6165	12.1995	11.843	11.2295		-1.28035	-1.08778	-1.30682	-1.30911	-1.33921		0.0032482	0.358975	0.00147569	0.00137719	0.000552973
bta-mir-214_s_st	MIR214	334498		5.05726	5.37199	5.35196	5.292	5.09532	5.19362	5.51909	5.64262	5.31786		-1.02673	1.1316	-1.12282	-1.27511	-1.64992		0.887419	0.441096	0.474173	0.100124	0.000555555
SNOWBALL_019150_st	ID1	306674		7.86028	8.64556	8.53266	8.20345	8.04918	8.52008	8.31977	8.21299	8.54417		-1.13989	1.09087	1.159	-1.00664	1.47266		0.27162	0.488696	0.208577	0.964871	0.000556813
SNOWBALL_001068_s_st	GABBR1	289536		6.1962	5.76354	5.86161	5.76482	6.10599	5.68284	6.23055	6.11953	5.77025		1.06452	1.05753	-1.29141	-1.27873	-1.3728		0.55002	0.597831	0.00502069	0.00698873	0.000560592
SNOWBALL_030791_st		317344		6.36723	5.48252	5.99477	5.93036	6.7667	5.51796	6.47274	6.57727	6.03984		-1.31902	-1.02486	-1.39278	-1.56581	-1.48645		0.0154292	0.866656	0.00369217	0.00011385	0.00056339
SNOWBALL_000939_st	FGD4	289408		5.60304	5.07411	3.4606	3.45528	6.15214	5.47598	4.04141	4.67378	3.6216		-1.46317	-1.32122	-1.49569	-2.32705	-2.02696		0.0660489	0.192581	0.050841	5.15363e-05	0.000569084
SNOWBALL_000686_st	RPIA	289159		5.96931	5.68914	8.01697	8.12335	5.99426	5.44649	7.53105	7.56963	7.81261		-1.01745	1.18316	1.40048	1.46786	1.42327		0.895895	0.10797	0.000977758	0.000198577	0.000570698
SNOWBALL_014545_st		302296		9.29751	8.7348	9.33285	9.01557	9.75839	8.92231	9.33579	9.20648	9.1227		-1.37638	-1.1388	-1.00204	-1.14148	-1.24081		1.31671e-06	0.0384001	0.980823	0.0348321	0.000574193
SNOWBALL_025496_s_st	LOC110261743,TRAM2	312345		7.23222	7.13503	7.87732	8.17934	7.39671	7.17109	7.22355	7.75687	7.94433		-1.12077	-1.02531	1.57327	1.34023	1.2958		0.141293	0.787248	3.95957e-08	0.000118139	0.000574432
SNOWBALL_024589_st	RBP4	311560		5.54919	5.84853	7.08712	7.613	6.32478	6.18736	6.4134	6.82662	7.17527		-1.7119	-1.26473	1.59518	1.72474	1.73458		0.000766104	0.1556	0.0032972	0.000652761	0.000577624
SNOWBALL_006520_st	FAM69A	294753		8.24908	8.2966	7.26928	7.36653	8.20008	8.40045	7.7836	7.93997	7.44888		1.03455	-1.07464	-1.42833	-1.48807	-1.37218		0.761822	0.4841	0.000123968	2.42655e-05	0.000577754
SNOWBALL_017777_s_st	FAM149A	305376		6.77913	6.31797	6.05591	6.03812	6.95075	6.35554	6.19979	6.12225	5.19995		-1.12632	-1.02639	-1.10487	-1.06004	-1.4334		0.286333	0.843396	0.382454	0.633169	0.000581113
SNOWBALL_012258_st	ACER3	300124		9.18001	7.89231	10.9474	11.0617	9.31325	7.83959	10.6841	10.5649	11.2867		-1.09675	1.03722	1.20018	1.41111	1.41256		0.401563	0.765663	0.0725981	0.00060504	0.000584181
SNOWBALL_016016_st	LPP	303707		9.01119	8.84821	8.36295	8.10522	8.98611	9.16234	8.3714	8.52988	7.92674		1.01753	-1.24326	-1.00587	-1.34226	-1.32116		0.866114	0.00678145	0.956772	0.000296638	0.000586236
SNOWBALL_015221_st	TGFBR2	302921		9.83467	9.0657	8.44654	8.24239	9.9798	8.9353	8.59378	8.65415	8.16581		-1.10583	1.0946	-1.10744	-1.33031	-1.37209		0.308192	0.366647	0.300306	0.00183974	0.000593598
SNOWBALL_002130_st	ADGB	290555		3.44132	2.73979	4.2005	3.90879	2.65838	2.57743	2.60907	2.74247	3.77029		1.72064	1.11912	3.01347	2.24438	1.99063		0.00642453	0.630545	2.88338e-07	7.15815e-05	0.000598292
SNOWBALL_016394_s_st	NOC4L	304065		5.97012	6.478	6.33757	6.50269	5.87905	6.48376	6.06824	6.59862	6.47187		1.06516	-1.004	1.20525	-1.06876	-1.39185		0.567399	0.975519	0.0544342	0.544302	0.000603695
SNOWBALL_017117_s_st	ZMIZ1	304773		8.42825	7.73874	8.33621	8.02553	8.77014	7.773	8.40253	8.3097	8.06269		-1.26742	-1.02403	-1.04704	-1.21771	-1.35343		0.00684311	0.829905	0.658056	0.0253377	0.000605218
SNOWBALL_022358_st	MYO1E	309666		5.11839	5.38604	5.34622	5.26878	5.32945	5.74512	5.51241	5.44098	5.69292		-1.15754	-1.28261	-1.1221	-1.12678	-1.61414		0.331247	0.0788417	0.45832	0.440105	0.000608516
SNOWBALL_020066_s_st	NHS	307535		7.13995	6.5784	5.50435	5.87991	7.19234	6.99365	5.88093	6.47706	6.08672		-1.03698	-1.33353	-1.29826	-1.51273	-1.51763		0.810299	0.0175767	0.0320744	0.000670075	0.000611622
SNOWBALL_013296_st	ENAH	301119		9.71903	10.3312	8.49279	8.60524	9.53066	10.5636	8.87159	9.27211	8.7805		1.13948	-1.17483	-1.30026	-1.58763	-1.38191		0.184152	0.093739	0.00511054	2.87001e-06	0.000614335
SNOWBALL_034362_st	LAMC1	320911		10.1601	9.93497	10.5857	10.6177	10.2749	10.0796	10.734	10.8814	10.4842		-1.08289	-1.10547	-1.10821	-1.20048	-1.26828		0.281323	0.162983	0.151729	0.00801783	0.000615047
SNOWBALL_027021_st	GPX7	313664		7.93045	8.38838	6.76473	6.75031	8.01834	8.69472	7.00766	7.39579	7.0722		-1.06282	-1.23657	-1.18339	-1.56426	-1.40285		0.593143	0.0317216	0.0942945	1.14753e-05	0.000615615
SNOWBALL_042331_st		328868		8.86301	8.97939	9.27524	8.88772	9.05178	8.91927	9.32108	9.25552	8.58126		-1.1398	1.04255	-1.03228	-1.29039	-1.33712		0.133801	0.678496	0.75852	0.00251056	0.000618087
SNOWBALL_035136_st		321684		4.59858	4.49177	4.9216	5.22092	5.1287	4.98603	5.27355	5.67011	4.5716		-1.44405	-1.40859	-1.27629	-1.36528	-1.58		0.0056125	0.00985849	0.07115	0.0193362	0.000618197
SNOWBALL_007899_st	MLKL	296057		8.22031	7.64845	6.95517	6.49912	8.29864	7.54366	7.16727	7.03524	6.79296		-1.05579	1.07534	-1.15837	-1.45006	-1.33218		0.572029	0.432661	0.0839858	1.61493e-05	0.00061903
SNOWBALL_018615_s_st	GPX8	306171		8.3916	8.52225	7.61258	7.45404	8.43142	8.4325	7.76261	7.97003	7.82544		-1.02799	1.06419	-1.10959	-1.42997	-1.28683		0.758386	0.446399	0.174205	3.35471e-06	0.000620701
SNOWBALL_020494_s_st	PCDH19	307942		5.85208	5.5017	5.26909	4.96788	5.43676	5.77104	4.25314	4.45176	4.69918		1.33359	-1.20525	2.02222	1.43011	1.49729		0.0141522	0.122835	4.86767e-08	0.00228929	0.000621658
SNOWBALL_008803_st	LOC100516085	296946		4.10708	4.31969	4.65582	4.38283	3.96265	4.33165	4.49526	4.40956	4.07341		1.10529	-1.00832	1.11772	-1.0187	-1.50753		0.453009	0.958818	0.397642	0.905352	0.000631651
SNOWBALL_027534_st	ENAH	314088		9.10188	9.56625	7.54155	7.61172	8.95049	10.02	8.14226	8.66203	7.82324		1.11064	-1.36964	-1.51645	-2.07097	-1.52409		0.442536	0.0102871	0.000729883	6.30635e-08	0.000634813
SNOWBALL_018636_st	ARL15	306192		7.27234	7.52623	7.52989	7.27901	7.8879	8.39767	7.90788	8.00071	7.2234		-1.53216	-1.82948	-1.29953	-1.64912	-1.38804		1.56108e-05	1.44604e-08	0.00599114	8.68818e-07	0.000636125
SNOWBALL_000035_s_st	FYN	288523		5.16237	3.54197	4.62628	3.62032	4.9117	3.77288	4.86428	4.68593	3.68461		1.18976	-1.17357	-1.17936	-2.09305	-1.81588		0.359659	0.403792	0.387639	3.49724e-05	0.000639131
SNOWBALL_006331_st	DR1	294576		8.54486	8.61032	8.09959	7.82355	8.77116	8.7638	8.22747	8.37774	8.09152		-1.16984	-1.11224	-1.09268	-1.46835	-1.21661		0.0059885	0.0670652	0.133767	3.33826e-09	0.000644982
SNOWBALL_025613_st	PHLDA3	312456		8.28107	8.13004	8.28946	8.01321	8.65281	8.34554	8.47826	8.28358	8.16981		-1.29392	-1.1611	-1.13981	-1.20611	-1.34017		0.00254671	0.0870474	0.13902	0.0290159	0.000650161
SNOWBALL_026491_st	TMEM43	313247		7.77603	7.07201	6.22387	6.49176	8.25995	7.21768	6.36974	6.71835	6.42433		-1.39854	-1.10625	-1.1064	-1.17007	-1.34354		0.000127579	0.272961	0.272214	0.0733543	0.000650777
SNOWBALL_035133_st	ARHGAP28	321681		7.73005	5.95765	6.95712	6.90538	7.57355	6.24424	7.37302	7.77355	6.56892		1.11459	-1.21975	-1.33413	-1.82534	-1.72687		0.552901	0.240066	0.0758604	0.00019409	0.000651123
SNOWBALL_021973_s_st	HSD17B4	309293		7.97861	7.99612	9.29372	9.17375	8.01713	8.07953	8.9454	8.93498	8.95765		-1.02706	-1.05952	1.27308	1.17999	1.25213		0.737722	0.426996	0.000271537	0.0116077	0.000651913
SNOWBALL_019015_s_st	GPAT4	306547		7.73694	7.66661	9.92598	10.0761	7.6863	7.57093	9.40519	9.28226	9.72108		1.03573	1.06857	1.43474	1.73373	1.46641		0.800876	0.611053	0.0012737	2.88155e-06	0.00065975
SNOWBALL_005454_st	CLEC4F	293736		5.15734	5.02714	4.75514	4.84209	5.53371	5.33673	5.31373	5.27237	4.99335		-1.29807	-1.23935	-1.47283	-1.34749	-1.60853		0.0645463	0.135605	0.00526805	0.0329232	0.000667135
SNOWBALL_019246_s_st	ACSS2	306766		5.97636	6.46588	8.60361	8.83783	6.04546	6.07679	7.89794	8.24993	8.82001		-1.04907	1.30958	1.63091	1.50305	1.45997		0.720117	0.0148622	1.87527e-05	0.000269843	0.00066978
SNOWBALL_021730_st	LAMP2	309055		5.9772	5.39862	5.96453	5.69802	7.01795	6.81031	7.40912	7.13761	5.56649		-2.0573	-2.66049	-2.72184	-2.71243	-2.31771		0.00334513	9.47964e-05	6.7848e-05	7.13898e-05	0.000678103
SNOWBALL_013528_st	FAM171A1	301344		9.48369	8.2562	8.83383	8.61703	9.62077	8.34628	9.07303	9.33926	9.05344		-1.09968	-1.06443	-1.18033	-1.64973	-1.33427		0.295121	0.514817	0.0524027	6.46396e-08	0.000680107
SNOWBALL_001650_st	NHS	290087		6.04309	5.91972	4.46634	4.65744	6.17715	6.06081	4.88494	5.63001	5.12505		-1.09738	-1.10274	-1.33663	-1.96233	-1.5504		0.524968	0.500662	0.0243597	8.38561e-07	0.00068102
SNOWBALL_013745_s_st	POLR1D,LOC106505238	301532		7.33073	7.18086	7.85683	7.51471	7.56401	7.54816	7.90254	7.82707	7.54265		-1.17551	-1.28994	-1.0322	-1.24174	-1.25204		0.0140661	0.000140074	0.686982	0.00104134	0.000681348
SNOWBALL_005831_st	MPC2,MIR9810	294095		7.31512	7.24067	8.3319	8.65796	7.50149	7.1513	8.07952	8.29411	8.67728		-1.1379	1.06391	1.19117	1.28686	1.27469		0.0743687	0.432903	0.0138826	0.000430988	0.000681897
SNOWBALL_002778_st	FMN1	291193		5.13231	4.48452	4.49652	4.67608	4.90075	4.26917	4.39994	4.2642	4.53301		1.1741	1.16099	1.06924	1.33042	1.37275		0.0909655	0.118529	0.526421	0.00210344	0.000683425
SNOWBALL_004753_st	DEXI	293064		8.19057	8.15823	8.28412	8.11557	8.54401	8.19854	8.37423	8.59968	8.09761		-1.2776	-1.02834	-1.06445	-1.39873	-1.35939		0.00638586	0.803129	0.543921	0.000227662	0.000683785
SNOWBALL_041971_st	ABHD13	328509		4.04616	4.56069	4.27475	4.2923	4.49741	4.52056	4.48346	4.59862	4.13842		-1.36722	1.02821	-1.15566	-1.23655	-1.6448		0.0331317	0.882489	0.364222	0.162292	0.000689679
SNOWBALL_027770_st		314324		9.52096	8.43423	6.18262	7.21537	8.95247	7.88341	5.71227	6.90887	7.40864		1.48297	1.46492	1.38544	1.2367	1.48722		0.000750209	0.00106965	0.00502553	0.0729412	0.000690015
SNOWBALL_013830_st	MED4	301616		6.63949	7.05124	6.78025	6.88425	6.9423	7.43654	7.07644	7.20619	6.76703		-1.23355	-1.30614	-1.2279	-1.25001	-1.36763		0.022729	0.00361111	0.0260248	0.0152044	0.000696257
SNOWBALL_027074_st	SPTBN1	313708		7.3026	6.53489	6.54307	6.54126	7.49105	6.32303	6.22234	6.50944	6.89915		-1.13953	1.15818	1.24897	1.02231	1.47296		0.283679	0.221265	0.0533801	0.880301	0.000698693
SNOWBALL_002474_st	REV3L	290895		8.43716	8.33467	9.34034	9.07423	8.62733	8.24418	9.66138	9.51665	9.09888		-1.14089	1.06473	-1.24923	-1.35888	-1.30815		0.10365	0.479665	0.00474531	0.000130971	0.000705739
SNOWBALL_021378_s_st	GLB1	308717		7.3902	6.83667	7.01507	6.4597	7.27753	6.75567	7.12521	6.8014	6.31833		1.08122	1.05775	-1.07933	-1.26725	-1.34776		0.421705	0.579665	0.433559	0.00685379	0.000709747
SNOWBALL_002150_st	RAB32	290575		7.82764	7.55557	8.28477	8.31565	7.91521	7.41885	7.85494	7.95862	8.56397		-1.06258	1.0994	1.34708	1.28079	1.39191		0.590082	0.373408	0.00217941	0.0108493	0.00071103
SNOWBALL_037856_st	ADAMTS10	324404		7.77461	6.5614	5.68424	5.68551	7.66373	6.29713	5.66132	6.12157	5.63837		1.07989	1.20102	1.01602	-1.3529	-1.44911		0.537279	0.101703	0.911388	0.00552789	0.000714674
SNOWBALL_040099_st		326642		7.3579	6.88758	6.07321	5.67445	7.43598	6.95742	6.4716	6.51218	5.60027		-1.05561	-1.0496	-1.31804	-1.78723	-1.60994		0.751811	0.779494	0.0513557	5.13484e-05	0.000716189
SNOWBALL_041160_st	PTPN13	327701		9.96727	10.2724	9.01948	8.98739	10.0284	10.1593	9.16386	9.44689	9.13137		-1.04332	1.08159	-1.10525	-1.37507	-1.32147		0.662654	0.383723	0.251348	0.000132207	0.000718729
SNOWBALL_036193_st	MLXIP	322741		5.5143	6.82571	6.08613	5.93796	5.46244	6.8085	6.15974	6.62633	6.30075		1.0366	1.012	-1.05235	-1.61146	-1.39836		0.766811	0.927003	0.662591	3.97763e-06	0.000720002
SNOWBALL_012178_st	FOLR2	300047		8.7826	8.1405	7.94661	6.92078	8.46941	7.54704	7.61133	7.40647	5.94948		1.24245	1.50886	1.26162	-1.40026	-1.60642		0.13242	0.00317554	0.104793	0.015934	0.000723426
SNOWBALL_028605_st	ALG9	315159		4.62768	4.34374	5.71419	6.30752	4.64569	4.28069	4.97594	5.68996	6.55527		-1.01256	1.04467	1.66815	1.53427	1.61803		0.947392	0.804617	0.000345776	0.00251433	0.000725465
SNOWBALL_007382_st	FAR2	295565		7.56512	7.07748	5.21546	5.14196	7.35524	6.96995	4.92825	5.10242	5.36874		1.1566	1.07739	1.22028	1.02779	1.47728		0.231939	0.574084	0.0903855	0.851235	0.000727983
SNOWBALL_035365_st	IL1RAP	321913		6.23536	8.08627	8.00806	7.89931	6.40964	8.05883	7.80947	8.14767	7.78475		-1.1284	1.0192	1.14758	-1.18786	-1.39486		0.24658	0.880434	0.179781	0.0859356	0.000736016
SNOWBALL_007752_st	RHNO1	295919		7.07949	7.10418	5.74426	5.763	6.72535	6.93551	5.22441	5.51779	6.12149		1.27822	1.12402	1.43381	1.18527	1.45841		0.0280995	0.332615	0.00123201	0.140317	0.000736767
SNOWBALL_028159_st	RAPH1	314713		5.67527	5.63075	4.45006	4.91958	5.71433	6.51527	4.58958	5.72269	4.73825		-1.02744	-1.84615	-1.10154	-1.74486	-1.87349		0.91113	0.000978697	0.659516	0.00266291	0.000748757
SNOWBALL_018695_st	FGF18	306249		4.92213	3.90243	5.36812	5.22638	5.33414	4.1302	5.40532	5.63578	5.54821		-1.33054	-1.17102	-1.02612	-1.32814	-1.79664		0.108203	0.408714	0.909216	0.110682	0.000748957
SNOWBALL_035602_st	MKLN1	322150		5.27143	5.30833	5.55837	5.49533	4.85918	4.94334	5.11442	5.10825	5.6227		1.33076	1.28787	1.36032	1.30775	1.36537		0.0019142	0.00590825	0.000866144	0.00351929	0.000755908
SNOWBALL_014323_st	GRN	302084		9.33398	8.99555	9.88517	9.39058	9.63507	9.07251	9.92834	9.7887	9.53114		-1.23207	-1.05479	-1.03038	-1.31779	-1.29186		0.00576091	0.537183	0.745664	0.000306552	0.000757804
SNOWBALL_004500_st	ACSM3	292814		2.08713	2.2618	3.06909	4.64175	2.15423	2.40082	2.89257	3.87239	4.65653		-1.0476	-1.10115	1.13015	1.70451	2.32397		0.885155	0.751682	0.680543	0.0335224	0.000758106
SNOWBALL_011502_st	FAM198B	299409		5.16059	4.87934	7.40247	7.11047	5.50095	4.7881	7.58274	7.70001	7.0291		-1.26607	1.06529	-1.13309	-1.50478	-1.61199		0.103579	0.709847	0.424914	0.0037664	0.000762641
SNOWBALL_006605_st	BCAR3	294827		4.97153	4.83543	5.76064	6.23912	5.16426	4.96409	5.40786	5.54531	6.32271		-1.14292	-1.09328	1.27702	1.61756	1.49996		0.30065	0.512105	0.0434055	8.39973e-05	0.000764673
SNOWBALL_003959_st	CERCAM	292319		6.30415	5.81995	5.96633	5.65006	6.35165	5.69305	5.92933	5.92408	5.69507		-1.03348	1.09195	1.02598	-1.20918	-1.27884		0.706945	0.256795	0.775048	0.00903503	0.000773268
SNOWBALL_010043_st	WDR46	298075		6.24816	6.59091	6.24706	6.21708	5.84439	6.05608	5.98369	6.08178	6.46865		1.32296	1.44877	1.20028	1.09832	1.4053		0.00542205	0.000273504	0.0754063	0.398362	0.000776407
SNOWBALL_020101_st	TIMP1	307570		10.0362	11.6914	9.98737	9.63913	10.177	11.4347	10.1697	10.9415	10.2162		-1.1025	1.19477	-1.13471	-2.46642	-1.68195		0.58402	0.280724	0.463824	8.31842e-08	0.000777013
SNOWBALL_014131_st		301896		7.31465	5.84589	6.30972	6.02969	7.38197	5.63215	6.58598	6.38429	5.90992		-1.04777	1.15969	-1.21105	-1.27863	-1.51805		0.758016	0.261209	0.1345	0.0493933	0.000779382
SNOWBALL_011833_s_st	ABCG2	299727		4.86547	4.21825	3.71259	4.09537	3.97012	3.49493	3.00953	3.66173	4.55619		1.86006	1.65098	1.62796	1.35064	1.67058		6.50275e-05	0.00101476	0.00138071	0.0507407	0.000781129
SNOWBALL_027340_st	INTS3	313894		5.31199	4.83612	4.93655	4.90564	4.94627	4.7091	4.53483	4.58933	5.29518		1.28852	1.09204	1.32109	1.24514	1.50058		0.0365332	0.519812	0.0209988	0.0735977	0.000786379
SNOWBALL_019012_st	PLAT	306544		6.7129	5.54737	5.21603	5.43554	7.09534	5.48524	5.54205	6.29527	5.79619		-1.30354	1.044	-1.25355	-1.8147	-1.61215		0.065487	0.807611	0.121873	4.108e-05	0.0007891
SNOWBALL_011027_st	TRAM2	298983		8.73741	8.80964	9.34572	9.6454	9.07818	8.79059	8.80133	9.46809	9.47688		-1.26643	1.01329	1.4584	1.13077	1.28398		0.00147623	0.890719	1.54738e-06	0.106803	0.000793478
SNOWBALL_022032_s_st	IDUA	309349		8.35695	8.13708	8.51396	8.16003	8.44233	8.05511	8.40722	8.31212	8.10937		-1.06097	1.05846	1.0768	-1.11118	-1.20544		0.324086	0.346348	0.204692	0.0609619	0.000793688
SNOWBALL_025825_st	HACD2	312650		7.3995	7.90637	9.88637	10.3021	7.61946	8.07816	9.40185	9.67438	10.3768		-1.1647	-1.12645	1.39912	1.54513	1.41516		0.155178	0.281264	0.00116447	3.94536e-05	0.000803213
SNOWBALL_018366_st	COPS8	305953		7.37825	7.59379	8.606	8.40314	7.35037	7.6495	8.30076	8.10889	8.65505		1.01951	-1.03937	1.23563	1.22624	1.21527		0.78773	0.562203	0.000300347	0.000474353	0.000806146
SNOWBALL_017997_s_st	ABCB6	305596		5.28124	5.42425	5.30649	5.70142	5.34318	5.26246	5.17724	5.44778	5.99747		-1.04387	1.11867	1.09372	1.19221	1.39415		0.718983	0.290395	0.412126	0.0811995	0.000811485
SNOWBALL_035784_st	CD99	322332		5.90309	5.40837	5.22928	4.71525	6.27947	5.84882	5.73026	5.72443	4.46618		-1.29808	-1.35703	-1.41518	-2.01277	-1.58175		0.0594755	0.0258869	0.0109048	1.33892e-06	0.00082113
SNOWBALL_006304_st	TBX15	294550		9.15383	9.01375	9.51128	9.15716	9.46452	8.88978	9.57901	9.3314	9.11931		-1.2403	1.08973	-1.04807	-1.12837	-1.33777		0.0129463	0.364192	0.645835	0.183023	0.000824924
SNOWBALL_013567_st	LOC110259054	301379		4.40027	4.3045	5.2842	5.50777	4.24607	4.23651	4.74415	4.98963	5.6417		1.1128	1.04825	1.45402	1.4321	1.51462		0.437807	0.755729	0.00249375	0.00368626	0.000838771
SNOWBALL_015239_st	ABHD5	302938		6.17769	6.39967	10.5073	10.6216	6.73629	6.3702	9.8645	9.9732	10.6771		-1.47284	1.02064	1.56133	1.56744	1.51234		0.00172856	0.898714	0.000348911	0.000312412	0.000846684
SNOWBALL_005297_st	B3GNT2	293589		8.07489	8.75014	7.56787	7.62772	8.38037	8.78749	7.86685	8.18181	7.88571		-1.23583	-1.02623	-1.23027	-1.46824	-1.5839		0.136116	0.883856	0.145592	0.00508661	0.000847867
SNOWBALL_018981_st	MTUS1	306514		5.66884	4.97029	4.94465	5.14229	5.69108	4.63294	5.00704	5.2542	5.33706		-1.01553	1.26343	-1.0442	-1.08066	-1.38994		0.904282	0.0175339	0.715282	0.483311	0.000849925
SNOWBALL_036828_st	VAMP2	323376		5.12322	5.03733	4.91297	4.99942	5.18331	4.83194	4.74015	4.71534	4.3538		-1.04253	1.15299	1.12726	1.21763	-1.40557		0.735908	0.180742	0.270137	0.055939	0.000852452
SNOWBALL_015447_s_st	PLXND1	303144		6.53819	5.48957	7.76676	7.55839	6.37586	5.23472	7.49764	7.08785	7.74323		1.11909	1.19321	1.20507	1.38563	1.41414		0.31422	0.0958293	0.0771621	0.00165285	0.000858115
SNOWBALL_030559_st	PTPN4	317112		4.50527	4.74621	8.26309	8.62435	4.87251	5.04368	7.51474	8.03905	8.47868		-1.28989	-1.22898	1.67987	1.50034	1.64577		0.0950422	0.186154	0.000537285	0.00636068	0.000859045
SNOWBALL_001609_s_st	MID1	290047		6.55228	5.13315	6.05337	5.88047	6.65859	5.37208	6.22765	6.35887	5.30708		-1.07647	-1.18011	-1.1284	-1.39319	-1.602		0.658724	0.271546	0.44148	0.0188369	0.000865651
SNOWBALL_007267_s_st	STAT6	295451		8.12707	7.75035	7.59896	7.51496	8.12457	7.69742	7.56356	7.75346	7.55653		1.00173	1.03737	1.02484	-1.17977	-1.20812		0.982047	0.574314	0.719662	0.00345898	0.00087568
SNOWBALL_006411_st	PHTF1	294651		5.56931	5.67751	5.93031	5.90314	5.2995	5.3777	5.58808	5.66627	5.86475		1.20564	1.23098	1.26771	1.17843	1.35866		0.0434903	0.0240041	0.00966889	0.0793542	0.000876308
SNOWBALL_023298_st	FYN	310410		7.16404	5.98477	6.61961	6.20059	7.07	5.96471	7.27416	6.77965	6.17467		1.06735	1.014	-1.57413	-1.49387	-1.52936		0.665882	0.934285	0.000404668	0.00162657	0.00087945
SNOWBALL_019770_st	CHN2	307256		8.47688	8.55911	6.46705	5.76702	8.36465	8.6493	6.77433	6.73667	6.11202		1.0809	-1.06451	-1.23738	-1.95837	-1.71622		0.687677	0.752098	0.212093	5.05609e-05	0.000892304
SNOWBALL_030790_st		317343		4.65296	4.89013	4.11606	4.40007	4.24016	4.7805	3.4432	3.61665	4.69749		1.33126	1.07895	1.59423	1.72121	1.60562		0.0460707	0.650346	0.00105602	0.000163233	0.000892322
SNOWBALL_016306_s_st	LOC100737977	303979		5.39874	5.28557	5.75333	5.91216	5.49035	5.23617	5.60953	5.5469	5.92246		-1.06556	1.03484	1.10481	1.28811	1.45907		0.63353	0.808971	0.428456	0.0261922	0.000903212
SNOWBALL_023829_s_st	PSD3	310880		5.90426	4.98892	5.80038	5.42652	6.01441	5.27794	5.91613	5.68364	4.80856		-1.07934	-1.22181	-1.08354	-1.19509	-1.53868		0.61362	0.13498	0.593461	0.189383	0.000917931
SNOWBALL_028871_st	LOC102164200	315425		4.16342	4.80013	4.79561	4.80298	3.95334	4.49318	4.36921	4.47122	5.06133		1.15675	1.2371	1.34388	1.25855	1.81663		0.469544	0.266895	0.109185	0.225631	0.000920182
SNOWBALL_042109_st	NREP	328647		3.66924	4.50677	3.23385	3.07267	2.88073	5.34211	2.92543	4.12474	3.19964		1.72728	-1.78429	1.23835	-2.07351	-2.06624		0.0123089	0.00794095	0.371211	0.000879538	0.000928527
SNOWBALL_002630_st	PGM3	291047		6.65627	6.37441	5.30686	5.44704	6.61668	6.70614	5.05206	5.47922	6.13704		1.02782	-1.25852	1.19317	-1.02255	1.50941		0.862451	0.0679875	0.172204	0.889407	0.000930729
SNOWBALL_013545_st	PLXDC2	301359		11.842	11.4083	11.0431	10.7813	11.7603	11.0419	11.3254	11.2745	10.5517		1.05828	1.28914	-1.21612	-1.40762	-1.48989		0.693383	0.0356032	0.113067	0.00433635	0.000931176
SNOWBALL_024593_s_st	MYOF	311563		10.7409	10.1369	7.57611	7.54041	10.6339	10.1733	7.65722	8.16415	7.93783		1.07701	-1.02551	-1.05783	-1.54087	1.27657		0.354559	0.781515	0.498557	7.68987e-08	0.000931849
SNOWBALL_010355_x_st	RGMA	298364		6.37405	6.12589	7.48184	7.07189	6.55537	5.85204	7.32336	7.12692	6.77989		-1.13392	1.20902	1.11611	-1.03888	-1.37004		0.207883	0.0475374	0.279059	0.740852	0.000932616
SNOWBALL_040960_st		327502		3.49905	3.5876	3.10506	3.09748	3.84064	3.92063	3.42613	3.84027	3.32653		-1.26715	-1.25966	-1.24926	-1.67341	-1.51224		0.0609748	0.0683122	0.0797897	5.35751e-05	0.000935527
SNOWBALL_025442_s_st	FAM217B	312294		5.00495	5.05961	5.22779	4.72237	5.47826	5.76515	5.54457	6.13266	4.76732		-1.38829	-1.63075	-1.24554	-2.65789	-2.37395		0.234412	0.0644533	0.449937	0.000209664	0.000938123
SNOWBALL_034693_st	C5H12orf75	321242		6.13019	5.8983	2.90216	2.80801	6.00636	6.31099	4.06004	4.6974	3.03184		1.08963	-1.33116	-2.23129	-3.70478	-2.79763		0.825736	0.402748	0.00955023	3.8389e-05	0.000941055
SNOWBALL_019582_st	INSIG1	307068		6.68413	7.44112	8.44482	8.57324	6.48058	6.92764	7.88019	8.0841	8.82229		1.15153	1.4275	1.479	1.40361	1.47368		0.256961	0.00231917	0.00085005	0.00367755	0.000943314
SNOWBALL_031130_st	EPAS1	317683		5.10126	4.06721	4.60984	4.92592	4.46523	4.14701	4.31566	4.84237	5.3221		1.55405	-1.05687	1.22619	1.05962	1.70239		0.00593834	0.780119	0.229905	0.769139	0.000952718
SNOWBALL_022948_s_st	MMP2	310144		10.25	10.2625	11.8316	11.1558	10.3141	10.284	11.8195	11.5298	10.9793		-1.0454	-1.01506	1.00841	-1.2959	-1.37434		0.69966	0.904914	0.947894	0.00681804	0.000955465
SNOWBALL_017320_st	PCBD1	304969		7.62303	7.16241	7.88168	7.53603	7.60863	7.28136	7.83292	7.79712	7.28616		1.01003	-1.08594	1.03438	-1.19838	-1.22251		0.899286	0.19534	0.635351	0.00283121	0.000962289
SNOWBALL_011711_st	C8H4orf32	299610		3.17437	4.43481	6.16987	7.25341	2.99403	4.38898	4.96164	6.20768	7.48426		1.13316	1.03228	2.31055	2.0644	2.12513		0.640808	0.915254	0.000272323	0.00147346	0.000963685
SNOWBALL_000940_st	FGD4	289409		4.77243	3.98043	3.05866	3.09369	5.04583	4.2939	3.26532	3.83887	3.15442		-1.20866	-1.24269	-1.15401	-1.67619	-1.63504		0.22803	0.160139	0.379495	0.000552459	0.000975021
SNOWBALL_005067_st	MEIS1	293372		5.96467	5.60782	5.41562	5.08273	6.05228	5.81366	5.38846	5.43386	4.92612		-1.06261	-1.15336	1.019	-1.27556	-1.47359		0.662096	0.252866	0.901847	0.0395478	0.000982799
SNOWBALL_019086_s_st	TASP1	306617		5.80577	6.90749	6.43886	6.36746	6.06887	6.64836	6.65018	7.00814	6.021		-1.20006	1.19676	-1.15775	-1.55906	-1.48302		0.140095	0.146858	0.248116	0.00023478	0.000994335
SNOWBALL_000573_st	CTSZ	289048		8.0976	7.59374	8.13429	7.63335	8.44949	7.75831	8.14743	7.86451	7.60755		-1.27624	-1.12083	-1.00915	-1.17377	-1.40689		0.0184912	0.305774	0.94739	0.134017	0.000995318
SNOWBALL_009001_st	ROR1	297133		7.50326	6.85241	6.80623	7.01683	7.62527	6.71446	6.93399	7.35687	7.12224		-1.08825	1.10034	-1.0926	-1.26579	-1.42226		0.481306	0.418529	0.458243	0.0279688	0.00100429
SNOWBALL_010586_st	ABHD4	298580		6.3281	5.55274	7.04959	7.39269	6.51035	5.00941	6.24325	6.7106	7.55654		-1.13465	1.45733	1.74877	1.60446	1.5178		0.360879	0.00291916	1.91617e-05	0.00022496	0.0010191
SNOWBALL_002652_s_st	DDO	291069		3.4215	3.40354	4.53055	5.46688	3.94606	3.78224	3.99011	5.37224	4.8307		-1.43849	-1.30017	1.45442	1.0678	-1.97709		0.0854014	0.230769	0.0755589	0.79882	0.00102279
SNOWBALL_006015_st	ATP8B2	294276		7.90308	7.80535	6.98775	6.71342	7.95353	7.84009	7.15598	7.17595	6.92252		-1.03559	-1.02437	-1.12368	-1.37795	-1.22235		0.624373	0.745975	0.0593086	8.10426e-07	0.00102703
SNOWBALL_020938_s_st	RNASE4	308338		7.20208	6.84252	9.60437	8.70824	7.98582	7.00958	9.84103	9.11438	7.69865		-1.72159	-1.12277	-1.17826	-1.32513	-1.82883		0.00303587	0.585471	0.419308	0.138239	0.00103246
SNOWBALL_002094_st	HEBP2	290519		6.07063	5.45512	5.42526	4.95619	6.39598	5.75028	5.16156	5.41648	4.98232		-1.25297	-1.22703	1.20056	-1.37582	-1.36372		0.0168826	0.0309208	0.055647	0.000755093	0.00103597
SNOWBALL_022124_st	CEP85,SH3BGRL3	309440		5.55531	5.34326	4.96657	5.23266	5.59837	5.47061	5.21542	5.22491	4.71812		-1.0303	-1.09228	-1.18825	1.00539	-1.44533		0.832606	0.483734	0.13665	0.971734	0.00103855
SNOWBALL_042172_st	CLINT1	328709		5.34907	3.8381	4.08486	3.99999	5.79255	4.2116	4.21759	4.31359	4.20502		-1.35988	-1.29549	-1.09637	-1.24281	-1.68889		0.0571721	0.114739	0.622026	0.193952	0.00104986
SNOWBALL_018759_st	PANK3	306312		6.88312	7.19264	8.32439	8.86359	7.01416	7.15909	7.87071	8.5304	9.07077		-1.09508	1.02353	1.36953	1.2598	1.31449		0.311771	0.82403	0.000191799	0.00544835	0.0010513
SNOWBALL_028427_st	SOWAHC	314981		3.54942	3.43479	4.89901	4.68116	3.54918	3.16517	3.72441	3.93829	4.99285		1.00017	1.20549	2.2573	1.6735	1.93597		0.999518	0.398969	7.28937e-05	0.010387	0.0010537
SNOWBALL_030281_st	CPED1	316834		3.5722	3.05382	5.50569	5.9233	3.20931	2.62709	4.67987	5.18744	5.39297		1.28601	1.34419	1.77254	1.66539	1.70393		0.134328	0.0736822	0.000467164	0.00170345	0.00106786
SNOWBALL_004874_st	FAM234A	293182		5.90297	5.72929	5.55624	5.32328	6.06656	5.78795	5.87178	5.94184	5.81423		-1.12007	-1.04149	-1.24448	-1.53534	-1.36716		0.265435	0.724684	0.022251	1.42407e-05	0.00107992
SNOWBALL_037798_st	LRP1	324346		10.198	9.92463	10.2078	9.83725	10.3803	9.71216	10.1838	9.89186	9.59749		-1.13471	1.15867	1.01673	-1.03858	-1.31961		0.15066	0.0889049	0.879069	0.710337	0.00108906
SNOWBALL_009850_st	CDKN1A	297894		10.5478	10.2021	10.7482	10.0871	10.9543	10.3809	10.9123	10.2808	9.79847		-1.32546	-1.13197	-1.12048	-1.14368	-1.4903		0.0210573	0.350201	0.396552	0.306558	0.00109176
SNOWBALL_011902_st	MAB21L2	299794		9.91141	9.69771	8.229	8.64552	10.2343	10.0398	9.04176	9.55084	9.17934		-1.25086	-1.26763	-1.75657	-1.87296	-1.64713		0.158238	0.132471	0.000257708	5.7183e-05	0.00109734
SNOWBALL_010246_st	TEP1	298260		6.71782	6.37239	5.51549	5.22607	6.85639	6.32691	5.64716	5.78259	5.52621		-1.10081	1.03202	-1.09557	-1.47071	-1.24326		0.166057	0.692129	0.190765	1.05461e-07	0.00109887
SNOWBALL_030013_st	MPDZ	316566		5.84556	5.77384	6.37698	6.71783	5.88264	5.78046	5.88792	6.14421	6.77191		-1.02604	-1.0046	1.40353	1.48825	1.48062		0.867141	0.977537	0.00466233	0.000956361	0.00110401
SNOWBALL_007803_x_st		295967		7.46836	7.41025	7.48557	7.61393	7.06982	7.05785	7.05629	7.12642	7.73514		1.31817	1.27668	1.34656	1.40203	1.66229		0.081428	0.127924	0.058926	0.0305194	0.00110537
SNOWBALL_011608_st	KIT	299511		3.43227	4.13058	5.95138	6.18809	4.82379	5.2963	7.10878	7.36716	6.33211		-2.62355	-2.24345	-2.23055	-2.26432	-2.21484		9.86704e-05	0.000932669	0.00100995	0.000820304	0.00111318
SNOWBALL_002579_st	LACTB	290997		5.08426	4.70722	6.44663	6.45389	5.17989	4.71737	5.84787	5.95503	6.63083		-1.06853	-1.00706	1.51441	1.41309	1.34916		0.525787	0.954393	1.28203e-05	0.000199547	0.00113446
SNOWBALL_000522_s_st	PCK1	289001		3.78197	4.18435	9.12487	9.30965	3.5395	3.64308	7.74929	8.14001	9.17798		1.18302	1.45525	2.59471	2.24956	1.89823		0.442591	0.0597778	3.73747e-06	5.51671e-05	0.00114051
SNOWBALL_009123_st	EPB41L3	297250		7.73986	7.95852	6.6575	6.8807	7.68951	7.94697	6.59035	6.76207	7.13793		1.03552	1.00804	1.04765	1.08571	1.25708		0.676013	0.931291	0.564193	0.272915	0.00114248
SNOWBALL_005662_st	SULF1	293933		8.94211	7.76523	7.28457	7.42722	9.23005	7.98034	7.60348	8.15865	7.78202		-1.22089	-1.16079	-1.24739	-1.66028	-1.6539		0.221268	0.378841	0.1703	0.00106681	0.00115944
SNOWBALL_003997_st	ODF2	292351		8.55804	8.6703	8.11349	8.04117	8.66253	8.66206	8.42847	8.21022	8.10126		-1.07511	1.00573	-1.24399	-1.12432	-1.27673		0.378966	0.954739	0.00359735	0.13096	0.00116798
SNOWBALL_036913_st	SYNM	323461		8.12801	7.54456	6.37171	6.30913	8.60542	7.90516	6.9515	7.11661	5.86882		-1.39224	-1.28396	-1.49463	-1.75015	-1.67766		0.0389616	0.127978	0.0114465	0.000474031	0.00116958
SNOWBALL_006677_st	RWDD3	294889		5.73918	6.53749	6.44398	6.44268	6.04851	6.65055	6.52766	6.80923	6.43016		-1.23913	-1.08152	-1.05971	-1.28927	-1.34226		0.0179968	0.43617	0.579131	0.00493319	0.0011756
SNOWBALL_009919_s_st	MUT	297961		7.29335	7.35403	8.50935	8.32839	7.30628	7.40945	7.81259	7.83154	8.27407		-1.009	-1.03917	1.62087	1.41113	1.43642		0.952085	0.779965	2.553e-05	0.00199592	0.00117963
SNOWBALL_022127_st	AKAP13	309442		7.99735	8.12026	7.59722	7.41971	7.81032	8.17533	7.89995	8.00915	7.53788		1.13842	-1.0389	-1.23347	-1.50467	-1.42283		0.26252	0.775308	0.0562929	0.000200849	0.00118382
SNOWBALL_013893_st	TSC22D1	301676		10.2965	9.38913	9.44327	9.68558	10.5653	8.63072	8.79324	8.96129	9.36972		-1.20487	1.69162	1.5692	1.65209	1.52206		0.166952	6.8957e-05	0.000537763	0.000133139	0.00119468
SNOWBALL_005041_st	DYNC2LI1	293347		6.16714	5.95183	6.10507	5.54563	6.29535	6.21575	6.40622	6.35756	5.58493		-1.09294	-1.20074	-1.23213	-1.75555	-1.50542		0.536925	0.163587	0.106961	1.58767e-05	0.00120469
SNOWBALL_026457_st	ZADH2	313216		3.91588	4.2171	4.35911	4.24798	3.64744	4.11956	4.40632	4.40073	3.8176		1.20451	1.06994	-1.03326	-1.11169	-1.39887		0.0782195	0.571528	0.799669	0.347897	0.00122942
SNOWBALL_013235_st	KCTD3	301058		8.72286	8.07149	7.51393	7.40247	9.0258	8.1981	7.6341	7.72815	7.4204		-1.23365	-1.09173	-1.08686	-1.25325	-1.27773		0.00547582	0.278895	0.307354	0.00284823	0.00123632
SNOWBALL_042543_st	GADD45A	329080		7.82277	8.76847	7.3033	7.36924	8.06524	9.37606	7.67995	7.81078	7.48905		-1.18302	-1.52371	-1.29832	-1.35805	-1.61357		0.289671	0.00435217	0.0838402	0.0401559	0.00124576
SNOWBALL_015726_st	PCOLCE2	303422		8.46537	9.48144	9.35441	8.75048	8.70856	9.57178	9.38566	9.07421	8.08403		-1.18361	-1.06462	-1.02189	-1.25156	-1.32143		0.0534006	0.523107	0.842804	0.00916441	0.00125281
SNOWBALL_029688_st	STXBP6	316241		4.13768	3.30111	2.69735	2.25874	4.15938	3.01038	2.61551	2.6678	2.68429		-1.01516	1.22326	1.05837	-1.32782	1.44727		0.920413	0.0847421	0.677244	0.013245	0.00126836
SNOWBALL_019889_st	HIBADH	307373		8.01702	7.7908	8.43768	8.4304	7.85129	7.72368	7.95483	8.00097	8.49751		1.12173	1.04763	1.3975	1.3467	1.2542		0.11169	0.564688	5.15252e-06	3.64566e-05	0.00128498
SNOWBALL_019679_st	COPG2	307165		8.37707	7.78909	7.78004	7.703	8.62356	8.21162	8.01875	8.09027	7.55506		-1.18632	-1.34028	-1.17994	-1.30791	-1.30925		0.0427853	0.000499974	0.0502836	0.00134465	0.00129092
SNOWBALL_015008_st	RABEP1	302726		8.38856	9.01445	9.25397	9.47073	8.36967	8.94212	8.95103	8.95873	9.3024		1.01318	1.05141	1.23366	1.42603	1.25993		0.887704	0.540745	0.00337472	2.59126e-06	0.00129926
SNOWBALL_022960_s_st	SRPK1	310154		7.3307	7.41484	6.83299	7.11441	7.26183	7.44968	6.90061	7.08843	7.57432		1.04889	-1.02444	-1.04799	1.01817	1.66271		0.808733	0.906734	0.812374	0.931321	0.00130907
SNOWBALL_024903_s_st	ENTPD7	311828		6.26356	5.7461	5.85545	5.71857	6.78071	6.36238	5.9784	6.22082	6.05512		-1.43112	-1.53292	-1.08895	-1.41642	-1.33482		8.8065e-05	5.22409e-06	0.3872	0.000133108	0.00131025
SNOWBALL_001900_st	XIAP	290327		5.4507	5.14527	5.26919	5.24241	5.25379	5.01183	4.68605	4.76348	5.07293		1.14624	1.0969	1.49811	1.39371	1.66932		0.441267	0.619252	0.0110551	0.038523	0.00131295
SNOWBALL_040854_st	FZD1	327396		6.19718	5.58737	5.90471	6.03595	6.83722	6.03988	7.26053	7.71789	6.094		-1.55838	-1.36842	-2.55943	-3.20858	-2.4828		0.12848	0.302496	0.000919004	5.5121e-05	0.00131681
SNOWBALL_015319_st	SLC25A20	303016		6.59365	6.6811	8.04561	8.33445	6.53461	6.59809	7.45608	7.52064	8.23866		1.04177	1.05923	1.50476	1.75784	1.3355		0.705018	0.579869	1.18591e-05	1.7781e-08	0.00132514
SNOWBALL_016602_s_st	ALDH2	304272		8.61074	7.50972	8.63252	8.3308	8.88063	7.46029	9.16071	8.97434	8.52693		-1.20572	1.03485	-1.44211	-1.56215	-1.68151		0.279546	0.868568	0.0239237	0.0056961	0.00132543
SNOWBALL_011007_s_st	TTLL5	298965		4.8626	5.18541	5.31762	5.54222	4.73359	4.85116	5.165	5.17609	5.48917		1.09355	1.26072	1.11159	1.28889	1.40107		0.444044	0.0278335	0.354739	0.0155765	0.00132548
SNOWBALL_029615_st	CCDC50	316168		4.05211	4.21048	4.51038	4.26061	4.18974	3.82377	4.44348	4.29669	3.68723		-1.1001	1.30741	1.04747	-1.02532	-1.43253		0.443683	0.0165943	0.732322	0.860949	0.00132897
SNOWBALL_008638_st	SCMH1	296783		5.52923	5.32024	5.27797	5.39936	5.79276	5.57407	5.5981	5.65456	5.27939		-1.20042	-1.19237	-1.24844	-1.1935	-1.36323		0.0621139	0.0732629	0.0218008	0.0715964	0.00134663
SNOWBALL_007331_s_st	PARP11	295514		6.20879	6.44444	6.16854	5.91919	5.92404	6.14263	5.86461	5.87064	6.21539		1.2182	1.2327	1.2345	1.03423	1.42689		0.0805823	0.0627036	0.0607493	0.80763	0.00135139
SNOWBALL_009622_x_st	LOC100158117	297716		10.4577	10.8535	10.3787	10.4058	9.90194	10.4491	10.2057	10.2404	10.5971		1.46993	1.32349	1.12738	1.12148	1.28621		2.96809e-06	0.000392184	0.13981	0.160047	0.00135213
SNOWBALL_027382_st	RAB31	313936		9.00153	9.15531	8.88675	8.99863	9.23643	9.0996	9.43522	9.76649	9.23513		-1.17682	1.03937	-1.46253	-1.70274	-1.48224		0.20729	0.80029	0.00194757	2.52263e-05	0.00136015
SNOWBALL_023826_st	PSD3	310877		6.76425	5.8403	6.54835	5.99566	6.93985	6.08744	6.70347	6.34156	5.59189		-1.12943	-1.18685	-1.11351	-1.27094	-1.39972		0.278248	0.112278	0.346003	0.0226313	0.00136929
SNOWBALL_002405_st	MARCKS	290827		8.77258	7.59021	7.53814	7.42937	8.94302	7.44664	7.74923	8.00649	7.83953		-1.1254	1.10464	-1.15756	-1.49186	-1.41484		0.31167	0.40463	0.198061	0.000256582	0.00136973
SNOWBALL_036842_st	STK17B	323390		5.35467	5.13345	4.61692	4.62427	5.22927	5.60175	4.95961	5.61133	4.91517		1.09081	-1.38348	-1.26812	-1.98214	-1.90613		0.720754	0.117392	0.269208	0.000716988	0.00137669
SNOWBALL_012384_st	YAP1	300248		9.46683	9.74011	9.34074	9.14856	9.47601	10.0759	9.2676	9.29	8.8765		-1.00638	-1.26204	1.052	-1.103	-1.19206		0.930119	3.5627e-05	0.40165	0.079512	0.00137769
SNOWBALL_014735_s_st	CHD3	302478		7.76799	6.95203	7.32907	7.19604	7.79467	7.01655	7.30077	7.18263	7.18449		-1.01867	-1.04574	1.01981	1.00934	-1.22498		0.815692	0.536367	0.803807	0.910718	0.00138606
SNOWBALL_018122_st	IKZF2	305718		5.06309	3.91914	4.53774	4.13392	5.3111	4.40021	4.93973	4.91055	3.94954		-1.18757	-1.39577	-1.32134	-1.71313	-1.7203		0.351616	0.0517434	0.109568	0.00150663	0.00138865
SNOWBALL_027560_st	PLXNB2	314114		8.46796	8.13644	7.78455	7.5567	8.69147	8.14353	7.99337	7.92395	7.62367		-1.16756	-1.00492	-1.15574	-1.28989	-1.28353		0.0493585	0.962675	0.0677506	0.00112496	0.00138959
SNOWBALL_027331_st	JCAD	313885		5.53429	5.40686	3.90519	3.52076	6.04802	5.63082	4.74181	5.08856	3.86951		-1.42774	-1.16794	-1.78586	-2.96454	-1.76998		0.0482097	0.433386	0.00117744	3.45673e-08	0.00139091
SNOWBALL_008339_s_st	BAX	296492		5.80785	5.93244	5.91913	5.44134	5.976	5.79942	6.01899	5.83767	5.61159		-1.12362	1.09659	-1.07167	-1.31616	-1.30838		0.184925	0.308374	0.461405	0.0011013	0.00139324
SNOWBALL_029987_st		316540		3.56615	3.76917	4.09309	3.9915	4.52726	3.73813	3.89254	3.60759	4.18752		-1.94681	1.02175	1.14914	1.30487	1.83046		0.000463381	0.931405	0.517012	0.177786	0.00139784
SNOWBALL_012790_st	SEMA3C	300641		11.5499	10.84	8.1089	8.12972	11.847	11.1894	9.11873	9.72709	8.30301		-1.2287	-1.27403	-2.01367	-3.02591	-1.60915		0.186139	0.113534	6.45271e-06	2.37088e-10	0.00140675
SNOWBALL_013731_st	CRYL1	301520		7.32762	6.71098	6.49709	6.09833	7.68647	6.89244	6.78191	6.88776	6.74209		-1.2824	-1.13403	-1.21826	-1.72839	-1.32518		0.00466511	0.170986	0.025481	2.19302e-08	0.00140826
SNOWBALL_025807_s_st	SERTAD2	312634		7.83386	7.84732	7.16737	6.61463	8.00614	7.96244	7.52621	7.12144	6.43038		-1.12683	-1.08307	-1.28239	-1.42091	-1.42748		0.321161	0.529193	0.0260209	0.00161664	0.00140996
SNOWBALL_013267_st	TMEM63A	301090		7.55267	7.11525	6.66777	6.40501	7.44904	7.12301	6.74616	6.83229	6.65096		1.07447	-1.00539	-1.05584	-1.3447	-1.21423		0.268384	0.947156	0.419486	3.44832e-06	0.00142742
SNOWBALL_006650_st	DDAH1	294865		8.83485	9.58355	4.81908	5.99616	8.87422	9.59106	6.00367	7.49976	5.89829		-1.02767	-1.00522	-2.27299	-2.83548	-2.02613		0.9254	0.986221	0.000241077	6.26548e-06	0.00142779
SNOWBALL_031362_st	PDE4B	317915		8.59031	3.62202	6.28327	5.81835	8.62602	4.81187	7.42425	7.11973	5.76314		-1.02507	-2.28129	-2.20532	-2.46465	-2.37123		0.945228	0.00228467	0.00341133	0.000887473	0.00143047
SNOWBALL_032894_st	LOC106504205	319445		6.3186	6.05793	6.99637	6.82992	6.81039	6.46402	6.52487	6.097	6.41578		-1.40619	-1.32508	1.38655	1.662	1.52984		0.010397	0.03579	0.0141256	0.000168269	0.00143067
SNOWBALL_033736_st	HIPK2	320287		6.04526	6.49607	7.89268	8.11898	6.20158	6.58546	7.33325	7.48157	8.10689		-1.11444	-1.06392	1.4737	1.55553	1.3602		0.296121	0.578228	8.11812e-05	1.03665e-05	0.00145414
SNOWBALL_013917_st	BIVM	301699		7.33387	7.62348	8.03396	7.87905	7.20842	7.50372	7.33773	7.41982	7.89558		1.09085	1.08655	1.62026	1.37481	1.29963		0.328927	0.354282	8.01417e-08	0.000137493	0.00145494
SNOWBALL_011072_st	LOC102163738	299018		4.39656	3.96099	4.58183	5.10625	3.89395	3.56918	3.75707	4.35007	5.10351		1.41678	1.31204	1.77123	1.68901	2.65397		0.289709	0.424311	0.0665077	0.095033	0.00147723
SNOWBALL_007719_st	ERC1	295889		8.89319	9.4302	8.37328	8.20011	8.99844	9.76126	8.51801	8.55276	8.19093		-1.07568	-1.25793	-1.10552	-1.27691	-1.14925		0.103975	8.3723e-07	0.0221049	2.29611e-07	0.00148475
SNOWBALL_034721_st	HDAC4	321270		4.8171	4.54884	4.48611	4.56435	4.73105	4.42136	4.47046	4.30048	4.76198		1.06145	1.09238	1.01091	1.20069	1.43462		0.656906	0.489834	0.942747	0.117675	0.00149522
SNOWBALL_004043_st	TMEM245	292391		6.80779	7.11701	7.30233	7.33122	6.84609	7.0281	7.50881	7.68439	7.28633		-1.0269	1.06356	-1.15387	-1.27736	-1.32714		0.81157	0.545481	0.118826	0.00590959	0.00150504
SNOWBALL_019147_s_st	SNRPB	306671		6.625	6.82452	6.43166	6.199	6.0206	6.36896	5.36768	5.75724	6.66356		1.52035	1.37132	2.09069	1.35826	1.66929		0.00930745	0.0530608	1.05982e-05	0.0613001	0.00150798
SNOWBALL_016940_st	SLC25A28	304598		7.59258	7.15518	6.98561	6.84757	8.00443	7.49953	7.12928	7.18388	6.86819		-1.33039	-1.26958	-1.10471	-1.26252	-1.27179		0.000196124	0.0016276	0.211692	0.00207091	0.00150882
SNOWBALL_027191_st	NUTF2	313745		8.37633	8.27312	8.15073	7.96408	8.46155	8.34035	8.15008	8.24331	7.80445		-1.06084	-1.0477	1.00045	-1.21355	-1.29795		0.527516	0.628309	0.996841	0.0185691	0.00151007
SNOWBALL_035024_st	HERC6	321573		7.38677	4.57018	6.60228	5.70459	7.78194	4.49577	6.84734	6.05775	5.00437		-1.31509	1.05293	-1.18514	-1.27736	-1.79678		0.153143	0.82399	0.404068	0.207595	0.00151629
SNOWBALL_000288_s_st	ADAMTS1	288767		5.51311	5.69535	4.8685	5.58945	5.92181	5.52203	5.58613	6.69566	5.31919		-1.32749	1.12765	-1.64448	-2.1528	-2.33814		0.328459	0.70908	0.0674108	0.00411427	0.0015241
SNOWBALL_014401_st	RAMP2	302159		5.09963	4.962	5.0164	4.74498	5.391	5.1195	4.81773	4.5981	4.18281		-1.2238	-1.11535	1.14764	1.10717	-1.58431		0.183517	0.506357	0.387681	0.539042	0.00153552
SNOWBALL_002985_st	ATP8B1	291394		6.07468	5.57412	4.89967	5.32043	6.31949	5.86677	4.42676	5.26588	6.02777		-1.18493	-1.22489	1.38791	1.03854	1.37523		0.0995424	0.0456403	0.00113781	0.758656	0.00154073
SNOWBALL_023007_s_st	SMARCA2	310189		9.0012	8.36364	8.40809	8.15444	9.21292	8.19244	8.42042	8.3648	8.0781		-1.15806	1.126	-1.00859	-1.15697	-1.1937		0.00856196	0.034929	0.906703	0.00900265	0.00155354
SNOWBALL_015795_st	GBE1	303491		7.57026	7.70306	8.79018	9.33212	7.5864	7.7116	8.73571	9.06851	9.19591		-1.01125	-1.00594	1.03848	1.20048	1.30955		0.920389	0.958716	0.712807	0.0328948	0.00155503
SNOWBALL_024656_st	VSTM4	311620		7.05234	7.68036	5.71011	5.87943	7.1479	8.26209	6.28444	6.43878	5.86867		-1.06848	-1.49664	-1.48898	-1.4736	-1.45869		0.636553	0.000761122	0.000880388	0.00117895	0.00156437
SNOWBALL_003536_s_st	C1H9orf78	291925		5.94768	6.60849	6.37873	6.42286	6.96755	7.48725	6.96466	7.03614	6.4264		-2.02773	-1.83879	-1.501	-1.52973	-1.45303		5.18419e-08	1.18096e-06	0.000625592	0.000359622	0.00157528
SNOWBALL_026815_st	CYBRD1	313504		9.93489	9.28042	8.49136	8.38007	10.2515	9.43382	8.98927	8.99226	8.04008		-1.24542	-1.11218	-1.41217	-1.52858	-1.40419		0.0426975	0.364601	0.00132609	0.000102468	0.00157901
SNOWBALL_014487_st	ORMDL3	302243		6.17319	6.23637	8.11322	8.41267	6.50504	6.29489	7.41134	7.65523	8.33602		-1.25863	-1.0414	1.62663	1.69049	1.43974		0.0484735	0.775326	3.92514e-05	1.14374e-05	0.00159448
SNOWBALL_025858_st	RABEP1	312682		8.24595	8.54489	9.08614	9.15541	8.13122	8.57944	8.58792	8.73847	9.00564		1.08277	-1.02424	1.41247	1.33509	1.30134		0.384921	0.818746	5.16545e-05	0.000567532	0.00159502
SNOWBALL_021864_s_st	C7H14orf1	309188		6.72633	7.02874	8.49209	8.53695	7.10664	7.27672	7.49675	7.43897	8.17702		-1.30162	-1.18754	1.99355	2.14056	1.78118		0.166206	0.392357	0.000192996	4.7527e-05	0.00159522
SNOWBALL_035093_st		321642		3.68582	3.69008	4.59894	5.1582	3.50416	3.54424	4.50978	4.80429	4.9728		1.13419	1.10637	1.06375	1.27802	1.46978		0.341845	0.458338	0.669408	0.0463448	0.00159854
SNOWBALL_001312_st	TNXB	289763		6.77128	5.32106	5.07943	4.99475	7.5209	5.41998	5.49232	5.40982	4.61644		-1.68134	-1.07097	-1.33135	-1.33336	-1.6515		0.00110216	0.72083	0.0770259	0.0753364	0.00160247
SNOWBALL_002138_st	HIVEP2	290563		8.65899	7.21155	6.37606	6.41522	8.86196	7.6964	6.78903	7.04525	6.69397		-1.15107	-1.39944	-1.33142	-1.54759	-1.35263		0.157233	0.000483139	0.00274397	1.08559e-05	0.00160402
SNOWBALL_000116_st	FOXO1	288598		8.16422	9.24769	9.6636	9.34728	8.39846	9.33674	9.63452	9.42076	9.18443		-1.17629	-1.06367	1.02036	-1.05225	-1.27613		0.0368161	0.47674	0.836244	0.566569	0.00160459
SNOWBALL_010708_st	TEP1	298695		7.92598	7.57196	6.73707	6.48088	8.08747	7.5437	6.89279	6.99064	6.64619		-1.11844	1.01978	-1.11398	-1.42381	-1.26213		0.143004	0.833162	0.159498	4.67175e-06	0.00160953
SNOWBALL_026957_s_st	ECM1	313607		9.84469	10.6517	11.195	10.4623	9.97361	10.6824	10.7715	10.8511	9.95147		-1.09348	-1.02157	1.34113	-1.30927	-1.35211		0.395856	0.861188	0.00213937	0.00475646	0.00161869
SNOWBALL_028149_st		314703		10.6472	10.1774	9.30453	8.86025	10.7115	10.2704	9.53898	9.75222	8.88482		-1.04556	-1.06661	-1.17646	-1.8557	-1.53218		0.790479	0.690137	0.259604	1.07063e-05	0.00162711
SNOWBALL_015578_st	GYG1	303274		7.95389	7.98655	7.03467	6.8087	8.27631	8.47714	7.22828	7.72201	6.88063		-1.25043	-1.40502	-1.14362	-1.88336	-1.39092		0.0338089	0.00118451	0.224987	4.06974e-08	0.00163032
SNOWBALL_022689_st	LOC100038329	309931		4.8781	4.33294	4.97375	4.69319	4.20233	4.40652	4.43972	4.19465	3.6764		1.59746	-1.05233	1.44796	1.41278	-2.29439		0.0813748	0.880586	0.178952	0.213314	0.00163553
SNOWBALL_017873_st	TANC1	305472		7.59825	6.80492	6.86532	6.71638	7.66052	6.64282	6.89429	6.93379	7.01243		-1.0441	1.11892	-1.02028	-1.16265	-1.16667		0.426191	0.0219201	0.735207	0.00206149	0.00163633
SNOWBALL_018730_st	GALNT10	306283		7.2256	6.65144	6.55345	6.1525	7.19292	6.77477	6.46367	6.58144	6.24435		1.02292	-1.08925	1.06421	-1.34624	-1.35662		0.854043	0.425627	0.577537	0.00212169	0.00163672
SNOWBALL_024684_st	DNA2	311644		5.8466	5.47308	4.63128	4.7222	5.311	5.45855	4.07324	4.44145	5.05952		1.44954	1.01012	1.47226	1.21482	1.68935		0.026288	0.964171	0.0203782	0.274145	0.00164534
SNOWBALL_011829_st	HSPA4L	299723		7.14149	7.90216	7.96692	7.33624	7.61862	8.32975	8.24366	7.8605	7.35697		-1.39198	-1.34498	-1.21145	-1.4382	-1.45257		0.00520961	0.0123957	0.116064	0.00217668	0.00165521
SNOWBALL_034363_st	AVIL	320912		8.33986	7.56083	7.66937	7.36562	8.39931	7.53031	7.59981	7.70146	7.15474		-1.04207	1.02138	1.0494	-1.26211	-1.25335		0.623962	0.81375	0.558756	0.0012136	0.00167305
SNOWBALL_001852_s_st	TMEM255A	290282		4.91457	8.11835	3.93284	3.88203	5.39184	8.84611	4.93142	5.81532	4.15333		-1.39211	-1.65607	-1.99802	-3.81924	-3.27182		0.428963	0.202981	0.0710061	0.000417969	0.00167313
SNOWBALL_003467_st	KIF12	291859		6.37817	5.92949	5.96403	5.78085	6.57394	6.02987	6.32459	6.23889	5.68968		-1.14534	-1.07206	-1.28392	-1.37367	-1.45148		0.285373	0.614994	0.0362161	0.00728306	0.00167783
SNOWBALL_006031_st	GORAB	294290		7.9886	7.62442	7.22502	7.10256	7.91525	7.9841	7.49146	7.59442	7.17213		1.05216	-1.28314	-1.20284	-1.40626	-1.3851		0.680697	0.0162365	0.0806656	0.00103746	0.00168587
SNOWBALL_032319_st	RAPH1	318870		6.54328	6.74509	5.4966	5.80765	6.60337	7.24478	5.79719	6.64486	6.03796		-1.04253	-1.41391	-1.23165	-1.78659	-1.44592		0.773072	0.00312748	0.08178	2.61897e-06	0.00168727
SNOWBALL_045321_st	IL6ST	331849		8.70251	8.42245	8.87428	8.71967	8.85588	8.81705	9.15246	9.18483	8.87055		-1.11216	-1.31458	-1.21266	-1.38047	-1.33218		0.276201	0.00270878	0.0358866	0.000452575	0.00168761
SNOWBALL_022767_st	PECR	309999		6.83702	6.74102	8.6324	8.77776	7.03318	6.95751	8.52073	8.30527	8.83048		-1.14564	-1.16191	1.08047	1.3875	1.33737		0.157644	0.115002	0.453814	0.000441305	0.00168954
SNOWBALL_018675_st	PARP8	306229		8.13805	7.53672	6.50275	6.32998	8.19572	7.91085	6.75168	7.09889	6.76731		-1.04079	-1.29606	-1.18833	-1.70398	-1.32979		0.714661	0.00419383	0.0607486	7.83576e-08	0.00169031
SNOWBALL_001340_s_st	AGPAT1	289791		6.53297	6.58854	7.25324	7.68991	6.72681	6.7316	7.04496	7.21748	7.85446		-1.14381	-1.10424	1.15531	1.38745	1.47124		0.310765	0.472144	0.271625	0.00761962	0.00169404
SNOWBALL_021023_s_st	IL10RB	308415		7.94412	6.41068	7.96772	7.79992	8.32789	6.21718	8.10223	8.15959	8.18903		-1.30475	1.14354	-1.09772	-1.28313	-1.30113		0.0015245	0.120515	0.301311	0.00291306	0.00170013
SNOWBALL_032626_st		319177		4.96907	5.58113	5.61928	5.53869	5.1055	5.70564	5.47907	5.60027	5.86618		-1.09918	-1.09013	1.10207	-1.04361	1.41106		0.438429	0.48468	0.424159	0.749893	0.00170841
SNOWBALL_032950_st	HNRNPD	319501		5.03716	4.64056	5.12892	4.86182	5.20226	5.07128	5.22148	5.30845	4.72472		-1.12124	-1.34791	-1.06626	-1.36285	-1.65986		0.534385	0.0689325	0.744219	0.0585411	0.0017098
SNOWBALL_006201_st	OLFML3	294450		9.09711	8.50702	8.61618	8.15314	9.00676	8.53852	8.54484	8.58252	8.38579		1.06462	-1.02207	1.0507	-1.34665	-1.3568		0.576931	0.860335	0.668261	0.00220239	0.00171194
SNOWBALL_013541_st	MAP3K8	301355		9.11743	6.75307	6.77489	6.60616	9.41118	6.67692	7.53414	7.51858	6.72706		-1.22582	1.0542	-1.69261	-1.88221	-2.01048		0.40733	0.852102	0.0182239	0.00443376	0.00171727
SNOWBALL_029015_st	F2RL2	315569		6.04474	5.02327	9.30658	9.1269	6.69658	5.11168	8.76808	8.30591	8.25776		-1.57118	-1.0632	1.45247	1.76661	1.58251		0.00202642	0.729701	0.0107025	0.000129862	0.00172587
SNOWBALL_006332_st	DPH5	294577		6.88716	7.18434	7.66218	7.71226	6.82165	7.09422	7.42967	7.49424	7.98515		1.04646	1.06446	1.17488	1.16314	1.20485		0.49913	0.332536	0.00662697	0.0109652	0.00173427
SNOWBALL_034920_st		321469		4.0852	3.77681	3.44299	3.19758	4.73393	5.1867	3.22935	3.42896	3.33201		-1.56779	-2.65718	1.15961	-1.17396	-1.65916		0.00530276	4.07173e-08	0.406187	0.363427	0.00173532
SNOWBALL_002109_st	SLC2A12	290534		6.26692	5.55368	5.2086	4.66915	7.18159	5.60776	5.84108	5.59479	4.05813		-1.88514	-1.0382	-1.55023	-1.89954	-1.65065		9.86593e-05	0.8539	0.00603762	8.31143e-05	0.0017382
SNOWBALL_019106_st	NINL	306634		5.47006	6.43985	4.85619	4.8921	5.81738	7.13751	5.5603	5.68213	4.92378		-1.27219	-1.62187	-1.62913	-1.72912	-1.49075		0.0628196	0.00018198	0.000160697	2.95865e-05	0.00174917
SNOWBALL_047368_st	CELF2	333885		4.36827	3.10981	5.28943	5.7273	4.54996	2.72838	4.3325	5.26538	5.14489		-1.13421	1.30263	1.94117	1.37737	1.85698		0.581767	0.203615	0.000834624	0.115771	0.00176097
SNOWBALL_014187_st	ACOX1	301948		9.81931	9.69775	10.9793	10.9486	9.91375	9.65463	10.7898	10.6137	10.8306		-1.06765	1.03034	1.14038	1.26134	1.16301		0.196262	0.59333	0.00639623	4.33776e-06	0.00176222
SNOWBALL_013006_s_st	SMYD2	300849		7.0173	6.29686	5.90696	5.66791	7.12847	6.49574	5.87073	6.13218	5.82638		-1.08011	-1.14781	1.02543	-1.37962	-1.34823		0.472264	0.166174	0.835015	0.000794126	0.00177292
SNOWBALL_023862_s_st	FAM149A	310910		5.80716	5.28919	5.42387	5.37701	5.89281	5.43091	5.42732	5.58062	4.51957		-1.06117	-1.10322	-1.00239	-1.15158	-1.64208		0.759969	0.593384	0.991214	0.421852	0.00177642
SNOWBALL_023498_s_st	MED12	310580		6.88952	6.50569	6.07374	5.97496	6.89869	6.60091	6.14442	6.28181	6.01734		-1.00638	-1.06823	-1.05022	-1.237	-1.32719		0.958301	0.521289	0.646131	0.0189865	0.00177759
SNOWBALL_044394_st	KLF7	330923		4.31344	4.5049	4.16915	3.90322	3.86118	4.61488	4.18732	3.92478	4.00049		1.36819	-1.07922	-1.01267	-1.01506	-1.40526		0.00394676	0.540156	0.930328	0.91672	0.00179534
SNOWBALL_020996_s_st	RAD18	308389		6.23955	6.45599	5.71248	5.60619	5.85683	6.37423	5.59353	5.65801	6.01352		1.30379	1.0583	1.08595	-1.03658	1.32106		0.00290334	0.582578	0.401548	0.740462	0.00180106
SNOWBALL_024488_st	REEP3	311470		9.14541	9.21869	9.94741	9.62484	9.40278	9.62708	10.1257	9.9216	9.22047		-1.1953	-1.32721	-1.13153	-1.22838	-1.40228		0.109022	0.00888097	0.287514	0.0612368	0.00181067
SNOWBALL_042533_st	SCPEP1	329070		8.1448	8.18273	8.72135	8.96897	8.29467	8.03917	8.37511	8.53987	9.05945		-1.10947	1.10462	1.27125	1.34639	1.39144		0.369813	0.392899	0.0238306	0.00489538	0.00181632
SNOWBALL_021558_s_st	TYMS	308891		8.13085	7.71109	7.49228	6.58605	7.7899	7.64799	7.32291	6.96888	6.6194		1.26658	1.04471	1.12457	-1.3039	-1.47986		0.0640558	0.777844	0.396244	0.0360361	0.00182815
SNOWBALL_000036_s_st	FYN	288524		9.00921	7.65669	8.28001	7.70079	8.82378	7.46447	8.73612	8.47859	7.78678		1.13716	1.14252	-1.37184	-1.71451	-1.49914		0.365383	0.345819	0.0150025	5.04871e-05	0.00184088
SNOWBALL_011482_st	ARL9	299390		6.72058	6.91945	8.06925	7.16833	6.73712	6.92508	7.46395	6.71652	6.19201		-1.01153	-1.00391	1.52129	1.36776	-1.3576		0.929571	0.976625	3.18989e-05	0.00144014	0.00184848
SNOWBALL_016936_s_st	ARID5B	304594		10.4277	10.3234	9.2684	9.28803	10.3696	10.2028	9.54756	9.77115	9.2988		1.04114	1.08715	-1.21349	-1.39777	-1.36403		0.73959	0.453156	0.055434	0.000824772	0.00186348
SNOWBALL_025749_st	PAFAH2	312581		6.33593	6.34711	6.46113	6.28926	6.17238	5.82282	6.11885	6.093	6.59223		1.12004	1.43823	1.26775	1.14572	1.33623		0.252608	0.000123647	0.0107988	0.160565	0.00186761
SNOWBALL_036118_st		322666		3.77763	3.92994	3.7208	4.20746	3.86103	3.45838	3.59519	3.81416	4.11126		-1.05951	1.38661	1.09097	1.3134	1.78751		0.803753	0.0865977	0.697166	0.160642	0.00187244
SNOWBALL_011901_st	ANTXR2	299793		9.03407	9.11175	8.41634	8.23143	9.01329	9.1945	8.65822	8.75435	8.0836		1.01451	-1.05903	-1.18253	-1.43686	-1.26816		0.883839	0.507336	0.0289131	5.55643e-06	0.00187649
SNOWBALL_006401_st	FAM102B	294642		7.09452	7.03367	5.07292	4.70139	6.98862	6.90549	4.55149	4.87502	5.15893		1.07616	1.09292	1.43538	-1.12789	1.49285		0.626856	0.546961	0.00495916	0.396225	0.00187915
SNOWBALL_014684_st	ACACA	302430		6.48914	7.28545	8.70935	9.09838	6.3627	7.27662	8.33611	8.7134	9.20279		1.0916	1.00613	1.29525	1.30584	1.29165		0.325265	0.955816	0.00168772	0.00121692	0.00188546
SNOWBALL_017767_s_st	TACC1	305366		6.96652	7.69666	5.96276	6.02203	7.10121	7.59944	5.87375	6.36852	5.88684		-1.09785	1.06971	1.06364	-1.27146	-1.27008		0.254073	0.430016	0.475093	0.00180467	0.00188978
SNOWBALL_047723_st	KLF6	334240		9.32155	8.73129	7.24306	7.05167	8.97606	8.68644	7.48941	7.54686	7.7532		1.27058	1.03158	-1.1862	-1.40951	-1.42532		0.0371911	0.828648	0.149344	0.00261064	0.00190177
SNOWBALL_002786_s_st	C1H14orf28	291200		6.3594	6.10515	5.89216	5.75343	6.36789	6.77875	5.76351	5.83561	5.48953		-1.0059	-1.59505	1.09327	-1.05862	-1.52002		0.974327	0.000577603	0.565572	0.727146	0.00191134
SNOWBALL_001032_st	CD83	289500		5.2326	4.14166	4.33134	5.12513	6.00406	4.15595	3.79858	4.16374	5.72966		-1.70699	-1.00995	1.4467	1.94718	1.71004		0.0019781	0.9661	0.0337054	0.000145456	0.0019125
SNOWBALL_006604_st	TUFT1	294826		7.42005	6.80749	7.36878	7.32949	7.40333	7.16084	6.60478	6.63458	7.29778		1.01165	-1.27752	1.69819	1.61878	1.51624		0.948423	0.0726915	0.000104067	0.000368328	0.00191414
SNOWBALL_024851_st	WBP1L	311782		9.46279	9.99369	10.0258	9.84791	9.73772	10.1823	10.1323	10.2385	9.79611		-1.20994	-1.13964	-1.07661	-1.3109	-1.23826		0.00560966	0.0615667	0.321965	0.000112336	0.00193479
SNOWBALL_017710_st	PTPN4	305309		5.98488	6.30721	9.40629	9.82121	6.32661	6.56472	8.9169	9.39833	9.75666		-1.26727	-1.19542	1.40386	1.3406	1.38918		0.026031	0.100598	0.0013983	0.00561686	0.00193704
SNOWBALL_038228_st	SNX29	324776		6.41354	6.45487	5.76306	6.02002	6.37796	5.99745	5.84487	5.8664	5.64341		1.02497	1.37308	-1.05834	1.11236	-1.28748		0.808602	0.00012982	0.543235	0.215649	0.0019505
SNOWBALL_045474_st	TARDBP	332002		6.35691	6.49465	6.90161	7.1423	6.34388	6.28554	6.93867	6.89397	7.20852		1.00907	1.15597	-1.02602	1.18783	1.3247		0.940348	0.121376	0.821614	0.0616087	0.00195442
SNOWBALL_027644_st	FAM20C	314198		6.19067	6.5762	5.3322	5.13279	6.27974	6.00825	5.16443	5.42921	5.10684		-1.06368	1.48242	1.12332	-1.2281	-1.50985		0.698999	0.00308163	0.431637	0.13582	0.00197728
SNOWBALL_024212_s_st	SPECC1L	311231		7.44831	7.77922	8.11682	8.26881	7.68887	7.95846	7.94456	8.12168	8.39293		-1.18145	-1.13229	1.12683	1.10736	1.22632		0.0114835	0.0637577	0.0757811	0.135326	0.00200168
SNOWBALL_007943_st	GOT2	296100		9.54951	9.68419	9.7945	9.82285	9.46964	9.74251	9.51063	9.55768	9.94777		1.05693	-1.04125	1.21746	1.20178	1.18958		0.367903	0.527874	0.000507894	0.00111074	0.00202176
SNOWBALL_040945_st	ACER3	327487		6.86588	5.56114	8.4271	8.5628	6.93177	5.52437	8.25732	8.18736	8.87009		-1.04673	1.02582	1.12489	1.29724	1.43258		0.747744	0.86409	0.353778	0.0259965	0.00202568
SNOWBALL_015551_st	ATG7	303247		7.00469	6.77134	7.30256	6.81762	6.72732	6.92329	7.43143	7.40014	7.12991		1.21199	-1.11107	-1.09344	-1.49746	-1.3166		0.0319314	0.268335	0.358193	1.2372e-05	0.00202817
SNOWBALL_021049_s_st	HSD17B4	308440		8.38818	8.42946	9.65411	9.69171	8.53734	8.59878	9.54813	9.3469	9.45901		-1.10892	-1.12453	1.07623	1.26998	1.18318		0.0615151	0.0322744	0.199491	2.12359e-05	0.00203055
SNOWBALL_037860_st	PJA2	324408		4.85031	5.43318	5.68708	5.34166	4.42581	5.15498	4.78031	5.04565	5.61164		1.34211	1.21268	1.87484	1.22775	1.68228		0.0876568	0.286041	0.000228868	0.252587	0.0020361
SNOWBALL_009111_st	NMNAT1	297238		5.76046	5.99631	5.66541	5.85504	5.33406	5.59813	5.2905	5.41618	5.83203		1.34387	1.31785	1.29676	1.35553	1.45146		0.0144442	0.0227073	0.0324686	0.0117504	0.00204449
SNOWBALL_012601_st	CYP51	300462		8.28852	9.12021	9.55727	9.65385	8.24855	8.56321	9.09988	9.07027	9.55319		1.02809	1.4712	1.37305	1.49856	1.39131		0.837822	0.000352241	0.00304429	0.000192452	0.00204616
SNOWBALL_007646_st	PARPBP	295817		6.3738	6.96095	6.61938	6.58142	6.36349	7.66331	7.10309	7.57727	6.93968		1.00717	-1.62717	-1.39834	-1.99426	-1.38846		0.960174	1.05612e-05	0.00164922	7.98839e-09	0.00205073
SNOWBALL_017208_s_st	PPP1R3C	304862		6.17582	5.61589	6.75594	6.76452	6.26805	5.5857	7.51142	7.33542	6.94845		-1.06602	1.02114	-1.68819	-1.48546	-1.52758		0.698148	0.907221	0.000172506	0.00395477	0.00206437
SNOWBALL_013955_st	GPR180	301736		8.61035	9.05973	9.90959	10.1761	8.57661	8.84009	9.60685	9.75605	10.0786		1.02366	1.16444	1.23348	1.33798	1.29256		0.823189	0.0726564	0.0117518	0.00051786	0.00207591
SNOWBALL_041893_st	ECE2	328431		5.81746	6.31	6.73282	6.5149	5.64109	6.16268	5.99928	6.25201	7.10644		1.13003	1.10751	1.66271	1.19988	1.35018		0.236901	0.334385	9.53516e-07	0.0658352	0.00207983
SNOWBALL_007234_st	SOX5	295418		5.99832	5.76794	6.67811	6.79668	6.0225	5.51149	6.42177	6.49283	6.75121		-1.0169	1.19454	1.19445	1.23443	1.33274		0.889632	0.0603572	0.0604789	0.0244841	0.00208481
SNOWBALL_021945_s_st	FBXO24,PCOLCE	309265		8.15484	7.26601	7.74192	7.17099	8.15487	7.1823	7.49608	7.65334	7.86121		-1.00002	1.05974	1.18578	-1.39701	-1.40737		0.999889	0.659231	0.138687	0.00261594	0.00211063
SNOWBALL_026009_st	UBE2M	312819		7.4423	7.40675	7.00802	6.75945	7.31974	7.40948	6.5878	6.83063	7.164		1.08867	-1.00189	1.33813	-1.05057	1.27099		0.313408	0.98583	0.00022722	0.585095	0.00213345
SNOWBALL_016737_s_st	TTC28	304401		8.11834	7.36866	6.7372	6.4841	8.18731	7.4285	6.82125	6.89621	6.33967		-1.04897	-1.04235	-1.05999	-1.33063	-1.24538		0.560526	0.619705	0.467018	8.77949e-05	0.00213755
SNOWBALL_032158_st	MAML2	318710		6.27152	6.77477	6.5104	6.58113	6.51012	7.1291	7.21748	7.29358	6.35412		-1.17984	-1.27839	-1.6325	-1.63859	-1.49704		0.235538	0.0661746	0.000231677	0.000209696	0.00216514
SNOWBALL_040268_st		326811		4.34931	4.26795	4.31313	4.2281	4.67958	3.90555	4.39989	4.31907	3.95969		-1.25726	1.28556	-1.06199	-1.06509	-1.61178		0.157853	0.117529	0.752065	0.73928	0.00218883
SNOWBALL_018965_s_st	ARSJ	306498		7.52775	7.57342	6.43573	6.48287	7.33881	7.67065	6.43947	7.22026	7.27568		1.13993	-1.06972	-1.0026	-1.66716	-1.53112		0.391889	0.684731	0.989111	0.000275947	0.00218978
SNOWBALL_041182_st	SLC37A3	327723		7.02758	6.72661	6.76357	6.5339	6.87095	6.57982	6.26979	6.39472	7.05393		1.11468	1.1071	1.40813	1.10128	1.25833		0.165102	0.196703	1.11323e-05	0.223893	0.00220327
SNOWBALL_021117_s_st	CDIPT	308493		7.68225	7.60242	7.30002	7.07294	7.97593	7.46305	7.08351	7.38381	7.15906		-1.22576	1.10143	1.16192	-1.24046	-1.58252		0.196124	0.576971	0.359275	0.168351	0.00221181
SNOWBALL_014651_st	KSR1	302398		6.94449	7.28956	7.45171	7.38732	6.74854	7.39807	7.53117	7.79279	7.39614		1.14548	-1.07811	-1.05663	-1.32453	-1.42904		0.276688	0.576715	0.693346	0.0161128	0.00221955
SNOWBALL_019667_st	ATP6V0A4	307153		3.60518	3.65927	4.85152	4.63926	3.77675	3.78765	4.89148	4.28424	4.66213		-1.12628	-1.09307	-1.02808	1.279	1.5698		0.472327	0.604007	0.884312	0.103907	0.00222274
SNOWBALL_019928_s_st	MIR29A	307411		3.68768	4.05936	4.51556	4.29131	4.16101	4.34125	3.90814	4.20739	4.10015		-1.38831	-1.21579	1.52353	1.0599	2.44867		0.297431	0.56168	0.167998	0.877319	0.00222849
SNOWBALL_032556_st	FAM20C	319107		7.71826	7.60398	6.9538	6.96725	7.72757	7.40076	6.9697	7.04864	6.92829		-1.00648	1.15126	-1.01108	-1.05803	-1.23376		0.943773	0.0421569	0.901928	0.463396	0.00223139
SNOWBALL_024602_st	PPP1R3C	311571		5.81772	5.45473	6.58959	6.41441	6.04112	5.31719	7.42352	7.1942	6.83573		-1.16748	1.10003	-1.78253	-1.71688	-1.45152		0.230164	0.487777	5.6722e-06	1.78484e-05	0.00224362
SNOWBALL_001678_s_st		290112		7.15741	6.53915	7.22003	7.53515	7.11496	6.62865	6.85049	7.26143	7.90184		1.02986	-1.064	1.29194	1.20892	1.27297		0.761245	0.485557	0.00121338	0.0164034	0.00224525
SNOWBALL_019008_st	FAT1	306540		10.2777	9.79617	9.03735	8.82559	10.2359	9.95929	9.18841	9.22341	9.04405		1.02941	-1.1197	-1.11038	-1.31751	-1.33345		0.805139	0.26019	0.301861	0.00339354	0.0022555
SNOWBALL_020597_st	ELF4	308035		7.10617	6.8594	6.57221	6.46252	7.02001	6.71639	6.42332	6.58693	6.27235		1.06154	1.10421	1.10871	-1.09006	-1.34782		0.599058	0.351912	0.329926	0.426385	0.00225823
SNOWBALL_015569_st	GXYLT2	303265		7.71637	7.25692	7.53404	6.5528	8.18201	7.45968	8.27522	7.57128	6.24869		-1.38093	-1.1509	-1.67154	-2.02579	-1.60114		0.0377093	0.409116	0.000897534	1.03365e-05	0.00225917
SNOWBALL_030104_st	PALLD	316657		5.73262	6.36015	4.4159	4.56151	5.92308	6.8756	4.96685	5.48736	4.51467		-1.14113	-1.42944	-1.46505	-1.89981	-2.30325		0.68571	0.214966	0.181573	0.0190431	0.00226025
SNOWBALL_023023_s_st	NOG	310204		5.43307	7.12009	6.24919	6.59714	5.48041	6.99701	6.29469	6.16772	6.6436		-1.03336	1.08906	-1.03204	1.34669	1.41429		0.817639	0.507066	0.825152	0.00867483	0.00226519
SNOWBALL_008259_st	SLC1A5	296412		9.50796	9.68729	9.48484	9.69973	9.23671	9.01633	9.074	9.36516	9.91572		1.20685	1.59214	1.32945	1.26101	1.29817		0.0286034	4.06547e-07	0.000902669	0.00659103	0.00226734
SNOWBALL_022771_s_st	HSD17B12	310000		9.27883	9.86571	11.8479	11.8655	9.27238	9.91573	11.5516	11.5621	11.8366		1.00448	-1.03528	1.22803	1.23407	1.26363		0.965537	0.707274	0.00738194	0.00608027	0.00230451
SNOWBALL_010896_st	ENTPD5	298865		5.40233	5.73245	5.60924	6.02788	5.58318	5.91132	5.71206	5.97288	6.70271		-1.13355	-1.132	-1.07387	1.03886	1.44023		0.334634	0.340659	0.609698	0.797899	0.00231464
SNOWBALL_011340_st	FAM114A1	299254		8.46737	8.4986	7.39494	7.47166	8.54856	8.57007	7.42414	7.96849	7.82954		-1.05789	-1.05079	-1.02044	-1.41111	-1.21998		0.438375	0.502231	0.803499	7.56798e-07	0.00231485
SNOWBALL_004968_st	SERTAD2	293275		8.07527	7.98934	7.33711	6.99464	8.35495	7.99764	7.54388	7.33394	6.78528		-1.21393	-1.00578	-1.15411	-1.26514	-1.27492		0.0151257	0.957089	0.0779241	0.00316367	0.00232143
SNOWBALL_046327_st	TRAK2	332847		7.03946	7.98834	7.06719	7.0134	7.27616	8.15055	7.02894	7.42428	7.22257		-1.17829	-1.119	1.02687	-1.32949	-1.23016		0.0159609	0.1077	0.749445	4.4173e-05	0.00232416
SNOWBALL_010723_st	DAD1	298708		9.71954	9.92842	9.75921	9.68668	9.94276	10.4252	10.025	10.2376	9.7941		-1.16734	-1.41103	-1.20233	-1.46505	-1.3379		0.115956	0.000357127	0.0571874	8.86312e-05	0.00232431
SNOWBALL_019896_st	JAZF1	307380		6.38536	6.00751	5.65219	5.34044	6.37767	5.99198	5.69277	5.78435	5.36716		1.00535	1.01082	-1.02853	-1.36029	-1.38678		0.970735	0.939903	0.835697	0.00411824	0.00232557
SNOWBALL_006788_st	SLC25A17	294995		7.819	8.48703	9.70037	9.5637	7.56993	8.29398	9.28969	9.08075	9.361		1.18844	1.14318	1.32931	1.39759	1.22985		0.0111356	0.0519967	4.4759e-05	2.90553e-06	0.00236087
SNOWBALL_033669_st	SPTBN1	320220		9.30285	8.64369	8.50167	8.66112	9.4093	8.32637	8.37482	8.45136	8.88107		-1.07657	1.24602	1.0919	1.15649	1.26934		0.39281	0.00500402	0.297423	0.0684318	0.00236976
SNOWBALL_013030_st	NENF	300869		6.47575	6.17562	6.23151	5.86838	6.48764	6.00694	6.28177	6.12001	5.73236		-1.00827	1.12403	-1.03545	-1.19056	-1.28662		0.94044	0.177395	0.728808	0.0368218	0.00237162
SNOWBALL_008881_st	TARDBP	297018		5.81198	5.97313	6.73993	7.01086	5.7771	6.16976	6.70245	6.85261	6.96103		1.02448	-1.14602	1.02631	1.11593	1.32838		0.837812	0.16125	0.825024	0.27213	0.00237199
SNOWBALL_019707_st	AHCYL2	307193		4.9646	5.58099	6.34306	6.854	4.83051	5.09544	5.65916	6.02231	6.99621		1.0974	1.40013	1.60647	1.77976	1.47283		0.522065	0.00830556	0.00024189	1.31457e-05	0.00241878
SNOWBALL_025049_s_st	PLXND1	311954		6.48644	5.62195	7.84393	7.72022	6.4514	5.38293	7.62925	7.28119	7.87445		1.02459	1.18019	1.16044	1.35569	1.37199		0.8549	0.123652	0.171711	0.00349446	0.00242425
SNOWBALL_000287_s_st	ADAMTS1	288766		6.30022	5.68695	5.01196	5.4913	6.42624	5.40707	5.44317	6.42084	5.44573		-1.09128	1.21409	-1.34836	-1.90467	-1.72462		0.683882	0.317969	0.105411	0.000379819	0.0024267
SNOWBALL_006179_st	TBX15	294428		6.83233	6.71894	7.04664	6.66002	7.04033	6.49971	7.07004	6.90658	6.72985		-1.15508	1.16411	-1.01635	-1.18637	-1.27619		0.0790304	0.0629534	0.875492	0.0349712	0.0024428
SNOWBALL_017901_st	DUSP4	305500		6.04841	4.53643	6.71073	7.00342	6.17004	4.42305	6.41465	6.60228	8.1027		-1.08797	1.08176	1.22781	1.32055	1.58333		0.636347	0.661929	0.197683	0.0716637	0.00244474
SNOWBALL_021820_s_st	SH3BP2	309144		6.56565	6.40697	7.282	6.94078	6.44346	6.07198	6.86923	6.60672	7.11696		1.08839	1.26136	1.33125	1.26055	1.29127		0.35768	0.00586629	0.000739925	0.00600446	0.00244981
SNOWBALL_037307_st	CD151	323855		7.79097	7.21487	6.55747	6.52668	8.08112	7.66935	7.00374	6.80476	6.23715		-1.22277	-1.37028	-1.36251	-1.21258	-1.31149		0.0252651	0.000478172	0.000594774	0.0324003	0.00245701
SNOWBALL_034259_st	AMPD3	320809		5.64324	6.44351	3.99934	4.37731	5.64205	6.09758	4.68408	5.31843	4.51659		1.00082	1.27097	-1.60741	-1.92001	-1.65566		0.997175	0.1676	0.00434419	0.0001182	0.00247427
SNOWBALL_023014_s_st	LRRK2	310196		6.2478	6.02873	5.36738	5.88724	6.42668	6.6056	5.6321	5.9767	5.07533		-1.132	-1.49161	-1.2014	-1.06397	-1.7582		0.563366	0.0331601	0.368587	0.788432	0.00248069
SNOWBALL_046309_st	ZEB1,LOC110255584	332829		6.09552	6.80951	5.01536	5.22556	6.32172	7.3697	5.28226	5.93012	4.86089		-1.16975	-1.47446	-1.20322	-1.62965	-1.68275		0.409424	0.0245266	0.319985	0.00448143	0.00248285
SNOWBALL_042060_st	PPFIBP1	328598		4.44857	2.98446	2.98903	3.11655	4.52558	3.30779	3.26558	3.59206	3.24388		-1.05483	-1.25122	-1.21129	-1.39041	-1.81284		0.829419	0.288264	0.373603	0.102462	0.00248565
SNOWBALL_028424_st	PCMTD1	314978		9.57788	9.85491	10.0276	10.1345	10.1468	10.2386	10.2485	10.5202	9.9272		-1.48338	-1.30468	-1.16542	-1.30651	-1.35445		0.000111922	0.00795437	0.140889	0.00762826	0.00249058
SNOWBALL_025691_st	DDAH1	312530		9.1213	9.88695	5.12734	6.02309	9.08808	9.91362	6.14769	7.64993	6.12183		1.0233	-1.01866	-2.02841	-3.08835	-2.0221		0.940734	0.952737	0.00238673	3.8825e-06	0.00249209
SNOWBALL_003270_st	ZCCHC2	291669		6.39705	6.96094	9.15054	9.11346	6.4665	6.88297	8.45253	8.44731	8.59933		-1.04932	1.05553	1.62226	1.58683	1.31948		0.657556	0.613917	7.68467e-07	1.90404e-06	0.00251173
SNOWBALL_018607_st	ITGA1	306163		7.53195	8.56858	7.36454	7.53591	7.82755	8.92961	7.62538	8.14278	7.12487		-1.22739	-1.28434	-1.19818	-1.52295	-1.40976		0.0771621	0.0285538	0.123332	0.000254826	0.00252598
SNOWBALL_008431_st	LOC100627091	296579		4.56055	4.79222	4.50068	4.24073	4.47681	4.79972	4.3684	4.31302	4.21601		1.05976	-1.00521	1.09602	-1.05139	-1.28389		0.539462	0.962828	0.303676	0.602839	0.00252875
SNOWBALL_011286_st	EVC	299200		6.70685	6.39145	6.45644	6.30232	6.84219	6.22839	6.67063	6.439	5.97403		-1.09835	1.11966	-1.16005	-1.09937	-1.31492		0.341269	0.240156	0.111494	0.335879	0.00253458
SNOWBALL_011365_st	NFXL1	299278		6.41747	6.4884	5.57065	5.36821	6.74803	6.88841	6.06101	6.0827	5.72849		-1.2575	-1.31952	-1.40479	-1.6409	-1.3845		0.0347757	0.0100565	0.00163684	9.83165e-06	0.00253965
SNOWBALL_044370_st	SHISA3	330899		2.70198	2.78551	2.91416	3.16582	2.64029	2.5922	2.88092	2.87075	3.57842		1.04369	1.14339	1.02331	1.22694	1.59331		0.825709	0.435003	0.909077	0.208339	0.00254386
SNOWBALL_029123_st	CCDC47	315676		6.97477	7.43884	7.89678	8.17246	6.9838	7.40315	7.67995	7.92131	8.29517		-1.00628	1.02505	1.16218	1.19016	1.23074		0.945655	0.770364	0.0300006	0.0114677	0.00257381
SNOWBALL_007865_st	WFDC1	296026		7.41275	7.75051	5.95264	6.33183	7.2077	7.71535	6.4475	6.75595	6.16979		1.15273	1.02467	-1.40918	-1.34175	-1.49841		0.328346	0.888362	0.0105445	0.029313	0.00257762
SNOWBALL_019200_st	TBC1D20	306723		8.44231	8.64508	9.68248	9.84797	8.46551	8.66227	9.40382	9.39618	9.76456		-1.01621	-1.01198	1.21307	1.36773	1.22424		0.85069	0.891158	0.00400697	7.68442e-06	0.00259879
SNOWBALL_037258_st	LDB2	323806		5.75578	5.48652	5.396	5.06125	4.98495	4.50052	4.3745	4.31455	4.70088		1.70626	1.98069	2.03003	1.67795	1.53154		0.000195694	4.11586e-06	2.14202e-06	0.000296544	0.00259995
SNOWBALL_028363_st	SH2B3	314917		6.88416	6.61403	7.85517	7.70102	6.67378	6.66026	7.34731	7.3153	7.88722		1.157	-1.03256	1.42194	1.30651	1.37991		0.194042	0.810632	0.00103775	0.0124497	0.00260734
SNOWBALL_017397_st	ENTPD7	305044		7.29922	6.74181	6.74937	6.73409	7.81127	7.40972	6.87419	7.12633	7.00223		-1.42607	-1.58877	-1.09038	-1.31243	-1.38478		0.00107112	3.15105e-05	0.476675	0.0119455	0.0026125
SNOWBALL_040651_st	EXOC5	327194		4.01478	3.88039	4.12921	3.92237	4.32651	4.44289	4.16994	4.28169	3.69417		-1.2412	-1.47682	-1.02864	-1.28282	-1.44667		0.0847558	0.00151202	0.856775	0.0444651	0.00261398
SNOWBALL_028633_st		315187		7.36288	5.89736	5.9854	4.63788	7.201	5.60012	5.28118	4.97825	3.76746		1.11874	1.22879	1.62926	-1.26608	-1.70135		0.582877	0.275556	0.00564937	0.204179	0.00261478
SNOWBALL_032458_st	KIF27	319009		5.49213	5.87085	5.58619	5.34531	5.48108	5.8403	5.36618	5.9231	5.22683		1.00769	1.0214	1.16474	-1.49256	-1.38185		0.957721	0.878516	0.174744	0.000233734	0.00263266
SNOWBALL_015729_st	WWTR1	303425		7.86835	8.54949	7.6565	7.92725	8.02304	8.90772	7.88183	8.30385	7.83648		-1.11318	-1.28185	-1.16904	-1.29827	-1.24304		0.154277	0.000647544	0.0320092	0.000353269	0.00264833
SNOWBALL_018113_st	SPAG16	305709		3.60713	3.27968	3.06192	3.3473	4.05352	4.32267	2.84076	4.04831	3.20965		-1.36262	-2.0605	1.16567	-1.62565	-2.07173		0.227669	0.00285098	0.584888	0.0473707	0.00265319
SNOWBALL_030557_st	PSD3	317110		5.17162	4.30588	4.96697	4.36738	5.40799	4.46753	5.06066	4.62894	4.17563		-1.17803	-1.11857	-1.06709	-1.19877	-1.43847		0.197456	0.401099	0.649454	0.149084	0.00265503
SNOWBALL_000034_s_st	FYN	288522		7.61813	6.30163	6.95487	6.55117	7.54626	6.28762	7.49811	7.32287	6.62959		1.05108	1.00976	-1.45723	-1.70728	-1.47487		0.7527	0.955348	0.00357312	5.34329e-05	0.00265765
SNOWBALL_019370_s_st	SDC4	306881		10.2702	9.08187	10.7897	10.7052	10.442	8.93745	10.1173	10.2391	10.4573		-1.1265	1.10528	1.59371	1.38143	1.32625		0.231748	0.325703	2.54644e-06	0.00063544	0.0026754
SNOWBALL_009548_st	TPMT	297643		7.06802	7.49694	6.42785	6.13948	6.9728	7.2209	6.19049	6.42851	6.77171		1.06823	1.21087	1.17883	-1.22181	1.29967		0.504553	0.0293385	0.0636641	0.0222233	0.00268796
SNOWBALL_000393_s_st	DUSP1	288872		11.202	9.42249	9.44754	9.37345	11.255	9.73614	9.59927	9.47024	9.64785		-1.03741	-1.24285	-1.1109	-1.06939	-1.469		0.819348	0.0979853	0.463863	0.658389	0.0026883
SNOWBALL_010420_st	TBC1D2B	298425		8.54522	8.17086	8.53005	8.21133	8.95579	8.26378	8.76831	8.71496	7.8247		-1.32921	-1.06653	-1.17957	-1.41778	-1.40208		0.0115481	0.625808	0.159212	0.00196575	0.00270524
SNOWBALL_000679_st	SLC20A1	289152		8.65876	8.08286	9.13393	9.14027	8.90606	8.11149	8.76024	8.6673	9.60925		-1.18698	-1.02004	1.29566	1.38796	1.41595		0.155999	0.895339	0.0264165	0.00472319	0.00274637
SNOWBALL_001879_s_st	2006-09-01	290307		6.96183	6.41785	5.66171	5.34228	7.19657	6.7058	5.93797	6.21008	5.80712		-1.1767	-1.22091	-1.21105	-1.82488	-1.42801		0.192693	0.102296	0.11853	1.76307e-06	0.0027549
SNOWBALL_002792_st	CLN6	291206		7.12207	6.64302	5.98866	5.73492	6.62076	6.12067	5.31576	5.63145	6.26187		1.4155	1.4363	1.59428	1.07435	1.32524		0.000261331	0.000151065	2.54297e-06	0.500445	0.00276371
SNOWBALL_028184_st	STOX2	314738		5.6148	4.74917	4.37684	4.30601	5.68181	4.785	4.15574	4.12657	3.54149		-1.04755	-1.02515	1.16562	1.13245	-1.71673		0.839047	0.916634	0.447253	0.548145	0.00278506
SNOWBALL_003659_st	OSTF1	292042		7.25217	7.03735	6.8099	7.27925	7.11734	7.11773	6.19166	6.73781	6.99582		1.09796	-1.05729	1.535	1.45542	1.44764		0.504878	0.708394	0.000579854	0.00242888	0.00279114
SNOWBALL_029909_st	PTPN13	316462		5.84917	6.29569	5.16956	5.00829	6.15337	6.35612	5.58639	5.86039	5.29179		-1.23473	-1.04278	-1.33499	-1.80512	-1.6932		0.262001	0.851812	0.110992	0.000846883	0.0028004
SNOWBALL_024814_s_st	PDCD4	311749		6.14857	5.56873	6.98682	6.56574	6.33579	5.46789	7.22487	6.776	6.20515		-1.13857	1.0724	-1.1794	-1.15689	-1.36634		0.242159	0.560751	0.12624	0.182839	0.00281123
SNOWBALL_000399_s_st	FLRT3	288878		6.85703	5.69929	4.60926	4.70389	7.65178	6.34915	5.01164	5.22226	5.0437		-1.73479	-1.56902	-1.32168	-1.43234	-1.42633		8.5302e-06	0.000186171	0.019253	0.00251271	0.00281385
SNOWBALL_027366_st	FOXJ2	313920		6.92638	6.94551	6.53665	6.30364	7.31918	7.13667	6.69978	6.64328	6.38794		-1.31294	-1.14168	-1.11971	-1.26544	-1.21792		5.59579e-05	0.0471405	0.0945826	0.000407186	0.00282375
SNOWBALL_000672_st	IL4R	289145		8.38953	7.02454	7.3504	7.49451	8.60335	7.57416	7.62833	7.9749	7.9013		-1.15975	-1.46369	-1.21245	-1.39512	-1.39449		0.206379	0.000671849	0.0910948	0.00279429	0.00283106
SNOWBALL_003791_s_st	ODF2	292167		7.38276	7.33653	6.86627	6.56098	7.38585	7.38019	6.96928	6.85493	6.68422		-1.00215	-1.03072	-1.07401	-1.22599	-1.24987		0.98318	0.739196	0.384359	0.00634289	0.00283121
SNOWBALL_012769_st	NTM	300621		5.24818	4.81701	5.62201	5.61315	5.20803	4.66505	5.21214	5.16932	6.05628		1.02822	1.11108	1.32857	1.36021	1.47337		0.867136	0.469732	0.0295523	0.0180361	0.00283247
SNOWBALL_007579_st	RAD52	295753		5.38372	6.23197	5.82205	5.46368	5.55819	6.57833	5.9399	5.962	5.57817		-1.12855	-1.27135	-1.08512	-1.41257	-1.36819		0.28285	0.0227373	0.490629	0.00104788	0.00283609
SNOWBALL_001473_st	ANPEP	289913		6.88803	7.40307	8.08105	7.52043	7.01183	7.47817	7.96937	7.77045	7.24438		-1.0896	-1.05343	1.08049	-1.18922	-1.22717		0.238621	0.502818	0.294014	0.0115686	0.00285301
SNOWBALL_006405_st	CYR61	294645		11.4336	10.6574	7.98477	8.26942	11.4257	10.8921	8.5157	9.02511	8.48771		1.0055	-1.17667	-1.44485	-1.68844	-2.32611		0.988695	0.623693	0.2182	0.0689169	0.00285572
SNOWBALL_029041_st	IGF1R	315594		7.54463	7.66803	7.29845	6.88785	7.98805	8.04938	7.38678	7.53052	6.67227		-1.35983	-1.30256	-1.06314	-1.56122	-1.37249		0.00378078	0.0128514	0.622496	4.32728e-05	0.00286757
SNOWBALL_044253_st	RNF111	330783		4.02511	3.59842	3.934	3.71314	4.18293	3.98539	4.18917	4.03072	3.3646		-1.1156	-1.30765	-1.19347	-1.24624	-1.9087		0.671363	0.244283	0.466996	0.351664	0.00286765
SNOWBALL_006590_s_st	MCL1	294813		8.16715	8.12898	7.69298	7.71694	8.36375	8.2561	7.63217	7.85914	7.89028		-1.14599	-1.09211	1.04305	-1.10359	-1.25524		0.0799354	0.280962	0.638621	0.221254	0.00286967
SNOWBALL_026950_st	RPAIN	313601		5.16268	5.36351	5.01994	5.08631	5.0135	5.25931	4.72328	5.03355	5.41388		1.10894	1.0749	1.2283	1.03725	1.42352		0.432328	0.600155	0.0898248	0.804533	0.00287202
SNOWBALL_040401_st	ARHGAP42	326944		7.21766	6.99773	6.38963	6.56769	7.61536	7.74999	7.06792	7.73744	7.01587		-1.3174	-1.68443	-1.60024	-2.24972	-1.52096		0.0531492	0.000250908	0.000880796	1.22824e-07	0.00288556
SNOWBALL_000870_st	LOC100737436	289340		8.3682	6.84546	6.30728	5.64789	8.48753	6.83254	6.24071	6.16703	5.5947		-1.08624	1.009	1.04722	-1.4331	-1.4504		0.564986	0.95741	0.763359	0.00392445	0.0028948
SNOWBALL_018238_st	SESTD1	305831		7.38895	7.27381	7.36493	6.75577	7.60406	7.25054	7.1796	7.18626	6.80336		-1.16079	1.01626	1.13708	-1.3477	-1.32904		0.131204	0.896588	0.200959	0.00180798	0.00289865
SNOWBALL_023238_st	IFI30	310367		9.00944	8.15387	7.54736	7.5735	8.92471	7.96168	7.52124	8.12416	7.89828		1.06049	1.1425	1.01827	-1.46476	-1.33152		0.599491	0.18623	0.884114	9.80033e-05	0.00290509
SNOWBALL_028063_st		314617		4.40349	4.81722	3.63718	3.36242	5.01355	5.91078	4.09907	4.42561	3.07636		-1.52632	-2.134	-1.37735	-2.08954	-1.71809		0.0203779	4.75084e-05	0.0848625	7.23519e-05	0.00291082
SNOWBALL_045946_st	SLC7A6	332470		6.25675	6.80212	7.47087	7.87233	5.97528	6.75002	7.31887	7.58278	7.96274		1.21543	1.03677	1.11111	1.22226	1.25031		0.00930806	0.687289	0.179762	0.00744731	0.0029149
SNOWBALL_029577_st	CHST1	316130		3.34436	3.0862	3.40821	3.55105	3.09028	2.94558	3.13238	3.62074	4.24464		1.19257	1.10238	1.21069	-1.0495	1.62452		0.318028	0.608304	0.273215	0.812931	0.00293026
SNOWBALL_026924_s_st	SOD1	313577		8.77639	8.97545	9.07547	9.24871	8.76878	9.08703	8.7951	8.99954	9.33511		1.00529	-1.08041	1.21451	1.18852	1.28643		0.963131	0.408691	0.0222223	0.0435127	0.00294165
SNOWBALL_035227_st	GPR107	321775		5.16646	5.14686	5.20055	5.12219	5.48842	5.38656	5.45422	5.67654	5.14766		-1.25003	-1.18074	-1.19223	-1.46851	-1.40315		0.0533964	0.162088	0.13655	0.000799725	0.00297494
SNOWBALL_014772_x_st	MYO1D	302514		7.1045	6.1864	4.26598	3.28667	7.78665	7.5863	4.22517	5.26664	4.46279		-1.60454	-2.63883	1.02869	-3.94485	-3.23156		0.261834	0.0141069	0.957477	0.000558223	0.0029777
SNOWBALL_040559_st	RBMS3	327102		3.79919	3.58724	3.19073	3.3601	4.29643	3.26123	3.4788	3.58336	3.21344		-1.41151	1.25354	-1.22101	-1.16737	-1.58367		0.026731	0.161215	0.22244	0.360169	0.00298014
SNOWBALL_021003_s_st	PHYH	308395		7.94498	7.83428	10.6093	10.9121	7.98385	7.78665	10.3407	10.4904	11.2089		-1.02731	1.03356	1.20465	1.33946	1.3452		0.83085	0.790112	0.0671553	0.00346023	0.00302099
SNOWBALL_023018_st	DYNLT1	310200		7.64252	8.15674	7.15999	7.07751	7.70221	8.29782	7.46348	7.51025	7.47297		-1.04224	-1.10273	-1.23412	-1.34979	-1.28031		0.676988	0.272836	0.0116371	0.00036468	0.00303217
SNOWBALL_008102_st	RPGRIP1L	296256		5.50617	6.94541	6.06142	6.00797	6.09851	7.32655	6.26523	6.64704	5.94593		-1.50769	-1.30238	-1.15174	-1.55733	-1.4236		0.000625123	0.0275757	0.267711	0.000243796	0.00306613
SNOWBALL_012879_st	TNN	300725		4.34704	5.01995	3.97772	4.11681	4.1774	4.81106	4.02138	4.49264	4.10907		1.12478	1.1558	-1.03073	-1.29759	-1.44983		0.395387	0.282198	0.849687	0.0397907	0.00309525
SNOWBALL_033024_st	PPP1R12A	319575		7.96093	7.93162	7.01206	7.02077	8.32287	8.78088	7.46406	7.70617	6.94151		-1.28516	-1.80157	-1.36794	-1.60815	-1.50165		0.0733196	3.15984e-05	0.0232157	0.000597522	0.00310579
SNOWBALL_014569_st	LOC102164606	302320		5.71225	5.40674	4.33745	4.40032	5.60161	6.05461	4.47672	4.95822	4.68048		1.07971	-1.56685	-1.10134	-1.47212	-1.42024		0.575883	0.000190167	0.468522	0.00116136	0.00311239
SNOWBALL_011253_st	MXD4	299167		6.67633	6.64683	6.88066	6.62436	6.88642	6.63041	7.02417	6.94125	6.75657		-1.15676	1.01145	-1.10459	-1.24564	-1.20793		0.0232249	0.890746	0.132511	0.000636476	0.00311733
SNOWBALL_040139_st	BCL9	326682		5.77407	5.66951	6.00038	5.69474	6.03883	5.8345	6.04757	6.11122	5.47382		-1.20144	-1.12116	-1.03325	-1.33467	-1.39906		0.117053	0.356397	0.818528	0.0110676	0.00311814
SNOWBALL_023320_s_st	PTGDR,PTGER2	310429		5.91455	6.71113	4.81237	4.8436	6.11925	6.84703	4.82263	5.41087	5.08374		-1.15245	-1.09878	-1.00714	-1.48171	-1.45602		0.300332	0.514463	0.966967	0.00201937	0.00314228
SNOWBALL_043861_st	ZSWIM6	330391		5.26344	4.2154	4.56847	4.31065	5.91946	4.61532	4.76215	4.91775	4.14358		-1.57573	-1.31943	-1.14368	-1.5232	-1.681		0.00977602	0.127541	0.500283	0.01703	0.00316851
SNOWBALL_007712_st	WNT5B	295882		5.86465	5.82389	5.96539	5.82692	5.91622	5.86778	6.23621	5.86057	5.29516		-1.03639	-1.03089	-1.2065	-1.0236	-1.41161		0.806542	0.836945	0.119423	0.876833	0.00318362
SNOWBALL_002873_st	GPR176	291286		6.93883	6.05605	5.73943	5.65023	6.66788	5.86427	5.54574	5.69198	6.12298		1.2066	1.14217	1.14368	-1.02937	1.30222		0.0376356	0.153713	0.149223	0.794915	0.00319997
SNOWBALL_019070_s_st	PAX1	306602		6.29231	6.52719	6.08708	5.87693	6.83465	6.88691	6.16627	6.56587	5.95818		-1.45634	-1.28317	-1.05642	-1.6121	-1.47829		0.00456282	0.0643302	0.733217	0.00036175	0.00320055
SNOWBALL_011652_st	PDE5A	299553		7.86568	7.36293	7.37612	7.11579	7.91509	7.35621	7.29981	7.39844	6.95245		-1.03485	1.00467	1.05432	-1.21643	-1.26865		0.726307	0.96588	0.570231	0.0154329	0.00321648
SNOWBALL_015702_s_st	LOC100524981	303398		9.84395	9.48579	9.87279	10.0931	9.73067	9.41873	9.33621	9.66773	9.88784		1.08169	1.04758	1.45053	1.34294	1.26596		0.370751	0.620019	8.25524e-06	0.000272794	0.00322957
SNOWBALL_043054_st		329590		3.82954	3.99008	3.88601	4.3804	3.70053	3.6799	4.11407	4.07204	4.56531		1.09355	1.23986	-1.17126	1.2383	1.37058		0.455315	0.0471446	0.15613	0.0485464	0.00324392
SNOWBALL_009178_st	LOC110261401	297301		6.79251	7.7071	7.06131	6.98198	7.02449	7.99054	7.00242	7.28197	7.04642		-1.17444	-1.21709	1.04167	-1.23113	-1.28174		0.0605226	0.0202627	0.685548	0.0138185	0.00326005
SNOWBALL_000166_st	STXBP4	288648		5.70176	5.8253	5.43338	5.38728	5.92578	6.04773	5.53569	5.97595	5.49728		-1.16798	-1.1667	-1.07349	-1.50385	-1.45463		0.252629	0.256423	0.636293	0.0014069	0.00327927
SNOWBALL_018193_s_st	ACSL3	305789		7.00894	7.20114	7.17014	7.33441	7.10052	7.26912	6.56362	6.8701	7.46026		-1.06553	-1.04825	1.52258	1.37966	1.34799		0.59014	0.699203	5.33247e-05	0.0015686	0.00328432
SNOWBALL_021166_st	TASP1	308528		4.27927	5.3364	4.55277	4.39118	4.30956	5.2297	4.77461	5.22949	4.00554		-1.02121	1.07676	-1.16622	-1.78796	-1.46916		0.902038	0.63039	0.27211	1.76652e-05	0.00328927
SNOWBALL_011225_st	AHNAK2	299144		6.30261	6.16246	5.9333	6.25081	6.29308	5.64018	6.09683	5.82687	6.15857		1.00663	1.43622	-1.12003	1.34158	1.42139		0.967398	0.002495	0.389173	0.0141596	0.00329086
SNOWBALL_030309_st	ZFX	316862		4.73653	4.73065	5.04507	4.70111	4.70411	4.8288	4.87706	5.11609	4.58945		1.02272	-1.0704	1.12351	-1.33328	-1.55054		0.908366	0.704756	0.489302	0.0575201	0.00330096
SNOWBALL_000831_st	CEBPD	289302		8.55749	8.99216	8.67062	8.48028	8.57945	8.72372	8.74059	8.6945	8.49976		-1.01534	1.2045	-1.0497	-1.16008	-1.28345		0.890096	0.0295643	0.626666	0.0877271	0.00332463
SNOWBALL_033394_st	RASAL2	319945		5.69085	5.26637	4.07218	4.2287	5.56417	5.85115	4.2903	4.83061	4.16627		1.09178	-1.49981	-1.16322	-1.51773	-1.47508		0.5648	0.00222763	0.287622	0.00166266	0.00333005
SNOWBALL_037071_st	HEPACAM2	323619		4.97638	4.39006	4.6941	4.94617	4.95	4.30375	4.54202	4.76363	5.2938		1.01846	1.06165	1.11116	1.13488	1.40726		0.904189	0.665094	0.413333	0.314637	0.00333954
SNOWBALL_039692_st		326236		3.74041	3.937	3.73781	4.0277	4.41242	4.5164	4.4655	4.71284	3.98825		-1.5933	-1.49422	-1.65599	-1.60785	-1.61946		0.00456422	0.0146473	0.00216406	0.00383846	0.00334374
SNOWBALL_012757_st	EPDR1	300610		8.70758	7.93702	5.28678	5.0955	8.82545	8.24982	5.44649	6.11271	5.6345		-1.08513	-1.24211	-1.11707	-2.024	-1.38436		0.516769	0.0536193	0.360851	1.30536e-08	0.00334817
SNOWBALL_017261_st	KCNMA1	304912		6.81672	7.30808	5.21965	4.51102	6.96488	7.60192	5.03834	4.98477	4.3132		-1.10815	-1.2259	1.13391	-1.38871	-1.63486		0.598258	0.253928	0.508494	0.0531268	0.00335413
SNOWBALL_039883_st	SOX12	326427		6.14945	6.12968	6.61336	6.30495	5.82384	5.51307	5.64354	5.56244	6.12089		1.2532	1.53327	1.95861	1.67309	1.36195		0.0334115	7.16911e-05	1.20482e-08	3.35009e-06	0.00336093
SNOWBALL_029549_st	LOC106504205	316102		7.09807	6.58842	7.36369	7.21713	7.16489	6.88475	6.67935	6.24498	6.77596		-1.04741	-1.22801	1.60697	1.96175	1.5166		0.792924	0.165755	0.000888148	5.70817e-06	0.00336934
SNOWBALL_011730_st	LRBA	299629		7.88881	7.18091	7.53618	7.16319	8.21298	7.3408	7.6139	7.44477	7.26019		-1.25195	-1.1172	-1.05535	-1.21552	-1.30176		0.0125689	0.246757	0.607609	0.0311377	0.00337444
SNOWBALL_005152_st	ANXA4	293453		8.32752	7.52898	8.19464	8.3716	8.54847	7.39197	7.68315	7.97833	8.86613		-1.16549	1.09963	1.42551	1.31337	1.34633		0.146264	0.395963	0.000527114	0.0072201	0.0033934
SNOWBALL_024470_st	SGPL1	311456		7.01828	7.07758	9.06581	9.40503	6.85468	6.90801	8.31927	8.71537	9.3557		1.12008	1.12472	1.67776	1.6129	1.49638		0.462158	0.443894	0.000207944	0.000563414	0.00340682
SNOWBALL_023049_st	SGCE	310225		9.71245	9.48361	8.95664	8.36727	9.93693	9.68845	9.18688	8.91118	8.29561		-1.16836	-1.15256	-1.17303	-1.45792	-1.29401		0.0836929	0.117707	0.0753982	3.14924e-05	0.00340823
SNOWBALL_041598_st	BCL2	328137		3.1784	3.16299	3.89803	4.23325	3.11528	3.04045	3.6649	3.75018	4.42855		1.04472	1.08865	1.17538	1.39772	1.55159		0.816235	0.629991	0.319968	0.0265008	0.00343494
SNOWBALL_003097_st	LURAP1L	291503		8.14639	7.09679	6.01712	5.90711	8.24234	6.98474	5.87222	6.61547	6.02695		-1.06877	1.08077	1.10565	-1.63394	-1.38145		0.605435	0.538628	0.411159	1.73629e-05	0.0034413
SNOWBALL_012265_st	CAPN5	300130		5.1987	4.55721	4.94615	5.01819	5.10186	4.40722	4.68576	4.6606	5.33087		1.06943	1.10956	1.1978	1.28128	1.66187		0.751976	0.607759	0.339163	0.171979	0.0034472
SNOWBALL_022277_s_st	PIK3R1	309586		4.30988	5.59408	8.33103	7.4748	4.95862	6.65841	8.44049	7.86382	7.11778		-1.5678	-2.09119	-1.07882	-1.30951	-1.6458		0.0082931	2.65191e-05	0.711874	0.125546	0.00345164
SNOWBALL_033031_st		319582		3.75423	4.82667	4.51754	4.28048	3.61518	4.22093	4.02769	4.26257	4.53049		1.10117	1.52176	1.40431	1.0125	1.65261		0.633195	0.0146678	0.0509691	0.957087	0.00345381
SNOWBALL_009803_st	LOC100154071	297852		8.56913	9.11156	8.26258	8.45787	8.06235	8.73996	8.30835	8.45271	8.84177		1.42088	1.29379	-1.03223	1.00358	1.50312		0.0117793	0.0694969	0.858514	0.984969	0.00345727
SNOWBALL_013658_st		301459		4.84706	4.76076	5.15423	5.2804	4.83675	4.95442	5.59975	5.48652	5.75511		1.00717	-1.14367	-1.3618	-1.15358	2.08308		0.983335	0.65103	0.247559	0.627727	0.00346542
SNOWBALL_010571_s_st	PEX11A	298568		4.41557	4.02436	7.97839	8.42236	4.36863	4.44982	7.23232	7.6476	8.48338		1.03307	-1.343	1.67722	1.71091	1.77251		0.898386	0.147149	0.00826507	0.00608262	0.00346996
SNOWBALL_007711_st	ADIPOR2	295881		7.75444	8.09558	10.6288	10.8571	7.66632	8.04011	10.2964	10.3714	10.8293		1.06298	1.0392	1.25908	1.40032	1.24092		0.460327	0.660605	0.00184434	1.13797e-05	0.00347026
SNOWBALL_006247_s_st	LOC100624559	294494		5.36416	6.02602	5.16873	5.05596	5.91992	6.241	4.96657	4.93551	5.14118		-1.46995	-1.16069	1.15042	1.08707	1.47527		0.00379264	0.298349	0.332051	0.588605	0.00348174
SNOWBALL_011813_st	PLA2G12A	299708		5.39238	5.3068	5.68999	5.28327	6.01465	5.83883	5.66551	5.72566	5.39809		-1.5393	-1.44596	1.01711	-1.35885	-1.36121		6.50115e-05	0.000528005	0.901879	0.00368195	0.00349613
SNOWBALL_036499_st	LOC100524727	323047		10.2408	10.0873	10.2423	9.59545	9.66374	8.81883	8.63458	8.3671	8.55063		1.49175	2.40906	3.04772	2.343	2.419		0.209848	0.00365131	0.00027156	0.00486705	0.00349785
SNOWBALL_000930_st	SRGAP1	289399		8.31871	7.33528	5.80138	5.49437	8.19805	7.28303	5.56294	6.16301	5.64761		1.08724	1.03688	1.17973	-1.58958	-1.34133		0.457579	0.769929	0.110381	9.50046e-06	0.00350643
SNOWBALL_002513_st	MYO5A	290933		8.18165	8.52958	7.26011	7.04501	8.19048	8.60394	7.22367	7.59708	7.1191		-1.00614	-1.0529	1.02558	-1.46619	-1.24557		0.951636	0.55066	0.786583	1.59664e-06	0.00353173
SNOWBALL_029967_st	GRK3	316520		4.00897	4.30918	4.79412	5.17481	3.80579	4.03257	4.24242	4.91734	5.59804		1.15123	1.21135	1.46582	1.19538	1.73958		0.514133	0.355232	0.0465952	0.393901	0.0035693
SNOWBALL_009865_st	BICRAL	297909		7.52739	7.60618	7.42627	7.16224	7.69618	7.53129	7.2817	7.37409	7.03424		-1.12412	1.05327	1.1054	-1.15818	-1.15776		0.0204425	0.343131	0.0490633	0.00351039	0.00359159
SNOWBALL_023340_st	CTSD	310443		9.87008	9.2523	9.19895	9.1859	9.80789	9.08729	8.97266	9.23	9.97387		1.04405	1.12117	1.16982	-1.03104	1.15396		0.430593	0.0204993	0.00147247	0.592566	0.00360595
SNOWBALL_022782_st	CD9	310007		5.94243	5.09255	4.1679	3.67021	6.27881	5.61565	3.57722	3.61994	3.94899		-1.26258	-1.43704	1.50595	1.03546	1.56252		0.142835	0.0183606	0.0075693	0.858776	0.00360874
SNOWBALL_009224_st	ACADM	297344		7.51907	6.97602	7.66506	7.85554	7.49779	7.10402	7.26736	7.51795	8.3876		1.01487	-1.09278	1.31741	1.26364	1.25663		0.88438	0.293254	0.000494334	0.00288643	0.00361416
SNOWBALL_026082_s_st	PMP22	312880		8.85742	8.63365	7.5721	7.11322	9.07687	8.51554	7.52443	7.75024	7.49147		-1.16429	1.08531	1.0336	-1.5551	-1.26243		0.0616246	0.348448	0.73427	3.18438e-07	0.00362921
SNOWBALL_031891_st	MBNL1	318443		6.56684	7.57799	7.30705	6.8177	6.72283	8.16639	7.61957	7.49154	6.71821		-1.11419	-1.50359	-1.24187	-1.59532	-1.63205		0.578857	0.0156466	0.224147	0.00553568	0.00363435
SNOWBALL_032628_st	IKBIP	319179		6.89057	6.67259	6.74851	6.00165	7.06113	6.76443	6.41683	6.43375	5.92905		-1.12549	-1.06573	1.25848	-1.34919	-1.41722		0.368673	0.654155	0.0593034	0.0127057	0.00368395
SNOWBALL_010356_st	RDH12	298365		3.14509	3.15923	3.07772	3.41899	3.18899	3.15056	3.46502	3.30084	3.88221		-1.03089	1.00602	-1.30794	1.08534	1.54105		0.873924	0.976354	0.0776479	0.641145	0.00372225
SNOWBALL_014533_st	TMEM98	302284		6.06789	5.31029	5.78231	5.4032	6.35938	5.42865	5.91364	5.75023	5.46541		-1.2239	-1.0855	-1.0953	-1.27195	-1.42375		0.106856	0.558191	0.510359	0.0512698	0.00373528
SNOWBALL_039921_st	SNX18	326465		9.04536	8.62347	7.7264	8.0075	9.0369	8.45234	7.86883	8.25742	8.08509		1.00588	1.12594	-1.10376	-1.18915	-1.30376		0.962083	0.220267	0.318931	0.062562	0.00375867
SNOWBALL_006210_st	MLLT11	294459		5.85749	6.69725	4.51911	4.46204	5.57706	6.26016	4.1264	4.62216	5.22085		1.21455	1.35387	1.31286	-1.11738	1.6135		0.271968	0.0721566	0.109702	0.559601	0.00381292
SNOWBALL_033317_st	NEXN	319868		2.6195	3.24543	2.43947	2.48139	3.05266	4.29953	2.38729	2.71493	2.24988		-1.35019	-2.07642	1.03683	-1.17572	-1.66973		0.0987664	5.6698e-05	0.873933	0.408747	0.00381665
SNOWBALL_030344_st	MOSPD1	316897		5.33387	5.24471	5.16232	4.91681	4.88584	5.15376	4.7916	4.85888	5.11012		1.36417	1.06507	1.29299	1.04097	1.41839		0.010189	0.659865	0.0348648	0.788736	0.00381806
SNOWBALL_002476_st	HAUS1	290897		5.11679	5.31271	3.92119	4.24709	5.00774	5.40488	3.97953	4.13644	4.72328		1.07852	-1.06597	-1.04127	1.07971	1.45564		0.619076	0.680205	0.802876	0.613291	0.0038422
SNOWBALL_004563_st	PSPH	292877		6.7612	6.42537	3.66818	4.9758	6.41625	6.04291	3.20614	4.61975	5.88077		1.27011	1.30356	1.37749	1.27992	1.64054		0.182679	0.135019	0.0659909	0.167425	0.00384332
SNOWBALL_032585_st		319136		4.93551	5.76319	4.28964	4.52798	4.52079	5.96089	4.70146	4.68275	4.277		1.33303	-1.14687	-1.33036	-1.11324	-1.6055		0.0862379	0.454526	0.0886543	0.57035	0.00384784
SNOWBALL_009981_st	SLC25A27	298018		7.46672	7.35151	7.04761	6.69559	7.21709	6.96176	6.28894	6.40868	6.84126		1.1889	1.31017	1.69193	1.22002	1.31861		0.07632	0.00474562	3.38611e-07	0.0395038	0.00384863
SNOWBALL_010771_s_st	APEX1	298754		7.00759	7.1508	7.54476	7.06484	6.92463	7.3857	7.32738	7.44931	7.28227		1.05919	-1.17683	1.16262	-1.30538	-1.40504		0.68233	0.187064	0.226412	0.0241554	0.00384904
SNOWBALL_020870_st	ND6	308275		7.67067	7.40523	7.92176	7.84005	8.09308	8.45341	8.98722	8.87337	7.63015		-1.34017	-2.06793	-2.09284	-2.04672	-1.89225		0.208151	0.00104255	0.000868849	0.00121841	0.00385225
SNOWBALL_007916_st	TMEM231	296074		8.12297	7.79082	7.19536	7.13681	8.35087	7.811	7.23959	7.36747	6.99114		-1.17113	-1.01408	-1.03113	-1.17338	-1.26253		0.0533385	0.8938	0.75646	0.0502991	0.00385261
SNOWBALL_023814_s_st	PLCB1	310867		7.67294	6.58538	6.57116	6.59988	7.88481	6.87944	6.86508	6.96095	6.53017		-1.15818	-1.22608	-1.22597	-1.28438	-1.31798		0.138582	0.0344696	0.0345568	0.00887999	0.00389005
SNOWBALL_014224_st	TMEM104	301985		6.51397	6.71991	6.45177	6.2189	6.62024	6.95456	6.26941	6.54306	6.12735		-1.07644	-1.17663	1.13474	-1.25193	-1.49092		0.652789	0.272112	0.408844	0.115205	0.00390343
SNOWBALL_044587_st		331116		6.35169	6.0698	6.47712	6.35353	5.91083	5.27367	5.54535	5.70843	6.17742		1.35741	1.73644	1.90761	1.56386	1.54486		0.0449432	0.00029468	3.13926e-05	0.00302317	0.00390628
SNOWBALL_006868_st	JOSD1	295072		6.62635	5.8662	5.69197	5.28133	6.89132	5.79302	5.0628	5.54076	5.36771		-1.20161	1.05204	1.54667	-1.19701	-1.6851		0.351861	0.823542	0.0161123	0.36335	0.00390948
SNOWBALL_036194_st		322742		5.04074	5.84617	4.98494	4.68697	4.84903	6.34587	4.80442	4.93149	4.36801		1.14211	-1.41392	1.13329	-1.1847	-1.70278		0.527748	0.0649452	0.555124	0.405904	0.00392215
SNOWBALL_021163_st	B4GALT5	308525		5.99423	6.43293	6.91454	7.37785	6.34352	6.23064	6.79951	7.15783	7.61124		-1.27393	1.15053	1.083	1.16474	1.32055		0.01211	0.163139	0.460367	0.125881	0.00392711
SNOWBALL_024770_s_st	FAM204A	311710		7.73895	7.97605	7.48968	7.29154	7.95059	8.21211	7.74166	7.69411	7.4092		-1.158	-1.17778	-1.19084	-1.32186	-1.28183		0.0967919	0.0614499	0.0448523	0.00124049	0.00393596
SNOWBALL_004202_st	TRPM6	292530		4.96422	4.035	3.8016	4.29289	4.5263	3.55977	3.34334	3.88288	4.87344		1.35465	1.39013	1.37389	1.32869	1.46536		0.0226528	0.0131106	0.0168706	0.0334408	0.00396246
SNOWBALL_026489_s_st	RNMT	313245		6.36232	6.60516	6.76696	6.66204	6.54356	6.93093	6.60555	6.81613	6.82566		-1.13385	-1.25333	1.11838	-1.11272	-1.25805		0.127296	0.00459556	0.179983	0.20303	0.00396543
SNOWBALL_015777_st	ADAMTS5	303473		7.49102	6.61039	6.15456	6.31643	7.76709	6.71148	6.50337	7.6043	6.41789		-1.21089	-1.07259	-1.2735	-2.44167	-1.7592		0.373525	0.771831	0.246414	1.16981e-05	0.00396869
SNOWBALL_044800_st	YPEL2	331329		6.09544	5.39594	5.58116	6.03171	6.0633	5.41259	5.18909	5.76436	6.45107		1.02253	-1.0116	1.31228	1.2036	1.40999		0.885143	0.942117	0.0232949	0.133494	0.00396969
SNOWBALL_018057_s_st	GLB1L	305655		7.85259	7.10901	7.23492	6.98055	7.97975	7.13169	7.42608	7.31953	7.06194		-1.09215	-1.01584	-1.14168	-1.26486	-1.28601		0.35535	0.88958	0.143967	0.00714146	0.00398113
SNOWBALL_018737_st	PIK3R1	306290		9.59737	9.13972	10.8703	10.3249	10.0524	9.45668	10.9027	10.4812	10.0062		-1.37082	-1.24571	-1.02277	-1.11438	-1.38021		0.00483225	0.0527938	0.875885	0.378171	0.00399442
SNOWBALL_005681_st	SNX16	293952		5.26141	5.90136	6.60243	7.10786	5.2526	5.71347	5.7883	6.46344	7.37834		1.00612	1.1391	1.75823	1.5631	1.47421		0.97341	0.379169	4.54148e-05	0.000976512	0.00400327
SNOWBALL_003129_s_st	CCBE1	291535		7.17353	7.60153	5.51248	5.73825	7.37553	7.41996	6.57374	6.96974	5.82271		-1.15029	1.13412	-2.08677	-2.3481	-1.67223		0.487348	0.537996	5.80859e-05	5.06509e-06	0.00401062
SNOWBALL_010860_st	ADPGK	298831		7.03887	7.41624	7.37033	7.12663	7.06373	7.51789	7.4808	7.3748	7.36727		-1.01738	-1.073	-1.07958	-1.1877	-1.20395		0.83253	0.312363	0.267098	0.0076923	0.00403122
SNOWBALL_013422_st	ITGB1	301241		10.9166	11.7245	10.4777	10.5092	10.9537	11.8614	10.7068	10.867	10.4642		-1.02605	-1.09956	-1.17212	-1.2815	-1.22131		0.763376	0.193853	0.0229318	0.000408457	0.00403212
SNOWBALL_016811_s_st	XBP1	304473		8.77884	7.73122	7.20366	7.31539	8.82728	7.87831	7.29403	7.36874	7.17354		-1.03415	-1.10734	-1.06464	-1.03767	-1.2568		0.727557	0.225623	0.484582	0.698415	0.00403431
SNOWBALL_016142_st	GPR156	303822		3.69264	3.90625	3.55029	3.83425	3.68054	3.58788	3.87678	3.74371	3.15485		1.00842	1.24691	-1.25396	1.06477	-1.40363		0.95783	0.0659133	0.0587853	0.6529	0.00404666
SNOWBALL_044933_st	PIK3R1	331462		3.37072	3.27536	4.32773	3.75273	3.95889	3.4646	4.32798	4.07094	3.5695		-1.50334	-1.14016	-1.00017	-1.24679	-1.40187		0.000574067	0.30026	0.999152	0.0650052	0.00405082
SNOWBALL_037864_st	ECE2	324412		5.17297	5.74495	6.23332	6.13829	5.06248	5.40575	5.39597	5.60591	6.54431		1.0796	1.26505	1.78677	1.44631	1.39742		0.568482	0.0458806	2.32278e-06	0.00156968	0.00405339
SNOWBALL_040488_st	MRPS30	327031		5.16535	5.01933	5.50387	5.29701	5.56185	6.0159	6.04723	5.9132	5.20006		-1.31631	-1.99525	-1.45736	-1.53282	-1.68098		0.143082	0.000168483	0.0390563	0.0185085	0.00407425
SNOWBALL_003123_st	SMARCA2	291529		8.20482	7.51131	7.55933	7.40829	8.40193	7.5124	7.61808	7.61531	7.31741		-1.1464	-1.00076	-1.04156	-1.1543	-1.21746		0.0488373	0.993576	0.610709	0.0379103	0.00407716
SNOWBALL_002965_st	MLLT3	291374		6.74338	7.76882	6.71628	6.60925	6.8454	7.45021	6.78398	6.94373	6.58406		-1.07327	1.24713	-1.04805	-1.26092	-1.34841		0.554273	0.0353411	0.708187	0.0267505	0.00408034
SNOWBALL_000306_st	CDC45	288785		6.53509	6.53768	5.00652	4.86652	6.04909	6.58109	4.95986	5.27877	5.84705		1.40056	-1.03054	1.03287	-1.33076	1.44362		0.00842604	0.853518	0.841874	0.0262088	0.00408402
SNOWBALL_033160_st	UST	319711		7.59588	7.58924	6.72433	6.31927	7.83321	8.02405	6.62188	6.97929	6.55754		-1.17881	-1.35173	1.0736	-1.5801	-1.40703		0.187702	0.0113957	0.609197	0.00015494	0.00411618
SNOWBALL_022045_st	BEND7	309362		5.48381	6.69632	6.05074	6.05884	6.43636	7.51714	5.89832	6.56386	5.87876		-1.93528	-1.76642	1.11143	-1.41914	-1.41187		3.46646e-07	6.02512e-06	0.429367	0.00361413	0.00413262
SNOWBALL_041157_st	SPAG16	327698		4.34419	4.39364	3.74003	3.83095	4.82732	5.07136	4.47455	4.84039	4.30677		-1.39777	-1.59961	-1.66385	-2.01313	-1.54124		0.0274157	0.00189649	0.00079712	8.62429e-06	0.00416478
SNOWBALL_039564_st	DDX46	326108		5.37288	5.56871	5.42521	5.08849	5.48605	5.67932	5.53101	5.75486	5.2518		-1.0816	-1.07969	-1.07609	-1.58707	-1.37099		0.532864	0.543339	0.563149	4.39009e-05	0.00417146
SNOWBALL_032370_st	HOXC13	318921		4.09677	4.46561	5.22656	5.18807	4.49302	4.91451	5.5923	5.82938	5.52447		-1.31608	-1.365	-1.28854	-1.55974	-1.5122		0.0611674	0.0324128	0.0861243	0.00211216	0.00418029
SNOWBALL_037481_st	TBL1X	324029		7.31087	6.28243	6.39484	6.39003	7.37371	6.30113	6.29943	6.32655	6.34926		-1.04452	-1.01305	1.06836	1.04498	-1.23995		0.620538	0.894318	0.428195	0.61655	0.00419166
SNOWBALL_018689_st	ERGIC1	306243		9.90055	9.0264	8.77256	8.52084	10.0141	9.01563	8.72529	8.75221	8.6355		-1.0819	1.00749	1.03331	-1.17395	-1.19876		0.242024	0.929	0.662799	0.0113757	0.00419337
SNOWBALL_019486_st		306985		6.41308	6.43464	6.10467	6.3441	6.55731	6.46607	6.22262	6.37628	6.55391		-1.10514	-1.02202	-1.08519	-1.02256	1.55532		0.574949	0.914333	0.654367	0.912162	0.004197
SNOWBALL_008236_st	MMP23B	296389		7.83764	7.30959	6.81516	6.14545	7.95326	7.3049	7.19956	6.5535	5.90371		-1.08344	1.00325	-1.30532	-1.32689	-1.33107		0.475899	0.980964	0.00766452	0.00464578	0.00421079
SNOWBALL_024327_st	MLEC	311332		6.31851	6.30402	6.47647	6.43233	6.80246	6.87639	6.95595	6.88793	6.44289		-1.39858	-1.48697	-1.39424	-1.37135	-1.29213		0.000219892	1.84902e-05	0.000248375	0.000472506	0.00421896
SNOWBALL_034954_st	ARL6IP1	321503		9.27998	9.46682	11.8171	11.7733	9.39618	9.61122	11.5851	11.4381	11.5018		-1.08388	-1.10527	1.17443	1.26154	1.2772		0.392725	0.274559	0.064585	0.00660211	0.00423331
SNOWBALL_013853_st	ELF1	301638		8.36645	8.13003	7.83573	7.66024	8.47431	8.03798	7.80887	7.74169	7.74063		-1.07762	1.06588	1.01879	-1.05807	-1.12362		0.0718324	0.130243	0.70414	0.186645	0.00423479
SNOWBALL_002146_s_st	ADGB	290571		4.92521	4.34423	5.80162	5.24477	4.43564	3.74363	4.37967	4.17512	5.01091		1.40403	1.51635	2.67947	2.09892	1.60914		0.0436179	0.0124422	6.76088e-08	1.67452e-05	0.00424935
SNOWBALL_031049_st	ZNF436	317602		5.93978	6.83619	8.80466	8.47438	6.0967	6.69807	8.09408	7.80595	8.25614		-1.1149	1.10047	1.63646	1.58934	1.40406		0.407308	0.473165	5.17688e-05	0.000125741	0.00425593
SNOWBALL_013303_st	EXO1	301126		5.50965	5.89426	4.04138	3.86904	4.8458	5.82736	3.60224	4.44135	5.03366		1.58431	1.04746	1.3558	-1.48691	1.5383		0.00229076	0.805338	0.0458142	0.00848444	0.00426238
SNOWBALL_015803_s_st	VGLL3	303499		10.4511	10.512	7.66456	8.42367	10.5294	10.7644	8.20918	9.37687	8.50051		-1.05577	-1.19119	-1.45864	-1.93617	-1.50774		0.758038	0.253135	0.00861704	9.87455e-06	0.00426639
SNOWBALL_027266_st	IPP	313820		3.98292	3.88416	3.83004	3.90338	4.26981	3.82209	3.93995	3.68638	4.0982		-1.22	1.04396	-1.07917	1.16232	1.44739		0.13867	0.788899	0.614888	0.278617	0.00430428
SNOWBALL_026289_st	MED28	313064		7.15629	7.23354	7.01102	6.53384	6.92089	6.72861	6.67275	6.62559	7.16539		1.17723	1.41906	1.26424	-1.06566	1.43719		0.225029	0.00586797	0.0700033	0.674342	0.00430874
SNOWBALL_022092_st	CHD6	309408		6.15368	6.1925	6.41376	6.09929	6.49299	6.46583	6.43857	6.54429	6.21027		-1.26514	-1.2086	-1.01734	-1.36131	-1.35817		0.0293325	0.0840407	0.902118	0.00403038	0.00431069
SNOWBALL_000388_st	IL6ST	288867		10.1336	9.8313	10.1029	9.97653	10.2574	10.0173	10.4068	10.3679	10.0632		-1.08958	-1.13763	-1.2345	-1.31165	-1.33962		0.454022	0.235513	0.0417817	0.0080939	0.00431301
SNOWBALL_016654_s_st	MORC2	304322		6.51999	6.80626	6.62116	6.5143	6.56913	7.46962	6.85638	6.9257	6.58209		-1.03465	-1.58376	-1.17709	-1.32998	-1.33451		0.785876	1.20622e-05	0.118242	0.00482189	0.00434328
SNOWBALL_001553_st	PAK1	289991		5.20111	5.82518	5.07857	5.35187	5.02063	5.53704	4.77527	5.1201	5.39372		1.13327	1.22107	1.23397	1.17427	1.55772		0.474216	0.224831	0.198599	0.34245	0.00435804
SNOWBALL_010900_st	EXD2	298869		6.3624	6.20494	5.29317	5.32347	6.56733	5.86501	5.5508	5.3143	5.33016		-1.15263	1.2657	-1.19551	1.00638	-1.37226		0.22692	0.0352694	0.118957	0.966181	0.00436074
SNOWBALL_009804_x_st	SLA-1,LOC100515902	297853		5.86583	5.61168	5.79022	5.78385	6.08443	5.83586	6.21273	5.97584	5.62619		-1.1636	-1.16812	-1.34026	-1.14234	-1.30723		0.118474	0.108453	0.00188875	0.176403	0.00440159
SNOWBALL_005832_st	MPZL1	294096		9.57714	9.53213	10.2606	9.9629	9.82987	9.51225	10.2543	10.0769	9.90658		-1.19146	1.01388	1.00442	-1.08224	-1.17333		0.00184107	0.846767	0.953338	0.178694	0.00440377
SNOWBALL_008198_st	C6H19orf12	296351		6.44864	6.35168	6.31226	6.35133	5.8958	5.7824	6.23155	5.95348	6.31869		1.46696	1.48379	1.05754	1.31754	1.26868		1.0408e-05	6.25944e-06	0.560908	0.00102071	0.00441342
SNOWBALL_008272_s_st	PAFAH1B3	296425		6.7458	5.9934	6.20127	5.67887	7.07365	6.22236	6.48897	6.15812	5.7934		-1.25515	-1.17199	-1.22069	-1.39402	-1.29854		0.01349	0.09173	0.0310799	0.000345038	0.00445347
SNOWBALL_002717_st	IFT74	291134		5.8714	6.25782	5.55642	5.52197	6.24121	6.80182	5.95911	6.1683	5.65775		-1.29218	-1.45801	-1.32197	-1.56518	-1.31712		0.00813844	0.000130091	0.00395754	8.9333e-06	0.00445691
SNOWBALL_000774_st	TATDN1	289247		4.71789	5.23463	4.77604	4.56603	4.91445	5.52974	5.04693	5.23923	4.68653		-1.14596	-1.22698	-1.20655	-1.59461	-1.42857		0.315159	0.113464	0.149943	0.00024005	0.00446012
SNOWBALL_016044_st	CCDC50	303733		7.87884	8.07169	7.89815	7.4186	8.09036	7.93846	7.78012	7.52918	7.23034		-1.15791	1.09675	1.08525	-1.07966	-1.19721		0.0210828	0.161953	0.221926	0.256372	0.00447774
SNOWBALL_047361_st	AHR	333878		5.71387	5.6942	4.849	5.10681	6.01383	5.56647	5.39477	5.62103	4.8217		-1.23111	1.09257	-1.4598	-1.42821	-1.46651		0.136406	0.568907	0.00498041	0.00815883	0.00448127
SNOWBALL_005657_s_st	NCOA2	293928		7.88	7.28276	7.48449	7.05352	7.97284	7.10029	7.38195	7.14721	6.83523		-1.06647	1.13483	1.07367	-1.06709	-1.2085		0.379975	0.0622	0.325898	0.375106	0.00454107
SNOWBALL_000472_s_st	ZNF217	288951		7.06094	6.59388	7.97367	7.5659	7.59468	6.54039	7.74994	7.53743	7.45449		-1.44767	1.03777	1.16775	1.01993	-1.25363		8.40926e-06	0.698448	0.0550607	0.84541	0.00456719
SNOWBALL_014026_st	DZIP1	301801		7.77355	7.66772	6.78914	6.72163	7.72231	7.7376	6.8628	7.08721	6.78301		1.03616	-1.04963	-1.05238	-1.2884	-1.18309		0.607584	0.466556	0.439696	3.27161e-05	0.00456723
SNOWBALL_033555_st	PTGIS	320106		8.88341	9.1151	8.0947	8.47123	8.66123	8.81485	8.19523	9.01858	8.85558		1.1665	1.23135	-1.07217	-1.4614	-1.28425		0.088117	0.0186795	0.483472	2.97334e-05	0.00457126
SNOWBALL_009199_s_st	CPT2	297320		6.27828	5.93248	5.9749	5.83437	6.25698	5.93199	5.73059	5.96467	6.39819		1.01487	1.00034	1.18453	-1.09452	1.25962		0.888788	0.99763	0.0395675	0.30412	0.00462208
SNOWBALL_042035_st	GALNT5	328573		5.83929	4.63757	3.43673	3.25961	6.22257	4.94203	3.53018	4.47104	3.63971		-1.30431	-1.23495	-1.06692	-2.31566	-1.52748		0.0822271	0.177693	0.720345	2.17562e-07	0.00462452
SNOWBALL_024761_s_st	PRDX3	311702		7.95841	7.88184	8.51005	8.62683	7.849	8.0099	8.27829	8.26239	8.66441		1.07879	-1.09282	1.17427	1.28738	1.2683		0.41461	0.329807	0.0594645	0.00263919	0.00462753
SNOWBALL_047295_s_st	ZFP36L1	333812		9.99874	9.41093	10.6828	10.4026	10.2546	9.71716	10.8457	10.6565	10.1188		-1.19404	-1.23647	-1.11951	-1.19245	-1.34803		0.101792	0.0467633	0.323405	0.104641	0.00464532
SNOWBALL_023085_st		310252		4.6807	5.35428	6.92807	7.0678	5.06734	5.31094	6.58243	6.5735	7.20586		-1.30734	1.0305	1.27071	1.40863	1.37164		0.0166476	0.831182	0.0332229	0.00218385	0.00465255
SNOWBALL_034583_st		321132		7.83891	7.50208	6.79172	6.89003	8.03331	7.76692	7.02257	7.22562	7.03481		-1.14425	-1.20151	-1.17352	-1.2619	-1.19206		0.031113	0.00311993	0.00998472	0.000218355	0.00465329
SNOWBALL_010186_st	PCK2	298204		6.98355	6.6617	5.67545	5.77688	6.57423	6.52869	5.43401	5.7364	6.1328		1.32805	1.09657	1.18217	1.02845	1.30945		0.00292521	0.378185	0.0860219	0.814228	0.00466192
SNOWBALL_015469_st	RASA2	303166		7.16249	7.03655	6.74266	6.47067	7.32146	7.14844	6.75204	6.98916	6.50072		-1.11649	-1.08065	-1.00652	-1.43246	-1.26055		0.201222	0.389719	0.952854	2.15523e-05	0.00469683
SNOWBALL_010455_s_st	ZBTB1	298459		8.40456	7.92732	7.94505	7.84026	8.90787	7.90799	8.11999	8.14393	7.77919		-1.41745	1.01349	-1.12891	-1.23428	-1.29204		0.000152529	0.910143	0.204096	0.0206926	0.00470317
SNOWBALL_021659_s_st	TKT	308988		8.54326	8.57339	9.83854	9.94448	8.74426	8.55383	9.60136	9.61849	10.1264		-1.1495	1.01364	1.17869	1.25353	1.2351		0.0671045	0.888726	0.0288825	0.00253616	0.00474138
SNOWBALL_019538_st	NOP56	307029		8.65348	8.44792	8.98326	9.03814	8.61873	8.39959	8.87823	9.00209	8.97634		1.02437	1.03407	1.07551	1.0253	-1.38098		0.869853	0.815429	0.582956	0.864702	0.00480088
SNOWBALL_045936_st	RBFOX2	332460		7.20798	6.794	6.70689	6.62613	7.527	7.15967	7.01286	6.85294	6.2399		-1.24749	-1.28848	-1.23625	-1.17024	-1.32233		0.0264664	0.0105838	0.0337009	0.12471	0.00480912
SNOWBALL_018780_st	RANBP17	306332		7.09594	6.92879	7.00621	6.66453	7.37809	7.26515	7.054	7.08437	6.63366		-1.21601	-1.26257	-1.03368	-1.33778	-1.24907		0.0133229	0.00314631	0.729368	0.000268953	0.00482414
SNOWBALL_023116_s_st	ACSS2	310278		5.99972	6.69036	8.71868	9.01439	6.17493	6.20087	7.99298	8.32003	8.90998		-1.12913	1.40394	1.6537	1.61816	1.40769		0.35985	0.00516912	5.24071e-05	0.000100084	0.00482937
SNOWBALL_033876_st	ZEB1,LOC110255584	320427		7.40097	8.1326	6.37388	6.66049	7.72172	8.41171	6.71944	7.12912	6.68548		-1.24898	-1.21345	-1.27064	-1.38379	-1.38328		0.0570756	0.101927	0.0393353	0.00478321	0.00483139
SNOWBALL_007747_st	LUM	295914		10.9154	11.5886	12.1514	11.7355	12.0377	12.4254	12.4506	12.3385	11.7056		-2.17704	-1.78597	-1.23047	-1.51897	-1.37796		2.25184e-09	1.52911e-06	0.0738698	0.000282875	0.00484077
SNOWBALL_030364_st	NMT2	316917		6.16181	6.61204	5.78466	5.64145	6.36379	7.02239	6.15913	6.5356	5.95791		-1.15027	-1.329	-1.29637	-1.85851	-1.41199		0.287287	0.0206893	0.0355952	1.75502e-06	0.00485121
SNOWBALL_035757_st	TPM1	322305		11.0867	10.3701	9.2415	9.12908	10.844	11.1126	9.96888	10.0457	9.11046		1.18321	-1.6731	-1.65563	-1.88775	-1.91301		0.521367	0.0263161	0.0297138	0.00582011	0.00487365
SNOWBALL_021875_s_st	FOXK2	309198		7.18927	7.64239	7.42762	7.21536	6.63399	7.05905	6.87371	6.8136	7.24225		1.46946	1.49831	1.46806	1.32113	1.51394		0.00900625	0.0060541	0.00917985	0.062955	0.00487612
SNOWBALL_043212_st	LUZP1	329746		5.08393	3.70187	3.93275	3.61948	5.08499	3.48667	3.92739	3.66871	3.55396		-1.00073	1.16086	1.00372	-1.03471	-1.4882		0.997011	0.330615	0.984605	0.849416	0.00488211
SNOWBALL_038113_st		324661		3.18468	3.07859	3.62887	3.51788	3.0199	3.10133	3.09233	2.85393	3.36818		1.12099	-1.01588	1.45049	1.58441	1.42664		0.414074	0.924646	0.00324133	0.000312892	0.0048916
SNOWBALL_021317_s_st	NEDD9	308658		5.99824	8.08678	4.7095	5.53785	6.68283	8.35214	5.40848	6.50313	6.01734		-1.60725	-1.20193	-1.62335	-1.95244	-1.80999		0.0252095	0.433268	0.0221729	0.00155771	0.00490963
SNOWBALL_030889_st	DUSP4	317442		6.28139	4.14464	7.15193	7.60122	6.60574	3.94944	6.86046	6.89571	8.46536		-1.2521	1.14488	1.22388	1.63072	1.68082		0.253111	0.519609	0.311092	0.00808562	0.00491166
SNOWBALL_027198_st	PANK3	313752		5.90502	5.97217	7.03318	7.46703	5.89484	6.12636	6.52665	7.14862	7.68426		1.00708	-1.1128	1.42063	1.24696	1.37514		0.963167	0.391802	0.00197936	0.0547662	0.00492893
SNOWBALL_015189_st	CLASP2	302889		7.46668	6.70518	6.45152	6.19616	7.58462	7.13005	6.5884	6.68684	6.36002		-1.08519	-1.34245	-1.09953	-1.40511	-1.25104		0.346348	0.000261397	0.265112	3.34186e-05	0.00493701
SNOWBALL_015105_s_st	NTN1	302811		6.82189	6.01334	8.00695	7.92683	7.19062	6.22644	7.21367	7.315	7.94847		-1.29121	-1.15918	1.73301	1.5282	1.42047		0.043006	0.269105	2.06065e-05	0.000742426	0.00497243
SNOWBALL_013916_st	ABHD13	301698		6.87388	7.59039	7.76671	7.57274	7.22306	7.59029	7.6541	7.89946	7.4976		-1.27383	1.00006	1.08118	-1.25416	-1.23023		0.00109265	0.999496	0.329854	0.00218703	0.00499739
SNOWBALL_002501_st	SPG21	290921		6.87109	6.32726	6.01152	5.8438	7.04242	6.53041	6.05506	6.0244	5.86899		-1.1261	-1.15121	-1.03063	-1.13335	-1.2625		0.171246	0.098595	0.767828	0.146903	0.00500593
SNOWBALL_003510_s_st	CCDC69	291900		5.09263	5.13159	5.73775	5.87515	5.41361	5.02638	5.52096	5.58382	5.88658		-1.24917	1.07565	1.16214	1.22376	1.40582		0.0720703	0.606406	0.244288	0.105671	0.00500608
SNOWBALL_025350_st	ZCCHC24	312208		9.13956	9.11969	9.45026	8.96738	9.25517	8.87012	9.25243	9.19427	8.66863		-1.08343	1.18886	1.14697	-1.17031	-1.24293		0.342315	0.0264653	0.0836109	0.0448317	0.00502419
SNOWBALL_022612_s_st	SOD1	309878		8.59649	8.73182	8.84112	9.00567	8.59159	8.85906	8.64734	8.69782	9.05119		1.0034	-1.0922	1.14376	1.23786	1.26312		0.976078	0.329212	0.118036	0.0104708	0.00504582
SNOWBALL_021306_s_st	MGLL	308647		6.8297	6.58905	9.12976	9.45668	7.15756	6.63476	8.3308	8.86945	9.7144		-1.25516	-1.03219	1.73984	1.50236	1.40696		0.0666566	0.837102	1.19279e-05	0.000882373	0.0050468
SNOWBALL_008777_st	EFHD2	296920		6.74692	6.57223	7.49015	7.72391	6.97172	6.79339	7.08884	7.54124	7.89764		-1.16862	-1.16567	1.3207	1.13499	1.26478		0.0676856	0.0726537	0.000952007	0.145674	0.00505062
SNOWBALL_021488_s_st	NMI	308821		4.9588	4.17186	4.6599	4.06029	5.23821	4.28723	4.69377	4.69675	4.23524		-1.2137	-1.08325	-1.02376	-1.55451	-1.53777		0.234426	0.660522	0.906857	0.0040637	0.00506109
SNOWBALL_030539_st	PTPN13	317092		10.9065	11.1798	10.1967	9.98406	10.9899	11.1167	10.3005	10.5296	10.1535		-1.05954	1.04467	-1.07464	-1.45952	-1.25658		0.534567	0.650148	0.426521	8.48481e-06	0.00507072
SNOWBALL_021746_st	RASL10B	309071		4.90777	4.98094	5.39075	5.19005	4.9331	4.99024	4.95306	4.89172	5.8037		-1.01771	-1.00647	1.35443	1.22972	1.40071		0.911389	0.968451	0.0118183	0.0938499	0.0051232
SNOWBALL_022006_s_st	RNASE4	309325		4.17832	4.27387	6.27682	5.70686	4.9281	4.71706	6.827	6.03556	4.30943		-1.68153	-1.35961	-1.46427	-1.25588	-1.91847		0.0263926	0.21099	0.111678	0.372012	0.00512605
SNOWBALL_014331_s_st	GJC1	302092		5.94523	6.27869	6.49505	6.55964	5.84636	6.323	5.70407	5.78155	6.47651		1.07093	-1.03119	1.73024	1.71486	1.40174		0.629288	0.841138	1.24502e-05	1.63738e-05	0.00519954
SNOWBALL_013177_st	PPP2R5A	301005		6.37652	6.39392	7.04069	7.42082	6.51703	6.34695	6.61815	6.99219	7.0797		-1.10229	1.03309	1.34029	1.34596	1.29396		0.331061	0.774993	0.00155142	0.00133377	0.00523461
SNOWBALL_024686_s_st	RUFY2	311646		7.15791	7.35613	7.38629	7.06776	7.31582	7.68779	7.41582	7.55669	7.02999		-1.11567	-1.25846	-1.02068	-1.4034	-1.3939		0.405145	0.0569017	0.894686	0.0043942	0.00524631
SNOWBALL_035847_st	PLCB1	322395		7.39464	6.52691	6.54145	6.52951	7.67092	6.82498	6.8689	7.11685	6.3258		-1.21107	-1.2295	-1.25479	-1.50248	-1.36434		0.0932923	0.0682945	0.0436922	0.000299526	0.00525513
SNOWBALL_026966_st	ASPH	313615		8.62363	8.69481	10.5479	10.7344	8.75078	8.64842	10.3694	10.5372	10.5868		-1.09214	1.03267	1.13175	1.14649	1.22161		0.248585	0.710147	0.0924083	0.0607812	0.00528027
SNOWBALL_035878_st	SIK3	322426		4.57226	4.3722	4.77897	4.68932	4.38875	4.38091	4.81211	5.04279	4.62015		1.13564	-1.00606	-1.02323	-1.27762	-1.36953		0.294612	0.96844	0.87427	0.0309932	0.00530061
SNOWBALL_031547_st	SFPQ	318100		6.52546	6.27274	6.72288	6.54274	6.62765	6.56209	6.70418	6.79694	6.2781		-1.0734	-1.22209	1.01305	-1.19267	-1.37169		0.590621	0.0837388	0.931284	0.133631	0.00532767
SNOWBALL_015466_st	ANAPC13	303163		7.96429	7.51199	6.95364	6.91946	7.91871	7.57173	6.9227	7.20669	7.04145		1.03209	-1.04228	1.02168	-1.22029	-1.22907		0.724799	0.634581	0.817476	0.00718292	0.00534895
SNOWBALL_004765_st	ZC3H7A	293075		7.78074	7.55558	7.16366	7.04591	7.7289	7.63403	7.24189	7.41768	7.23797		1.03658	-1.05588	-1.05572	-1.29394	-1.20154		0.644248	0.461976	0.463345	0.000123505	0.00536136
SNOWBALL_043893_st	CCDC191	330423		5.28978	6.1131	5.99728	5.84821	5.68097	6.27432	6.05867	6.34676	6.04858		-1.31148	-1.11823	-1.04347	-1.4128	-1.29457		0.0034668	0.25872	0.702792	0.000234912	0.00536408
SNOWBALL_023130_s_st	GPAT4	310286		8.57016	8.50434	10.7156	10.8307	8.38494	8.44733	10.256	10.0721	10.4266		1.13699	1.04031	1.37517	1.69184	1.34399		0.25792	0.762314	0.00277005	2.72739e-06	0.00544895
SNOWBALL_037613_st	VHL	324161		5.29745	5.83136	5.57203	5.36641	5.93628	6.18729	5.67733	6.04537	5.53179		-1.55707	-1.27981	-1.07572	-1.60099	-1.40549		0.000349588	0.0466374	0.609987	0.000157351	0.00547855
SNOWBALL_014917_st	USH2A	302645		7.19208	7.4988	7.91534	7.74424	7.44893	7.81064	8.07515	7.92859	7.93447		-1.19487	-1.24129	-1.11714	-1.1363	-1.31822		0.0799286	0.0310523	0.301876	0.225287	0.00550742
SNOWBALL_047795_st	TNS1	334307		5.78022	6.36034	6.02213	6.06653	6.23673	6.52077	6.58112	6.2719	5.7455		-1.37221	-1.11762	-1.47324	-1.15298	-1.30895		0.0011609	0.285885	9.10599e-05	0.159238	0.0055282
SNOWBALL_006366_s_st	LRRC8C,LRRC8B	294609		5.10835	4.4321	5.54218	5.26466	5.12782	4.41351	5.01421	4.91101	4.93679		-1.01358	1.01297	1.44189	1.27779	1.36495		0.927592	0.930986	0.00116651	0.0300998	0.00558683
SNOWBALL_017079_s_st	ADIRF	304736		5.83237	5.23475	10.5284	9.85612	6.34776	5.04925	8.94821	7.90716	9.01277		-1.42937	1.13721	2.99004	3.86098	2.26248		0.255598	0.718179	0.000243484	1.04397e-05	0.00559733
SNOWBALL_027092_st	SPTBN1	313725		8.45955	7.73823	7.55397	7.86562	8.54982	7.50225	7.48507	7.62108	8.07523		-1.06456	1.17771	1.04892	1.18472	1.33194		0.603881	0.126221	0.700909	0.11171	0.00559992
SNOWBALL_027729_st	AMPH	314283		5.31491	4.88045	7.0219	6.80427	4.65409	4.19004	5.63819	5.43607	6.05417		1.58098	1.61375	2.60939	2.58147	1.78027		0.0288044	0.0220849	9.59718e-06	1.16288e-05	0.00560127
SNOWBALL_018494_st	ACKR3	306063		11.0223	8.37196	8.40057	8.19579	10.9139	7.65062	8.26211	8.51102	7.82342		1.07798	1.64871	1.10073	-1.24421	-1.49348		0.662561	0.000616587	0.565786	0.14698	0.00566593
SNOWBALL_007389_st	GLIPR1	295572		6.47219	6.39201	6.10822	6.50617	6.86157	7.03167	6.48033	7.11853	6.21301		-1.30984	-1.55796	-1.29425	-1.52876	-1.3557		0.0143197	7.95599e-05	0.0194463	0.000147418	0.00566762
SNOWBALL_034115_st	ERC1	320666		7.80644	8.28824	7.24931	6.94226	8.04146	8.56054	7.41262	7.37792	7.01019		-1.17692	-1.20773	-1.11985	-1.35252	-1.20374		0.0153405	0.00488411	0.10023	1.40933e-05	0.00568666
SNOWBALL_031138_st	LTBP2	317691		9.87669	10.2053	8.11224	6.99894	10.3939	10.565	8.95384	8.66192	6.89289		-1.43114	-1.28315	-1.79203	-3.1667	-1.5429		0.0229113	0.123997	0.00024176	3.49413e-10	0.00570207
SNOWBALL_016443_s_st	SCARB1	304114		7.98038	7.37601	9.24689	8.65805	8.00935	7.17831	8.58533	8.61568	8.63959		-1.02028	1.14687	1.58179	1.0298	1.2599		0.850414	0.111654	3.57287e-07	0.776085	0.00573708
		304601		8.07307	7.82838	7.89694	7.59213	8.16226	8.05677	7.85113	7.65994	7.45705		-1.06377	-1.17152	1.03226	-1.04812	-1.13454		0.19877	0.000588122	0.544505	0.345423	0.0057653
SNOWBALL_003228_st	DIS3L	291629		6.35321	6.01328	5.9707	5.68785	6.43687	5.98667	6.0608	5.8128	5.60736		-1.0597	1.01861	-1.06445	-1.09048	-1.21899		0.472014	0.839152	0.434109	0.257696	0.00577083
SNOWBALL_024478_s_st	TYSND1	311461		5.16512	5.55982	5.51988	5.54347	5.1899	5.34781	5.36964	5.26945	5.82522		-1.01733	1.1583	1.10976	1.20917	1.3501		0.903668	0.19901	0.383757	0.0879762	0.00577346
SNOWBALL_034183_st	APBB2	320734		3.75362	4.95564	4.41028	4.16079	4.31215	5.78786	5.40333	5.51771	4.30805		-1.47277	-1.78043	-1.9904	-2.56138	-1.72648		0.0536012	0.00356019	0.000554972	5.53674e-06	0.00577446
SNOWBALL_000350_st	SCD	288829		7.84669	8.68564	12.0676	12.3885	7.65663	8.05435	11.5394	12.0909	12.5562		1.14081	1.54895	1.4421	1.22906	1.27089		0.144204	1.91865e-06	4.08811e-05	0.0179248	0.00579304
SNOWBALL_011663_st	PRDM8	299564		7.66509	8.04823	6.81452	7.10693	7.9211	8.002	7.07223	7.44611	6.79199		-1.19417	1.03256	-1.19558	-1.26504	-1.32625		0.0906507	0.801843	0.0883343	0.0222149	0.00581694
SNOWBALL_045417_st	FBXL5	331945		4.48101	4.73639	4.51623	4.46929	5.00392	5.2467	4.88609	5.06698	4.46307		-1.43685	-1.42435	-1.29223	-1.51329	-1.50143		0.0141236	0.0167069	0.0895238	0.00495746	0.00584046
SNOWBALL_002372_s_st	MICAL1	290794		7.04424	6.49823	5.44696	5.42572	7.01649	6.4431	5.71424	5.8011	5.60879		1.01942	1.03895	-1.20354	-1.29718	-1.32982		0.885756	0.763775	0.0795783	0.0120049	0.00587029
SNOWBALL_042569_st	LOC106504299	329106		6.92035	6.5425	6.24072	6.00448	6.58969	6.44974	5.68721	5.90208	6.15092		1.25758	1.06641	1.46765	1.07356	1.37144		0.0483774	0.633622	0.000875184	0.594351	0.00588467
SNOWBALL_020531_st	ZNF449	307978		6.73298	7.06619	6.83962	6.32065	6.9007	6.99059	6.74787	6.55407	6.52451		-1.12328	1.0538	1.06566	-1.17562	-1.2217		0.121497	0.527427	0.431681	0.0269271	0.00588505
SNOWBALL_042008_st	ADARB1	328546		2.90197	3.38479	4.33435	4.21232	2.83895	3.65635	3.99273	4.18205	4.60942		1.04465	-1.20711	1.26718	1.02121	1.66366		0.852877	0.350498	0.226385	0.93174	0.00589025
SNOWBALL_019031_s_st	GPAT4	306563		7.48285	7.45112	9.51301	9.56291	7.37319	7.23983	9.03435	8.88762	9.25083		1.07897	1.15772	1.39345	1.59692	1.28609		0.457566	0.120482	0.000328304	1.38732e-06	0.00589122
SNOWBALL_047744_st	CYBRD1	334261		9.10878	8.47476	7.87698	7.64238	9.42838	8.55518	8.13788	8.21528	7.33926		-1.24799	-1.05733	-1.19823	-1.4875	-1.40414		0.078384	0.707334	0.159215	0.00132372	0.00589382
SNOWBALL_047431_st	GPX1	333948		6.81312	6.21153	6.82962	6.63329	6.8396	6.21658	7.06974	6.87835	6.82073		-1.01852	-1.0035	-1.18109	-1.18514	-1.237		0.852186	0.973435	0.0326001	0.0290059	0.0059322
SNOWBALL_022611_st	ITGA1	309877		4.90082	6.28165	4.95167	4.8723	5.71081	6.91976	4.81893	6.1003	4.09897		-1.75319	-1.55629	1.09638	-2.34242	-2.37227		0.0802308	0.178772	0.815317	0.00674444	0.00596591
SNOWBALL_014232_st	CEP112	301993		5.61596	5.5202	4.82929	4.58705	5.79359	5.77957	4.81209	4.86938	4.28329		-1.13102	-1.19695	1.012	-1.21616	-1.35751		0.304682	0.116965	0.935631	0.0853596	0.00598058
SNOWBALL_021392_st	KIAA1211	308729		6.17822	5.64132	4.5166	4.35185	5.63716	5.36627	4.56716	4.80577	5.3913		1.45505	1.21003	-1.03567	-1.36976	1.56483		0.0218611	0.274509	0.866758	0.0570288	0.00598096
SNOWBALL_001779_s_st	ARMCX3	290211		6.2653	5.95793	6.20365	5.62322	6.4027	6.08215	5.74747	6.06578	5.89167		-1.09992	-1.08991	1.3719	-1.35902	-1.57057		0.620738	0.658386	0.0579648	0.0665204	0.00599638
SNOWBALL_005616_st	TMEM65	293887		7.7148	7.73998	6.86316	6.77772	8.04114	8.15162	6.95629	6.94223	6.82516		-1.25383	-1.33021	-1.06668	-1.12078	-1.19746		0.000616355	2.48122e-05	0.369086	0.0896056	0.00600892
SNOWBALL_003398_st	SCAI	291793		5.97165	5.38713	5.47315	5.06683	6.02259	5.56648	5.35854	5.32974	5.62991		-1.03594	-1.13238	1.08269	-1.19989	1.29451		0.759397	0.209707	0.449241	0.0559322	0.00600984
SNOWBALL_036949_st	WIPF1	323497		8.67728	8.34642	7.51478	7.27618	8.86504	8.47747	7.54738	7.68114	7.65285		-1.13899	-1.09509	-1.02286	-1.32405	-1.17712		0.0294666	0.140397	0.756174	6.14041e-06	0.00603608
SNOWBALL_047230_st	DAB2	333747		9.88905	9.51997	8.54542	8.81361	10.0326	9.5912	8.83696	9.39573	8.85245		-1.10463	-1.05061	-1.22395	-1.49705	-1.33624		0.392532	0.696989	0.0596294	0.000169149	0.0060689
SNOWBALL_037633_st	BCL2	324181		3.40902	2.81808	4.7258	5.70287	3.55943	3.45456	4.24617	4.90886	5.61271		-1.10988	-1.55454	1.39439	1.7339	1.57156		0.585144	0.00742011	0.0460994	0.000890018	0.00607419
SNOWBALL_013950_s_st	LOC102159067	301731		5.19007	5.39883	5.10489	5.18485	5.22775	4.41591	5.18905	4.80306	5.20749		-1.02646	1.97647	-1.06008	1.30296	2.00683		0.938361	0.00729727	0.857173	0.33784	0.00608335
SNOWBALL_030307_st		316860		5.1931	5.89471	6.35861	5.99861	5.54521	5.95832	6.6444	6.90019	6.01424		-1.27642	-1.04508	-1.21907	-1.86812	-1.51403		0.117632	0.816183	0.21476	5.48911e-05	0.00608448
SNOWBALL_035524_st	C9H1orf21	322072		5.38359	5.46867	5.21063	5.08496	5.75744	5.62537	5.84087	5.81902	5.18945		-1.2958	-1.11473	-1.54782	-1.66332	-1.39278		0.0333401	0.417455	0.00034707	4.13456e-05	0.00611086
SNOWBALL_019156_s_st	ERGIC3	306680		8.48107	8.1759	8.10851	7.6741	8.49943	8.22112	8.25728	8.16464	8.10867		-1.01281	-1.03184	-1.10863	-1.40497	-1.24267		0.901945	0.745949	0.218262	3.09082e-05	0.00611636
SNOWBALL_029903_st	MECOM	316456		6.22374	5.81177	6.38128	5.9873	6.44414	6.02124	6.51663	6.30895	6.03702		-1.16506	-1.15627	-1.09836	-1.24975	-1.36309		0.198839	0.224886	0.458606	0.0515515	0.00612808
SNOWBALL_044725_st	STXBP4	331254		3.68586	3.54628	3.30137	3.47972	3.31211	3.21067	3.58452	3.43362	3.19875		1.29572	1.26192	-1.21684	1.03247	-1.45944		0.0649327	0.100696	0.173821	0.855956	0.00614661
SNOWBALL_018688_st	GPX3	306242		6.07292	7.13094	10.7788	11.2493	6.89387	7.35303	10.1135	10.6315	10.7496		-1.76657	-1.16642	1.58585	1.53456	1.55063		0.000429194	0.381656	0.00398505	0.00748749	0.0061504
SNOWBALL_002516_st	MICAL1	290936		7.33651	6.74384	5.69566	5.47039	7.39323	6.79977	5.81078	6.04692	5.87596		-1.0401	-1.03953	-1.08307	-1.49126	-1.24167		0.676469	0.681177	0.355085	1.77796e-06	0.00616041
SNOWBALL_018243_s_st	PDE1A	305836		8.50491	8.31445	6.83601	6.69606	8.10561	8.03143	6.34344	6.7709	6.80088		1.31887	1.21674	1.40695	-1.05325	1.40153		0.0254996	0.123398	0.00560396	0.728645	0.00616656
SNOWBALL_023905_s_st	SSFA2	310951		7.79903	8.36333	7.73964	7.45966	7.97446	8.57325	7.71816	7.66083	7.27802		-1.1293	-1.15662	1.015	-1.14963	-1.20889		0.086369	0.0374484	0.866933	0.0467412	0.00619159
SNOWBALL_011420_st	OCIAD2	299328		6.59445	5.82848	5.16275	5.11696	6.88808	5.84774	5.38814	5.70438	5.18276		-1.22572	-1.01344	-1.16909	-1.50256	-1.44569		0.146013	0.940692	0.279671	0.00254498	0.00623784
SNOWBALL_033651_st	LOC110256516	320202		4.49372	4.91161	5.29106	5.12913	4.6397	4.82003	5.59996	5.39299	5.31413		-1.10648	1.06554	-1.23876	-1.20068	-1.38344		0.445297	0.651296	0.0773386	0.137389	0.00627342
SNOWBALL_005679_st	SLC25A32	293950		7.36529	7.41842	7.79521	7.92405	7.17051	7.35056	7.37757	7.50088	7.92729		1.14455	1.04816	1.33574	1.34087	1.24455		0.100568	0.615433	0.000345911	0.000292725	0.0062797
SNOWBALL_002068_st	EZR	290493		8.08058	8.03588	6.04053	6.10072	8.07525	8.17698	6.20645	6.62246	6.31258		1.00371	-1.10275	-1.12188	-1.43569	-1.28128		0.976079	0.319187	0.231793	9.30306e-05	0.00628363
SNOWBALL_012802_st	JAM3	300652		8.19159	7.74039	6.74246	6.67289	8.53851	8.17733	6.86717	6.90531	6.81966		-1.27184	-1.35373	-1.09029	-1.1748	-1.21191		0.000683025	2.92334e-05	0.248313	0.0225944	0.00629058
SNOWBALL_004046_st	HAUS6	292393		6.61485	6.78472	6.94888	7.0035	6.28521	6.71058	6.92773	7.02619	6.36316		1.2567	1.05273	1.01477	-1.01586	-1.46621		0.113453	0.765453	0.937245	0.932505	0.00630111
SNOWBALL_002129_st	GINM1	290554		8.41438	8.6059	9.12126	9.04541	8.64529	8.77789	9.15165	9.2899	8.75094		-1.17357	-1.12661	-1.02129	-1.18468	-1.2605		0.0632863	0.179239	0.844853	0.0482613	0.00630954
SNOWBALL_027398_st	HSPA4L	313952		6.14298	6.88168	6.87468	6.30269	6.51239	7.2635	7.19633	6.89527	6.35453		-1.29183	-1.30298	-1.24976	-1.50793	-1.45366		0.066215	0.0569551	0.114312	0.00273855	0.00631748
SNOWBALL_045136_st	SPTBN1	331664		8.99277	8.23794	7.98725	8.36245	9.08001	7.97322	8.03674	8.0388	8.57722		-1.06234	1.2014	-1.0349	1.25149	1.22738		0.473823	0.0147134	0.704105	0.00283111	0.00635355
SNOWBALL_012323_st	DLAT	300187		6.89473	7.29596	7.10191	7.26813	7.04285	7.23997	7.10601	7.39172	7.68354		-1.10812	1.03957	-1.00284	-1.08945	1.33052		0.370753	0.762729	0.984129	0.465641	0.00635371
SNOWBALL_031218_st		317771		3.13958	4.00702	3.28667	3.45061	3.08562	3.94188	3.50096	3.87157	3.19835		1.03811	1.04619	-1.16013	-1.33883	-1.47663		0.836005	0.799705	0.339046	0.0432677	0.00635568
SNOWBALL_010464_st	ADAMTSL3	298467		8.23259	6.6545	4.86559	4.30667	8.8385	7.08408	5.64463	5.74612	4.91471		-1.52194	-1.34684	-1.71599	-2.71218	-1.58671		0.0131849	0.0853608	0.00146116	7.49161e-08	0.00636012
SNOWBALL_001641_st	OFD1	290078		3.48189	3.02922	3.10634	3.10331	3.50488	3.49009	3.4305	3.58285	2.93154		-1.01606	-1.37637	-1.25194	-1.39429	-1.62541		0.94661	0.0789188	0.234242	0.0665858	0.00636604
SNOWBALL_007460_s_st	METTL25	295642		6.25654	6.16789	5.75529	5.77771	6.48728	6.21422	5.70658	6.22603	5.89639		-1.17343	-1.03264	1.03434	-1.36444	-1.31489		0.122902	0.797116	0.786068	0.00199783	0.00638088
SNOWBALL_032858_st	SIK2	319409		7.7438	7.58176	10.3267	10.3559	7.88235	7.61056	9.84987	9.84622	10.0352		-1.1008	-1.02017	1.39169	1.4237	1.22074		0.213627	0.82863	1.33009e-05	4.17317e-06	0.00639193
SNOWBALL_023047_s_st	VGLL3	310223		9.9624	9.97362	6.80028	7.61084	10.1067	10.3383	7.32738	8.75892	7.69662		-1.10522	-1.28763	-1.44103	-2.21619	-1.55058		0.592423	0.128796	0.0238201	2.69823e-06	0.00640831
SNOWBALL_010439_st	LTBP2	298444		4.42552	5.78668	3.79027	3.45724	4.86658	6.12214	4.42903	4.4585	3.21842		-1.3576	-1.26178	-1.557	-2.00176	-1.61278		0.0886232	0.208599	0.01166	0.000103434	0.00642122
SNOWBALL_012993_st	CACNA2D1	300837		4.88394	4.99171	4.85421	4.544	4.93168	5.22109	4.95557	4.84166	4.55858		-1.03365	-1.17233	-1.07278	-1.22914	-1.30476		0.78442	0.114205	0.528317	0.0362295	0.00645489
SNOWBALL_002020_st	THBS2	290445		9.6293	9.52582	8.6755	8.08659	9.7847	9.52179	8.76997	8.51078	8.20227		-1.11373	1.0028	-1.06767	-1.34182	-1.40183		0.435383	0.986812	0.655796	0.018092	0.00646227
SNOWBALL_006804_st	KDELR3	295011		9.67493	9.54895	8.11572	8.16232	9.74245	9.64371	8.09752	8.76947	8.58085		-1.04791	-1.06789	1.01269	-1.52326	-1.29962		0.684068	0.552299	0.920745	2.27876e-05	0.00646461
SNOWBALL_043844_st	GPC6	330374		4.82451	4.24356	5.04007	4.63173	4.7569	4.27615	5.14495	4.81203	4.33489		1.04798	-1.02285	-1.07541	-1.13312	-1.76487		0.860606	0.935025	0.777981	0.607845	0.00649478
SNOWBALL_001843_s_st		290273		6.31139	5.99659	6.65006	6.5783	6.94629	6.67375	6.98291	6.93532	6.43676		-1.55283	-1.599	-1.2595	-1.28078	-1.36634		0.000159451	6.37466e-05	0.0468516	0.0322359	0.00650794
SNOWBALL_017263_st	P4HA1	304914		9.59894	8.91265	8.41972	8.46292	9.5579	8.77125	8.80545	9.20256	8.75227		1.02885	1.10297	-1.30652	-1.66976	-1.32598		0.827731	0.390796	0.00997258	2.71898e-06	0.00651202
SNOWBALL_025095_st	SEMA3F	311997		6.90795	6.26966	8.1802	7.84799	7.15578	6.39239	8.07963	7.90325	7.62898		-1.18742	-1.0888	1.07219	-1.03904	-1.28657		0.0686049	0.406127	0.507153	0.733737	0.00652933
SNOWBALL_044838_st	HSD11B1L	331367		3.47297	3.72258	3.94449	3.72542	3.55352	3.43559	3.86935	3.7291	4.09205		-1.05742	1.22009	1.05346	-1.00255	1.41229		0.715948	0.130174	0.736046	0.988314	0.00657424
SNOWBALL_028073_st	FAM171A1	314627		9.73141	8.56216	9.1242	9.04296	9.74712	8.69069	9.49998	9.69904	9.35983		-1.01095	-1.09317	-1.29754	-1.57579	-1.40891		0.948563	0.536874	0.0409575	0.000360075	0.00658147
SNOWBALL_002763_st	DTWD1	291179		6.78805	7.26979	7.05988	6.77014	6.90487	7.50064	7.15533	7.26865	6.78251		-1.08434	-1.17352	-1.0684	-1.41276	-1.34412		0.512895	0.158574	0.602037	0.00155594	0.00662311
SNOWBALL_002414_st	FAXC	290836		6.0068	5.81214	5.66022	5.26544	6.05341	6.1615	5.66873	5.7424	5.54234		-1.03284	-1.27399	-1.00591	-1.3918	-1.34088		0.811225	0.0258202	0.967842	0.00225092	0.00664043
SNOWBALL_024213_s_st	SPECC1L	311232		7.47339	7.81149	8.25108	8.3925	7.77146	7.91101	7.8934	7.99411	8.42524		-1.2295	-1.07142	1.28136	1.31804	1.2776		0.0226938	0.499696	0.00602749	0.00225516	0.00665598
SNOWBALL_003142_st	LYSMD4	291548		5.25197	5.8989	6.08165	6.19326	5.45225	6.19677	5.97327	5.96502	6.45816		-1.14892	-1.22933	1.07802	1.1714	1.31448		0.189535	0.0426852	0.511701	0.129251	0.00667269
SNOWBALL_013187_st	HMCN1	301015		6.17848	5.69565	4.91442	4.81115	6.84587	6.44295	5.32356	5.87602	5.41855		-1.5882	-1.67865	-1.32789	-2.09199	-1.53631		0.00350623	0.00112503	0.079601	7.86428e-06	0.0067113
SNOWBALL_037634_st	P4HA3	324182		5.63126	5.86813	5.19607	4.74857	6.10399	6.39835	5.70481	5.49512	4.9538		-1.38773	-1.44415	-1.42281	-1.67778	-1.36149		0.00404502	0.00130905	0.00201044	1.22676e-05	0.00677852
SNOWBALL_026367_s_st	SPTBN1	313135		4.26509	4.89985	4.88342	5.05414	4.23311	4.56081	4.66218	5.06436	5.30605		1.02242	1.26491	1.16573	-1.00711	1.54047		0.915837	0.157739	0.382206	0.973958	0.00680971
SNOWBALL_033547_st	CTSK	320098		4.85173	6.13702	5.61283	5.46034	5.519	6.57202	5.80328	6.3031	5.8351		-1.58807	-1.35191	-1.14112	-1.79348	-1.70306		0.0191536	0.139651	0.560002	0.00301498	0.00682433
SNOWBALL_010194_st	MAP3K9	298211		5.79145	6.11846	6.03878	5.9241	5.9796	6.28786	6.22651	6.09364	6.31125		-1.13931	-1.12459	-1.13897	-1.1247	1.97946		0.663514	0.698592	0.664306	0.698323	0.00685133
SNOWBALL_008150_st	LOC100522678	296304		8.63452	8.95561	9.2198	9.19461	8.44097	8.97052	8.8761	8.97744	9.31728		1.14357	-1.01039	1.26901	1.16245	1.23953		0.100011	0.921366	0.00272986	0.062243	0.00686335
SNOWBALL_042542_st		329079		4.21629	4.10785	4.76304	4.15994	4.74344	5.35374	5.53066	5.42352	4.44582		-1.44108	-2.37165	-1.70246	-2.40091	-1.66334		0.0557113	1.02992e-05	0.00470786	8.08221e-06	0.0068728
SNOWBALL_043824_st	LOC110262100	330354		4.04963	3.97331	4.95634	4.93094	4.7511	4.93819	4.93123	5.58713	4.64885		-1.62616	-1.9519	1.01756	-1.57592	-1.73589		0.0175028	0.00109969	0.94921	0.0266763	0.00688465
SNOWBALL_003336_st	SPTAN1	291732		8.39373	7.78987	7.36993	7.60341	8.40993	7.72363	7.57637	7.73561	7.72955		-1.01129	1.04699	-1.15383	-1.09597	-1.14241		0.858358	0.398269	0.00369116	0.0676777	0.00688732
SNOWBALL_000589_st	SYCP2	289064		4.92317	5.16735	3.96041	4.08069	5.32858	6.69569	4.38034	5.31624	4.04164		-1.32446	-2.88453	-1.33787	-2.35471	-1.82931		0.236311	5.86219e-06	0.217924	0.000162574	0.00690353
SNOWBALL_043646_st		330180		3.38406	2.74136	1.83426	2.27658	3.67537	3.26213	2.26061	2.75341	1.99596		-1.22375	-1.43472	-1.34383	-1.39168	-1.51051		0.209962	0.0184274	0.0564776	0.0316294	0.00691166
SNOWBALL_023300_st	ASF1B	310412		7.43803	8.0745	5.86778	5.86135	6.91972	8.1544	5.2671	6.60698	7.0891		1.43228	-1.05694	1.51643	-1.67672	1.54589		0.0267938	0.781409	0.00989142	0.00140296	0.00693068
SNOWBALL_022988_st	NCOA3	310177		7.62004	7.02812	6.22849	6.1983	7.69776	7.39285	6.25634	6.56266	6.56159		-1.05535	-1.28764	-1.01949	-1.28731	-1.22663		0.532992	0.000886028	0.840439	0.000896025	0.00693638
SNOWBALL_000818_st	GEM,LOC106510023	289289		7.59724	6.03409	4.64719	5.3867	7.52062	6.79716	4.51589	4.96704	6.11097		1.05454	-1.69711	1.09528	1.33761	1.55765		0.794799	0.00132357	0.637895	0.0831015	0.00695279
SNOWBALL_021838_st	CCNL1,VEPH1	309162		8.81688	8.16308	8.38753	8.27161	9.02522	8.32737	8.46848	8.54337	8.27577		-1.15535	-1.12061	-1.05771	-1.20728	-1.27456		0.119532	0.232209	0.590807	0.037827	0.00695649
SNOWBALL_004866_st	ASPN	293174		10.686	10.537	9.31308	8.99054	10.7586	10.1916	9.53299	10.18	9.31092		-1.05162	1.27053	-1.16466	-2.28064	-1.73204		0.845675	0.271745	0.509391	7.39985e-05	0.00696324
SNOWBALL_031091_st	FCER1G	317644		2.67134	2.94641	3.29086	3.37066	2.83954	2.84779	3.51074	3.19769	3.51665		-1.12365	1.07075	-1.16464	1.12737	1.52707		0.513344	0.718728	0.376326	0.499921	0.00699973
SNOWBALL_000039_st	THBS1	288527		12.2388	12.6596	10.239	11.0695	12.3858	12.8383	10.6021	11.4966	10.9582		-1.10725	-1.13188	-1.28624	-1.34447	-1.4831		0.542813	0.447995	0.0929097	0.0452425	0.00700786
SNOWBALL_026409_st	CELF2	313173		3.6472	1.84491	3.98508	4.09465	3.55794	1.85216	3.02727	3.48328	3.52869		1.06382	-1.00504	1.94236	1.52771	1.7299		0.807644	0.985534	0.00114083	0.0389011	0.00701496
SNOWBALL_037065_st	MAML2	323613		8.11473	8.15374	7.69958	7.67303	8.34846	8.31946	7.97366	8.15154	7.40039		-1.17587	-1.12173	-1.20923	-1.3933	-1.2482		0.051862	0.182544	0.0213769	7.86697e-05	0.00701623
SNOWBALL_023344_s_st	SLC2A5	310447		3.61398	3.13036	3.18368	3.15593	3.9323	3.2561	3.44496	3.64266	3.2729		-1.24688	-1.09107	-1.19855	-1.40126	-1.72719		0.314115	0.722524	0.420654	0.10562	0.00702808
SNOWBALL_010437_st	ZFP36L1	298442		10.1125	9.60883	10.7299	10.3849	10.364	9.74365	10.8533	10.7402	10.3554		-1.19047	-1.09796	-1.08928	-1.27922	-1.35505		0.136015	0.45986	0.503726	0.0302033	0.00709882
SNOWBALL_016405_st	TBX5	304076		6.81874	6.28598	5.87326	5.52257	7.29074	6.82358	6.17606	5.95809	5.49193		-1.38703	-1.45155	-1.23354	-1.35239	-1.47279		0.0236478	0.00965194	0.16194	0.0376398	0.00714187
SNOWBALL_043864_st		330394		3.51172	4.22636	3.85711	3.88486	3.20725	4.51101	4.02618	4.21607	4.21517		1.23497	-1.21811	-1.12433	-1.25807	-1.33678		0.0538912	0.0730625	0.315616	0.0349522	0.00718239
SNOWBALL_012220_st	SERPINH1	300086		10.3858	9.23278	9.19292	9.04618	10.2627	9.04526	9.04257	9.26991	9.13914		1.08911	1.13881	1.10984	-1.16775	-1.25686		0.358481	0.140826	0.249953	0.0738112	0.00720221
SNOWBALL_011516_s_st	CPE	299423		5.4096	6.28573	5.91868	5.81008	4.6419	5.10818	4.61247	5.32522	6.65547		1.70256	2.26193	2.47292	1.39945	1.66939		0.00528373	3.22909e-05	5.71162e-06	0.0850308	0.00723217
SNOWBALL_020781_s_st	LOC110258860	308196		5.75521	6.71625	5.42488	5.22946	5.19068	6.27612	4.43727	4.83867	5.80786		1.4789	1.35673	1.98289	1.31112	1.52317		0.0126539	0.0549876	2.32679e-05	0.0916751	0.00726355
SNOWBALL_025895_st	P3H1	312719		7.46307	7.4369	7.15111	6.68042	7.30533	7.24924	6.91241	7.22801	7.08306		1.11554	1.13891	1.17993	-1.46164	-1.31003		0.314887	0.221567	0.110182	0.000199676	0.00727097
SNOWBALL_008768_st	SLC25A33	296911		5.86696	6.40481	8.15255	8.3942	5.93689	6.26189	7.35283	7.76987	8.38336		-1.04966	1.10414	1.74077	1.5415	1.42246		0.763897	0.505825	3.97418e-05	0.00103352	0.00728551
SNOWBALL_008627_s_st	CAPZB	296772		10.4111	10.2934	9.5039	9.37385	10.7148	10.5733	9.75324	9.85576	9.42786		-1.23437	-1.21408	-1.18866	-1.39659	-1.26067		0.0149118	0.025387	0.0479349	0.000141669	0.00729192
SNOWBALL_002404_st	RWDD2A	290826		7.41717	7.27117	7.01258	6.71691	7.53163	7.34496	6.86553	6.97027	6.87722		-1.08257	-1.05248	1.1073	-1.19198	-1.2403		0.366663	0.582148	0.230958	0.0297353	0.00729851
SNOWBALL_037181_st	MRM2	323729		7.10849	6.79408	6.33507	6.31512	7.05809	6.7371	6.4875	6.56546	6.51884		1.03555	1.04029	-1.11144	-1.18949	-1.2311		0.70838	0.668172	0.194612	0.0259611	0.00731122
SNOWBALL_021881_s_st		309203		6.35618	4.71263	4.17838	3.62914	6.63352	4.43491	4.1403	4.3832	3.63274		-1.21195	1.21228	1.02675	-1.68654	-1.61075		0.317515	0.316764	0.909685	0.00328916	0.00731954
SNOWBALL_020033_st		307504		3.9941	3.9382	3.4986	3.54429	3.66288	3.88616	3.40999	3.46724	3.69852		1.25808	1.03673	1.06335	1.05486	1.53973		0.172464	0.860868	0.755427	0.789139	0.00733392
SNOWBALL_016952_s_st	URB2	304610		5.74061	5.02046	5.11061	5.0986	5.90376	5.23625	5.01033	4.98231	4.95118		-1.11973	-1.16134	1.07198	1.08395	-1.32265		0.31625	0.169954	0.562884	0.494211	0.00735041
SNOWBALL_029917_st	SRGAP3	316470		2.55519	2.55674	2.72943	2.75797	2.53683	2.59646	2.67664	2.40949	2.81902		1.01281	-1.02791	1.03727	1.27323	1.39178		0.938124	0.861456	0.812747	0.0533677	0.00735441
SNOWBALL_037476_st	IFI44L	324024		3.17267	2.85447	3.91511	3.4016	3.15971	2.86905	3.7118	3.43892	3.00675		1.00903	-1.01016	1.15133	-1.02621	-1.53184		0.966662	0.962404	0.425128	0.900666	0.00735563
SNOWBALL_021297_st	PTK2	308639		6.52382	6.15765	5.9935	5.86139	6.62565	6.49385	6.08568	6.35716	6.10098		-1.07313	-1.26243	-1.06598	-1.41007	-1.21894		0.385035	0.00165245	0.43759	8.12785e-06	0.00737329
SNOWBALL_023454_s_st	BCOR	310541		6.42878	6.03766	5.16377	5.11349	6.51122	5.92943	4.91962	5.45936	5.32661		-1.0588	1.0779	1.1844	-1.27092	-1.2919		0.608488	0.486632	0.0833078	0.0122323	0.00737726
SNOWBALL_013888_st	RCBTB1	301671		6.28283	6.53271	6.05844	5.80666	6.34634	6.72814	6.19537	6.2205	6.20137		-1.045	-1.14507	-1.09956	-1.33223	-1.24395		0.647342	0.105928	0.276969	0.000480789	0.00737991
SNOWBALL_004307_st	TBL2,BCL7B	292628		6.8682	6.94256	8.02835	8.35986	6.85315	6.83394	7.67079	8.00074	8.69872		1.01049	1.0782	1.28126	1.28264	1.26928		0.929437	0.448953	0.00535357	0.00515756	0.00738094
SNOWBALL_043364_st		329898		2.83224	2.92448	3.15945	3.00346	2.46431	2.42261	2.49959	2.70341	2.97908		1.2905	1.41605	1.57993	1.23119	1.37236		0.0321193	0.0032506	0.000140703	0.085251	0.00738222
SNOWBALL_023693_s_st	MYL9	310752		7.83111	8.56289	6.72458	7.27187	8.17648	9.32395	7.53621	8.0869	6.53212		-1.27048	-1.69474	-1.75519	-1.75933	-2.05663		0.422947	0.0531942	0.0383691	0.037517	0.00738821
SNOWBALL_020876_st		308281		4.61204	4.44997	4.65137	4.7331	5.42733	5.23892	5.69105	5.89903	4.72906		-1.75965	-1.72781	-2.05578	-2.24377	-2.37842		0.0878202	0.0996087	0.0267098	0.0125701	0.00738841
SNOWBALL_038832_st	RNF187	325376		2.83979	3.70644	3.71489	3.61258	3.44032	4.21193	4.03939	4.49715	3.38931		-1.51628	-1.41961	-1.25223	-1.84623	-1.82209		0.0680057	0.130767	0.358219	0.00620494	0.00741113
SNOWBALL_023103_s_st	ACSL3	310266		6.92903	7.11036	7.34115	7.301	6.82955	7.22165	6.60044	6.89098	7.38573		1.07139	-1.08019	1.671	1.32871	1.32123		0.565171	0.514108	2.80457e-06	0.00629269	0.0074143
SNOWBALL_021096_s_st	SERPINE1	308476		10.657	12.5529	8.44862	9.01682	10.806	12.7299	9.41807	10.2532	9.20606		-1.10877	-1.13053	-1.9581	-2.35615	-1.75916		0.682058	0.619608	0.00149666	7.1192e-05	0.00744134
SNOWBALL_006368_st	FMO5	294611		5.27004	4.64785	4.97038	4.59707	5.45255	5.04946	4.91294	4.74887	4.30104		-1.13486	-1.32098	1.04062	-1.11095	-1.41576		0.374757	0.0334816	0.806217	0.471038	0.00744952
SNOWBALL_018070_s_st	ANKZF1	305668		5.60749	6.11889	6.29596	6.24546	5.33815	6.14757	6.37347	6.30303	6.16896		1.20525	-1.02007	-1.0552	-1.04071	-1.32419		0.0816789	0.883493	0.66652	0.75633	0.00745181
SNOWBALL_018370_st	NOP58	305956		5.61163	4.71549	5.20875	5.06551	5.33538	4.85156	5.40947	5.12819	4.55713		1.21104	-1.0989	-1.14928	-1.04441	-2.02		0.522288	0.770803	0.654714	0.898917	0.00745908
SNOWBALL_038803_st	CDK5RAP2	325347		6.88546	6.1624	5.42188	5.2509	6.97686	6.30731	5.30601	5.57077	5.35161		-1.0654	-1.10566	1.08363	-1.24822	-1.29649		0.572119	0.341948	0.460423	0.023023	0.00749995
SNOWBALL_003992_s_st	PAPPA	292346		8.25779	8.33118	7.64444	8.01339	8.29545	8.50348	8.49933	8.86084	8.12974		-1.02644	-1.12685	-1.80862	-1.79932	-1.46852		0.888548	0.458305	5.72334e-05	6.51886e-05	0.00753034
SNOWBALL_034076_st	SOCS7	320627		4.8688	4.56739	4.58315	4.63841	5.00651	4.95565	4.72847	4.544	4.82186		-1.10015	-1.30881	-1.10598	1.06763	1.39041		0.493473	0.030197	0.466811	0.653977	0.00753365
SNOWBALL_033170_st	LOC100525572	319721		5.70035	6.0473	6.23933	5.93364	6.29697	6.27872	7.00551	7.01265	5.92866		-1.51218	-1.17398	-1.70076	-2.11259	-1.66945		0.0323382	0.454858	0.00562403	0.000127382	0.00754589
SNOWBALL_003678_st	NPR2	292061		7.04355	6.98057	6.69061	6.50804	7.37333	7.2706	6.69307	6.86365	6.50814		-1.25682	-1.22266	-1.00171	-1.27953	-1.2427		0.00496172	0.0136221	0.987785	0.00247772	0.00757633
SNOWBALL_012284_st	MYO7A	300149		3.80657	3.72049	4.0204	4.13598	3.6727	3.75843	4.19354	3.87413	4.45539		1.09723	-1.02665	-1.12751	1.19902	1.3875		0.504597	0.867236	0.372262	0.155295	0.00759473
SNOWBALL_006342_st	CTSK	294586		10.4317	10.3754	10.6396	10.2676	10.6223	10.6677	10.6927	10.5943	10.4562		-1.14117	-1.22465	-1.03751	-1.25413	-1.22236		0.0861721	0.00705536	0.681894	0.00263344	0.00760263
SNOWBALL_019051_st	PRNP	306583		8.26635	8.59308	8.03854	7.86464	8.54545	8.81554	8.1737	8.14311	7.67236		-1.21344	-1.16672	-1.09821	-1.21291	-1.24111		0.0171335	0.0607882	0.280532	0.017396	0.00762129
SNOWBALL_011654_s_st	PPP3CA	299555		7.51771	6.87854	7.80518	8.11547	7.36823	6.96745	7.38036	7.75173	8.34561		1.10917	-1.06357	1.3424	1.28675	1.20692		0.158494	0.432115	4.69524e-05	0.000398382	0.00765504
SNOWBALL_035670_st	PELI1	322218		3.62886	3.36354	4.24011	3.53447	3.54464	3.35979	3.78843	4.04474	4.14077		1.06011	1.0026	1.36764	-1.42433	-1.53291		0.76706	0.990569	0.0539036	0.0281867	0.00766434
SNOWBALL_001584_st	FAM129A	290022		8.6076	7.54221	5.31713	6.36849	8.14295	6.96224	5.01305	5.99795	6.43454		1.37998	1.49482	1.23463	1.29284	1.35266		0.00448158	0.000438424	0.0676583	0.0240821	0.00768631
SNOWBALL_010746_st	AKAP6	298730		6.43491	5.65905	5.3813	5.36644	6.30595	5.72835	5.15702	5.56572	5.06775		1.0935	-1.04921	1.1682	-1.14812	-1.41096		0.546094	0.762026	0.259401	0.32375	0.00769964
SNOWBALL_040029_st		326572		5.16939	5.87311	5.85595	5.89486	4.87177	5.67424	5.69086	5.90241	6.15656		1.22911	1.1478	1.12124	-1.00525	1.26081		0.0180238	0.125114	0.212527	0.964427	0.0077114
SNOWBALL_018768_st	SLIT3	306321		7.24459	7.02061	5.85594	5.48838	5.88829	5.35771	4.82232	4.77552	4.85274		2.56029	3.16652	2.04716	1.63905	1.54808		1.39383e-07	1.11704e-09	2.31816e-05	0.00261474	0.00771339
SNOWBALL_047130_st	PTPN4	333647		2.82791	3.14184	6.01856	6.63416	3.10752	3.20399	5.58309	6.2417	6.58698		-1.21386	-1.04402	1.35235	1.31263	1.54537		0.267121	0.834732	0.0696424	0.105342	0.00771493
SNOWBALL_019666_st	MTPN	307152		9.44101	9.57522	8.80416	8.68296	9.42314	9.65997	8.9048	9.0119	8.73143		1.01246	-1.0605	-1.07225	-1.25608	-1.19697		0.887258	0.434145	0.342272	0.000781304	0.00771759
SNOWBALL_015780_st	BTG3	303476		5.87936	6.2026	5.58341	5.52475	6.00064	6.28715	5.46102	6.01089	6.01928		-1.0877	-1.06036	1.08854	-1.4007	-1.46113		0.613389	0.734896	0.609723	0.0182687	0.00773141
SNOWBALL_000769_s_st	TATDN1	289242		6.69053	6.97773	6.6143	6.34316	6.71711	7.4601	7.07903	6.96228	6.34078		-1.01859	-1.39703	-1.38006	-1.53594	-1.51319		0.928653	0.0328656	0.0402636	0.00578848	0.00774003
SNOWBALL_026208_st	ADAMTSL1	312989		8.50034	6.2858	5.40285	4.72727	9.00161	6.5459	6.1378	5.5642	4.52347		-1.41545	-1.19756	-1.66433	-1.78625	-1.74371		0.105585	0.438333	0.0148739	0.00545643	0.00774454
SNOWBALL_016275_st	LOC100624226	303949		7.29753	6.77713	6.49561	6.67554	7.02468	6.45092	5.99063	6.35327	7.14204		1.2082	1.25371	1.4191	1.2503	1.39931		0.14936	0.0792853	0.00553172	0.0833092	0.00775286
SNOWBALL_010935_st	TTC8	298900		6.68218	6.48716	5.46224	5.67765	6.77607	6.67996	5.78801	6.0748	5.78479		-1.06725	-1.14297	-1.25334	-1.31691	-1.24356		0.480235	0.113087	0.00580357	0.000824195	0.00775387
SNOWBALL_034326_st		320875		5.33412	5.50684	5.26194	4.69264	5.48283	5.50983	5.53743	5.24266	4.49196		-1.10857	-1.00208	-1.2104	-1.46411	-1.88115		0.719816	0.99498	0.474836	0.11998	0.00782567
SNOWBALL_022983_st	CD82	310173		6.75189	5.8049	5.57165	5.79436	7.02954	6.08732	5.70015	5.86737	5.48655		-1.21222	-1.21623	-1.09315	-1.05191	-1.3776		0.121936	0.115011	0.5156	0.729247	0.00785401
SNOWBALL_030011_st	MID1	316564		6.45226	5.05416	5.85349	5.6947	6.42561	4.97899	6.17572	6.24094	5.186		1.01864	1.05348	-1.25026	-1.46027	-1.41547		0.914302	0.743928	0.0958647	0.00379305	0.00788449
SNOWBALL_002408_st	FAM46A	290830		8.47124	6.85204	6.09838	6.37263	8.85547	6.65597	6.22401	6.64425	6.59823		-1.30516	1.14558	-1.09098	-1.20716	-1.29708		0.00651515	0.185579	0.422874	0.0581649	0.00788733
SNOWBALL_013506_st	LOC100516390	301322		6.15117	6.58791	6.02186	5.85748	6.52037	6.62757	6.1649	6.14533	5.93213		-1.29164	-1.02787	-1.10423	-1.22082	-1.27437		0.00504773	0.809795	0.315135	0.0298777	0.00790299
SNOWBALL_022951_s_st	FOXN3	310147		9.6082	9.40296	10.3432	10.1918	9.53278	9.38373	10.0729	9.74681	10.1661		1.05367	1.01342	1.2061	1.36131	1.24579		0.58569	0.901595	0.0241806	0.00023348	0.00790428
SNOWBALL_023146_st	ELOVL5	310299		8.56825	8.92873	10.2676	10.5746	8.52446	9.07176	10.0171	10.2424	10.4823		1.03082	-1.10422	1.18968	1.25889	1.2374		0.757547	0.245107	0.0315299	0.00409949	0.00791224
SNOWBALL_028317_st	CTNND1	314871		5.34553	5.35408	4.6802	4.86339	5.62205	5.68216	4.92035	5.44506	4.70442		-1.21127	-1.25535	-1.18112	-1.49659	-1.42288		0.166817	0.0949386	0.237758	0.00242535	0.00791792
SNOWBALL_012808_s_st	SGCE	300658		9.60141	9.25639	8.75049	8.19713	9.78017	9.5287	8.98231	8.71508	8.27474		-1.13191	-1.20774	-1.17431	-1.43192	-1.2097		0.0917771	0.00851019	0.0258484	2.15341e-06	0.00795273
SNOWBALL_016804_st	2005-09-01	304466		7.81373	7.98907	7.58295	7.71579	7.67878	7.73401	7.14628	7.34697	7.52191		1.09806	1.19338	1.35347	1.2913	1.27153		0.342342	0.0540363	0.000877325	0.00473135	0.00795321
SNOWBALL_013523_st	SVIL	301339		6.54667	5.26567	6.38611	6.26837	6.92862	5.50521	6.79943	6.56398	6.09928		-1.3031	-1.18062	-1.33175	-1.2274	-1.36006		0.0230366	0.170628	0.0136353	0.0840012	0.00801317
SNOWBALL_020867_st		308272		12.2097	12.313	12.4544	12.4259	11.8792	12.1275	12.2599	12.3678	12.6173		1.25745	1.13725	1.14436	1.04108	1.34616		0.0431988	0.285284	0.259713	0.770693	0.00802025
SNOWBALL_034531_st	SCARB2	321080		7.57324	6.72037	7.50478	6.83834	7.90973	6.63564	7.5203	7.05023	6.33298		-1.26269	1.06049	-1.01082	-1.15821	-1.39702		0.0693419	0.698072	0.949192	0.277085	0.00802559
SNOWBALL_017875_st	PPP1R3B	305474		5.20787	5.17568	5.45992	5.00294	5.51717	5.3212	6.04688	5.77525	5.07156		-1.2391	-1.10613	-1.50208	-1.70799	-1.49736		0.178752	0.565494	0.00755089	0.000490106	0.00803408
SNOWBALL_020047_s_st	LOC106504682	307518		11.2331	11.1572	10.6593	10.5094	11.1278	11.3376	11.0543	11.0237	10.2061		1.07568	-1.13317	-1.31497	-1.42823	-1.31651		0.539041	0.259023	0.00835762	0.000647941	0.00807981
SNOWBALL_017672_st	LOC102166074	305271		3.89799	5.02709	4.15086	4.29906	4.11849	5.28675	4.28749	4.66941	4.02614		-1.16513	-1.1972	-1.09934	-1.29266	-1.3955		0.254451	0.171044	0.506924	0.0435516	0.00809024
SNOWBALL_020003_st	POLM	307477		5.0679	4.95333	5.25933	5.06652	5.07857	5.42867	5.43775	5.4527	5.13348		-1.00743	-1.39025	-1.13165	-1.30693	-1.31534		0.957568	0.00149883	0.2632	0.00972798	0.00809353
SNOWBALL_023961_st	TUBA1B	311003		3.36482	3.81266	3.54422	4.08637	3.70832	3.78632	3.88502	3.78045	4.57073		-1.26883	1.01843	-1.26646	1.23621	1.61922		0.215427	0.939929	0.219486	0.276854	0.0080988
SNOWBALL_045235_st	N4BP3	331763		3.04613	2.9052	6.61691	7.15957	3.13369	2.72204	5.63753	6.38022	7.31928		-1.06258	1.13537	1.97163	1.71636	1.58636		0.777964	0.522362	0.000128881	0.0019706	0.00810135
SNOWBALL_024458_s_st	MICU1	311445		7.67938	7.95183	7.39836	7.23551	7.82906	8.05687	7.56538	7.67812	7.49387		-1.10932	-1.07552	-1.12274	-1.35907	-1.18359		0.113723	0.286909	0.0745408	4.32724e-06	0.00810885
SNOWBALL_008072_st	POLR2I	296226		4.83863	5.05648	4.71221	4.45286	5.14883	5.1549	4.7827	4.88715	4.53564		-1.23989	-1.0706	-1.05007	-1.35125	-1.26508		0.0157114	0.497193	0.640731	0.000754363	0.00812575
SNOWBALL_030439_st	SORT1	316992		6.74683	5.82992	5.61843	5.77283	6.62699	5.58309	4.93987	5.40319	5.98958		1.08661	1.1866	1.60054	1.29203	1.47956		0.633311	0.28136	0.00153385	0.0911937	0.00815823
SNOWBALL_030891_st	KIF5A	317444		3.34877	3.9388	3.58616	3.91229	3.16214	3.46525	3.33842	3.70248	4.57132		1.13811	1.38852	1.18734	1.15653	1.47113		0.424608	0.0252189	0.271483	0.362175	0.00816528
SNOWBALL_043397_st		329931		4.84957	5.05137	4.92271	5.0452	4.7907	4.82686	4.97353	4.81408	5.03204		1.04164	1.16838	-1.03585	1.17375	1.43383		0.810892	0.287602	0.838174	0.271873	0.00817454
SNOWBALL_001827_s_st	PLS3	290257		8.21549	8.41005	7.8384	7.54186	8.41821	9.04596	7.7542	7.84709	7.11964		-1.15086	-1.55392	1.0601	-1.23562	-1.34702		0.240324	0.000121186	0.662378	0.0647952	0.00818847
SNOWBALL_018203_st	TRAK2	305799		7.62615	8.35733	7.3401	7.27492	7.59429	8.45425	7.40452	7.77976	7.66426		1.02233	-1.06949	-1.04566	-1.41896	-1.17467		0.7682	0.306468	0.51925	1.31216e-07	0.00819149
SNOWBALL_027508_st	ZSWIM6	314062		5.77428	5.9011	6.04985	5.85733	5.97546	6.11879	6.15086	6.15995	5.85534		-1.14964	-1.16287	-1.07252	-1.23339	-1.27352		0.141766	0.108949	0.498834	0.0223845	0.00821474
SNOWBALL_026197_st	CELF2	312979		5.44869	3.46375	5.78427	5.76219	5.28566	3.46869	4.91209	5.14012	5.59956		1.11964	-1.00343	1.83043	1.53908	1.63602		0.602428	0.989302	0.0012176	0.021074	0.00821649
SNOWBALL_016340_s_st	MSRA	304013		6.192	6.245	5.94878	5.97577	6.43357	6.36366	6.28698	6.26979	5.81725		-1.18227	-1.08572	-1.26418	-1.22606	-1.32976		0.134055	0.500843	0.0309514	0.0631763	0.00826708
SNOWBALL_043601_st	LRIG1	330135		6.07517	5.23781	5.88205	5.39299	5.89059	5.36657	5.58345	5.40259	5.01366		1.13649	-1.09336	1.22995	-1.00668	-1.33295		0.271894	0.464602	0.0611798	0.963837	0.00826796
SNOWBALL_033395_st	CBLB	319946		4.89672	5.50109	4.82747	4.97028	4.71791	5.37746	4.97452	5.7034	5.21053		1.13195	1.08947	-1.1073	-1.66224	-1.61943		0.554645	0.695587	0.635162	0.00537569	0.00828849
SNOWBALL_000773_s_st	TATDN1	289246		6.68453	6.99064	6.54026	6.56326	6.81982	7.31975	7.08782	7.157	6.29056		-1.09831	-1.25624	-1.4616	-1.50916	-1.47994		0.585967	0.138458	0.0106456	0.005577	0.0083064
SNOWBALL_030637_st	TMEM245	317190		8.05324	8.41147	9.06768	9.0688	8.12712	8.4806	9.41208	9.49113	8.8097		-1.05254	-1.04909	-1.26962	-1.34009	-1.27775		0.639771	0.663771	0.0101864	0.00165965	0.00831046
SNOWBALL_042378_st	ALDH1A1	328915		6.63153	8.41917	7.59844	7.88608	7.80987	8.43176	8.4671	9.18892	7.93716		-2.26316	-1.00876	-1.82597	-2.46714	-1.86126		0.000572054	0.978245	0.0105726	0.000159079	0.00831371
ssc-mir-92a-2_st	MIR92A-2	336246		4.3132	3.99047	3.92521	3.95156	4.09759	4.12885	4.39294	3.37431	4.3509		1.16119	-1.10067	-1.38293	1.49201	2.34133		0.69949	0.812162	0.35718	0.242907	0.00831917
SNOWBALL_037424_st	GHR	323972		2.34554	2.16615	4.10352	3.84766	2.52196	1.9614	3.74693	3.63872	3.4117		-1.13007	1.15248	1.2804	1.15584	-1.72284		0.61165	0.548504	0.261512	0.539287	0.00834554
SNOWBALL_022238_st		309549		9.34324	8.54233	8.15841	8.58291	10.3023	9.18176	8.99458	9.61903	8.03967		-1.94399	-1.55771	-1.7853	-2.0507	-1.76043		0.00196871	0.0406733	0.00686425	0.000861583	0.00835551
SNOWBALL_000280_s_st	NFKBIZ	288760		8.51247	7.68347	7.4847	7.56032	7.81204	7.6478	7.51096	7.55245	7.78685		1.62499	1.02503	-1.01837	1.00547	-1.37602		8.52269e-05	0.873848	0.908454	0.973522	0.00837258
SNOWBALL_040050_st	FURIN	326593		5.82236	5.88292	6.26564	6.37928	5.97003	5.9195	6.03893	6.37139	6.89842		-1.10778	-1.02568	1.17016	1.00548	1.35614		0.42507	0.863966	0.195827	0.972203	0.00839452
SNOWBALL_021504_s_st	BSG	308837		7.92381	7.48917	7.44114	7.21245	8.03485	7.63877	7.62975	7.53036	7.43314		-1.08001	-1.10926	-1.13966	-1.24653	-1.33714		0.541984	0.393241	0.267266	0.0482648	0.00840644
SNOWBALL_045241_st	CDS2	331769		5.47091	6.04791	7.684	7.70329	5.6514	6.04868	7.31476	7.33338	7.77497		-1.13327	-1.00054	1.29167	1.29227	1.34133		0.296931	0.997238	0.0221608	0.0219066	0.00840774
SNOWBALL_016578_st	KCTD10	304248		8.40852	8.52323	7.73256	7.62209	8.435	8.65809	7.90818	7.94232	7.75885		-1.01852	-1.09799	-1.12945	-1.24853	-1.17486		0.810564	0.140786	0.0493881	0.000331259	0.00844579
SNOWBALL_032620_st	DIDO1	319171		5.80274	6.33482	6.23116	6.46486	5.7731	6.10328	6.49503	6.48057	6.5668		1.02076	1.17409	-1.20069	-1.01095	1.32824		0.882693	0.152281	0.0982107	0.939487	0.00845188
SNOWBALL_018013_s_st	FN1	305612		12.3384	12.334	11.6938	11.7824	12.4412	12.4837	11.7814	12.23	11.8063		-1.0738	-1.10928	-1.0626	-1.36375	-1.18302		0.300503	0.114881	0.387187	3.70339e-06	0.00846386
SNOWBALL_020325_st	SH3BGRL	307783		7.55464	7.51259	7.69365	7.32046	7.81749	7.83237	7.75581	7.80011	7.23125		-1.19985	-1.24814	-1.04403	-1.39441	-1.35551		0.127154	0.0587814	0.761293	0.00400495	0.00847156
SNOWBALL_040406_st		326949		4.72613	5.04388	4.63929	4.67752	4.67269	4.70979	5.0721	4.64639	4.91721		1.03774	1.26058	-1.34987	1.02182	1.42873		0.828384	0.0957302	0.0277644	0.902823	0.0084865
SNOWBALL_021756_st	DISP1	309081		9.48989	8.51302	8.39458	8.60496	9.78442	8.87856	8.62977	8.85892	8.53393		-1.22648	-1.28836	-1.17706	-1.19247	-1.20197		0.00350277	0.000335217	0.0201198	0.0118719	0.00850339
SNOWBALL_034145_st	CDADC1	320696		5.40857	5.44058	5.10755	4.69211	5.32863	5.2981	4.7066	5.05094	5.256		1.05697	1.1038	1.32037	-1.28239	1.40148		0.721075	0.495914	0.031429	0.0559381	0.00850992
SNOWBALL_047043_st	PLXNA4	333560		4.62575	5.02583	5.83869	5.80028	4.60294	5.08531	5.30769	5.87755	5.2545		1.01593	-1.04209	1.44492	-1.05502	-1.48352		0.93673	0.827244	0.0142412	0.771925	0.00852435
SNOWBALL_035165_st	RBMS3	321713		5.98865	5.38447	4.95861	4.93537	6.29396	5.26961	4.70222	5.15743	4.49424		-1.23569	1.08286	1.19448	-1.1664	-1.42004		0.124366	0.60882	0.205747	0.281712	0.00852443
SNOWBALL_043441_st	MED13L	329975		6.90562	6.8776	7.86163	7.16729	6.93758	7.06811	7.96238	7.70353	6.86506		-1.0224	-1.14117	-1.07234	-1.4502	-1.49908		0.912585	0.441621	0.706242	0.0159615	0.00853862
SNOWBALL_020788_st	DOCK11	308203		5.54629	4.63501	7.47979	7.53047	5.44969	4.46019	6.63767	6.97398	7.15353		1.06925	1.12882	1.79269	1.47068	1.5072		0.722915	0.491563	0.000222039	0.0135293	0.00854209
SNOWBALL_000098_s_st	LOC100513367,LOC100511145	288581		9.08977	7.64912	5.57552	5.87327	9.33899	7.37476	5.8263	6.08831	5.55111		-1.18856	1.20946	-1.18984	-1.16074	-1.34822		0.142961	0.103353	0.140219	0.213974	0.00855275
SNOWBALL_043030_st	NRP2	329566		3.17719	3.18946	3.43442	3.0968	3.29513	4.00763	3.57553	4.10409	2.91951		-1.08518	-1.76317	-1.10276	-2.01013	-1.62817		0.714912	0.00224689	0.655904	0.000203723	0.00855368
SNOWBALL_042566_st	LOC102167410	329103		3.83094	4.17357	4.2844	4.0302	4.20983	4.30768	4.57501	4.45497	4.15542		-1.30034	-1.09742	-1.22315	-1.34236	-1.35552		0.0238702	0.475036	0.0890765	0.0109993	0.00857819
SNOWBALL_026077_s_st	STAM2	312875		5.77567	5.07915	5.09174	5.17376	5.85554	5.10675	5.23693	5.19182	5.10668		-1.05692	-1.01932	-1.10588	-1.0126	-1.44664		0.746883	0.917515	0.530183	0.946838	0.00858945
SNOWBALL_024603_st	LOC100519305	311572		5.49451	5.59143	3.91488	4.17955	5.27191	5.44746	4.30445	4.43965	3.76463		1.16683	1.10494	-1.31	-1.19756	-1.83512		0.561787	0.721064	0.275082	0.489309	0.00859543
SNOWBALL_027309_st	NDRG1	313863		7.94682	7.51431	5.45445	5.35365	8.09708	7.14788	5.46856	6.15942	5.58041		-1.10977	1.28916	-1.00983	-1.74808	-1.36341		0.426825	0.0326098	0.950654	5.9633e-06	0.00861811
SNOWBALL_002759_st	BCL2	291175		5.82688	5.56352	6.56209	7.05286	5.92381	5.70733	6.22355	6.58514	7.11295		-1.0695	-1.10482	1.26448	1.38292	1.38812		0.648749	0.478044	0.0645526	0.00942773	0.00862411
SNOWBALL_035345_st	ZFHX4	321893		7.00709	6.62181	5.91781	5.77193	7.37093	6.9664	6.37631	6.59363	5.41336		-1.28685	-1.26978	-1.37411	-1.76748	-1.48547		0.103444	0.125111	0.0365553	0.000194931	0.00865509
SNOWBALL_028283_st	AHCYL2	314837		4.74037	5.64812	6.37916	6.91742	4.23743	5.01322	5.51399	6.16542	7.33061		1.4171	1.55283	1.82155	1.68413	1.52293		0.0306667	0.00600773	0.000221326	0.00118804	0.00866126
SNOWBALL_028312_st	SETBP1	314866		7.20902	5.5454	5.44486	5.1707	7.29718	5.12433	5.13555	5.29308	4.74789		-1.06301	1.33892	1.23912	-1.08853	-1.38938		0.683019	0.0202415	0.0951125	0.555751	0.00867076
SNOWBALL_046349_st	IGF1R	332869		8.07829	8.24924	7.87769	7.59385	8.26807	8.53299	8.00214	7.98269	7.44674		-1.14058	-1.21735	-1.09009	-1.30935	-1.26737		0.162293	0.0304461	0.384833	0.00284774	0.00867966
SNOWBALL_011353_st	SLIT2	299267		8.28191	5.82473	4.48112	4.63592	7.91057	5.80351	4.91423	5.15932	3.86378		1.29355	1.01481	-1.35014	-1.43734	-1.60743		0.17343	0.95163	0.106502	0.0474191	0.00868582
SNOWBALL_002947_st	SQOR	291357		9.51345	9.78401	8.00691	8.09047	9.5711	9.93551	8.3269	8.53467	7.97507		-1.04078	-1.11072	-1.24832	-1.36056	-1.19989		0.623512	0.145401	0.00144847	1.81889e-05	0.0087
SNOWBALL_020036_s_st	TMSB4X	307507		11.5124	11.5535	10.8577	10.6513	11.5372	11.6287	11.2248	11.1764	10.3637		-1.01735	-1.05353	-1.28974	-1.43902	-1.28105		0.888107	0.639107	0.00701923	0.000148421	0.00870006
SNOWBALL_021974_s_st	DIMT1	309294		7.72336	8.11952	7.49352	7.20394	7.29664	7.79005	7.21446	7.41006	7.74219		1.34417	1.25656	1.2134	-1.15358	1.35682		0.0110326	0.0526494	0.105748	0.248359	0.0087022
SNOWBALL_012308_st	PRCP,RAB30	300172		6.98265	6.72337	5.88253	6.07392	7.24376	6.50223	5.11771	5.79795	5.61782		-1.1984	1.16565	1.69916	1.2108	1.37223		0.148786	0.230429	2.09044e-05	0.124756	0.00870237
SNOWBALL_001983_st	LOC102163557	290408		3.13414	3.0666	3.20309	3.01763	4.00967	3.59568	3.82161	4.06239	3.19096		-1.83469	-1.44301	-1.5353	-2.06302	-1.62406		0.00107706	0.050115	0.0208467	0.000119181	0.00872061
SNOWBALL_030040_st	RALGAPA2	316593		4.13143	3.83069	4.26623	4.44559	4.03157	3.95541	4.20433	4.42801	4.80745		1.07166	-1.09029	1.04384	1.01227	1.44625		0.680247	0.597324	0.807248	0.948358	0.00874416
SNOWBALL_002151_st	UST	290576		7.40524	7.5546	6.86105	6.4058	7.75885	8.04864	6.88917	7.06149	6.50709		-1.27775	-1.40838	-1.01968	-1.57537	-1.28461		0.010349	0.000386087	0.874013	5.46905e-06	0.00877096
SNOWBALL_017776_s_st	SNX25	305375		4.56487	4.8434	5.73712	6.01802	4.37213	4.70873	4.99034	5.83985	6.5275		1.14293	1.09784	1.67805	1.13145	1.43909		0.381357	0.559112	0.000234535	0.423065	0.00878785
SNOWBALL_007126_st	LRP1	295312		10.7654	10.4081	10.6822	10.3315	10.9021	10.2105	10.6268	10.3659	10.1256		-1.09939	1.14679	1.03909	-1.02416	-1.24345		0.288863	0.109492	0.701132	0.81919	0.00879147
SNOWBALL_012819_st	VWA5A	300669		7.76084	4.59008	5.70434	5.35484	7.6411	4.66466	5.298	5.60043	6.16323		1.08654	-1.05305	1.32532	-1.18558	1.34143		0.51485	0.701244	0.012084	0.143575	0.00880938
SNOWBALL_027851_st	OSBPL3	314405		5.44995	5.13231	4.52999	4.5827	6.18715	5.85054	4.82717	5.32664	4.61749		-1.66693	-1.64516	-1.22873	-1.67474	-1.49769		0.000970088	0.00128926	0.2047	0.000876088	0.00881125
SNOWBALL_044892_s_st	LPP	331421		10.3644	10.2888	9.67648	9.50982	10.3269	10.5336	9.93865	9.95722	9.4229		1.02634	-1.18494	-1.19929	-1.36358	-1.25727		0.812425	0.0558476	0.0396234	0.000442025	0.0088833
SNOWBALL_032174_st	PLCB1	318726		5.97506	4.91159	4.81742	4.74835	6.16452	4.72677	5.23332	5.11815	4.56006		-1.14034	1.13667	-1.33413	-1.29218	-1.53722		0.477702	0.489943	0.0864599	0.131879	0.0089069
SNOWBALL_032099_st	SLC7A11	318651		6.32876	5.93453	3.09631	4.58533	6.25657	6.07586	2.85201	4.392	4.71555		1.05131	-1.10292	1.18452	1.1434	1.78915		0.860265	0.715243	0.501299	0.6052	0.00890894
SNOWBALL_040452_st	MTR	326995		4.14553	5.21931	7.12487	6.86429	4.51529	5.18203	6.73494	6.84396	6.29592		-1.29213	1.02618	1.31033	1.01419	-1.45306		0.078961	0.88897	0.0627386	0.940971	0.00893197
SNOWBALL_002499_st	TLN2	290919		7.20147	7.66297	7.91214	7.50608	7.13834	7.8422	8.02465	7.55796	7.09024		1.04473	-1.13228	-1.08111	-1.03661	-1.18015		0.54698	0.0530517	0.247371	0.628906	0.00895542
SNOWBALL_047040_st	REV3L	333557		6.1574	5.18486	6.40711	6.15805	6.03184	5.42736	6.71227	6.79406	6.14796		1.09093	-1.18304	-1.23555	-1.55402	-1.46435		0.609596	0.283321	0.164994	0.00255626	0.0090052
SNOWBALL_021079_s_st	VDR	308465		6.01409	5.27364	5.32781	5.4309	6.06114	5.36396	5.38739	6.05541	6.17509		-1.03315	-1.06461	-1.04216	-1.54168	-1.39993		0.84169	0.68417	0.796656	0.000828475	0.0090131
SNOWBALL_029918_st	NTN1	316471		5.75425	5.23287	6.5419	6.48449	5.84057	5.3076	5.88928	6.09455	6.36226		-1.06166	-1.05317	1.57202	1.31033	1.35575		0.665525	0.712518	0.000135412	0.020844	0.00902515
SNOWBALL_005591_st	MAL2	293863		5.38334	4.78743	6.12314	7.68593	6.33071	5.06889	5.75109	6.6938	7.9874		-1.92835	-1.21543	1.29419	1.98913	1.77524		0.002828	0.423894	0.273008	0.00179131	0.00903016
SNOWBALL_019519_st	RBL1	307014		7.44271	7.51117	6.43036	6.46148	7.25129	7.526	6.38935	6.69523	7.08956		1.14189	-1.01033	1.02883	-1.17589	1.22934		0.102394	0.921433	0.770376	0.0425661	0.00903472
SNOWBALL_030644_st	MAML2	317197		6.79804	7.4555	7.24618	7.15982	6.75366	7.74567	7.62838	7.83611	7.01973		1.03124	-1.22278	-1.30333	-1.59802	-1.4638		0.869565	0.189126	0.0750956	0.00136282	0.0090423
SNOWBALL_025468_s_st	PHYH	312318		7.35245	7.36272	10.2362	10.5778	7.18176	7.14356	9.78471	9.89833	10.8896		1.1256	1.16406	1.36744	1.60152	1.47948		0.484563	0.353925	0.03892	0.00174706	0.00910113
SNOWBALL_035089_st	PGPEP1	321638		4.92723	5.41102	5.20214	5.2309	5.13813	5.15408	5.12083	5.34533	5.55193		-1.15741	1.19494	1.05798	-1.08255	1.34077		0.21862	0.125341	0.673832	0.53727	0.00912354
SNOWBALL_047635_st	SASH1	334152		7.11175	6.05401	5.09184	5.06035	6.89265	5.59015	4.68534	4.99062	5.19046		1.16401	1.37923	1.32546	1.04952	1.35575		0.21829	0.00587456	0.01602	0.733286	0.00914643
SNOWBALL_034802_st		321351		3.29346	3.4824	2.77972	2.57156	3.15834	2.8176	2.67958	2.63387	3.20694		1.09818	1.58535	1.07188	-1.04414	1.60734		0.664947	0.0114594	0.755672	0.852296	0.00917719
SNOWBALL_002536_st	SOBP	290955		6.30478	6.27601	6.51814	6.22038	6.59073	6.26396	6.61412	6.57541	6.48606		-1.21921	1.00839	-1.06879	-1.27901	-1.2341		0.0142208	0.937923	0.462124	0.00232598	0.0091795
SNOWBALL_045797_st	ZNF652	332322		6.44186	6.24733	6.4438	6.40547	6.73862	6.45834	6.51306	6.77416	6.23247		-1.22839	-1.1575	-1.04918	-1.29118	-1.41017		0.131893	0.30377	0.767328	0.0561566	0.00918154
SNOWBALL_001587_s_st	FAM129A	290025		9.69003	8.82812	6.66827	7.79262	9.34777	8.30818	6.37886	7.52656	7.89075		1.26774	1.43389	1.22215	1.20252	1.34873		0.0408192	0.00173997	0.0878891	0.119688	0.00920927
SNOWBALL_003021_st	MPDZ	291429		7.56239	7.1334	7.85143	8.09553	7.68679	7.58475	7.7552	7.90327	8.24769		-1.09005	-1.36732	1.06897	1.14255	1.19402		0.232233	9.97293e-06	0.371408	0.0534647	0.00921108
SNOWBALL_025958_s_st	IFNAR1	312771		8.32092	7.40358	8.18779	7.94268	8.53571	7.5474	8.36104	8.17759	8.0608		-1.16054	-1.10483	-1.12759	-1.17683	-1.25334		0.0939258	0.284029	0.186705	0.0648182	0.00922102
SNOWBALL_006625_st	GCLM	294844		7.62454	7.69647	7.47541	7.62238	7.75304	7.97049	7.22741	7.46476	7.75751		-1.09316	-1.20917	1.18756	1.11544	1.28987		0.410214	0.0554362	0.0856166	0.299517	0.00924176
SNOWBALL_029079_st	PLXDC2	315632		8.61696	7.91344	7.72637	7.33099	8.57258	7.52585	8.09716	8.03794	7.1572		1.03124	1.30821	-1.29306	-1.63235	-1.5607		0.889687	0.129093	0.14847	0.00419147	0.00931371
SNOWBALL_046767_st	TACC2	333284		5.35113	4.85187	4.63015	4.27047	5.36665	4.70699	4.28618	4.03942	4.55119		-1.01082	1.10564	1.26925	1.17369	1.29803		0.93558	0.359639	0.0177562	0.122024	0.00932799
SNOWBALL_014455_st	ZNF652	302211		6.02884	6.03042	5.85466	5.75895	6.34813	6.00479	6.10008	6.18859	5.8302		-1.24772	1.01792	-1.18544	-1.3469	-1.27912		0.0198248	0.884637	0.0784273	0.00169928	0.00934368
SNOWBALL_017257_s_st	P4HA1	304908		9.76035	9.16167	8.79903	8.84267	9.8621	9.11018	9.17487	9.53062	9.01419		-1.07307	1.03633	-1.2976	-1.61099	-1.22569		0.416214	0.704795	0.000927793	3.60835e-08	0.00936086
SNOWBALL_003722_st	SEC61B	292102		7.41494	7.17167	6.88841	6.75426	7.45135	7.41376	6.89392	6.97041	6.88588		-1.02556	-1.1827	-1.00382	-1.16163	-1.20054		0.770932	0.0173564	0.968046	0.0346326	0.00940131
SNOWBALL_040241_st	GALNT5	326784		5.00566	4.0363	3.03466	3.05534	5.17683	4.40185	2.98424	3.78873	3.42125		-1.12597	-1.28837	1.03557	-1.66254	-1.48093		0.486518	0.10279	0.856199	0.000822822	0.00940389
SNOWBALL_016364_s_st	GALNT7	304037		5.71133	5.6067	5.71871	5.09405	5.91078	5.64706	5.28411	5.36869	4.80169		-1.14826	-1.02838	1.35154	-1.20969	-1.38028		0.301098	0.859928	0.0153766	0.138933	0.00940493
SNOWBALL_020472_st	MOSPD1	307922		7.58577	7.63012	8.00708	8.26103	7.45004	7.55162	7.78643	7.67964	8.09301		1.09865	1.05592	1.16526	1.49629	1.42454		0.546939	0.743214	0.296961	0.00310714	0.00940805
SNOWBALL_016656_s_st	RNF185	304324		7.05343	6.69651	7.80677	7.87468	6.8216	6.73385	7.30344	7.51239	7.74474		1.17432	-1.02622	1.41748	1.28546	1.20076		0.0231197	0.76497	2.61719e-06	0.000411885	0.00941142
SNOWBALL_011622_st	CHIC2	299524		8.1717	7.77719	7.68897	7.58399	8.28135	7.6517	7.67956	7.869	7.60735		-1.07897	1.09087	1.00654	-1.21842	-1.25521		0.435721	0.364058	0.955774	0.02479	0.00947236
SNOWBALL_017441_s_st	VSTM4	305086		8.32899	8.7686	7.05518	7.0249	8.34285	9.22454	7.33355	7.69131	7.16075		-1.00965	-1.37168	-1.21282	-1.58712	-1.32627		0.947359	0.00369571	0.0828505	3.65537e-05	0.00950209
SNOWBALL_012880_st	HMCN1	300726		6.70622	6.32143	5.4767	5.59524	7.56488	7.0659	6.17931	6.64711	6.25649		-1.81335	-1.67536	-1.62745	-2.07322	-1.47325		9.5025e-05	0.000609635	0.00117372	3.49446e-06	0.00958152
SNOWBALL_026176_st	PARD3B	312961		6.43744	5.99609	6.18727	6.25041	6.44998	6.06743	6.47708	6.5248	5.99709		-1.00873	-1.05069	-1.22247	-1.20949	-1.39575		0.959993	0.753602	0.131505	0.155735	0.00959319
SNOWBALL_006997_s_st	STAT2	295195		7.79217	7.70275	8.22359	7.91517	7.88119	7.63561	8.28127	8.05157	7.93424		-1.06364	1.04764	-1.04079	-1.09916	-1.20763		0.448101	0.58084	0.64137	0.219313	0.00960129
SNOWBALL_003256_st	FBN1	291655		12.223	11.8784	11.7892	11.8085	12.3207	11.7071	11.8317	12.0753	11.4508		-1.07011	1.12609	-1.02993	-1.20315	-1.29248		0.551183	0.261405	0.812067	0.0664916	0.00961331
SNOWBALL_002416_st	FAM26E,FAM26D	290838		6.41315	6.39482	6.5354	6.53555	6.49494	6.59755	6.71673	6.84301	6.70228		-1.05833	-1.15087	-1.13393	-1.23753	-1.3172		0.652371	0.210465	0.269317	0.0477496	0.00962886
SNOWBALL_024751_s_st	WDR11	311692		5.14426	5.26883	5.47781	5.08809	4.70675	5.15023	4.67335	4.7751	5.33249		1.35427	1.08568	1.74649	1.24228	1.38596		0.0163933	0.572284	1.89238e-05	0.0931505	0.00965275
SNOWBALL_025925_st	FBXO24,PCOLCE	312747		7.89892	6.71316	7.00892	6.67013	7.72188	6.60346	6.95811	7.1781	7.40673		1.13056	1.079	1.03585	-1.42205	-1.35943		0.341773	0.579551	0.812565	0.00300818	0.00965539
SNOWBALL_003009_st	CHP1	291417		10.0136	10.2127	10.3506	10.4684	9.9524	10.3027	9.97459	10.2515	10.6228		1.04333	-1.06432	1.29779	1.16224	1.25323		0.684017	0.531258	0.00282354	0.0925613	0.0096832
SNOWBALL_003630_st	GNE	292014		6.90082	6.29014	6.18856	6.13579	6.97306	6.3549	5.53637	5.75747	6.10511		-1.05135	-1.04591	1.57155	1.29983	1.22862		0.587431	0.631243	1.68783e-07	0.00103349	0.00969941
SNOWBALL_003602_st	PAPPA	291987		8.3538	8.22929	7.55706	7.83581	8.41319	8.58186	8.55095	8.90411	7.97079		-1.04202	-1.27683	-1.99154	-2.09697	-1.58386		0.856047	0.190624	0.000139515	4.90467e-05	0.00974979
SNOWBALL_023243_s_st	HP	310371		4.8636	5.13598	6.04139	6.77518	4.89822	4.77407	5.82593	6.02498	6.3919		-1.02429	1.28513	1.16107	1.68202	1.60474		0.92067	0.191634	0.466999	0.00447553	0.00975735
SNOWBALL_016366_s_st	NEK1	304039		5.40917	5.03076	4.90513	4.72956	5.30074	5.24781	4.87514	4.79962	4.6013		1.07805	-1.16236	1.021	-1.04976	-1.55725		0.716578	0.429676	0.926866	0.821633	0.00977783
SNOWBALL_033995_st	ACVR1B	320546		4.76858	5.04517	5.29451	5.05024	5.15289	5.53903	5.43269	5.42161	5.05404		-1.30524	-1.40821	-1.10052	-1.29358	-1.45431		0.0711928	0.0185048	0.566369	0.0821698	0.00977898
SNOWBALL_002221_st	ARHGAP18	290646		3.92891	4.74737	7.76273	8.57983	4.14381	4.09094	6.57462	7.90004	8.40017		-1.16062	1.57618	2.27855	1.60192	1.59967		0.465189	0.0124236	1.27512e-05	0.00957684	0.00979788
SNOWBALL_019585_s_st	INSIG1	307071		7.93676	8.71416	9.73665	9.90105	7.75805	8.19507	9.24402	9.3974	10.0104		1.13187	1.43305	1.40701	1.41779	1.31941		0.282031	0.000853751	0.00150926	0.00119232	0.00984061
SNOWBALL_010417_st	AP1G2	298422		5.71021	5.25239	5.00259	4.90111	5.57009	5.09192	4.77137	5.06222	5.08174		1.102	1.11765	1.17383	-1.11814	-1.24378		0.284356	0.212392	0.0620631	0.210383	0.0098823
SNOWBALL_044010_st	TRA2B	330540		4.02922	3.62301	3.90157	3.95752	4.20212	3.93389	3.94866	3.8829	4.16887		-1.12732	-1.24047	-1.03318	1.05308	1.33835		0.327879	0.0602913	0.817854	0.703322	0.00988905
SNOWBALL_006155_st	KIFAP3	294405		9.38467	8.76226	8.34021	8.18639	9.67195	9.01639	8.9426	8.87853	8.26742		-1.22034	-1.19261	-1.51823	-1.61568	-1.26445		0.029561	0.0562123	1.01157e-05	7.77359e-07	0.00990197
SNOWBALL_000543_st	NPEPL1	289022		6.79073	6.24679	5.87967	5.76155	6.79017	6.20439	5.83305	6.00071	5.82259		1.00039	1.02983	1.03284	-1.1803	-1.1987		0.996817	0.730296	0.701961	0.018644	0.00991974
SNOWBALL_032736_st	RPRD1A	319287		5.13451	5.41916	5.52044	5.12332	5.31104	5.82527	5.71094	5.883	5.34904		-1.13016	-1.32511	-1.14116	-1.69312	-1.44962		0.446445	0.0537478	0.406642	0.000298444	0.00993072
SNOWBALL_000050_st	LGALS3	288537		10.8891	10.2547	8.16705	8.04564	11.0395	10.2192	8.84186	9.06818	8.6406		-1.10992	1.02489	-1.59638	-2.0315	1.01117		0.335852	0.846128	6.9994e-06	8.31599e-10	0.933052
SNOWBALL_033994_st	SEMA3C	320545		10.4181	9.44988	6.53585	6.56111	10.7035	9.92091	7.45628	8.20092	6.82053		-1.21871	-1.3861	-1.89268	-3.11625	-1.5006		0.2543	0.0474888	0.000118522	1.31757e-09	0.0127671
SNOWBALL_021716_s_st	EMP3	309041		10.4217	10.092	8.17769	7.85863	10.351	9.97924	8.34981	8.76118	8.49158		1.05024	1.08128	-1.12672	-1.86936	1.0042		0.661678	0.4601	0.233574	4.91637e-09	0.973925
SNOWBALL_047551_x_st	AHNAK	334068		8.20584	7.79853	6.249	5.82346	8.2694	7.59136	6.64682	6.759	6.04905		-1.04504	1.15443	-1.31751	-1.9126	-1.28524		0.710208	0.161396	0.00505129	5.5392e-09	0.0107826
SNOWBALL_014715_st	LOC102158372	302459		6.05074	6.15295	4.60224	4.6576	6.25187	6.59954	5.11714	5.49825	5.27795		-1.1496	-1.36282	-1.4289	-1.79085	-1.14565		0.12891	0.000539246	8.22717e-05	6.15652e-09	0.139686
SNOWBALL_035197_st	SEMA3D	321745		8.15574	6.66702	2.20283	2.46448	8.24628	7.12407	2.85715	4.2192	2.27835		-1.06477	-1.37273	-1.57387	-3.3746	-1.43093		0.791026	0.106353	0.0177328	1.2413e-08	0.0647567
SNOWBALL_035680_st		322228		7.66377	6.05256	3.19938	3.25464	7.7108	6.67046	4.03582	4.96869	3.82436		-1.03314	-1.53464	-1.78564	-3.28079	-1.35525		0.896046	0.0264386	0.00254327	2.47985e-08	0.125327
SNOWBALL_047506_s_st	AHNAK	334023		7.88316	7.14271	5.4934	4.73768	7.76338	7.17684	5.78493	6.2464	5.37271		1.08657	-1.02394	-1.22394	-2.84557	-1.36303		0.690677	0.91777	0.279309	5.02774e-08	0.0819287
SNOWBALL_026522_s_st	LANCL2	313275		6.8663	7.08936	6.65196	6.03405	7.02553	7.32387	6.70324	6.77391	6.79686		-1.11669	-1.1765	-1.03618	-1.67001	-1.08805		0.22213	0.0612137	0.732014	5.06578e-08	0.367196
SNOWBALL_012932_st	HMCN1	300776		6.12801	5.63211	4.91356	4.69677	6.6125	6.34052	5.28569	5.85358	5.62922		-1.3991	-1.634	-1.29427	-2.22963	-1.3343		0.0122572	0.000290295	0.0577858	5.34063e-08	0.0325635
SNOWBALL_012912_st	HMCN1	300756		5.04561	4.6804	4.17511	3.96956	5.61747	5.3091	4.30262	5.02475	4.7856		-1.48645	-1.54618	-1.09241	-2.07799	-1.35402		0.00150571	0.000518991	0.534621	8.22949e-08	0.0151668
SNOWBALL_026100_st	TCP11L1	312896		7.69124	7.55548	6.31687	6.0684	7.80063	7.92304	6.42157	6.71862	6.56635		-1.07877	-1.29017	-1.07527	-1.5694	-1.11768		0.370008	0.00101486	0.393534	9.2957e-08	0.167407
SNOWBALL_033568_st	SEMA3C	320119		7.79596	6.75144	3.51067	3.39792	8.16556	7.40865	4.55112	5.57582	3.66165		-1.292	-1.57702	-2.05686	-4.52494	-1.82026		0.367191	0.0861225	0.00543604	1.00475e-07	0.0214641
SNOWBALL_045064_st	ARHGAP10	331592		7.33131	7.37612	5.80327	5.56431	7.48087	7.14393	5.73569	6.22907	6.0201		-1.10923	1.17462	1.04796	-1.5853	-1.01863		0.21941	0.0463331	0.615994	1.20488e-07	0.85622
SNOWBALL_022103_st	S100A6	309419		10.6979	10.2506	8.10507	7.89034	10.9184	10.8633	8.4737	8.96718	8.66825		-1.16514	-1.5292	-1.29113	-2.10942	-1.17593		0.276178	0.00123493	0.0544362	1.58699e-07	0.244753
SNOWBALL_012700_st	PRELP	300557		12.0443	12.6329	11.0854	10.7048	12.4427	12.7728	11.768	11.8197	11.0002		-1.31805	-1.10183	-1.60504	-2.16585	-1.38466		0.0453794	0.533883	0.000576865	1.8014e-07	0.0173612
SNOWBALL_001477_st	RIPK3,ADCY4	289917		6.58156	6.2939	5.8298	5.43593	6.75519	6.39154	5.87397	6.0428	5.81217		-1.12789	-1.07002	-1.03109	-1.52295	-1.19584		0.116679	0.411031	0.734945	1.86623e-07	0.0164619
SNOWBALL_012505_st	PRSS23	300367		8.49492	6.26138	5.77692	5.83505	8.51563	6.0975	6.22578	6.84764	6.45068		-1.01446	1.12029	-1.36496	-2.01754	-1.379		0.931117	0.412988	0.0131655	2.28649e-07	0.0103857
SNOWBALL_000587_s_st	SYCP2	289062		7.36317	7.32657	6.36149	6.35361	7.84518	8.6167	6.89283	7.53048	6.53784		-1.39669	-2.4455	-1.44527	-2.26087	-1.34805		0.0224378	3.04781e-08	0.0115732	2.31384e-07	0.0425615
SNOWBALL_024695_s_st	LOC110261396	311654		10.7987	10.4081	11.9799	11.0538	10.8139	10.4337	11.3698	10.4207	10.6901		-1.01057	-1.01791	1.52636	1.55082	1.18929		0.919926	0.861254	6.45075e-07	3.02954e-07	0.0301008
SNOWBALL_005389_st	TMSB10	293676		11.7937	11.7849	11.1094	11.0553	11.8828	11.901	11.3491	11.5947	11.3884		-1.06366	-1.08378	-1.18076	-1.45344	-1.1576		0.413076	0.269362	0.0148774	3.45905e-07	0.032932
SNOWBALL_015492_s_st	WWTR1	303188		8.41147	9.15631	8.03035	8.11725	8.37394	9.23264	8.20092	8.67099	8.25549		1.02635	-1.05433	-1.1255	-1.46789	-1.14961		0.762364	0.50521	0.100205	3.59895e-07	0.0492887
SNOWBALL_024592_st	MYOF	311562		9.351	8.5259	5.95159	5.93604	9.19928	8.68538	6.25997	6.64001	6.49097		1.1109	-1.11688	-1.23832	-1.62897	1.18816		0.274085	0.247351	0.0175972	4.28797e-07	0.0586193
SNOWBALL_012771_st	SEMA3D	300623		9.74549	8.14344	3.64001	4.26565	9.76807	8.55261	4.59283	5.93548	4.4944		-1.01578	-1.32792	-1.93566	-3.18178	-1.16541		0.956416	0.207068	0.00199199	4.39688e-07	0.52932
SNOWBALL_014148_st	TIMP2	301912		6.78179	6.63714	6.58907	5.95958	6.98462	6.77492	6.70561	6.55415	6.16071		-1.15095	-1.10021	-1.08414	-1.51003	-1.17986		0.071065	0.239514	0.330203	5.03612e-07	0.0316935
SNOWBALL_044938_st	PRELP	331467		9.74264	10.677	8.40259	8.18686	10.3427	10.8903	9.46692	9.4901	8.40531		-1.51577	-1.15933	-2.0912	-2.46783	-1.45659		0.0133419	0.428003	2.09803e-05	5.21823e-07	0.0258227
SNOWBALL_004197_st	TXN	292526		9.64684	9.68346	8.47659	8.63303	9.67154	10.0077	8.94316	9.33092	8.73476		-1.01727	-1.25203	-1.38182	-1.62213	-1.15121		0.883229	0.0128184	0.000384521	5.60394e-07	0.131499
SNOWBALL_007510_st	CEP290	295691		6.07555	6.19863	5.56902	5.28903	6.29847	6.69807	5.53086	6.03143	5.79512		-1.16709	-1.41367	1.02681	-1.67295	-1.15916		0.119094	0.00036174	0.827037	5.75965e-07	0.138174
SNOWBALL_002338_st	EPB41L2	290762		9.35682	8.75047	7.70044	7.64975	9.58002	8.79856	7.77706	8.12532	7.97119		-1.16732	-1.0339	-1.05454	-1.39047	-1.16309		0.0120928	0.646642	0.439052	5.83273e-07	0.0143307
SNOWBALL_023684_st	SAMHD1	310745		8.61987	7.54838	7.85172	7.41808	9.15863	7.60702	7.8878	7.92253	7.46587		-1.45272	-1.04148	-1.02532	-1.41858	-1.16077		2.05859e-07	0.598571	0.758603	7.9609e-07	0.0253926
SNOWBALL_012829_st	SEMA3A	300678		8.75177	7.83821	5.3938	5.77982	8.73361	7.96387	5.75523	6.90466	6.63521		1.01267	-1.09101	-1.2847	-2.18078	1.0742		0.949628	0.617012	0.101312	8.97929e-07	0.687745
SNOWBALL_017307_s_st	GLUD1	304957		10.2848	9.92151	11.5855	10.5915	10.3122	9.99515	10.9704	10.0214	10.1817		-1.01918	-1.05237	1.53166	1.48456	1.16525		0.843382	0.55807	2.06641e-07	9.78435e-07	0.0459849
SNOWBALL_002862_st	PYGL	291275		9.331	9.09636	10.5159	10.724	9.44385	9.15867	10.0593	10.2357	10.2834		-1.08136	-1.04413	1.37229	1.40282	1.16276		0.259233	0.563953	3.57218e-06	9.99435e-07	0.0207623
SNOWBALL_002667_st	CD109	291084		7.99385	7.57162	5.11179	4.38208	7.98902	7.45692	4.85098	5.29255	4.65269		1.00335	1.08275	1.19815	-1.87966	-1.2222		0.98387	0.570875	0.152747	1.06075e-06	0.108578
SNOWBALL_036673_st	ADAMTS5	323221		4.7892	4.37854	3.41439	3.38654	5.47329	4.35481	4.16421	5.53044	3.74372		-1.60669	1.01659	-1.68159	-4.41953	-2.09038		0.107441	0.966066	0.0751294	1.07448e-06	0.0100533
SNOWBALL_006515_st	PIAS3	294749		7.1299	7.51742	6.58512	6.46743	7.16886	7.6615	6.53706	6.99578	6.80632		-1.02737	-1.10503	1.03388	-1.44229	-1.18439		0.754828	0.176423	0.693871	1.08707e-06	0.0167993
SNOWBALL_027420_st	CBLB	313974		7.51324	7.38165	6.8896	6.83591	7.60894	7.33433	7.03304	7.77265	7.03906		-1.06858	1.03335	-1.10454	-1.9142	-1.37122		0.654495	0.835884	0.480772	1.09153e-06	0.0117626
SNOWBALL_029889_st	SEMA3D	316442		9.10465	7.71555	3.41632	4.08039	9.25485	8.03946	3.72825	5.24153	3.3254		-1.10972	-1.25173	-1.24137	-2.23633	-1.08061		0.562379	0.168359	0.186625	1.21876e-06	0.676954
SNOWBALL_040272_st	LOC102162054	326815		5.48218	6.03219	5.53041	5.4569	5.60762	6.24305	6.10951	6.49809	5.6105		-1.09084	-1.15738	-1.49392	-2.05791	-1.31268		0.59355	0.337743	0.00420417	1.26594e-06	0.0557974
SNOWBALL_010906_st	IQGAP1	298875		10.1921	10.0056	8.62809	8.68562	10.1613	10.1641	8.80687	9.05339	9.10132		1.02153	-1.11615	-1.13192	-1.29035	-1.03026		0.722566	0.0275014	0.0125087	1.28116e-06	0.606036
SNOWBALL_024510_s_st	BICC1	311489		9.0987	7.86552	7.39267	7.23857	9.08139	7.88073	7.96681	8.19892	7.48165		1.01207	-1.0106	-1.48879	-1.94578	-1.32862		0.944735	0.951661	0.00218618	1.33802e-06	0.0295168
SNOWBALL_002585_st	MYO5A	291003		8.88752	9.12754	8.03787	7.75611	8.97447	9.20376	7.99132	8.28937	8.00915		-1.06212	-1.05425	1.03279	-1.4472	-1.14886		0.457049	0.521534	0.711672	1.47259e-06	0.0590106
SNOWBALL_019400_st	SAMHD1	306909		9.18202	8.10286	8.2384	7.93652	9.74384	8.28699	8.53876	8.50641	7.92639		-1.47613	-1.13613	-1.23145	-1.48441	-1.15945		2.08495e-06	0.110448	0.00734745	1.5898e-06	0.060789
SNOWBALL_029118_st	ATP2B4	315671		8.87355	9.30745	7.02572	7.03735	8.90971	9.61602	7.33491	7.86826	7.30209		-1.02537	-1.23849	-1.23901	-1.7788	-1.19689		0.863544	0.0648044	0.0642363	1.77249e-06	0.126879
SNOWBALL_012908_s_st	HMCN1	300752		6.15367	5.82798	4.89639	5.10973	6.71231	6.41694	5.34456	6.09565	5.75479		-1.47288	-1.50416	-1.3643	-1.98057	-1.26172		0.0042057	0.00257163	0.0222016	1.80939e-06	0.0936493
SNOWBALL_022309_st	STARD13	309617		7.7041	6.10348	5.88839	6.02732	7.62948	6.36952	6.39805	6.91999	6.3341		1.05308	-1.2025	-1.42372	-1.8566	-1.29266		0.72862	0.148864	0.00404781	1.92792e-06	0.0384811
SNOWBALL_000924_st	LRIG3	289393		6.99419	6.50671	7.74398	7.71456	6.77097	6.3702	7.42082	7.19638	7.44536		1.16734	1.09925	1.25107	1.43215	1.16388		0.0314115	0.208824	0.00174555	1.96113e-06	0.0350131
SNOWBALL_016450_s_st	TAOK3	304121		7.53864	7.58859	7.15504	6.9731	7.74017	7.72199	7.19048	7.44531	7.29439		-1.14991	-1.09687	-1.02487	-1.38724	1.12607		0.0331372	0.174259	0.758238	1.9645e-06	0.0735074
SNOWBALL_015171_st	UBE2E2	302872		7.62902	7.67423	6.44915	6.35523	7.84956	7.76712	6.76254	6.87306	6.73008		-1.16517	-1.06651	-1.24262	-1.4318	-1.18057		0.0338017	0.416149	0.00239686	2.01963e-06	0.0206496
SNOWBALL_018606_st	OXCT1	306162		7.26275	6.20233	9.70134	9.44209	7.06168	5.89583	8.90326	8.54241	8.84143		1.14955	1.2367	1.73878	1.86566	1.35074		0.297682	0.0956025	1.70881e-05	2.05946e-06	0.0157882
SNOWBALL_000973_st	LPCAT2,CAPNS2	289442		4.88516	4.07802	5.4098	4.39162	5.18455	3.86271	5.98105	5.64911	4.90077		-1.23062	1.16095	-1.48581	-2.39078	-1.48088		0.264788	0.442326	0.0236337	2.1619e-06	0.0248893
SNOWBALL_019746_st	ANLN	307232		8.53459	9.13537	5.11975	6.07809	8.58256	9.9629	5.25534	7.22347	6.84685		-1.0338	-1.77465	-1.09854	-2.21203	-1.11739		0.870878	0.000362053	0.613528	2.31237e-06	0.542713
SNOWBALL_019481_st	DBNDD2	306980		6.90824	6.22906	5.35149	4.86823	6.96331	6.40568	4.99233	5.75491	5.48167		-1.03891	-1.13023	1.28268	-1.84893	-1.27547		0.804471	0.36515	0.04633	2.4054e-06	0.0518811
SNOWBALL_022478_s_st	SOD3	309777		7.52778	7.05598	8.33434	7.56971	7.99809	7.14249	9.09502	8.39939	7.63297		-1.38541	-1.0618	-1.69429	-1.77729	-1.28126		0.00487423	0.662571	1.16923e-05	2.49689e-06	0.0336962
SNOWBALL_020214_st	LOC100523107	307678		7.25713	6.68612	5.31515	5.35816	7.24705	6.80031	5.60213	5.95682	6.09858		1.00701	-1.08237	-1.22008	-1.51431	-1.20499		0.950302	0.390365	0.017767	2.56951e-06	0.0266967
SNOWBALL_011339_st	ATP10D	299253		5.24284	5.31876	4.36738	4.05138	5.4488	5.40472	4.73796	4.84624	4.58864		-1.15345	-1.06139	-1.29287	-1.73492	-1.12615		0.227944	0.652313	0.0221105	2.87174e-06	0.327086
SNOWBALL_000273_s_st	CD86	288753		5.85792	4.35152	3.65298	3.03686	6.39938	5.28253	3.82311	4.87454	3.88693		-1.45544	-1.9066	-1.12516	-3.57437	-1.18367		0.169893	0.013823	0.708425	3.62579e-06	0.57745
SNOWBALL_039913_st	CD109	326457		7.50979	6.92903	4.02669	3.65465	7.75799	6.98521	4.43946	4.90418	4.21047		-1.18773	-1.03971	-1.33124	-2.37764	-1.28149		0.380192	0.864773	0.120394	3.82062e-06	0.185083
SNOWBALL_039515_st	PTPN14	326059		6.90172	6.84505	5.63539	5.57476	6.67252	6.98106	5.37305	6.22156	5.85067		1.17218	-1.09886	1.19942	-1.56569	-1.1369		0.0935301	0.349445	0.0521618	3.83924e-06	0.185514
SNOWBALL_012862_st	ATP2B4	300708		9.3617	9.85287	7.56038	7.60741	9.43768	10.0671	7.80863	8.32289	7.8545		-1.05408	-1.16012	-1.18777	-1.64203	-1.24071		0.664943	0.164471	0.101872	3.96002e-06	0.0367959
SNOWBALL_015451_st	TM4SF1	303148		8.82153	8.25458	6.21218	6.12127	9.30403	8.30669	6.39244	7.08368	6.09245		-1.39716	-1.03678	-1.13309	-1.94857	-1.26669		0.0154043	0.835767	0.412659	3.97462e-06	0.0941874
SNOWBALL_047518_st	AHNAK	334035		8.1444	7.67989	6.43994	6.14422	8.19769	7.55181	6.64194	6.81811	6.3709		-1.03763	1.09284	-1.15029	-1.59536	-1.20577		0.755856	0.407664	0.166626	4.36966e-06	0.0572542
SNOWBALL_023984_s_st	SPAG16	311025		4.60968	4.84702	4.34989	4.27332	5.16579	5.28649	4.65674	5.14317	4.99683		-1.4703	-1.3561	-1.237	-1.82748	-1.05013		0.00216678	0.0154428	0.0987943	4.59676e-06	0.749912
SNOWBALL_003249_st	SPRED1	291648		8.0149	8.26646	8.51862	8.54784	8.30765	8.50123	8.79039	9.04923	9.13294		-1.22497	-1.17672	-1.20728	-1.41557	-1.10573		0.00506875	0.0253591	0.00930427	4.66165e-06	0.185638
SNOWBALL_014391_st	MRC2	302149		8.35552	7.63638	6.77551	6.44789	8.61171	7.74024	7.0216	7.19116	7.21317		-1.19432	-1.07465	-1.18598	-1.67396	-1.28754		0.109647	0.562005	0.125943	5.06391e-06	0.0194914
SNOWBALL_012611_st	ACAD8	300472		6.28711	6.45145	7.66653	7.58744	6.15924	6.3051	6.97298	7.03067	7.36696		1.09268	1.10677	1.61726	1.47097	1.09227		0.310676	0.23781	6.37363e-08	5.24442e-06	0.313009
SNOWBALL_011632_st	MCUB	299533		7.19023	7.35797	6.08373	5.73518	7.13334	7.53769	6.18023	6.35021	6.07527		1.04022	-1.13266	-1.06917	-1.53159	-1.13459		0.714916	0.183819	0.509854	5.24617e-06	0.177199
SNOWBALL_005410_st	NBAS	293695		7.65509	7.23974	6.50224	6.29601	7.51777	7.31395	6.55835	6.74287	6.67961		1.09986	-1.05279	-1.03965	-1.36308	-1.16025		0.161855	0.484402	0.609713	5.68384e-06	0.0233539
SNOWBALL_020074_st		307543		8.23986	9.61633	8.70508	8.51942	8.17556	9.77676	8.76084	9.11567	8.82775		1.04558	-1.11762	-1.03941	-1.51178	-1.15312		0.667263	0.228907	0.713527	5.87623e-06	0.112897
SNOWBALL_023810_st	ISM1	310863		8.14319	8.92728	6.80673	7.05938	8.64527	8.70461	7.75996	8.16783	6.63224		-1.41625	1.16689	-1.93621	-2.15613	-1.36376		0.033208	0.387061	6.79118e-05	5.88489e-06	0.0596189
SNOWBALL_024240_s_st	RNF185	311256		5.43003	5.19874	6.14706	6.30348	5.2309	5.2618	5.8155	5.67688	5.9964		1.14801	-1.04468	1.25837	1.54392	1.06428		0.147675	0.690761	0.0123364	5.95255e-06	0.554486
SNOWBALL_014717_st	SKA2	302461		8.63591	8.73504	6.52097	6.55562	8.90391	9.50256	6.87306	7.48355	7.37105		-1.20414	-1.70233	-1.27641	-1.90254	1.0117		0.193284	0.000120714	0.0786443	5.99991e-06	0.949013
SNOWBALL_006484_s_st	LMO4	294721		7.94792	8.42334	6.97628	6.89943	8.07684	8.6027	7.20067	7.62261	7.25493		-1.09347	-1.13238	-1.16829	-1.65081	-1.21895		0.450403	0.272963	0.158812	6.00859e-06	0.0662303
SNOWBALL_007255_s_st	LOC407246,LDHB	295439		9.61244	9.68695	11.2274	11.3906	9.49198	9.68644	10.8596	10.9499	11.1516		1.08708	1.00035	1.29033	1.35733	1.18081		0.222925	0.996872	0.00011142	6.31986e-06	0.0103109
SNOWBALL_026609_st	BICC1	313351		7.54216	6.02628	5.60656	5.43149	7.47972	6.10693	6.04003	6.4917	5.75047		1.04423	-1.05749	-1.35048	-2.08524	-1.19294		0.825492	0.771027	0.0575635	6.41423e-06	0.292655
SNOWBALL_016961_s_st	UNC5B	304619		7.00278	5.74545	6.04216	6.33657	6.73722	5.144	5.75857	5.68009	6.08101		1.2021	1.51723	1.21722	1.57623	1.15015		0.0630608	3.21013e-05	0.0460653	7.53589e-06	0.169176
SNOWBALL_000848_s_st	PEX19	289318		6.86481	6.35641	7.49584	7.65006	6.95762	6.49172	7.1593	7.10169	7.49782		-1.06645	-1.09833	1.26273	1.46243	1.19088		0.483346	0.283137	0.00417696	7.63715e-06	0.0332577
SNOWBALL_014595_s_st	MYO1D	302345		8.43234	9.1462	5.44357	5.40255	9.07986	9.65096	5.65581	7.04906	6.07761		-1.56648	-1.41889	-1.15848	-3.13076	-1.8787		0.0718811	0.171268	0.606176	7.73887e-06	0.010004
SNOWBALL_021114_st	CAPN2	308490		9.73695	9.22226	8.01156	7.94925	10.0415	9.34728	8.15185	8.34348	8.15855		-1.23507	-1.09053	-1.10213	-1.31424	-1.08765		0.000363718	0.155667	0.106825	7.81908e-06	0.170113
SNOWBALL_016410_s_st	CAMKK2	304081		6.78908	6.42519	7.60366	7.09718	6.83277	6.17938	7.08869	6.47038	6.51658		-1.03075	1.18576	1.42896	1.54413	1.26141		0.793787	0.0729457	0.000163202	7.82356e-06	0.012832
SNOWBALL_006047_st	OLFML2B	294306		6.85888	8.13529	5.28051	5.47978	7.8494	8.35365	6.17553	7.17913	5.96598		-1.98691	-1.16341	-1.85963	-3.24753	-1.66243		0.00660619	0.60785	0.0142901	7.87412e-06	0.046908
SNOWBALL_032162_st	APBB2	318714		5.00854	5.72607	5.35515	5.02009	4.98166	6.35189	6.31114	6.32561	5.17381		1.0188	-1.54309	-1.93992	-2.47172	-1.56503		0.942913	0.0270985	0.000738143	8.56898e-06	0.0222839
SNOWBALL_016629_st	MTMR3	304298		6.89438	6.34665	8.02295	7.58911	6.93253	6.41869	7.72163	7.17715	7.22045		-1.0268	-1.0512	1.23228	1.33049	1.02387		0.724534	0.473315	0.00079883	9.4611e-06	0.755978
SNOWBALL_010605_st	PTPN21	298599		7.81587	7.62571	6.64167	6.40653	7.90449	7.60796	6.67216	6.74696	6.46878		-1.06335	1.01238	-1.02136	-1.26614	-1.0362		0.261106	0.850298	0.734113	9.51358e-06	0.544408
SNOWBALL_002712_st	ANXA1	291129		10.4141	10.0141	8.58078	8.69379	10.4378	9.83052	9.02881	9.39378	8.97568		-1.01656	1.1357	-1.36418	-1.6245	-1.11417		0.904943	0.257301	0.00320727	9.57898e-06	0.346142
SNOWBALL_020389_st	MORC4	307844		7.11462	6.97033	6.07681	5.82934	7.305	7.33617	5.99749	6.3663	6.10419		-1.14107	-1.28863	1.05652	-1.45091	-1.21709		0.113153	0.00175105	0.553878	9.70544e-06	0.0153112
SNOWBALL_005239_st	CFAP36	293535		6.67314	7.33024	5.89319	5.81581	6.66591	7.3641	5.79645	6.42973	6.50824		1.00502	-1.02374	1.06936	-1.53041	1.08089		0.968163	0.841825	0.525888	1.02455e-05	0.453301
SNOWBALL_037138_st	VGLL3	323686		9.28211	9.23903	5.61354	6.71581	9.36569	9.66314	6.47837	8.00355	6.71291		-1.05964	-1.34174	-1.82113	-2.44146	-1.55612		0.812392	0.146552	0.00213309	1.05887e-05	0.0239307
SNOWBALL_022972_s_st	GPAT4	310163		8.15078	8.13051	9.81447	9.93177	8.0303	7.9128	9.57979	9.27618	9.63107		1.0871	1.16289	1.17665	1.57526	1.26063		0.452212	0.143441	0.111926	1.08332e-05	0.0201817
SNOWBALL_021856_st	SPON2	309180		8.43366	8.76544	7.75155	7.36386	8.73237	8.99568	8.26205	8.33255	7.54706		-1.23005	-1.17304	-1.42454	-1.95706	-1.45006		0.178487	0.315424	0.0163219	1.10759e-05	0.0115472
SNOWBALL_015475_st	ACOX2	303172		6.92419	6.78395	6.15464	6.20739	6.66493	6.61794	6.1662	6.63233	6.71403		1.19687	1.12195	-1.00805	-1.34252	1.05254		0.00546196	0.0817066	0.925223	1.16749e-05	0.482329
SNOWBALL_032157_st	RPGRIP1L	318709		5.69478	6.6046	5.88126	5.58147	6.0149	7.00929	6.1023	6.45269	5.77107		-1.24843	-1.32381	-1.16557	-1.8292	-1.29669		0.104138	0.0362778	0.282347	1.1994e-05	0.0536925
SNOWBALL_042877_st	SIK2	329414		6.18004	6.33434	9.50007	9.50493	6.48985	6.27457	8.91001	8.85938	8.94612		-1.23954	1.0423	1.5053	1.56434	1.27706		0.0304101	0.728925	5.14066e-05	1.2222e-05	0.0131883
SNOWBALL_006492_st	GDAP2	294728		7.40208	7.85325	6.3497	6.25586	7.55662	7.90841	6.32229	6.77837	6.77173		-1.11307	-1.03897	1.01919	-1.43646	-1.00409		0.203107	0.689478	0.851917	1.26689e-05	0.969926
SNOWBALL_000009_st	ZEB1	288498		8.66423	9.53319	7.5852	7.66839	8.78543	9.88537	7.81979	8.26746	7.8191		-1.08764	-1.27648	-1.17658	-1.51474	-1.05401		0.408013	0.00785289	0.0832205	1.31131e-05	0.625294
SNOWBALL_017747_st	VEGFC	305346		6.59441	6.9502	5.23337	5.88296	7.29034	7.66294	6.01606	7.01356	6.03591		-1.61993	-1.63892	-1.72033	-2.18949	-1.46455		0.00537252	0.00436131	0.00178396	1.31173e-05	0.0286567
SNOWBALL_020227_st	MAGED1	307691		9.94217	9.62131	8.56943	8.6582	9.84111	9.63245	8.68145	9.15432	9.22825		1.07256	-1.00775	-1.08074	-1.41042	-1.13071		0.404829	0.939229	0.349364	1.32787e-05	0.117557
SNOWBALL_006315_st	CNN3	294561		10.001	9.72103	8.9555	8.90336	10.2677	9.77651	8.9719	9.26872	9.36368		-1.20309	-1.03921	-1.01144	-1.28821	-1.00005		0.00103964	0.550593	0.874937	1.3648e-05	0.999515
SNOWBALL_019895_st	SKAP2	307379		5.58806	6.08919	5.49685	5.30004	5.90909	6.17654	5.38858	5.92842	5.80441		-1.24923	-1.06242	1.07794	-1.54583	-1.22134		0.0217189	0.588933	0.491394	1.36914e-05	0.040322
SNOWBALL_042360_st		328897		6.58892	7.09625	3.4339	3.97394	6.47002	7.25243	3.69882	5.01452	4.55316		1.0859	-1.11433	-1.20158	-2.05706	1.25444		0.664878	0.556675	0.285684	1.41053e-05	0.17624
SNOWBALL_012621_st	STEAP1	300482		6.203	6.40034	7.7481	7.90788	5.97966	6.39256	7.14981	7.22578	7.64067		1.16743	1.0054	1.51393	1.60447	1.20323		0.160292	0.970016	0.000117907	1.59204e-05	0.0874487
SNOWBALL_006446_st	LMO4	294683		8.44323	9.06547	7.37556	7.44728	8.46768	9.10584	7.67505	7.97123	7.89487		-1.01709	-1.02837	-1.23071	-1.43789	-1.08691		0.871195	0.780931	0.0107513	1.61858e-05	0.347045
SNOWBALL_015024_st	TAX1BP3	302740		8.9542	8.89683	8.23242	7.95776	8.94462	9.11907	8.3435	8.50296	8.22367		1.00667	-1.16654	-1.08003	-1.45922	-1.12194		0.9534	0.0747839	0.411862	1.66221e-05	0.196735
SNOWBALL_004231_st	GNA12	292554		8.5525	8.43766	7.31392	7.38304	8.59627	8.51457	7.54289	7.84388	7.63036		-1.03081	-1.05476	-1.172	-1.37635	-1.18228		0.727232	0.513054	0.027861	1.69745e-05	0.0200178
SNOWBALL_042652_st	AHR	329189		7.30872	7.04197	6.2892	6.27779	7.74938	6.95958	6.5322	7.03287	6.32344		-1.35722	1.05877	-1.18345	-1.68773	-1.19257		0.00945479	0.684655	0.170657	1.72234e-05	0.149982
SNOWBALL_004074_st	PRRX2	292419		7.64628	8.03385	6.05515	6.34975	7.57967	8.06148	6.46331	6.87329	6.46441		1.04726	-1.01934	-1.32699	-1.43748	-1.11378		0.630193	0.85395	0.000580582	1.74225e-05	0.210809
SNOWBALL_019583_st	ESYT2	307069		9.00727	8.99053	8.06156	8.09652	9.06726	9.12481	8.14806	8.48733	8.21553		-1.04246	-1.09755	-1.06179	-1.31113	-1.14905		0.553557	0.142164	0.370634	1.82342e-05	0.0236121
SNOWBALL_022337_s_st	RALB	309645		7.84812	7.2426	6.53423	6.49069	7.84424	7.28758	6.56738	6.94635	6.80774		1.00269	-1.03167	-1.02325	-1.37141	-1.15019		0.97784	0.717263	0.795356	1.82673e-05	0.0526618
SNOWBALL_019092_st	ISM1	306622		9.73547	10.3201	8.26046	8.5586	10.0009	10.0951	9.17269	9.45302	8.16378		-1.20204	1.16877	-1.88195	-1.85887	-1.31		0.212541	0.300796	1.31837e-05	1.82797e-05	0.0571229
SNOWBALL_012542_st	GNG11	300404		6.01937	4.38067	5.31201	5.37971	5.89672	4.04302	4.57564	4.32593	4.41939		1.08874	1.2637	1.66598	2.07596	1.09991		0.664659	0.175568	0.00203385	1.89746e-05	0.622796
SNOWBALL_014271_s_st	STAT5A	302032		7.10515	6.82171	8.782	8.57939	7.22537	6.63672	8.43579	8.11298	8.0463		-1.08691	1.13681	1.27122	1.38167	-1.0701		0.289364	0.0868764	0.00109254	1.9347e-05	0.40185
SNOWBALL_010292_s_st	FOXN3	298305		8.45895	8.16483	9.07755	8.89961	8.36705	8.0759	8.68603	8.43747	8.82086		1.06577	1.06358	1.31177	1.37758	1.12962		0.433838	0.450756	0.000248058	2.21741e-05	0.105012
SNOWBALL_017461_s_st	INPP5F	305100		6.53594	6.58444	5.82539	5.58309	6.5541	6.6296	5.57301	5.98632	5.92642		-1.01267	-1.0318	1.19117	-1.32247	1.05907		0.878633	0.681741	0.0062028	2.282e-05	0.417968
SNOWBALL_012430_st	NCAM1	300293		8.88448	8.35694	6.34882	6.08029	8.98303	8.57995	6.62379	6.72341	6.24695		-1.0707	-1.16717	-1.20997	-1.5617	-1.15516		0.560527	0.144325	0.0662227	2.2913e-05	0.176456
SNOWBALL_006437_st	CHD1L	294674		7.13509	7.29635	6.60217	6.39148	7.29923	7.44202	6.63877	6.82199	6.70578		-1.1205	-1.10624	-1.02569	-1.34771	-1.09987		0.105503	0.156019	0.762534	2.33884e-05	0.18404
SNOWBALL_038164_st	SLC39A10	324712		5.92777	5.76671	5.37652	4.94621	6.26948	5.70472	5.70915	5.66783	5.48405		-1.26725	1.0439	-1.25931	-1.64903	1.01148		0.0417965	0.76122	0.0479424	2.54417e-05	0.940662
SNOWBALL_012440_st	DYNC2H1	300303		6.62705	6.63806	6.29238	5.9063	6.6855	6.71867	6.20846	6.34338	6.04635		-1.04134	-1.05746	1.05989	-1.35386	-1.1396		0.620909	0.477702	0.457481	2.64065e-05	0.0662508
SNOWBALL_036995_st	B3GNT9	323543		8.10879	7.90972	6.44019	6.4407	8.10951	8.01301	6.80783	6.99067	6.95406		-1.0005	-1.07422	-1.29025	-1.46405	-1.12702		0.996738	0.468865	0.00379863	2.6621e-05	0.19634
SNOWBALL_022932_st	SPAG1	310133		4.76828	5.37175	5.1449	4.44547	4.5732	5.59387	5.03465	5.29795	4.5254		1.14479	-1.16645	1.07942	-1.8056	-1.10234		0.365691	0.29473	0.634252	2.69719e-05	0.532084
SNOWBALL_045163_st	ECT2	331691		7.21721	6.77819	4.76063	4.64057	7.09809	7.21595	4.63798	5.43834	5.37167		1.08607	-1.3545	1.08873	-1.73841	1.27442		0.576404	0.017937	0.563745	2.71222e-05	0.0619732
SNOWBALL_005412_st	CAPG	293697		9.6134	8.67312	6.96126	6.67755	9.45416	8.65763	6.69128	7.23048	7.52705		1.11671	1.0108	1.20579	-1.46706	1.02345		0.241301	0.926963	0.0363696	2.73655e-05	0.836238
SNOWBALL_009888_s_st	VEGFA	297932		8.49044	7.83536	7.84479	8.21508	8.73351	7.71775	6.78478	7.49226	7.9042		-1.18351	1.08494	2.08495	1.6504	1.28974		0.163869	0.539053	1.45525e-08	2.77963e-05	0.0293028
SNOWBALL_016431_st	MPHOSPH9	304102		7.72357	8.21383	7.65269	7.54014	7.78719	8.43137	7.55508	7.93151	7.71937		-1.04509	-1.16275	1.07	-1.31164	-1.1077		0.539621	0.0166667	0.319935	2.79595e-05	0.114223
SNOWBALL_023055_s_st	AXL	310230		8.36158	7.86275	6.09612	5.88096	8.27444	7.9593	6.1021	6.47203	5.92086		1.06226	-1.06921	-1.00415	-1.50636	-1.17357		0.582757	0.537607	0.974388	2.81102e-05	0.100653
SNOWBALL_033263_st	BCL2L11	319814		6.60905	5.67816	7.94769	8.21398	6.79477	5.29669	7.15385	7.34647	7.60648		-1.13739	1.30266	1.73368	1.82451	1.32283		0.403226	0.0620554	0.000107569	2.8451e-05	0.047393
SNOWBALL_006268_st	GOLPH3L	294514		9.38371	8.97466	8.6648	8.30499	9.5509	9.29235	8.73586	8.62383	8.39879		-1.12287	-1.24633	-1.05048	-1.24733	-1.08672		0.0247016	3.10146e-05	0.38281	2.92962e-05	0.116179
SNOWBALL_018842_st	PTTG1	306393		6.36589	6.84088	3.58455	3.85592	5.87948	7.46022	3.27431	5.00075	4.97217		1.40095	-1.53617	1.23992	-2.21121	-1.0063		0.0728104	0.020327	0.276281	2.93263e-05	0.980018
SNOWBALL_024322_s_st	GLTP	311328		9.13747	8.09232	6.81525	7.18537	9.37944	8.348	7.38856	7.96759	8.02405		-1.18261	-1.1939	-1.48793	-1.71978	-1.2949		0.207657	0.18022	0.00168992	3.04565e-05	0.0428488
SNOWBALL_022237_st	DHCR24	309548		6.15326	6.18975	8.13376	7.99842	6.35123	5.42485	7.43391	7.12383	7.69748		-1.14709	1.69926	1.62434	1.83348	1.38019		0.376014	0.000213757	0.000646987	3.07333e-05	0.0231501
SNOWBALL_028902_st	VOPP1	315456		6.27639	6.01175	4.85935	4.54325	6.19592	5.88554	4.95877	5.26503	5.27471		1.05736	1.09142	-1.07134	-1.64921	-1.06306		0.689392	0.508394	0.612968	3.07337e-05	0.658065
SNOWBALL_005019_st	AAK1	293325		8.32109	8.96157	7.98502	7.80764	8.30371	9.04735	8.14978	8.33375	7.96553		1.01212	-1.06126	-1.12098	-1.44004	-1.21361		0.914076	0.541381	0.2021	3.11008e-05	0.0234349
SNOWBALL_043082_st	NFIX	329618		7.36646	6.99981	7.01883	6.7366	7.5245	7.07652	7.36291	7.27858	6.80148		-1.11577	-1.05461	-1.26934	-1.45597	-1.13802		0.239459	0.602653	0.00652088	3.15065e-05	0.156828
SNOWBALL_015261_st	SNRK	302960		6.32197	5.90788	8.62932	8.48407	6.41082	5.86376	8.25222	7.9752	8.32793		-1.06352	1.03105	1.29874	1.42293	1.16373		0.511009	0.762885	0.00158026	3.27256e-05	0.0713448
SNOWBALL_007651_st	NTN4	295822		6.81242	5.16877	5.50643	5.701	6.61542	4.72181	5.03977	4.96116	5.91689		1.14631	1.36316	1.38191	1.67	1.11432		0.289752	0.00987255	0.00703058	3.28673e-05	0.415554
SNOWBALL_004985_st	WDR54	293292		7.05851	7.30433	6.46658	6.41558	7.20478	7.48462	6.24968	6.97368	6.99343		-1.1067	-1.13312	1.16224	-1.47233	-1.12647		0.299084	0.18896	0.106842	3.35037e-05	0.213253
SNOWBALL_005947_st	MYBL1	294209		7.28709	9.12461	5.24125	5.19885	7.52082	10.4314	5.82994	6.54589	5.57869		-1.17588	-2.47399	-1.50389	-2.54389	-1.12873		0.514692	5.33864e-05	0.0668389	3.35293e-05	0.638392
SNOWBALL_012958_st	TPK1	300802		7.27858	7.95982	5.61669	5.58677	7.18724	8.18695	5.77779	6.3205	5.91921		1.06536	-1.17051	-1.11814	-1.66294	-1.1141		0.653516	0.21045	0.395396	3.35644e-05	0.412881
SNOWBALL_046997_st	HMCN1	333514		5.96329	5.5364	4.92524	4.77435	6.36183	5.98414	5.38933	5.62591	5.54353		-1.31817	-1.3639	-1.37945	-1.80445	-1.24077		0.0486196	0.025686	0.0205501	3.38227e-05	0.132094
SNOWBALL_019743_st	OSBPL3	307229		6.33028	5.89523	5.02062	5.05654	6.65187	6.38805	5.22489	5.81429	5.47458		-1.24971	-1.40719	-1.1521	-1.69085	-1.15424		0.0765717	0.00561267	0.284967	3.47355e-05	0.27792
SNOWBALL_024074_s_st	AACS	311108		5.60501	6.44212	8.84137	8.94258	5.74548	5.99613	8.08358	8.04461	8.39527		-1.10227	1.36224	1.6909	1.86344	1.42792		0.563113	0.0360497	0.000375337	3.48798e-05	0.0150299
SNOWBALL_013418_st	C10H9orf72	301238		6.88892	7.44134	10.0301	9.6337	6.65693	7.34563	9.65064	9.03782	9.3697		1.17445	1.06859	1.30082	1.5114	1.18911		0.107177	0.551466	0.0067163	3.48889e-05	0.0805681
SNOWBALL_018823_st	ADAMTS6	306374		8.25688	7.08785	4.98953	4.77561	8.54578	7.85145	5.36374	5.84446	5.20092		-1.22171	-1.69773	-1.29614	-2.09776	1.07059		0.286949	0.00252985	0.154699	3.83108e-05	0.749962
SNOWBALL_019517_st	NCOA3	307012		7.19149	6.4947	6.1364	5.86028	7.03468	6.93313	6.10379	6.44012	6.20175		1.11482	-1.35513	1.02286	-1.49469	-1.24376		0.286927	0.00143073	0.851888	3.86168e-05	0.0222673
SNOWBALL_011302_st	NCAPG	299216		6.84497	7.36906	4.18285	4.49094	6.34574	7.59241	3.71318	5.36764	5.61259		1.41346	-1.16744	1.38479	-1.83617	1.31368		0.0162923	0.319701	0.0241642	3.87163e-05	0.0617383
SNOWBALL_014220_st	C12H17orf80	301981		5.77353	6.16205	5.8248	5.54101	5.84842	6.27689	5.88989	6.0515	5.90896		-1.05328	-1.08286	-1.04615	-1.42453	-1.06552		0.593677	0.387656	0.648398	3.91293e-05	0.503617
SNOWBALL_013284_st	AIDA	301107		8.8665	8.5666	8.17455	7.86936	8.95741	8.60592	8.12435	8.20889	7.85609		-1.06504	-1.02763	1.03541	-1.26535	-1.05853		0.29325	0.682243	0.590755	3.95751e-05	0.349313
SNOWBALL_029731_st	HIP1	316284		7.27011	7.72184	7.17856	7.87556	7.08617	7.38843	6.69958	7.2783	7.55252		1.13598	1.25999	1.39376	1.51284	1.10628		0.218766	0.0188304	0.00076495	3.98251e-05	0.34435
SNOWBALL_023219_st	LOC780435	310352		6.48863	6.14897	6.66366	6.5413	6.27908	5.97542	6.17984	6.18313	6.36137		1.15633	1.12783	1.39845	1.2818	1.00954		0.0138155	0.0433425	1.6132e-07	4.07403e-05	0.901559
SNOWBALL_022131_st	PDP2	309446		5.53057	6.08987	7.8823	7.99687	5.51817	6.03416	7.34725	7.42534	8.05787		1.00863	1.03937	1.44899	1.4861	1.24923		0.945396	0.735519	0.000108188	4.08667e-05	0.0182724
SNOWBALL_002431_s_st	MYO5A	290853		8.28202	8.61009	7.49543	7.43269	8.2547	8.59585	7.52975	7.74248	7.51167		1.01911	1.00992	-1.02407	-1.23952	-1.10146		0.762504	0.880886	0.697666	4.1474e-05	0.0623202
SNOWBALL_029095_st		315648		6.59837	7.25701	6.09394	5.8414	6.69046	7.55258	6.3471	6.54398	5.9343		-1.06591	-1.22737	-1.19181	-1.62741	-1.0341		0.639588	0.0832349	0.144066	4.15243e-05	0.817365
SNOWBALL_034391_st	TRIO	320940		7.34091	6.99669	6.05455	5.85048	7.12315	7.41031	5.96542	6.51631	6.31084		1.16293	-1.33202	1.06373	-1.58649	-1.03677		0.190516	0.00905957	0.632265	4.2571e-05	0.791148
SNOWBALL_017416_s_st	MYOF	305061		10.3751	9.71674	7.11322	7.00844	10.1258	9.61057	7.00312	7.61227	7.43752		1.18859	1.07637	1.0793	-1.51974	1.21526		0.0903451	0.515768	0.498362	4.2623e-05	0.0535182
SNOWBALL_016176_st	TMEM45A	303853		7.52546	7.36124	6.38599	6.52434	7.57202	7.21721	6.40344	7.12966	6.95531		-1.03279	1.10499	-1.01217	-1.52132	-1.10866		0.795104	0.360745	0.92702	4.30215e-05	0.342961
SNOWBALL_012349_st	ME3	300213		7.38362	5.80717	5.65268	5.24368	7.4314	6.12515	5.79478	5.71837	5.66485		-1.03368	-1.24658	-1.10351	-1.38962	-1.12613		0.727634	0.00494598	0.236727	4.36693e-05	0.144669
SNOWBALL_043298_st	ADAMTS5	329832		5.76235	4.97886	4.41589	4.58303	6.09899	5.16652	4.77492	6.05759	4.47269		-1.26281	-1.13891	-1.28256	-2.779	-1.81631		0.383706	0.651754	0.348858	4.37851e-05	0.0144825
SNOWBALL_036758_st	LOC110262034	323306		3.28554	3.69259	3.20237	2.97189	4.03346	3.62748	3.4553	3.81393	3.24747		-1.67937	1.04617	-1.19163	-1.79258	-1.20372		0.000235904	0.794187	0.235097	4.38903e-05	0.206099
SNOWBALL_003396_st	ABCA1	291791		6.70918	5.60045	9.42187	9.55704	6.75367	5.87689	8.69352	8.91392	9.59796		-1.03132	-1.21121	1.65675	1.56171	1.20517		0.817175	0.0773935	5.63328e-06	4.40063e-05	0.0861846
SNOWBALL_008940_st	EPS15	297073		9.61819	9.47438	8.86504	8.79133	9.63302	9.73232	8.99476	9.0852	8.89151		-1.01033	-1.19577	-1.09408	-1.22592	-1.07546		0.869742	0.000292255	0.0704497	4.71136e-05	0.151789
SNOWBALL_002923_st	KANK1	291334		6.89612	7.28025	6.30476	6.30686	7.10494	7.96812	5.80186	5.66773	5.94505		-1.15574	-1.6109	1.41707	1.55738	1.24521		0.194588	1.47508e-05	0.00107732	4.75215e-05	0.040854
SNOWBALL_004607_st	RMND5A	292919		6.98496	7.55405	8.76672	8.74157	7.18649	7.54033	8.26755	8.27828	8.43333		-1.14992	1.00956	1.41341	1.37869	1.05709		0.0757822	0.925566	1.49383e-05	4.88864e-05	0.527852
SNOWBALL_013527_st	STAM	301343		8.88022	9.14678	8.5871	8.39697	8.93078	9.31534	8.59066	8.72082	8.61087		-1.03567	-1.12393	-1.00247	-1.25167	-1.07745		0.573577	0.0313844	0.973137	4.89508e-05	0.187157
SNOWBALL_025422_st	EMP3	312275		7.58526	7.20967	5.45762	5.27743	7.38002	7.17346	5.8554	5.91557	5.73509		1.15288	1.02542	-1.31748	-1.55632	-1.15955		0.203614	0.852929	0.00948756	4.91633e-05	0.183832
SNOWBALL_021014_s_st	FDFT1	308406		7.86095	8.53907	9.26982	9.3283	7.74661	8.09838	8.84639	8.85318	9.07267		1.08248	1.35725	1.34111	1.39004	1.03745		0.359791	0.00014745	0.000251552	4.97725e-05	0.699009
SNOWBALL_007940_st	RIPOR1	296097		7.28538	7.18537	6.59637	6.4287	7.39742	7.19673	6.56415	6.91385	6.69292		-1.08075	-1.00791	1.02258	-1.39973	-1.15359		0.382314	0.941735	0.826513	5.01144e-05	0.0840643
SNOWBALL_004062_s_st	TNC	292407		9.69779	10.889	8.90607	9.2064	10.2971	11.3116	9.33291	9.95182	10.0958		-1.51499	-1.34037	-1.34429	-1.67647	-1.17305		0.000885879	0.018818	0.0176239	5.042e-05	0.225201
SNOWBALL_016482_s_st	TCTN1	304153		7.61367	7.62666	6.87044	6.74576	7.77828	7.8004	6.82792	7.16737	6.93391		-1.12086	-1.12799	1.02991	-1.33942	-1.13915		0.115615	0.0949853	0.72993	5.06719e-05	0.0689034
SNOWBALL_010567_s_st		298564		7.56882	6.90556	8.03153	7.51864	8.6695	9.08921	8.6314	8.29925	7.61578		-2.14456	-4.54301	-1.51558	-1.71786	-1.21038		8.85995e-08	3.31964e-16	0.00147058	5.14741e-05	0.159959
SNOWBALL_010334_st	SCAMP5	298345		7.34339	7.16699	6.57072	6.34155	7.38838	7.28813	6.56266	6.95587	6.7595		-1.03167	-1.08759	1.0056	-1.53084	-1.1851		0.808051	0.466063	0.967932	5.19715e-05	0.107891
SNOWBALL_005895_st	DDR2	294159		10.5278	10.2857	10.3838	10.5982	10.6435	10.1557	10.6593	10.9932	10.5692		-1.08349	1.09431	-1.21038	-1.31497	-1.15617		0.256021	0.195273	0.00393102	5.42689e-05	0.0294134
SNOWBALL_032198_st	SORT1	318750		6.68618	5.99998	5.79014	6.06996	6.74533	5.75504	4.96329	5.31553	5.94471		-1.04185	1.18504	1.7738	1.68696	1.28142		0.79448	0.202767	1.2861e-05	5.52481e-05	0.0533167
SNOWBALL_023315_s_st	LOC110258523	310425		7.23356	7.34394	6.63304	6.40036	7.02744	7.23583	6.84442	6.82432	6.64389		1.15358	1.07781	-1.1578	-1.3416	-1.19433		0.0474476	0.332624	0.0417154	5.62208e-05	0.012761
SNOWBALL_013767_s_st	FRY	301553		4.83	4.833	5.07734	5.54883	4.68045	4.94078	4.51346	4.9718	5.59927		1.10922	-1.07757	1.47824	1.49177	1.27749		0.323806	0.495596	7.92241e-05	5.63812e-05	0.0116137
SNOWBALL_027868_st	CYBRD1	314422		8.64497	7.946	7.30337	6.79662	8.97101	8.11059	7.64358	7.71088	6.70373		-1.25356	-1.12085	-1.26594	-1.88459	-1.37367		0.158088	0.513535	0.138936	5.67319e-05	0.040805
SNOWBALL_016736_s_st	GLTP	304400		7.99126	7.19378	6.03517	6.42396	8.2234	7.39716	6.45985	7.11667	7.13432		-1.17458	-1.15139	-1.34227	-1.61631	-1.20857		0.188721	0.257178	0.0116961	5.82794e-05	0.115148
SNOWBALL_014576_st	CCL2	302326		9.5005	6.43628	5.51423	5.8856	9.35176	7.3838	6.20909	7.46488	7.0823		1.1086	-1.92855	-1.61873	-2.98822	-1.5185		0.751636	0.0137954	0.0763012	5.94501e-05	0.129454
SNOWBALL_025224_st	PPM1H	312116		3.11628	3.17115	4.20671	4.51371	3.18964	2.97569	3.6669	3.51919	4.17102		-1.05217	1.14509	1.45378	1.99243	1.40289		0.808614	0.472803	0.0266614	6.04318e-05	0.0462219
SNOWBALL_017067_s_st	BICC1	304724		10.423	9.14813	8.80773	8.83039	10.3218	9.02194	9.1768	9.38557	8.8761		1.07265	1.09141	-1.29152	-1.46935	-1.20247		0.510058	0.397865	0.00637594	6.11617e-05	0.0524087
SNOWBALL_036108_st	BNC2	322656		5.68738	4.15504	3.60383	3.35058	5.77796	4.44171	3.99016	4.43544	3.78412		-1.0648	-1.21982	-1.30706	-2.12118	-1.53285		0.782286	0.317155	0.161903	6.28157e-05	0.0204505
SNOWBALL_018672_st	C16H5orf42	306226		7.046	7.16647	7.04288	6.66019	7.13815	7.39911	6.99593	7.07365	6.65573		-1.06595	-1.17499	1.03308	-1.33188	-1.08963		0.409649	0.0218123	0.698719	6.34567e-05	0.249597
SNOWBALL_012962_st	RABGAP1L	300806		7.20365	6.97841	6.83241	6.58303	7.38863	7.10992	6.95667	6.98816	6.62992		-1.1368	-1.09544	-1.08995	-1.32421	-1.10329		0.0662876	0.207567	0.237017	6.3498e-05	0.17035
SNOWBALL_020220_st	PLP2	307684		10.1675	10.2829	9.24534	9.23087	10.0193	10.3775	9.27554	9.88938	9.42577		1.10818	-1.06777	-1.02116	-1.57845	-1.16321		0.405021	0.615501	0.884698	6.43808e-05	0.197888
SNOWBALL_011846_s_st	ARSJ	299740		7.87755	7.84626	6.73277	6.77435	7.80292	7.98045	6.68019	7.49575	7.80186		1.05309	-1.09748	1.03711	-1.64877	-1.28268		0.72725	0.502053	0.811965	6.4673e-05	0.0441226
SNOWBALL_023913_s_st	FKBP7	310959		8.7758	8.4875	7.70202	7.14036	8.93725	8.33487	7.84651	7.63996	7.51616		-1.11841	1.11159	-1.10534	-1.41382	-1.20249		0.210736	0.240019	0.269308	6.51499e-05	0.0307232
SNOWBALL_014114_st	METRNL	301879		7.32586	6.65472	5.53813	5.32682	7.28777	6.83937	5.7173	5.96451	5.93482		1.02675	-1.13654	-1.13223	-1.55583	-1.22886		0.84783	0.268723	0.28502	6.52689e-05	0.0608291
SNOWBALL_047460_st	FRMD6	333977		7.44384	5.90733	6.05929	5.69667	7.61881	6.03087	6.07468	6.2229	5.93063		-1.12894	-1.08941	-1.01072	-1.44017	-1.23313		0.196775	0.383316	0.928074	6.59342e-05	0.0194092
SNOWBALL_025604_st	FOXN3	312447		8.27029	7.96272	8.90631	8.71529	8.071	7.84905	8.43885	8.23768	8.67693		1.14813	1.08197	1.38267	1.39243	1.10132		0.0972439	0.376524	9.14978e-05	6.6937e-05	0.265996
SNOWBALL_004690_st	CENPP	293002		6.46795	7.53842	6.09433	5.80675	6.30242	7.67239	5.77804	6.52013	6.21801		1.12158	-1.09731	1.24512	-1.63964	1.18592		0.390472	0.498877	0.0766196	6.75999e-05	0.179596
SNOWBALL_001540_st	BMPR1B	289978		4.99254	4.53298	3.36382	3.12973	5.54487	5.57558	3.94629	4.14076	3.73707		-1.46645	-2.05994	-1.49741	-2.01536	-1.37381		0.0269294	4.29382e-05	0.0193404	6.81738e-05	0.0699581
SNOWBALL_038790_st	MAML2	325334		6.1439	6.68196	6.33652	6.40291	6.10923	6.9126	6.88962	7.11483	6.18464		1.02432	-1.17336	-1.46723	-1.63798	-1.26434		0.877777	0.211403	0.00160898	6.88764e-05	0.056579
SNOWBALL_012174_st	ARAP1	300044		6.26328	5.48125	5.38076	5.23365	6.46613	5.52259	5.33198	5.63525	5.42036		-1.15097	-1.02907	1.03439	-1.32097	-1.14757		0.0421941	0.730306	0.679054	7.04092e-05	0.0470288
SNOWBALL_006848_st	TIMP3	295055		12.2269	10.3842	9.02922	8.51161	12.4782	10.1754	9.27	9.32157	8.20593		-1.19028	1.15573	-1.18163	-1.75317	-1.39004		0.235239	0.335564	0.257951	7.15901e-05	0.017554
SNOWBALL_015458_st	PLOD2	303155		9.72364	9.72604	8.82885	9.26378	9.94604	10.5067	9.14865	9.88063	9.74826		-1.16667	-1.71786	-1.24816	-1.53353	-1.21176		0.16078	1.34022e-06	0.0371809	7.27329e-05	0.0740366
SNOWBALL_019972_st	YKT6	307454		8.47144	8.31965	7.8207	7.57582	8.3594	8.60836	7.94661	8.0621	7.93645		1.08075	-1.22155	-1.0912	-1.40083	-1.11214		0.396973	0.0163155	0.3338	7.28425e-05	0.227382
SNOWBALL_033583_st	KIF2A	320134		7.47458	7.48313	6.65307	6.55827	7.39322	7.51745	6.54903	6.93076	6.64481		1.05801	-1.02408	1.07478	-1.29458	-1.14467		0.425411	0.760936	0.292533	7.33177e-05	0.0354278
SNOWBALL_000588_s_st	SYCP2	289063		5.98283	5.84667	4.68099	4.78545	6.2746	7.30236	5.21811	5.9683	4.91309		-1.22414	-2.74287	-1.45107	-2.27026	-1.52264		0.360587	2.31034e-06	0.0709156	7.34923e-05	0.0395727
SNOWBALL_033738_st	TPP2	320289		4.57215	4.77581	4.70474	4.22093	4.60851	4.74416	4.58342	5.00111	4.59678		-1.02552	1.02218	1.08773	-1.71734	-1.06562		0.884009	0.899696	0.587452	7.49936e-05	0.691326
SNOWBALL_014257_st	AMZ2	302018		7.72738	7.6294	7.57189	7.54714	7.43185	7.46684	7.15806	7.14648	7.34543		1.22734	1.11927	1.33222	1.32011	1.18996		0.00286723	0.110957	4.65205e-05	7.53635e-05	0.0113678
SNOWBALL_007759_s_st	FGD6	295925		5.22317	4.67935	4.43523	4.08931	5.71448	5.21455	4.66437	4.91552	4.50846		-1.40572	-1.44914	-1.17213	-1.77301	-1.29291		0.0164057	0.00880326	0.297457	7.54299e-05	0.0752708
SNOWBALL_009334_s_st	STIL	297445		7.22615	7.7658	5.62617	5.67858	7.11367	7.92564	5.48353	6.28347	6.53555		1.08109	-1.11716	1.10392	-1.52087	1.14024		0.507617	0.324413	0.386257	7.62874e-05	0.232909
SNOWBALL_008241_s_st	LIPE	296394		5.08639	5.32879	9.93691	10.3888	4.91475	4.99715	9.26985	9.53477	10.2699		1.12634	1.25844	1.58783	1.80752	1.25395		0.470157	0.129736	0.00165744	7.76931e-05	0.136457
SNOWBALL_037776_st	ATP2B4	324324		6.95206	7.29116	5.23657	5.26696	6.90862	7.65573	5.59953	5.96632	5.67479		1.03057	-1.2875	-1.28606	-1.62378	-1.09578		0.843414	0.0370461	0.0379442	7.80595e-05	0.501367
SNOWBALL_041027_st	NUAK1	327569		4.60208	4.82274	5.45273	5.74744	4.54556	4.70978	5.424	5.08	5.42131		1.03995	1.08144	1.02011	1.58825	-1.0868		0.78299	0.552956	0.893856	8.06127e-05	0.525013
SNOWBALL_026301_s_st	SERPINE1	313073		9.61916	11.9644	7.30199	7.96787	9.77616	12.326	8.30566	9.31614	8.06874		-1.11496	-1.2849	-2.0051	-2.54606	-1.77584		0.695985	0.318336	0.00274922	8.07937e-05	0.0134981
SNOWBALL_002397_st	COL12A1	290819		9.7777	10.6372	8.64422	9.37583	9.74342	10.6293	9.13336	10.1108	9.65816		1.02404	1.00545	-1.40361	-1.66441	-1.31794		0.884558	0.974794	0.00738049	8.07962e-05	0.0302307
SNOWBALL_014627_st	SLFN11	302375		7.98484	6.59933	5.01443	4.79186	7.83467	6.02938	5.02217	5.5464	5.73038		1.1097	1.48447	-1.00537	-1.6871	1.19838		0.476859	0.00241005	0.97581	8.19559e-05	0.184381
SNOWBALL_028233_st	ARL15	314787		6.59899	6.50711	6.63957	6.41804	7.10348	7.61093	7.11372	7.2276	6.21639		-1.41862	-2.14924	-1.38911	-1.75267	-1.39323		0.0123004	3.55646e-07	0.0188643	8.20514e-05	0.0177788
SNOWBALL_042817_st	LHFPL2	329354		3.90931	3.04826	3.01205	2.79253	4.59289	2.92821	3.62101	3.69519	3.1863		-1.60612	1.08677	-1.52517	-1.8695	-1.23076		0.00242506	0.65219	0.00683428	8.58483e-05	0.206855
SNOWBALL_000971_st		289440		9.55671	9.9029	7.73035	8.26704	9.68504	9.75138	8.08166	9.05397	8.86607		-1.09302	1.11074	-1.27572	-1.7254	-1.2104		0.572059	0.495658	0.0803541	8.83566e-05	0.181225
SNOWBALL_023279_st	SLC10A7	310394		5.90165	5.31968	5.29514	5.05084	6.23436	5.96034	5.45385	5.95025	5.32327		-1.25938	-1.55905	-1.11628	-1.8653	-1.38222		0.1552	0.00438031	0.537019	8.86177e-05	0.0396693
SNOWBALL_000293_s_st	GADD45G	288772		6.01027	5.9356	7.36925	6.69543	5.79305	5.78543	6.5543	6.0638	6.5897		1.16249	1.10969	1.75923	1.54932	1.13471		0.190179	0.387562	1.20419e-06	8.89254e-05	0.281872
SNOWBALL_025701_st	MAML2	312538		6.31766	6.74983	6.44496	6.4365	6.2618	6.95907	6.79479	7.19014	6.32624		1.03947	-1.15608	-1.27441	-1.68604	-1.26038		0.812932	0.303095	0.0682349	8.8936e-05	0.0830761
SNOWBALL_018107_st	SESTD1	305704		6.64459	6.62526	6.57733	6.07826	6.89274	6.56527	6.5238	6.56202	6.24276		-1.18768	1.04246	1.0378	-1.39839	-1.02472		0.0424737	0.677717	0.714108	8.97608e-05	0.816514
SNOWBALL_025706_st	RRBP1	312543		8.42635	8.26443	7.37286	7.18079	8.31347	8.26564	7.41003	7.53015	7.63681		1.08139	-1.00084	-1.0261	-1.27399	-1.15838		0.222314	0.991975	0.725832	9.01807e-05	0.0154886
SNOWBALL_007807_s_st	FGD6	295970		5.61246	5.14018	4.92642	4.72623	6.04287	5.56636	5.40461	5.3537	5.00177		-1.34761	-1.34367	-1.39299	-1.54485	-1.21612		0.00617833	0.00670487	0.00238005	9.1464e-05	0.0786217
SNOWBALL_002050_st	FBXO5	290475		4.07749	5.0062	3.19948	3.08847	3.63023	5.40184	3.11617	3.92973	4.041		1.36345	-1.31553	1.05945	-1.79162	1.0987		0.035485	0.0651984	0.746308	9.25539e-05	0.577744
SNOWBALL_021913_st	RAC1	309234		10.3658	10.0958	9.64336	9.55651	10.4481	10.1493	9.68115	9.79346	9.62976		-1.05872	-1.03777	-1.02654	-1.1785	-1.0968		0.186664	0.41669	0.583029	9.2898e-05	0.0256637
SNOWBALL_011649_st	PRMT9	299550		5.15249	5.22584	5.25691	4.81366	5.36223	5.52766	5.52869	5.45134	5.28133		-1.15648	-1.2327	-1.2073	-1.55582	-1.15628		0.214492	0.063587	0.0979458	9.36515e-05	0.215091
SNOWBALL_012275_st		300140		7.6909	7.82723	9.36588	8.91404	7.7107	7.95228	9.01911	8.51973	8.39151		-1.01382	-1.09055	1.2717	1.31432	-1.01463		0.876551	0.233471	0.00050907	9.37209e-05	0.868965
SNOWBALL_002148_st	AHI1	290573		6.28954	6.05446	4.72612	4.86133	6.38731	6.13626	5.13971	5.42013	5.21738		-1.07011	-1.05834	-1.332	-1.47304	-1.25417		0.543218	0.618694	0.0032331	9.51976e-05	0.020394
SNOWBALL_014467_st	LOC100625662	302223		4.978	5.18396	4.30919	4.06118	4.78073	5.60338	4.34431	4.82034	4.58877		1.14652	-1.33738	-1.02464	-1.6925	-1.0428		0.342146	0.0289186	0.886923	9.56394e-05	0.799201
SNOWBALL_011565_st	DCHS2	299470		7.82372	5.07166	3.75544	3.72349	8.41955	5.70511	4.76551	4.87051	4.27825		-1.51135	-1.55126	-2.01401	-2.21456	-1.47865		0.040703	0.0289896	0.000509569	9.56725e-05	0.0535035
SNOWBALL_025784_s_st	SERPINE1	312615		10.8228	12.6816	8.55069	9.14052	10.8877	12.7825	9.47081	10.3342	9.3707		-1.04598	-1.07246	-1.89227	-2.28733	-1.67092		0.86609	0.786077	0.00219858	9.59839e-05	0.0137176
SNOWBALL_019018_s_st	GPAT4	306550		5.50389	5.33184	7.63663	7.54374	5.59443	5.17333	6.88725	6.55624	7.05014		-1.06477	1.11613	1.68106	1.98275	1.28146		0.767204	0.581892	0.0026015	9.80767e-05	0.16817
SNOWBALL_003020_st	IL33	291428		9.61146	4.63371	7.12896	5.56649	10.1032	6.75681	7.40982	6.94216	6.75874		-1.4061	-4.35632	-1.21492	-2.59488	-1.52338		0.174789	3.13357e-08	0.470506	9.84237e-05	0.0866809
SNOWBALL_040561_st	ELK3	327104		8.88958	8.53518	7.69968	7.58714	8.94983	8.47364	7.759	8.12876	8.1837		-1.04265	1.04358	-1.04198	-1.45561	-1.01902		0.71475	0.708325	0.719383	9.98818e-05	0.87722
SNOWBALL_017363_s_st	MCU	305011		6.91919	7.13896	5.85471	5.77516	6.98424	7.26421	5.91207	6.35709	6.06674		-1.04613	-1.0907	-1.04056	-1.49685	-1.17245		0.71362	0.444807	0.749316	0.000101623	0.131041
SNOWBALL_015782_st	HEG1	303478		9.26741	7.28834	6.68814	6.54983	9.50056	7.43696	6.8116	7.16525	6.4573		-1.17539	-1.1085	-1.08935	-1.532	-1.26071		0.149033	0.384545	0.480635	0.000102576	0.0328045
SNOWBALL_016148_st	RCAN1	303828		9.07713	8.95723	8.10314	7.0472	8.8707	9.2397	8.64561	7.95004	7.01682		1.15383	-1.21628	-1.45646	-1.86975	-1.4418		0.413724	0.244074	0.0176857	0.000102866	0.0211228
SNOWBALL_005498_st	THUMPD2	293776		5.76022	5.64795	5.83509	5.31522	5.82222	5.62392	5.78693	5.8832	5.85638		-1.04391	1.0168	1.03394	-1.48245	-1.10658		0.72124	0.897642	0.78677	0.000104148	0.350904
SNOWBALL_009297_st	TTLL7	297409		5.51558	5.27206	3.31734	3.59357	5.69638	5.9836	3.91412	4.4631	3.8813		-1.13352	-1.63756	-1.51234	-1.82708	1.01967		0.463571	0.00126542	0.00666379	0.000105016	0.922822
SNOWBALL_001541_st	BMPR1B	289979		5.48812	4.99138	4.00671	3.67032	6.04473	6.0254	4.4309	4.82487	4.16996		-1.47081	-2.04773	-1.34182	-2.22615	-1.67959		0.0608291	0.000452682	0.164142	0.000105907	0.0105188
SNOWBALL_025877_st	LOC100625049	312701		8.41343	8.95337	10.1028	10.0968	8.28269	8.43186	9.76067	9.60764	9.86626		1.09486	1.43546	1.26761	1.40364	1.16087		0.330803	4.13058e-05	0.00573639	0.000106296	0.0897483
SNOWBALL_042377_st	WWTR1	328914		7.76256	8.7312	7.88067	8.00166	7.94151	9.02255	8.14464	8.46813	8.02836		-1.13205	-1.22378	-1.20078	-1.38172	-1.14158		0.145054	0.0138869	0.0263981	0.000108047	0.117238
SNOWBALL_013894_st	CAB39L	301677		7.73648	8.35988	7.01229	6.80344	8.05405	8.87475	7.10791	7.33259	7.08317		-1.24622	-1.42887	-1.06853	-1.44308	-1.18098		0.0182962	0.000159064	0.532664	0.000108763	0.0799595
SNOWBALL_015510_st	PDZRN3	303206		8.41376	8.00122	6.73148	6.73309	8.65681	7.67666	6.88527	7.26901	6.98785		-1.18349	1.25228	-1.11248	-1.44987	-1.14618		0.0799841	0.0172268	0.29278	0.000108804	0.165191
SNOWBALL_018565_st	CDH18	306122		5.0418	5.35592	3.73912	3.83213	5.91642	5.46224	4.28663	5.00612	3.91628		-1.83353	-1.07648	-1.46156	-2.25635	-1.38801		0.00332347	0.772059	0.0711224	0.000108939	0.124143
SNOWBALL_033313_st	HMCN1	319864		6.03176	5.67704	4.95983	4.99184	6.60223	6.19759	5.28497	5.90662	5.55752		-1.48501	-1.4345	-1.25278	-1.88528	-1.30551		0.014149	0.0257009	0.181235	0.000109753	0.107274
SNOWBALL_025162_st	HYKK	312059		6.08989	6.2288	8.38005	8.26355	6.296	6.07064	7.71705	7.68267	7.96662		-1.15357	1.11587	1.58338	1.49577	1.239		0.182765	0.32263	1.46973e-05	0.000111947	0.0379311
SNOWBALL_037652_st	OSBPL3	324200		3.69289	3.7153	3.32083	3.18885	4.58877	4.34274	3.57663	3.96098	3.39932		-1.86074	-1.54481	-1.194	-1.70779	-1.29076		1.12237e-05	0.00143637	0.217438	0.000112537	0.0651446
SNOWBALL_022977_s_st	UNC5B	310168		7.20431	5.5635	5.99482	6.23408	6.94008	4.85276	5.6756	5.61729	5.95473		1.20099	1.63664	1.24766	1.53346	-1.04474		0.100875	1.26284e-05	0.0440523	0.000112699	0.741064
SNOWBALL_004183_s_st	TNC	292514		10.1037	11.418	9.44809	9.78768	10.6684	11.8761	9.86609	10.4649	10.6295		-1.47908	-1.37377	-1.33607	-1.59911	-1.13341		0.00109645	0.00783435	0.0154634	0.000113529	0.334401
SNOWBALL_014269_st	STAT5B	302030		6.62033	6.15867	8.32178	7.9822	6.74536	6.15756	7.90425	7.5721	7.40405		-1.09054	1.00077	1.33564	1.32878	-1.10725		0.262361	0.993851	8.9795e-05	0.000115913	0.179074
SNOWBALL_015320_st	PPM1M	303017		5.37343	5.64295	6.58823	6.58823	5.45268	5.41572	5.88577	5.91924	6.2949		-1.05647	1.17058	1.62728	1.58996	1.33664		0.698727	0.206036	5.75761e-05	0.000116835	0.0142541
SNOWBALL_005433_s_st	EPAS1	293717		9.7021	8.95467	9.98075	10.2463	9.32895	8.67683	9.28712	9.8054	10.4813		1.29518	1.21237	1.61736	1.35746	1.21629		0.000962304	0.013667	2.72992e-08	0.000118597	0.0121327
SNOWBALL_016005_s_st	TMEM45A	303696		8.75037	8.40147	7.42883	7.67285	8.69589	8.26424	7.42792	8.21609	7.97222		1.03849	1.09979	1.00063	-1.45724	-1.13862		0.747702	0.366028	0.996254	0.00011933	0.199278
SNOWBALL_018192_st	FN1	305788		12.6537	12.6252	12.0703	12.1537	12.6594	12.6862	12.0899	12.4556	12.2059		-1.00399	-1.04322	-1.01367	-1.23277	-1.12197		0.955762	0.482183	0.841136	0.000119913	0.0325276
SNOWBALL_018618_st	SETD9	306174		4.21011	4.66519	3.95967	3.89547	4.1199	5.06842	4.46467	4.60629	4.05497		1.06452	-1.32247	-1.41913	-1.63674	-1.28188		0.67692	0.0272485	0.00541369	0.000120518	0.0514973
SNOWBALL_010113_s_st	VEGFA	298139		10.164	9.60623	9.57566	10.0466	10.5691	9.49033	8.43872	9.349	9.70059		-1.32419	1.08365	2.19914	1.62177	1.34616		0.0237043	0.573612	1.2365e-08	0.000121305	0.0163991
SNOWBALL_032086_st	ARCN1	318638		5.65597	4.8587	4.86027	4.32011	5.82696	5.39796	4.97108	5.25305	4.62044		-1.12582	-1.45323	-1.07984	-1.90917	-1.42001		0.53003	0.0244903	0.698933	0.000122324	0.035472
SNOWBALL_009158_st	TRIT1	297284		7.11599	7.61318	7.60215	7.22098	7.06661	7.8378	7.64441	7.71274	7.44618		1.03481	-1.16847	-1.02973	-1.40615	-1.1766		0.748008	0.0805013	0.78633	0.000123073	0.0668732
SNOWBALL_030229_st	UBXN2B	316782		6.07864	5.86805	5.39465	5.22271	6.14195	6.04056	5.81324	5.90041	5.52361		-1.04487	-1.12701	-1.33662	-1.5996	-1.13082		0.766551	0.363143	0.0160064	0.000123176	0.347994
SNOWBALL_019193_st	RNF24	306716		7.16427	6.71709	5.68763	5.61125	7.01943	6.89112	5.59938	6.13794	6.2126		1.1056	-1.12821	1.06308	-1.44061	1.06919		0.321525	0.22267	0.57089	0.000124992	0.530747
SNOWBALL_027586_st	ELK3	314140		9.12147	8.536	7.69	7.49598	9.09404	8.47551	7.89127	8.08702	8.14518		1.01919	1.04282	-1.14971	-1.50633	-1.02837		0.888925	0.743474	0.207736	0.000126967	0.832971
SNOWBALL_026969_s_st	LIAS	313618		5.61428	6.00023	6.8977	6.98467	5.59278	5.83371	6.55839	6.45333	6.72385		1.01502	1.12235	1.26516	1.44527	1.15188		0.903732	0.251153	0.0128696	0.00012702	0.149862
SNOWBALL_003268_st	DDHD1	291667		6.87973	7.36057	8.16798	8.55564	7.1217	7.38497	7.9351	8.2372	8.42555		-1.1826	-1.01706	1.17517	1.24698	1.14029		0.00309547	0.811549	0.00439295	0.000129164	0.020995
SNOWBALL_033556_st	SNTB2	320107		9.43561	8.84858	8.21221	8.01648	9.73796	9.31222	8.6448	8.81353	8.07152		-1.23315	-1.37901	-1.34966	-1.73755	-1.36827		0.156398	0.0242951	0.0362855	0.000131186	0.0281695
SNOWBALL_027749_st	ZNF703	314303		7.61036	7.83703	8.47551	8.19085	8.02323	8.15635	8.8533	8.91712	8.37715		-1.33133	-1.24774	-1.29934	-1.65436	-1.34067		0.0278957	0.0953196	0.0453792	0.000131211	0.024127
SNOWBALL_005103_st	HADHB	293406		8.56936	8.41264	9.08799	9.05881	8.4771	8.52735	8.85309	8.65886	8.85085		1.06604	-1.08275	1.17683	1.31947	1.15985		0.418249	0.300449	0.0229103	0.000131426	0.0392656
SNOWBALL_027424_st	TOB2	313978		6.1769	6.50108	7.78303	7.58069	6.2704	6.56921	7.30155	7.01057	6.98339		-1.06696	-1.04836	1.39618	1.48465	1.16909		0.582617	0.699381	0.00109708	0.00013587	0.138988
SNOWBALL_007787_st	CACNA1C	295952		7.72674	7.59585	7.46512	6.91197	7.86975	7.77912	7.67505	7.54954	7.08158		-1.10421	-1.13546	-1.15663	-1.55571	-1.31026		0.434159	0.300536	0.227662	0.000136016	0.0179664
SNOWBALL_037433_st	TMEM245	323981		8.34005	8.78724	9.26104	9.25349	8.56689	8.93703	9.6871	9.77597	9.07774		-1.17027	-1.10941	-1.34356	-1.43643	-1.25479		0.100981	0.302084	0.00159891	0.00013634	0.0152304
SNOWBALL_003116_s_st	IGF1R	291522		8.68999	9.02863	8.5106	8.1791	8.99185	9.33782	8.53005	8.66016	8.04962		-1.23273	-1.23901	-1.01357	-1.39578	-1.24731		0.015105	0.0127512	0.904404	0.000136393	0.010171
SNOWBALL_018802_st	GM2A	306353		7.70298	6.61398	6.43072	6.18065	8.15039	6.61463	6.64049	6.82426	6.2064		-1.36359	-1.00046	-1.15651	-1.56223	-1.32717		0.00700475	0.997714	0.233239	0.000136863	0.0140028
SNOWBALL_045635_st	DCAF7	332163		7.74847	7.85617	7.79547	7.74101	8.5988	8.43182	8.30654	8.37688	7.61912		-1.80291	-1.49035	-1.42511	-1.55387	-1.1955		1.09489e-06	0.00049838	0.00186792	0.000137605	0.128831
SNOWBALL_007587_st	TULP3	295761		7.74714	6.72517	5.46598	5.71347	7.82104	6.98987	5.75385	6.23802	6.0263		-1.05255	-1.20139	-1.22084	-1.43848	-1.25893		0.643787	0.0539485	0.0350464	0.000140188	0.0143579
SNOWBALL_001888_s_st	2006-09-01	290315		7.09999	6.57479	5.78642	5.83514	7.45054	7.03609	6.42945	6.56983	6.30333		-1.27505	-1.37678	-1.56161	-1.66404	-1.23254		0.0698794	0.0153225	0.000760217	0.000141625	0.124141
SNOWBALL_000154_st	COL1A1	288636		13.0962	12.8681	11.8456	12.1385	12.9604	12.6693	12.0119	12.5631	12.3223		1.09868	1.14774	-1.12216	-1.34213	-1.1582		0.244602	0.0757655	0.144476	0.000141988	0.0570807
SNOWBALL_023273_st	TNC	310389		10.2801	11.3014	9.41437	10.0184	10.7617	11.8121	10.1241	10.8252	10.6021		-1.39634	-1.42476	-1.63545	-1.74936	-1.22139		0.0215908	0.0146288	0.000729884	0.000144451	0.187905
SNOWBALL_005294_st	CCDC88A	293586		8.20279	7.90076	7.75079	7.33024	8.36219	8.20174	7.78186	7.72545	7.48338		-1.11683	-1.23197	-1.02177	-1.31514	-1.11105		0.132294	0.00327457	0.808089	0.000144769	0.153575
SNOWBALL_019716_st	SLC35B4	307202		6.49771	7.02258	6.997	7.25048	6.34246	6.89391	6.71249	6.83492	7.28562		1.11362	1.09328	1.218	1.33382	1.13854		0.166932	0.262834	0.00819776	0.000145352	0.0893228
SNOWBALL_024237_s_st	LIMK2	311253		5.30808	5.50379	6.105	6.22159	5.38031	5.39605	5.63378	5.73577	6.29698		-1.05134	1.07754	1.38629	1.40039	1.24768		0.624704	0.442959	0.000221517	0.000146887	0.0112813
SNOWBALL_004645_st	CCDC138	292957		5.22358	5.31552	4.60047	4.2992	5.3923	5.266	4.31889	4.85752	4.6972		-1.12405	1.03492	1.21552	-1.47255	-1.04173		0.276664	0.782217	0.0551079	0.000147848	0.737736
SNOWBALL_016086_st	SLC35A5	303772		6.84787	7.1143	6.82423	6.47189	7.0167	7.08236	6.68835	6.81531	6.84416		-1.12415	1.02239	1.09876	-1.26876	-1.05696		0.0621923	0.770966	0.141519	0.000148844	0.418362
SNOWBALL_031584_st	KNL1	318137		6.89651	7.51941	4.86922	4.96893	6.41624	7.72771	4.25289	5.78109	6.05327		1.395	-1.15533	1.53297	-1.75585	1.34306		0.0232256	0.36645	0.00344762	0.000148869	0.0458196
SNOWBALL_022923_s_st	BCL2L11	310128		5.98519	4.80423	6.86942	7.23444	5.96569	4.57737	6.1894	6.49225	6.6399		1.01361	1.17028	1.60216	1.67272	1.19367		0.939371	0.271051	0.000465188	0.000150081	0.208548
SNOWBALL_028709_st	CDK6	315263		6.45814	6.45686	5.09226	4.805	6.59318	7.34358	5.02907	5.52698	5.28678		-1.09812	-1.84897	1.04477	-1.64944	-1.12038		0.527446	5.99766e-06	0.785477	0.000150107	0.431345
SNOWBALL_023048_s_st	VGLL3	310224		9.66368	9.49871	6.02946	7.15441	9.76718	9.97864	7.1279	8.42402	7.2335		-1.07438	-1.39467	-2.14124	-2.41096	-1.40871		0.801304	0.163076	0.000921377	0.000152522	0.149457
SNOWBALL_003019_s_st	IGF1R	291427		8.82695	9.12128	8.61072	8.27502	9.05592	9.38797	8.67498	8.69567	8.19822		-1.172	-1.20305	-1.04555	-1.33853	-1.20737		0.0380873	0.0149674	0.615504	0.00015447	0.0130755
SNOWBALL_026929_s_st	CEP85,SH3BGRL3	313582		9.22692	8.86763	8.43342	8.20304	9.11529	8.89012	8.33646	8.81398	8.44935		1.08045	-1.01571	1.06952	-1.52725	-1.12127		0.539447	0.914156	0.600347	0.000155735	0.339673
SNOWBALL_005421_s_st	NCOA1	293706		7.56845	6.99516	7.40953	7.30085	7.28128	6.54717	7.07788	6.92339	7.12964		1.22024	1.36414	1.25845	1.29905	1.05659		0.00347745	1.13941e-05	0.000788695	0.000156092	0.47194
SNOWBALL_035427_st	NDE1	321975		7.16355	6.93564	6.62133	6.11616	7.10984	6.98348	6.43639	6.59733	6.62879		1.03793	-1.03371	1.13677	-1.39588	1.06272		0.723308	0.755279	0.156366	0.000157007	0.540543
SNOWBALL_002986_st	PCNX4	291395		6.20725	6.06043	5.55247	5.24115	6.29917	6.17485	5.31585	5.7464	5.56999		-1.06578	-1.08253	1.17823	-1.41937	-1.04409		0.54173	0.43466	0.0781163	0.000157063	0.693024
SNOWBALL_015598_st	ZBTB38	303294		8.12869	7.96234	7.41129	7.2767	8.34636	7.8573	7.45789	7.62242	7.41408		-1.16285	1.07553	-1.03283	-1.27079	-1.06786		0.0160114	0.276949	0.663284	0.000160584	0.333454
SNOWBALL_002365_st	COL12A1	290787		10.7386	11.4636	9.52328	10.189	10.7166	11.3613	9.88288	10.8472	10.5078		1.01535	1.07348	-1.28307	-1.57808	-1.22966		0.922658	0.609785	0.0379144	0.000160762	0.0897834
SNOWBALL_008882_st	ZNF521	297019		8.79023	8.32057	7.12245	6.84604	8.70075	8.05979	7.51086	7.38561	7.11909		1.06399	1.19813	-1.30895	-1.45354	-1.21601		0.58309	0.0688002	0.00578031	0.000160818	0.0475953
SNOWBALL_026407_st	EMP3	313171		8.31217	7.8648	6.32005	6.16982	8.17683	7.78064	6.18672	6.74953	6.45965		1.09835	1.06007	1.09682	-1.49455	-1.17878		0.419785	0.636424	0.427603	0.000161352	0.129378
SNOWBALL_010099_st	VEGFA	298125		7.37463	6.86139	6.89384	7.22437	7.7467	6.67295	5.65704	6.47425	6.90136		-1.29421	1.13953	2.35675	1.68192	1.33102		0.0616051	0.381315	1.56818e-08	0.000163446	0.0368346
SNOWBALL_021530_s_st	BCL2L11	308863		6.2936	4.95539	7.45725	7.76943	6.47652	4.88949	6.58655	6.97657	7.32676		-1.13518	1.04674	1.82855	1.73251	1.33723		0.426639	0.798324	4.2414e-05	0.000164305	0.0453639
SNOWBALL_025573_st	EGLN1	312419		7.8912	7.70928	6.96056	6.77219	7.97077	7.81196	6.89597	7.21582	6.9753		-1.05671	-1.07377	1.04579	-1.36003	-1.10183		0.54995	0.425348	0.636112	0.00016602	0.258236
SNOWBALL_021346_s_st	ANTXR2	308686		8.24778	8.54187	7.62549	7.5233	8.12415	8.46767	7.7904	7.91463	7.60797		1.08948	1.05278	-1.1211	-1.3116	-1.1175		0.257876	0.525066	0.118664	0.000168757	0.130544
SNOWBALL_015240_st	POMGNT2	302939		6.2043	6.21109	6.50604	6.8752	5.96549	5.68509	5.96992	6.32842	7.06781		1.18001	1.43993	1.45007	1.46082	1.2681		0.104618	0.000281611	0.000219681	0.000168842	0.0169394
SNOWBALL_017781_s_st	ACSL1	305380		6.8639	6.65145	10.9259	11.2962	6.7786	6.33477	10.5145	10.8075	11.3901		1.06091	1.24546	1.32994	1.40318	1.2057		0.562672	0.0134627	0.00135238	0.00016933	0.0365374
SNOWBALL_025494_st	CDC42BPA	312343		7.99155	7.57245	6.14074	6.04464	7.95397	7.52344	5.94848	6.46973	6.40507		1.02639	1.03456	1.14255	-1.34266	-1.03758		0.785313	0.715544	0.0919978	0.000170422	0.68972
SNOWBALL_009897_st	MEA1	297941		8.80494	8.57402	8.30379	8.11071	8.84797	8.60899	8.34577	8.43796	8.35914		-1.03028	-1.02454	-1.02952	-1.25462	-1.07953		0.673419	0.737496	0.681849	0.000170835	0.223659
SNOWBALL_021290_st	CALM1	308632		10.0441	9.95301	8.79758	8.55373	10.1405	10.1696	8.96337	8.98514	8.82433		-1.06914	-1.16195	-1.12178	-1.34855	-1.10712		0.44613	0.0600796	0.160752	0.000178306	0.220819
SNOWBALL_005405_st	TRIB2	293691		6.01356	5.92383	4.95125	5.31713	6.24174	5.90078	5.18004	6.31321	6.67591		-1.17136	1.01611	-1.17185	-1.99457	-1.1775		0.433536	0.947489	0.432153	0.000178387	0.416528
SNOWBALL_000764_s_st	SQLE	289237		8.97344	9.79235	10.3269	10.2291	8.89141	9.48638	10.0673	9.75951	9.86164		1.0585	1.23625	1.19715	1.38468	1.20589		0.564015	0.0133006	0.0370773	0.000178458	0.0296938
SNOWBALL_021440_st	THBS2	308774		9.63259	9.76974	8.64598	7.98126	9.81169	9.78468	8.83413	8.68702	8.32522		-1.13218	-1.01041	-1.1393	-1.631	-1.33166		0.37981	0.952132	0.353092	0.000180464	0.0268889
SNOWBALL_023809_st	TASP1	310862		6.00921	7.04967	6.7403	6.68841	6.17694	6.8717	6.94795	7.15717	6.47419		-1.12329	1.13129	-1.15481	-1.38391	-1.12391		0.196283	0.167375	0.101529	0.000183151	0.19388
SNOWBALL_039903_st		326447		8.02918	7.95326	6.61518	6.79934	8.36145	8.03139	7.48596	7.89588	6.92637		-1.25899	-1.05565	-1.82865	-2.13841	-1.38448		0.284354	0.830444	0.00262336	0.000186185	0.115335
SNOWBALL_009202_st	WLS	297323		8.36825	7.93431	7.09084	7.06648	8.55608	7.97279	7.15818	7.55597	7.58037		-1.13905	-1.02703	-1.04779	-1.40395	-1.21825		0.163297	0.811969	0.66019	0.000188069	0.0284115
SNOWBALL_024113_s_st	CLCN3	311146		4.76542	4.93566	6.39116	6.66945	4.90259	5.06252	5.69735	6.08469	6.75607		-1.09975	-1.09192	1.61755	1.49979	1.29145		0.423441	0.463695	1.45599e-05	0.000189281	0.0171258
SNOWBALL_035509_st	HIP1	322057		6.99456	7.25017	6.84024	7.40699	6.81005	6.93795	6.35711	6.93388	7.25106		1.13644	1.24162	1.39777	1.3881	1.2283		0.156464	0.0126253	0.000144376	0.00019187	0.0179832
SNOWBALL_045363_st	IGF1R	331891		6.54003	6.79134	6.31085	6.12656	6.90112	7.05923	6.47165	6.59604	6.05745		-1.28439	-1.20404	-1.1179	-1.38461	-1.16526		0.00363421	0.0321513	0.220528	0.000192976	0.0819578
SNOWBALL_007467_st	SLC38A1	295649		7.62794	8.23209	4.6267	5.1345	7.54113	8.41859	4.97544	6.09097	5.64323		1.06202	-1.138	-1.27345	-1.94055	-1.03577		0.781456	0.516747	0.188973	0.000193603	0.876331
SNOWBALL_014358_st	LOC100626147	302119		6.97068	6.77888	5.75732	5.59825	7.1638	6.89179	5.89336	6.31261	6.08526		-1.14323	-1.08141	-1.09889	-1.64076	-1.12723		0.34842	0.608594	0.527818	0.000193849	0.408268
SNOWBALL_020648_st	BGN	308080		11.9267	12.0852	11.4593	11.4544	11.7837	12.0225	11.323	11.7694	11.5709		1.10421	1.04439	1.09908	-1.24401	-1.15033		0.0942455	0.507541	0.112418	0.000195158	0.0155662
SNOWBALL_012897_st	RASAL2	300742		7.8285	7.78544	6.27436	6.23397	7.69078	8.20572	6.29208	6.78465	6.66588		1.10016	-1.33819	-1.01235	-1.46477	-1.03057		0.390892	0.00393674	0.926717	0.000195757	0.811872
SNOWBALL_019887_st	2007-09-01	307371		9.91742	9.72034	9.14954	9.13699	9.94295	9.72499	9.21529	9.45009	9.19093		-1.01785	-1.00323	-1.04663	-1.24237	-1.00739		0.80521	0.966877	0.481302	0.000196351	0.92259
SNOWBALL_008731_st	AGO4	296874		5.98576	6.34828	5.92739	5.52943	6.22121	6.08647	5.87334	6.03727	5.53699		-1.17728	1.19898	1.03818	-1.42191	-1.20211		0.0872975	0.0550586	0.7417	0.000198567	0.0514058
SNOWBALL_019222_st	C17H20orf194	306744		6.78536	6.63795	5.81951	5.48474	6.69043	6.81686	5.74807	5.93142	5.7477		1.06802	-1.13203	1.05077	-1.3629	-1.09871		0.475831	0.145552	0.604541	0.000198606	0.285127
SNOWBALL_020939_s_st	NTAN1	308339		9.44068	9.35403	8.79219	8.67978	9.5607	9.42322	8.86128	8.95761	8.74418		-1.08675	-1.04913	-1.04905	-1.21237	-1.12517		0.113687	0.393792	0.394647	0.000199344	0.0213531
SNOWBALL_042387_st	VGLL3	328924		6.25032	6.20484	3.43656	4.11738	6.40175	6.74558	3.98185	5.14046	4.21093		-1.11066	-1.45472	-1.45931	-2.03226	-1.34266		0.635088	0.0488802	0.046885	0.000199552	0.129728
SNOWBALL_040810_st	STARD13	327353		6.8089	4.70287	4.95855	4.92056	6.63647	4.64996	5.38592	5.63952	5.02023		1.12696	1.03735	-1.34477	-1.64599	-1.30279		0.414632	0.825787	0.0259112	0.000203406	0.0482087
SNOWBALL_007825_st	GLT8D2	295987		9.02232	9.14273	8.75607	8.14815	9.35084	8.93399	8.64034	8.7698	8.25287		-1.25572	1.15568	1.08353	-1.53862	-1.25804		0.049372	0.233165	0.540134	0.000204658	0.0474383
SNOWBALL_010546_st	WARS	298544		11.0336	10.1518	8.0748	8.45737	11.0093	9.80888	7.9562	8.89774	8.91504		1.01698	1.26831	1.08568	-1.35696	-1.1661		0.871669	0.0033893	0.35288	0.000205605	0.0622419
SNOWBALL_003534_st	GCNT1	291923		6.54546	5.45399	4.81013	4.4733	6.34992	5.87179	4.78052	5.28135	5.42881		1.14515	-1.33589	1.02074	-1.75084	-1.21662		0.410378	0.0549842	0.916394	0.000205708	0.211723
SNOWBALL_036804_st	EML1	323352		5.87822	6.07732	5.12011	5.04781	6.08901	6.27367	5.56017	5.58606	5.33808		-1.15732	-1.14579	-1.35666	-1.4522	-1.26425		0.157292	0.191313	0.0021353	0.000207592	0.0184159
SNOWBALL_007555_st	SOCS2	295730		6.66765	6.24591	7.88805	7.39809	6.7374	5.89927	6.83578	6.58523	6.48942		-1.04954	1.2716	2.0738	1.75669	1.45913		0.795227	0.120156	3.59261e-06	0.000207755	0.0117332
SNOWBALL_010406_s_st	LGMN	298412		10.6314	9.78338	9.16627	9.29234	11.2713	10.7899	9.58854	9.82689	10.2514		-1.55819	-2.00913	-1.34004	-1.44849	1.01841		1.43868e-05	9.40816e-10	0.00301668	0.000210982	0.886325
SNOWBALL_047668_st	ITGA8	334185		8.33645	10.3135	5.80422	7.07207	8.57567	10.7551	6.82984	8.56879	6.98487		-1.18035	-1.35813	-2.03583	-2.82201	-1.58869		0.606694	0.304027	0.0100838	0.000211163	0.102824
SNOWBALL_011864_st	PTPN13	299757		9.739	10.0961	8.85137	8.85092	9.76976	9.95052	8.95807	9.30576	9.01017		-1.02155	1.10621	-1.07676	-1.37064	-1.228		0.841175	0.259813	0.427844	0.000211672	0.0145825
SNOWBALL_013833_st	SMAD9	301619		7.16405	7.72267	6.55208	6.51538	7.14518	7.96414	6.70681	6.97207	6.54646		1.01317	-1.1822	-1.11321	-1.37239	-1.11853		0.905446	0.0499256	0.22995	0.000212364	0.207477
SNOWBALL_003283_st	TP53BP1	291681		6.81376	6.32275	6.12598	5.67767	7.08456	6.52583	6.06515	6.21673	5.96366		-1.20648	-1.15116	1.04306	-1.45302	-1.24873		0.0635479	0.17639	0.726698	0.000212469	0.02641
SNOWBALL_018794_st	MAST4	306345		5.4499	5.32453	6.4705	6.29158	5.56321	5.86014	5.88619	5.72167	5.8419		-1.08171	-1.44956	1.49933	1.48443	1.19101		0.511261	0.00047252	0.00015373	0.000215041	0.106522
SNOWBALL_021590_st	S100PBP	308922		7.19869	7.08666	6.88431	6.57817	7.30563	7.14846	6.83983	7.02098	6.86829		-1.07694	-1.04377	1.03131	-1.35924	-1.22757		0.413355	0.658793	0.758704	0.00021589	0.0123274
SNOWBALL_023852_s_st	ARL6IP6	310900		8.4273	8.49289	9.26507	9.29257	8.28978	8.57276	8.88331	8.8488	9.0279		1.10001	-1.05692	1.30293	1.36016	1.19922		0.278331	0.557265	0.0013032	0.00021631	0.0276791
SNOWBALL_024500_s_st	C14H10orf107	311481		5.1116	5.20641	3.45281	3.805	5.49463	5.51279	3.61267	4.55907	3.9521		-1.30407	-1.23661	-1.11718	-1.68655	-1.38005		0.0611609	0.142619	0.4809	0.000219949	0.0215049
SNOWBALL_019062_s_st	PLCB1	306594		8.58832	7.70992	7.5345	7.58855	8.76001	7.83123	7.84211	8.03249	7.60674		-1.12638	-1.08772	-1.23766	-1.36031	-1.22908		0.165184	0.347837	0.00949387	0.000220354	0.0121587
SNOWBALL_029658_st	MCUR1	316211		6.91899	6.67113	6.18884	5.63778	6.73803	6.42799	5.83899	6.1312	6.28109		1.13364	1.18357	1.27443	-1.40777	1.0099		0.191084	0.0701521	0.00795637	0.00022145	0.935278
SNOWBALL_013249_s_st	EPRS	301072		6.44191	6.1047	5.26579	5.25558	6.39142	6.33559	5.40091	5.76859	5.67526		1.03561	-1.17356	-1.09819	-1.42702	-1.22518		0.764762	0.101518	0.368869	0.000226019	0.0341963
SNOWBALL_002711_st	ERMP1	291128		6.97613	6.97972	6.87208	6.39499	7.25409	7.01587	6.83887	6.87713	6.57278		-1.21248	-1.02537	1.02329	-1.39682	-1.24469		0.0325179	0.823826	0.838972	0.000227145	0.0145826
SNOWBALL_023143_s_st	FN1	310296		12.238	12.218	11.5171	11.6844	12.2888	12.3101	11.5917	12.0632	11.6531		-1.03581	-1.06596	-1.05313	-1.30027	-1.15918		0.674377	0.411741	0.517417	0.000228172	0.0373033
SNOWBALL_009845_s_st	TNXB	297889		7.29618	5.84582	5.40528	4.82458	7.99018	5.73273	5.71213	5.83765	5.05158		-1.61776	1.08154	-1.237	-2.01821	-1.32142		0.0106523	0.731646	0.293527	0.000231588	0.154943
SNOWBALL_002366_st	TTK	290788		6.76181	7.03104	3.39372	4.03961	6.44277	7.37923	3.28677	4.97822	4.93189		1.2475	-1.27296	1.07695	-1.91669	1.10091		0.231979	0.187407	0.725955	0.000233202	0.640106
SNOWBALL_014544_s_st	TTC25	302295		5.48824	6.77474	6.49551	6.15305	5.61331	7.04768	7.21363	6.71243	6.1833		-1.09056	-1.20827	-1.64504	-1.47364	-1.17847		0.456983	0.0747706	4.9898e-06	0.000236528	0.127078
SNOWBALL_004795_st	OMD	293104		8.89178	9.35694	8.54117	8.46719	9.18597	9.01362	8.94684	9.51794	8.66356		-1.22619	1.26867	-1.32471	-2.0716	-1.62451		0.337694	0.253653	0.168737	0.000237673	0.0132504
SNOWBALL_009374_st	MAST2	297482		6.40465	6.23798	5.64728	5.67281	6.82977	6.75451	6.0732	6.10661	5.81462		-1.34269	-1.43051	-1.34343	-1.35079	-1.20299		0.000308781	1.82656e-05	0.000301574	0.000237881	0.0227087
SNOWBALL_038571_st	RAI14	325118		5.73235	4.61422	3.74528	3.33204	6.76379	5.68058	4.04246	4.57181	3.74368		-2.04406	-2.09414	-1.22874	-2.36162	-1.58298		0.00201306	0.00142793	0.421802	0.000241634	0.0496863
SNOWBALL_017383_st	EGLN1	305030		8.92898	8.64425	8.08044	7.91869	9.10429	8.76475	8.08359	8.32746	8.06281		-1.12921	-1.08711	-1.00219	-1.32756	-1.12333		0.123005	0.310732	0.983253	0.000245042	0.14179
SNOWBALL_004082_s_st	PAPPA	292427		9.12021	9.14657	8.5085	8.75263	9.16204	9.42969	9.36704	9.75108	8.85764		-1.02942	-1.21682	-1.8132	-1.99785	-1.53523		0.905182	0.332151	0.00145182	0.000245692	0.0219663
SNOWBALL_028733_st	HEG1	315287		8.45551	6.34692	5.47259	5.63101	8.6016	6.58447	5.97005	6.30902	5.57693		-1.10657	-1.17899	-1.41173	-1.59993	-1.35837		0.477204	0.218445	0.00645156	0.000246955	0.0157712
SNOWBALL_029776_st	TMEM2	316329		4.94651	4.85694	4.84443	4.61016	5.3809	5.44467	5.12651	5.46766	4.97898		-1.35134	-1.50288	-1.21595	-1.8119	-1.31644		0.0646096	0.0110558	0.25193	0.000248862	0.0941695
SNOWBALL_010054_st	BEND6	298086		7.20954	7.38374	5.60372	5.74701	7.13098	7.47556	5.63194	6.17612	6.0302		1.05597	-1.06571	-1.01975	-1.3464	1.00488		0.554526	0.481118	0.847903	0.00024988	0.964091
SNOWBALL_023063_st	SMAP2	310235		7.75709	8.26226	7.20234	7.10487	7.86236	8.67522	7.30777	7.69474	7.49252		-1.07569	-1.33142	-1.07582	-1.50511	-1.20384		0.565822	0.009447	0.565135	0.000250061	0.101365
SNOWBALL_011815_st	KLHL8	299710		4.02731	4.61867	6.80717	6.47612	4.15328	4.69496	5.64128	5.4646	6.65797		-1.09124	-1.05431	2.24373	2.01603	1.51692		0.70074	0.824106	3.27144e-05	0.000250266	0.0284905
SNOWBALL_017787_s_st	ACSL1	305386		7.46495	7.33796	11.6268	11.9479	7.50713	6.95928	11.2122	11.4741	12.0425		-1.02967	1.30015	1.33292	1.38875	1.2393		0.790409	0.00307216	0.00123113	0.000252341	0.0156891
SNOWBALL_022257_st	GALNT10	309566		7.18214	6.60253	6.44291	6.11423	7.24134	7.01751	6.68989	6.66115	6.44446		-1.04189	-1.33328	-1.18672	-1.46096	-1.30077		0.74225	0.00494617	0.103639	0.000254299	0.0102366
SNOWBALL_018612_st	OSMR	306168		8.11998	6.21779	8.00604	7.43055	8.07773	6.23576	7.91003	8.00533	7.87129		1.02972	-1.01253	1.06881	-1.48945	-1.19753		0.8291	0.930343	0.594514	0.000254666	0.102967
SNOWBALL_010138_st	RAB23	298158		8.2503	8.29141	7.22383	7.08166	8.21696	8.41091	7.31576	7.49299	7.19189		1.02338	-1.08636	-1.0658	-1.32991	-1.05145		0.810429	0.320317	0.460037	0.000254682	0.572528
SNOWBALL_004669_st	OGN	292981		9.65713	9.20878	8.3445	7.90387	9.84986	9.09738	8.64753	8.92201	8.22299		-1.14292	1.08028	-1.23373	-2.02531	-1.2852		0.54031	0.739376	0.307288	0.000255696	0.212281
SNOWBALL_015504_st	TRIM59	303200		5.49157	5.94118	3.8883	3.363	5.61663	6.28289	3.24832	4.19533	4.30162		-1.09055	-1.26726	1.55831	-1.78057	1.34986		0.63665	0.143237	0.00442942	0.000256641	0.0579553
SNOWBALL_034427_st	AIDA	320976		6.90472	6.54912	6.21852	5.82808	7.18624	6.85593	6.17881	6.37423	5.887		-1.21547	-1.23697	1.02791	-1.46018	-1.19502		0.0604757	0.0395284	0.831228	0.000258094	0.0890107
SNOWBALL_029842_st	ADAM12	316395		8.01792	9.22663	9.00254	8.603	7.81994	9.40892	9.42214	9.27189	8.54289		1.14709	-1.13468	-1.33756	-1.58985	-1.2713		0.311007	0.356138	0.0208344	0.000259895	0.0594075
SNOWBALL_012444_st		300307		5.6139	5.73899	4.86149	4.88643	5.65667	5.63478	5.15052	5.26942	5.19582		-1.03009	1.0749	-1.22182	-1.30403	-1.01019		0.733995	0.357036	0.0052606	0.000260122	0.914321
SNOWBALL_005639_st	PEX2	293910		5.58709	6.25739	6.01713	5.95779	5.78495	6.03816	6.18279	6.44738	6.35312		-1.147	1.16411	-1.12168	-1.40404	-1.14502		0.151153	0.107897	0.239234	0.000263076	0.156942
SNOWBALL_043113_st	ANKRD28	329649		8.11655	7.51731	5.05851	5.44235	8.40645	7.35938	5.08319	6.37031	6.39069		-1.22255	1.11568	-1.01725	-1.90258	-1.24178		0.282064	0.587829	0.941197	0.000263238	0.24192
SNOWBALL_015696_st	SEC13	303392		7.66038	7.67548	6.99108	6.79509	7.61949	7.79993	6.88697	7.21032	7.15545		1.02875	-1.09009	1.07483	-1.33351	-1.15734		0.767696	0.305115	0.401947	0.000265953	0.0654531
SNOWBALL_034587_st	SLC35F2	321136		7.01644	6.5955	5.3868	5.46927	6.80086	6.24044	5.33505	6.06602	6.11014		1.16117	1.27904	1.03652	-1.5123	-1.17613		0.205841	0.0291257	0.797116	0.00026687	0.165504
SNOWBALL_005580_st	EXOSC4	293853		8.3245	8.68109	8.57761	8.53243	7.8541	8.4227	8.20691	8.1095	8.68831		1.3855	1.19614	1.29299	1.34064	1.14058		6.09005e-05	0.0248912	0.00126742	0.000267129	0.10756
SNOWBALL_043374_st	VPS37A	329908		4.02855	3.73368	3.68919	3.21844	4.45645	4.1389	3.32568	4.1697	3.63038		-1.34527	-1.32428	1.28656	-1.93356	1.01884		0.10683	0.128862	0.178269	0.000269244	0.937398
SNOWBALL_015649_st	COMMD2	303345		6.92375	7.47286	6.38927	6.23096	7.06823	7.68393	6.67981	6.74816	6.58577		-1.10533	-1.15755	-1.2231	-1.43117	-1.21305		0.344699	0.147995	0.0404296	0.000272611	0.0500175
SNOWBALL_008128_st	SIPA1L3	296282		6.06661	6.25543	6.30236	6.00543	6.31537	6.45975	6.4323	6.50727	6.24624		-1.18819	-1.15214	-1.09424	-1.41602	-1.17193		0.0733819	0.149266	0.386065	0.00027412	0.102089
SNOWBALL_028338_st	RCAN1	314892		7.45285	7.23726	6.44458	5.10886	7.32484	7.67779	6.99984	6.13466	5.2775		1.09278	-1.35711	-1.46944	-2.03608	-1.41467		0.70241	0.126169	0.0490553	0.000275405	0.0785693
SNOWBALL_021717_s_st	ESYT2	309042		7.09544	6.7695	6.09706	5.91583	7.22007	6.88901	6.05755	6.52705	6.04948		-1.09023	-1.08636	1.02777	-1.52754	-1.0976		0.508414	0.528177	0.851807	0.000276472	0.471602
SNOWBALL_014195_st	SUMO4	301956		8.72373	8.90984	8.43807	8.2864	8.97067	9.14035	8.55691	8.64517	8.50652		-1.18669	-1.17324	-1.08586	-1.28234	1.02501		0.0114059	0.0184419	0.252717	0.000277546	0.766381
SNOWBALL_021335_s_st	LXN	308675		8.53295	7.86882	7.02849	6.73173	8.82052	8.04908	6.99514	7.4466	6.80607		-1.22058	-1.13309	1.02338	-1.64133	-1.20916		0.15593	0.401574	0.895117	0.000283484	0.178753
SNOWBALL_002539_st	ZBTB24	290958		6.35533	6.17594	5.7287	5.27352	6.38637	6.19427	5.58879	5.82999	5.81306		-1.02175	-1.01279	1.10183	-1.47067	-1.24848		0.873445	0.927059	0.403153	0.000283552	0.0361482
SNOWBALL_000152_s_st	COL1A1	288634		12.1175	11.8673	10.5785	10.9997	11.9002	11.5763	10.8804	11.4527	11.1626		1.16257	1.22346	-1.23282	-1.36888	-1.14753		0.0854048	0.0188452	0.0146681	0.000288773	0.119283
SNOWBALL_004241_st	PDGFA	292564		6.18105	6.25248	5.54837	5.00963	6.28656	6.34499	5.37405	5.61226	5.3643		-1.07588	-1.06622	1.12843	-1.51848	-1.12791		0.578913	0.632037	0.328158	0.00028945	0.330257
SNOWBALL_039539_st	LOC100738050	326083		4.71526	5.1454	5.19894	4.6021	4.5894	5.18306	5.06284	5.32346	4.83865		1.09116	-1.02645	1.09893	-1.64874	-1.21923		0.580491	0.882202	0.5463	0.000290357	0.163541
SNOWBALL_006657_st	SNX7	294872		7.77246	7.87038	8.16607	7.49604	7.94733	7.94003	8.21542	7.91017	7.66598		-1.12886	-1.04946	-1.0348	-1.33249	-1.16688		0.135214	0.595992	0.717817	0.000291172	0.0517973
SNOWBALL_013980_st	DIAPH3	301759		7.46151	7.58529	4.82326	4.79164	7.22884	8.16717	4.38467	5.60263	5.54102		1.175	-1.4968	1.35528	-1.75441	1.14748		0.332979	0.00856262	0.0503545	0.000291504	0.418541
SNOWBALL_020924_st	ITPR1	308325		6.73782	6.29129	7.46881	7.62051	6.82241	6.30213	6.6689	7.06559	7.18334		-1.06039	-1.00754	1.741	1.46909	1.01216		0.635135	0.957578	7.6702e-07	0.000293717	0.930766
SNOWBALL_022952_s_st	TIMP2	310148		10.4045	10.4251	10.2324	9.72902	10.6082	10.4063	10.3327	10.0993	9.88679		-1.15165	1.01311	-1.07199	-1.29261	-1.12406		0.0468574	0.885956	0.365733	0.00030118	0.105242
SNOWBALL_030121_st	HEATR5A	316674		5.5364	5.41682	4.52451	4.27401	5.52269	5.84203	4.70711	5.06267	4.38117		1.00955	-1.34277	-1.13492	-1.72747	-1.21786		0.962441	0.0520148	0.449218	0.000305091	0.212148
SNOWBALL_006082_st	ALDH9A1	294339		8.00004	8.24953	11.0362	10.8341	8.00979	8.10113	10.8002	10.4509	10.3474		-1.00678	1.10834	1.17776	1.30423	1.01925		0.944513	0.176715	0.0252737	0.00030645	0.835883
SNOWBALL_029090_st	P4HA2	315643		8.95596	7.94577	6.89291	6.91765	8.8261	7.70632	6.97503	7.43696	7.49561		1.09419	1.18054	-1.05857	-1.43327	-1.10947		0.409351	0.101363	0.622468	0.000307513	0.332045
SNOWBALL_041380_st	ARL15	327919		3.11725	3.80436	4.04807	3.42692	3.85704	5.23468	4.34037	4.55574	3.83689		-1.66994	-2.69507	-1.22458	-2.18681	-1.55432		0.0170951	9.04351e-06	0.391071	0.000309316	0.0418262
SNOWBALL_011407_st	RFC1	299316		6.85155	6.96231	7.98835	8.02806	6.80429	7.08802	7.45342	7.65203	7.83634		1.0333	-1.09104	1.44887	1.29777	1.19034		0.703222	0.252729	1.09369e-06	0.000312264	0.0150089
SNOWBALL_007781_st	BID	295946		6.91037	6.79534	7.30152	7.2115	6.66857	6.76319	6.66912	6.69667	7.22898		1.18247	1.02254	1.55014	1.42883	1.24248		0.0950239	0.858539	1.54732e-05	0.000312335	0.0274665
SNOWBALL_003182_st	DLGAP5	291585		7.07617	7.3808	3.55104	4.48332	6.64344	7.61543	3.18594	5.30734	5.68358		1.34978	-1.17661	1.28797	-1.77033	1.35303		0.0597303	0.340655	0.117803	0.000316632	0.0575578
SNOWBALL_023956_s_st	SERPINE2	310998		9.04166	7.84311	5.01322	5.35838	9.34886	8.21248	5.4199	6.4546	6.22072		-1.23731	-1.29179	-1.32563	-2.13795	-1.09401		0.349752	0.249524	0.199547	0.000319747	0.722283
SNOWBALL_022353_st	INPP4A	309661		6.66579	7.09765	6.74543	6.65425	6.77328	7.48461	6.99586	7.21465	6.773		-1.07735	-1.30763	-1.18956	-1.47468	-1.28033		0.54227	0.0120866	0.114696	0.00032002	0.0211273
SNOWBALL_016422_st	PPTC7	304093		6.58668	7.49066	7.3776	7.52522	6.55653	7.50571	7.11454	7.08945	7.49855		1.02112	-1.01049	1.20002	1.35263	1.20228		0.842964	0.924241	0.0293546	0.000326648	0.0276382
SNOWBALL_035460_st	GNB4	322008		7.18722	6.6182	4.50126	4.39556	7.27198	6.84572	4.9909	5.23239	4.95923		-1.06051	-1.17082	-1.40409	-1.78612	1.2194		0.764923	0.367631	0.0352054	0.000330457	0.243033
SNOWBALL_001546_st	MAPK10	289984		5.01199	5.51297	4.57135	3.89701	5.69924	5.47831	5.55561	5.60656	4.74986		-1.6102	1.02432	-1.9783	-3.2706	-1.47367		0.161834	0.95632	0.0384569	0.000330968	0.266665
SNOWBALL_007740_st	PRICKLE1	295907		7.77435	6.73188	6.1311	6.04075	7.76469	6.5972	6.23456	6.60489	6.58595		1.00672	1.09785	-1.07434	-1.4785	-1.27999		0.963258	0.436825	0.563592	0.000332239	0.0225958
SNOWBALL_012233_st	DDIAS	300099		6.19629	6.65561	4.51187	4.30826	5.71664	6.85539	4.16591	5.02197	5.21361		1.3944	-1.14853	1.271	-1.64002	1.22406		0.0149834	0.352097	0.0856879	0.000332962	0.154461
SNOWBALL_027204_st	SLC9A6	313758		6.82749	6.85981	6.21955	6.05565	6.84915	7.05065	6.0225	6.4329	6.36029		-1.01512	-1.14143	1.14636	-1.29886	-1.13927		0.871287	0.0718144	0.0623431	0.000333221	0.0763628
SNOWBALL_022443_s_st	DNASE1L1	309747		7.34144	6.80076	6.48125	6.16498	7.42931	6.96808	6.40319	6.66198	6.40053		-1.0628	-1.12297	1.05559	-1.41128	-1.04988		0.579509	0.251753	0.627577	0.000333521	0.666239
SNOWBALL_020171_s_st	BCOR	307637		6.91934	6.47468	5.50199	5.50783	7.22336	6.38823	5.6144	5.99403	5.81177		-1.23458	1.06176	-1.08103	-1.40075	-1.12099		0.0240767	0.577263	0.453727	0.000335295	0.248461
SNOWBALL_024355_st	OAS2	311357		8.2708	7.02784	8.69776	7.76075	7.86144	6.31596	7.68051	6.95371	7.44853		1.3281	1.63794	2.02405	1.74961	1.28226		0.0713283	0.00144127	1.11366e-05	0.000337894	0.118613
SNOWBALL_009558_st	KIF13A	297653		8.30247	7.85822	6.78454	6.73722	8.39705	8.04223	6.80723	7.19921	6.83713		-1.06775	-1.13603	-1.01585	-1.37744	-1.20859		0.514229	0.167176	0.890949	0.000339934	0.0335222
SNOWBALL_005055_st	PQLC3	293361		8.19687	8.20067	7.45999	7.07238	8.17653	7.85757	7.60899	7.71648	7.1126		1.01419	1.26848	-1.1088	-1.56276	-1.28611		0.931277	0.0573842	0.454008	0.000340114	0.043502
SNOWBALL_016902_st	USP54	304561		6.773	6.82686	5.68865	5.39988	7.05999	6.8405	5.80746	5.92891	5.40679		-1.2201	-1.0095	-1.08584	-1.44295	-1.28809		0.052788	0.944277	0.469343	0.000343087	0.0125945
SNOWBALL_001886_st	2006-09-01	290313		4.72695	4.54716	3.96769	3.43562	5.15275	5.07627	4.13666	4.53574	4.2886		-1.34331	-1.44304	-1.12425	-2.14372	-1.20905		0.181387	0.089265	0.636967	0.000343808	0.416371
SNOWBALL_027454_st	TP53BP1	314008		6.48216	5.92783	6.05487	5.59093	6.57308	6.33302	5.99745	6.04349	5.95671		-1.06504	-1.32426	1.04061	-1.36847	1.03534		0.523686	0.00125157	0.702728	0.000345023	0.742569
SNOWBALL_026292_s_st	CAPN2	313067		9.21379	8.76324	7.63902	7.46141	9.58702	8.95891	7.70679	7.82332	7.65013		-1.29525	-1.14526	-1.0481	-1.28513	-1.12088		0.000232293	0.0537781	0.555667	0.000345046	0.110032
SNOWBALL_007820_st	CEP290	295982		5.19639	5.42961	4.84484	4.4633	5.5676	5.92393	4.80881	5.18344	5.3234		-1.29344	-1.40866	1.02529	-1.64734	1.33999		0.0670882	0.0132059	0.888974	0.000346791	0.0355533
SNOWBALL_028277_st	DAB2	314831		11.2175	10.8157	9.92116	10.1672	11.2759	10.8331	10.1234	10.6797	10.1762		-1.04134	-1.01213	-1.15046	-1.42647	-1.28605		0.734546	0.926045	0.172545	0.000348273	0.010528
SNOWBALL_015358_st	GNAI2	303055		10.3748	9.97234	8.99951	8.885	10.4953	10.0948	9.19895	9.25131	9.10906		-1.08713	-1.08856	-1.14825	-1.28905	-1.12056		0.266608	0.258238	0.0525164	0.000354229	0.116641
SNOWBALL_013770_st	STARD13	301556		7.4334	6.67631	6.5049	6.65592	7.36667	6.61467	6.90464	7.18007	6.85273		1.04734	1.04365	-1.31927	-1.43809	-1.21525		0.702407	0.726288	0.00592089	0.000355157	0.0563607
SNOWBALL_030384_st	TMEM102,FGF11,CHRNB1	316937		4.34443	4.20988	4.34396	4.28495	4.40343	4.3689	4.70266	4.86594	4.68943		-1.04175	-1.11653	-1.28227	-1.49587	-1.1822		0.765727	0.367246	0.0267712	0.000356264	0.149238
SNOWBALL_013430_st	ITGA8	301249		8.80556	10.7202	6.69356	7.66801	8.9499	11.098	7.42482	8.90062	7.62486		-1.10523	-1.2994	-1.66008	-2.3499	-1.64825		0.727753	0.305702	0.0338341	0.000359311	0.0365868
SNOWBALL_002746_s_st	ADAMTS17	291163		6.50152	7.07107	5.65994	5.22858	6.71776	7.56287	5.79712	6.02239	5.5583		-1.1617	-1.4062	-1.09975	-1.73364	-1.23818		0.370948	0.0265507	0.59218	0.000365625	0.182219
SNOWBALL_039622_st	MECOM	326166		5.21596	4.99054	5.80157	5.3577	5.5753	5.64796	6.36745	6.27642	5.77695		-1.28284	-1.57726	-1.48029	-1.89043	-1.37297		0.179174	0.010114	0.0276633	0.000370618	0.0796607
SNOWBALL_010148_st	PKM	298167		11.3427	10.911	10.1565	10.3168	11.3611	11.2108	10.3321	10.8663	10.831		-1.01284	-1.23096	-1.12949	-1.46357	-1.14954		0.927444	0.0530156	0.284315	0.000372331	0.21267
SNOWBALL_009295_st	PLOD1	297407		8.5023	7.73026	7.8595	7.6429	8.57404	7.71225	7.92347	8.12257	7.95947		-1.05099	1.01256	-1.04534	-1.39443	-1.23533		0.649477	0.918352	0.689046	0.000376555	0.0230342
SNOWBALL_005973_st	SHC1	294235		8.95144	8.13355	8.82253	8.78883	8.91437	7.96982	8.38468	8.3778	8.57432		1.02603	1.12018	1.35457	1.32964	1.0333		0.794577	0.171206	0.000166447	0.000378625	0.734149
SNOWBALL_027592_st	LPP	314146		9.96026	9.84218	9.32009	9.11591	9.90653	10.2668	9.61666	9.76927	9.06966		1.03794	-1.34217	-1.22822	-1.57283	-1.34256		0.813739	0.0201016	0.113843	0.000379086	0.0199757
SNOWBALL_042000_st	CENPE	328538		6.90075	7.28553	4.65124	4.75638	6.59772	7.81083	4.2258	5.67012	5.8022		1.23374	-1.43923	1.34298	-1.88392	1.48646		0.26545	0.0411215	0.104073	0.00038065	0.0254691
SNOWBALL_006438_st	PTBP2	294675		7.28022	6.90366	6.60426	6.43689	7.14993	7.18673	6.77316	6.94878	6.75514		1.09451	-1.21678	-1.1242	-1.42592	1.02106		0.409122	0.0501617	0.26839	0.00038228	0.86964
SNOWBALL_027200_st	TGOLN2	313754		8.56783	8.84904	8.84919	8.97953	8.63068	8.79237	8.68051	8.64928	8.7338		-1.04453	1.04006	1.12403	1.25723	1.06938		0.552482	0.596936	0.0724539	0.000385586	0.333515
SNOWBALL_023389_s_st	TKT	310488		7.84869	7.90194	9.15753	9.29363	8.00849	7.81748	8.91238	8.90732	9.45659		-1.11714	1.06028	1.18522	1.30704	1.18556		0.15437	0.487477	0.0235853	0.000386844	0.023341
SNOWBALL_030196_st	MEX3B	316749		4.41785	5.43802	4.79959	4.2824	4.99524	5.1709	4.85811	4.93186	4.92441		-1.49215	1.20341	-1.0414	-1.56858	-1.2532		0.00149206	0.15715	0.795211	0.000388319	0.0785329
SNOWBALL_018551_st	MYO10	306108		5.81783	7.20419	5.74406	5.92211	6.03327	7.61512	6.11201	6.41065	6.57195		-1.16106	-1.32954	-1.29052	-1.40302	1.02181		0.126505	0.00261167	0.00697734	0.000389086	0.858149
SNOWBALL_005716_st	RUNX1T1	293987		8.9363	7.4212	7.25516	7.07101	9.12801	7.16303	7.37067	7.51255	7.05241		-1.14212	1.19596	-1.08335	-1.35805	-1.22292		0.133238	0.0380078	0.395529	0.000390709	0.0189144
SNOWBALL_033748_st	CDK6	320299		6.3191	6.42239	4.67963	4.82507	6.50848	7.31806	4.89007	5.49739	4.70916		-1.14027	-1.86048	-1.15704	-1.59363	-1.30951		0.356386	5.32599e-06	0.298693	0.000397201	0.0404611
SNOWBALL_024543_s_st	TTC13	311516		6.2112	6.68892	7.08071	5.75538	6.78456	7.00516	7.06872	7.06134	6.5128		-1.48798	-1.24508	1.00834	-2.47247	-1.44922		0.129386	0.437262	0.980776	0.000400729	0.159933
SNOWBALL_006458_st	RHOC	294695		7.89025	7.99037	7.14297	7.01373	7.80469	8.21215	7.01178	7.44287	7.32607		1.0611	-1.16618	1.0952	-1.34643	-1.11478		0.532824	0.069829	0.3121	0.000401414	0.216638
SNOWBALL_044194_st	MAML2	330724		5.25409	5.35382	5.14677	5.01092	5.45122	5.81483	5.53359	5.83838	5.10882		-1.14641	-1.3765	-1.3075	-1.77455	-1.24618		0.445858	0.0493403	0.104247	0.000402322	0.191823
SNOWBALL_046700_st	NFIX	333217		8.35048	7.20101	7.37145	7.01485	8.61808	7.42335	7.79748	7.6057	6.92597		-1.2038	-1.16662	-1.34354	-1.50613	-1.25533		0.116726	0.201688	0.0100503	0.000403219	0.0502169
SNOWBALL_030088_st	USP25	316641		8.91389	9.10994	8.22416	8.1832	9.01258	9.1875	8.27622	8.54554	8.27801		-1.0708	-1.05523	-1.03674	-1.28551	-1.11882		0.375604	0.499758	0.665988	0.000406639	0.122326
SNOWBALL_041041_st	LPP	327583		8.91518	8.63597	8.11242	7.86578	8.9901	9.07618	8.53651	8.52198	7.89304		-1.0533	-1.35681	-1.34172	-1.57593	-1.25635		0.737782	0.0169202	0.0215879	0.000406788	0.0795188
SNOWBALL_010592_s_st	PKM	298586		11.7089	11.2177	10.5019	10.64	11.6207	11.4639	10.6799	11.1582	11.1901		1.06305	-1.18607	-1.13133	-1.43219	-1.10264		0.602159	0.0987237	0.249742	0.000409195	0.376595
SNOWBALL_014846_st	ACADVL	302580		6.53611	6.61622	7.33614	7.91571	6.85058	6.94055	7.25178	7.4072	8.02128		-1.24356	-1.25208	1.06022	1.42258	1.1636		0.0284899	0.0236631	0.61288	0.000414334	0.139643
SNOWBALL_016408_s_st	AACS	304079		5.07203	5.88163	8.2615	8.21142	5.23928	5.49086	7.40955	7.57739	7.81974		-1.12291	1.31109	1.80494	1.5519	1.36562		0.393851	0.0291369	4.89602e-06	0.000416637	0.0116198
SNOWBALL_027990_st	BUB1	314544		6.4637	6.7665	3.57047	3.98413	6.03504	7.08737	3.54617	4.8753	5.03463		1.34598	-1.24909	1.01699	-1.85468	1.16894		0.0947435	0.225728	0.941881	0.000416865	0.416646
SNOWBALL_017009_s_st	ADAM12	304666		6.87533	7.92328	7.76303	7.40113	6.79662	8.17228	8.21407	8.0037	7.25736		1.05608	-1.18838	-1.36703	-1.51842	-1.29617		0.6985	0.157871	0.0076994	0.000419225	0.0279308
SNOWBALL_015993_st	TTC14	303684		4.44955	3.90394	4.21973	3.48715	4.7248	4.60822	3.72407	5.19885	4.60552		-1.2102	-1.62932	1.40996	-3.27548	1.09994		0.62596	0.160377	0.344331	0.00042508	0.820226
SNOWBALL_014534_st	CHAD	302285		5.57694	5.74697	5.96421	5.74874	6.54352	6.14832	6.31393	6.40145	5.455		-1.95419	-1.32075	-1.27431	-1.57212	-1.36611		8.07847e-07	0.0298244	0.060726	0.000425613	0.0143703
SNOWBALL_007575_s_st	ACSS3	295749		5.53625	4.74747	7.76871	7.78723	4.86545	4.1205	7.03334	6.84189	7.89859		1.59195	1.54431	1.66483	1.92564	1.3617		0.0117085	0.0187186	0.00566946	0.000426013	0.103027
SNOWBALL_012388_st	DYNC2H1	300252		6.30536	6.27128	5.85016	5.35649	6.36373	6.3521	5.94095	5.80438	5.5964		-1.04129	-1.05762	-1.06495	-1.36404	-1.21785		0.699733	0.57925	0.527474	0.0004269	0.0247138
SNOWBALL_014293_st	DCAF7	302054		8.77513	8.58968	8.26271	8.07409	8.8887	8.61866	8.42032	8.55976	8.34738		-1.08191	-1.02029	-1.11543	-1.40023	-1.15705		0.457838	0.868704	0.282288	0.000427473	0.137271
SNOWBALL_010907_st	SPTLC2	298876		7.45545	7.72495	7.03486	7.08028	7.56407	7.71396	7.02529	7.449	7.58719		-1.0782	1.00765	1.00666	-1.29121	1.04095		0.335615	0.936433	0.944923	0.000431865	0.635553
SNOWBALL_008104_st	PDCD5	296258		7.31899	7.74172	7.26076	6.87751	7.37565	7.93335	7.2781	7.37697	7.21329		-1.04006	-1.14205	-1.0121	-1.41369	-1.05082		0.741279	0.195522	0.925696	0.000439964	0.669366
SNOWBALL_039844_st	SPRED2	326388		6.42971	5.99954	5.11189	5.12609	6.60482	6.33618	5.16215	5.82216	5.79741		-1.12904	-1.26282	-1.03545	-1.62009	-1.26092		0.421352	0.0943701	0.839835	0.000440267	0.0967183
SNOWBALL_010462_st	TTC9	298465		6.86073	6.03137	5.92477	5.85559	7.25574	6.04001	6.43513	6.52641	6.01357		-1.31495	-1.00601	-1.42441	-1.59197	-1.28653		0.0385906	0.973156	0.00698472	0.000441388	0.0584448
SNOWBALL_004073_st	LOC100524475	292418		6.89082	6.6509	5.86051	5.63925	6.89559	6.92773	6.11065	6.19675	5.8826		-1.00331	-1.21153	-1.18932	-1.47172	-1.09127		0.982248	0.0854397	0.123844	0.000444926	0.476621
SNOWBALL_006581_st	MINDY1	294806		6.66849	6.29678	5.88615	5.57771	6.96475	6.39073	5.93931	6.04033	5.56564		-1.22796	-1.06729	-1.03753	-1.37804	-1.15825		0.0240554	0.528588	0.738253	0.000450077	0.115701
SNOWBALL_038051_st	NCOA3	324599		5.07364	4.7043	4.114	3.82571	5.15849	5.00467	3.88198	4.44676	4.37118		-1.06057	-1.23147	1.17448	-1.538	1.03196		0.685923	0.0950619	0.209973	0.000450842	0.838086
SNOWBALL_020866_st		308271		6.25426	5.95362	5.4821	5.41238	6.02129	6.15193	5.88966	6.50345	6.40725		1.17525	-1.14735	-1.32644	-2.13032	1.06633		0.505205	0.578281	0.210263	0.00045333	0.810253
SNOWBALL_043021_st	YEATS2	329557		8.70512	8.23347	6.97797	6.75396	8.43465	8.44248	7.06819	7.22191	7.44729		1.2062	-1.15589	-1.06453	-1.38314	-1.02793		0.0430909	0.126443	0.552638	0.000454348	0.810311
SNOWBALL_030492_st		317045		5.42129	5.45116	5.5367	5.47698	5.68383	5.6504	5.9272	5.99529	5.3165		-1.19959	-1.14809	-1.31084	-1.43228	-1.28313		0.0793542	0.1959	0.00770552	0.000454494	0.0142738
SNOWBALL_020282_s_st	MED12,NLGN3	307742		8.00722	7.73301	7.25176	7.04078	8.04013	7.77506	7.3358	7.36976	7.33378		-1.02308	-1.02958	-1.05998	-1.25613	-1.0792		0.77421	0.707376	0.414657	0.000454506	0.268961
SNOWBALL_030280_st	LOC100739365	316833		4.5195	5.62283	5.5559	5.0124	4.60137	5.94152	5.37288	5.67635	4.87537		-1.05839	-1.24719	1.13526	-1.58442	-1.28745		0.718812	0.0987949	0.375069	0.000465254	0.0560848
SNOWBALL_003685_st	PSMD5	292068		8.30257	8.26321	8.85005	8.8834	8.19646	8.31894	8.52952	8.56916	8.63144		1.07633	-1.03939	1.24878	1.24336	1.1069		0.264608	0.589615	0.000365484	0.000466407	0.109882
SNOWBALL_033131_st	ATP10D	319682		4.82729	4.63413	3.33839	3.36542	5.05917	4.83476	3.84061	4.06984	3.96381		-1.17436	-1.1492	-1.41639	-1.62949	-1.21706		0.278567	0.35761	0.0119631	0.000467967	0.174713
SNOWBALL_002154_s_st	NHSL1	290579		5.41155	4.55408	5.531	5.54508	5.79107	4.72163	5.30997	5.07109	5.36585		-1.30091	-1.12315	1.16557	1.38894	1.18346		0.00473417	0.240522	0.110062	0.000469632	0.076312
SNOWBALL_008092_st	ARL2BP	296246		7.01957	7.26587	7.8882	7.89701	7.06449	7.27965	7.58803	7.54949	7.7264		-1.03163	-1.00959	1.23129	1.27237	1.15338		0.7051	0.91531	0.00236994	0.000476625	0.038648
SNOWBALL_019268_st	C17H20orf27	306785		7.23939	6.82449	7.38574	7.61212	7.08406	6.69584	6.96509	7.08554	7.30671		1.11368	1.09328	1.33853	1.4405	1.16602		0.339585	0.440196	0.00490419	0.000479552	0.154557
SNOWBALL_032543_st		319094		6.10749	7.28444	6.12917	6.11612	6.13288	7.28484	6.36594	6.88139	6.42864		-1.01776	-1.00028	-1.17835	-1.69969	1.04349		0.929724	0.998936	0.314101	0.000486067	0.82237
SNOWBALL_044390_st	KNTC1	330919		6.57997	6.82571	4.17596	4.43518	6.04268	7.05288	3.99202	5.18196	5.25626		1.45124	-1.17053	1.13599	-1.67804	1.33712		0.011522	0.323835	0.437012	0.000491023	0.0515485
SNOWBALL_004508_s_st	VKORC1L1	292822		5.96711	6.04256	7.39867	7.7058	5.99996	6.12391	7.01144	7.15944	7.50568		-1.02304	-1.05801	1.30788	1.4604	1.28777		0.869295	0.659101	0.0129155	0.000495222	0.0193933
SNOWBALL_012537_st	SLC25A13	300399		6.6152	6.67135	5.94458	6.06612	6.78675	7.12052	6.00287	6.51795	6.5629		-1.12627	-1.36526	-1.04123	-1.36777	-1.00322		0.205993	0.000535738	0.706914	0.000498975	0.978862
SNOWBALL_034490_st		321039		7.62716	7.67167	7.35364	7.29165	7.99507	7.89089	7.68769	7.97037	7.55231		-1.29048	-1.16411	-1.26055	-1.60072	-1.3772		0.0611895	0.291858	0.0918869	0.000500495	0.0172635
SNOWBALL_019270_s_st	TPX2	306787		7.97438	8.31557	5.46749	5.72778	7.54832	8.54259	4.81464	6.41954	6.81805		1.34356	-1.17042	1.57227	-1.61524	1.22112		0.031933	0.283332	0.000981327	0.00050197	0.160894
SNOWBALL_034353_st	CNN2	320902		5.97657	6.66236	5.03792	5.10123	6.46798	7.49309	5.53138	6.02113	5.09103		-1.40583	-1.77859	-1.40782	-1.89197	-1.58156		0.06547	0.00157966	0.0642718	0.000502926	0.0117538
SNOWBALL_027622_st		314176		6.3153	6.49267	6.35434	5.95986	6.79183	6.64777	6.43727	6.37065	6.0505		-1.3914	-1.1135	-1.05916	-1.32942	-1.21911		6.93717e-05	0.209266	0.535699	0.000504243	0.0148696
SNOWBALL_008953_s_st	ECHDC2	297086		6.98073	5.51599	6.65433	6.87815	7.15479	5.64024	6.35415	6.35262	6.97145		-1.12823	-1.08994	1.2313	1.43946	1.24467		0.27881	0.459419	0.0479079	0.000507263	0.0368175
SNOWBALL_012770_s_st	NAPEPLD	300622		6.68964	7.3822	8.09349	8.7526	6.79875	7.3244	7.53111	8.20881	8.89092		-1.07856	1.04088	1.4767	1.45779	1.15595		0.538793	0.761602	0.000335996	0.00050856	0.200437
SNOWBALL_031357_st	NMT2	317910		4.87228	5.34541	4.26566	4.43055	5.18014	5.67615	4.8003	5.34134	4.57943		-1.23787	-1.25766	-1.44858	-1.88008	-1.20889		0.268097	0.229958	0.0417947	0.000510347	0.332308
SNOWBALL_034579_st	ITGA1	321128		6.04382	7.10556	5.99642	6.09235	6.36712	7.58833	6.26068	6.86499	5.73599		-1.25119	-1.39742	-1.20102	-1.7084	-1.44684		0.160132	0.0298667	0.262452	0.000518504	0.0160489
SNOWBALL_007096_st	TUBA1A	295286		9.93606	9.9495	8.28388	8.21742	9.76469	10.0518	8.30678	8.87455	8.88725		1.12613	-1.07347	-1.016	-1.57694	1.01282		0.409462	0.644432	0.926487	0.000518529	0.941436
SNOWBALL_005872_st	UBXN2B	294136		6.54057	6.44955	6.01913	5.93695	6.92241	6.77493	6.11296	6.54741	6.14298		-1.30301	-1.25299	-1.0672	-1.52675	-1.29731		0.0297349	0.0669746	0.649157	0.000520498	0.0327129
SNOWBALL_027395_st	BICC1	313949		9.02275	7.51355	7.19565	7.27231	9.0032	7.69982	7.67926	8.0058	7.33191		1.01364	-1.13782	-1.39824	-1.66266	-1.20672		0.94438	0.424164	0.0217599	0.000527049	0.222146
SNOWBALL_018969_st	C17H8orf48	306502		3.50598	5.09503	4.36768	4.07337	3.97162	5.28729	4.2272	4.79654	4.47564		-1.38093	-1.14255	1.10227	-1.6508	-1.15895		0.0252109	0.40002	0.554778	0.00052765	0.345201
SNOWBALL_012347_st	NOX4	300211		7.10477	9.425	6.08894	7.16814	7.40986	9.39677	6.72084	8.21658	7.71579		-1.2355	1.01976	-1.5496	-2.06829	1.10543		0.351603	0.943803	0.0369472	0.000530542	0.687209
SNOWBALL_001798_st	TBC1D8B	290230		6.55627	6.22796	4.91249	4.74557	6.40732	6.45536	4.9068	5.28523	5.55401		1.10876	-1.17073	1.00395	-1.45363	-1.07127		0.380324	0.157847	0.978404	0.000531418	0.578515
SNOWBALL_003466_st	HSDL2	291858		7.61294	7.89413	8.86668	8.90921	7.71267	8.07324	8.52538	8.5022	8.82121		-1.07157	-1.13218	1.2669	1.32593	1.18718		0.443201	0.138413	0.00342813	0.000532397	0.035215
SNOWBALL_037298_st	COLEC12	323846		3.27698	4.04541	3.80875	3.15887	4.22796	4.59871	4.0355	4.08848	3.41586		-1.93318	-1.46744	-1.17019	-1.90476	-1.57564		0.00040709	0.0397214	0.445916	0.000536783	0.01398
SNOWBALL_027696_st	ZMAT3	314250		5.7611	5.19896	6.01197	5.1849	6.21196	5.63851	6.18448	5.94836	5.21608		-1.36686	-1.35618	-1.12702	-1.69755	-1.46949		0.0414055	0.0471542	0.484444	0.000537108	0.0112311
SNOWBALL_037501_st	RRM2	324049		6.71197	6.98337	4.21218	4.6229	6.80634	7.42446	4.14003	5.8723	5.51702		-1.0676	-1.35763	1.05128	-2.37743	-1.00056		0.834883	0.247102	0.875692	0.000537366	0.998696
SNOWBALL_047751_st	KLF6	334268		7.95965	7.93052	6.74967	6.87742	8.06899	7.97088	7.27377	7.44908	7.34339		-1.07873	-1.02837	-1.43803	-1.48623	-1.34021		0.562583	0.846407	0.00143913	0.000541933	0.0100289
SNOWBALL_015175_st	ANKRD28	302876		8.27355	8.17518	5.86865	6.04167	8.28596	8.09895	5.61839	6.65408	6.80912		-1.00864	1.05426	1.18942	-1.52882	-1.11524		0.958129	0.719831	0.173179	0.000543664	0.4194
SNOWBALL_003196_st	BLOC1S6	291598		5.78316	5.88024	5.1048	4.98197	5.83419	5.74423	5.22937	5.5005	5.50141		-1.03601	1.09886	-1.09018	-1.43249	1.02585		0.781795	0.408932	0.454713	0.000549239	0.845658
SNOWBALL_022915_st	PRKD1	310122		6.96525	6.24968	5.71034	5.38395	7.14063	6.52803	5.85471	5.80664	5.72498		-1.12926	-1.21281	-1.10525	-1.34042	-1.23249		0.166444	0.0224416	0.265896	0.000550767	0.0131207
SNOWBALL_015694_st	CAMK1	303390		5.89505	6.04913	7.51731	7.81593	5.91434	5.97218	6.93457	7.2299	7.57926		-1.01346	1.05479	1.49769	1.50112	1.14533		0.931101	0.70396	0.000589193	0.000551093	0.277956
SNOWBALL_020457_st	LOC110257935	307907		9.69365	8.08119	6.03892	6.21568	9.42781	7.78211	6.34426	6.7702	6.78717		1.20234	1.23035	-1.2357	-1.46868	1.01511		0.104617	0.064998	0.0591535	0.000553066	0.917787
SNOWBALL_005385_st	HADHA	293672		9.0617	9.11868	9.63758	9.51855	9.10695	9.27838	9.45112	9.2184	9.46068		-1.03187	-1.11705	1.13796	1.23127	1.09466		0.658012	0.0690726	0.0318828	0.000554494	0.145282
SNOWBALL_032205_st	PRICKLE1	318757		3.94352	4.38501	4.29641	3.74717	3.95402	4.61124	4.40407	4.92319	4.55441		-1.00731	-1.16977	-1.07748	-2.25952	-1.23558		0.981791	0.560929	0.798087	0.000554649	0.415031
SNOWBALL_005897_st	MLH1,LOC110256569	294161		9.81125	9.84269	8.97035	8.87756	9.70481	10.1087	8.89886	9.3513	9.32995		1.07657	-1.20251	1.0508	-1.3887	-1.22553		0.488573	0.0539749	0.65773	0.000554723	0.0324401
SNOWBALL_034837_st	DDX39B	321386		6.44686	6.36726	6.8415	6.40642	6.68966	6.84504	6.83546	7.17558	6.39099		-1.18329	-1.3926	1.0042	-1.70428	-1.27676		0.309198	0.0319315	0.984008	0.00055581	0.122719
SNOWBALL_010091_st	RUNX2	298117		7.59897	6.8725	5.69131	6.09729	7.7507	7.1482	6.21083	6.81551	6.822		-1.1109	-1.21059	-1.43348	-1.64515	-1.24638		0.518531	0.205192	0.0119826	0.000558514	0.137845
SNOWBALL_045449_st	GANC	331977		4.3327	4.78356	5.07936	5.83077	4.31474	4.78074	4.88073	5.20017	5.35698		1.01252	1.00196	1.14761	1.54821	1.11745		0.940788	0.990975	0.311068	0.000564118	0.426902
SNOWBALL_012449_st	REXO2	300312		9.92303	10.471	8.42864	8.71092	9.92761	10.626	8.7064	9.20422	9.39206		-1.00318	-1.11347	-1.21232	-1.40766	-1.03557		0.981083	0.312277	0.0536906	0.000564914	0.773387
SNOWBALL_029565_st	ANTXR1	316118		7.50487	7.181	7.54501	7.0567	7.79221	7.27501	7.66003	7.48888	7.41865		-1.22038	-1.06733	-1.083	-1.34927	-1.08772		0.0214584	0.50521	0.402642	0.000566955	0.3742
SNOWBALL_023577_s_st	ACOT9	310649		7.97921	8.05078	6.74763	6.65258	7.88615	8.03013	6.8237	7.05402	7.07122		1.06663	1.01442	-1.05415	-1.32083	1.0408		0.474278	0.890508	0.568524	0.000570267	0.675547
SNOWBALL_044407_st	RASA2	330936		5.40222	4.8014	4.43355	3.84826	5.70265	5.02638	4.5033	4.96621	4.0923		-1.23151	-1.16876	-1.04954	-2.17039	-1.65045		0.397859	0.541896	0.865843	0.000571406	0.0255964
SNOWBALL_019880_st	AASS	307365		5.89878	4.44759	5.93714	5.6901	5.67873	4.10344	4.71049	4.92664	5.21784		1.16478	1.2694	2.34022	1.69756	1.25328		0.360213	0.130634	2.51373e-07	0.000571972	0.155006
SNOWBALL_011443_st	RASL11B	299351		6.52262	8.89267	6.42466	6.37062	6.20078	8.81099	6.87149	7.26776	6.43516		1.24993	1.05824	-1.36304	-1.86237	-1.53846		0.241609	0.79994	0.0917753	0.00057486	0.0165189
SNOWBALL_017981_st	KCNE4	305580		7.06451	6.3381	3.47679	3.83856	6.90072	6.77895	4.10399	4.76812	5.22673		1.12023	-1.35741	-1.54457	-1.9047	-1.44078		0.600089	0.110625	0.0198574	0.000584995	0.0527723
SNOWBALL_002819_st	CEP152	291232		5.75227	6.07608	4.73986	4.81132	5.62261	6.30626	4.87586	5.28989	5.10767		1.09403	-1.17298	-1.09885	-1.39336	-1.03976		0.395417	0.105773	0.369781	0.000595676	0.738457
SNOWBALL_045302_st	PLXNA2	331830		5.95418	6.61062	4.83424	4.94702	5.97236	6.89562	5.06593	5.5467	5.51852		-1.01268	-1.21842	-1.17421	-1.51538	-1.25225		0.937151	0.110555	0.204887	0.000598541	0.0659629
SNOWBALL_004492_st	ZC3H7A	292806		7.15737	6.99333	6.70536	6.49406	7.20369	7.03048	6.73613	6.81926	6.79018		-1.03263	-1.02609	-1.02156	-1.25284	-1.17287		0.680086	0.746455	0.792412	0.000601815	0.0146984
SNOWBALL_009052_s_st	EMILIN2	297183		8.53608	6.93933	6.76255	6.31901	8.61756	6.95418	7.03885	6.9229	6.32539		-1.0581	-1.01035	-1.21109	-1.51982	-1.27178		0.697789	0.949395	0.12621	0.00060256	0.0500694
SNOWBALL_028221_st		314775		7.34429	7.69956	7.35581	7.25085	7.79307	7.91329	7.59601	7.76397	7.2722		-1.36489	-1.15969	-1.18116	-1.42713	-1.27348		0.00253997	0.168182	0.116793	0.000602694	0.0192406
SNOWBALL_000695_st	LOC110256858	289168		8.08603	8.18982	7.37383	7.47386	8.15746	8.17729	7.5117	7.87584	7.80148		-1.05076	1.00872	-1.10028	-1.32133	-1.18252		0.598193	0.935448	0.268413	0.000611331	0.03975
SNOWBALL_014511_st	VEZF1	302265		9.20164	8.73037	8.05125	7.89558	9.18608	8.82609	7.92877	8.1905	8.23153		1.01084	-1.0686	1.0886	-1.22682	-1.15583		0.888219	0.298485	0.170283	0.000612466	0.0147024
SNOWBALL_004523_st	TMEM159	292837		6.86938	7.07505	6.35413	5.91572	6.99312	6.93952	6.46212	6.38201	5.94502		-1.08956	1.0985	-1.07773	-1.38156	-1.11864		0.407975	0.359145	0.478049	0.000617014	0.262733
SNOWBALL_001069_s_st	GABBR1	289537		6.43881	6.01309	6.23447	6.00249	6.64813	6.05235	6.71612	6.61995	6.38851		-1.15614	-1.02759	-1.39633	-1.53417	-1.22803		0.275799	0.864248	0.00722368	0.000625892	0.108219
SNOWBALL_000596_s_st	MET	289071		5.40869	4.05724	4.78863	5.07202	5.6537	4.5971	4.41278	4.09637	4.33263		-1.1851	-1.45384	1.29761	1.96652	1.13575		0.437619	0.0607179	0.208339	0.000626753	0.57488
SNOWBALL_004777_st	C3H2orf40	293086		8.32966	6.56905	6.08424	4.54443	7.95586	6.12367	6.16184	5.38897	4.64839		1.29576	1.36168	-1.05526	-1.79569	1.07058		0.141945	0.0750327	0.799543	0.0006271	0.742083
SNOWBALL_003068_st	CASC4	291475		6.56367	6.74143	6.32005	5.9412	6.5899	6.79476	5.98791	6.39126	6.16569		-1.01835	-1.03766	1.25888	-1.3661	-1.08888		0.87621	0.737455	0.0111302	0.000628557	0.393837
SNOWBALL_025498_s_st	ANTXR2	312347		7.78999	8.09726	7.30163	7.0734	7.76757	8.13543	7.35487	7.61099	7.05057		1.01566	-1.02682	-1.03759	-1.45155	-1.28826		0.912892	0.84754	0.783064	0.000630788	0.0197259
SNOWBALL_039465_st	SMURF1	326009		6.52439	4.32709	4.71127	4.14302	6.32	4.76969	4.75206	5.03804	4.32693		1.15219	-1.35906	-1.02868	-1.85964	-1.44016		0.486204	0.0973848	0.90443	0.000634855	0.0455518
SNOWBALL_001626_s_st	MSL3	290064		8.35179	8.56783	8.12465	7.91421	8.39812	8.94351	8.33137	8.29324	8.04223		-1.03263	-1.29745	-1.15407	-1.30047	-1.18226		0.729202	0.000710933	0.065375	0.000641004	0.0295489
SNOWBALL_000867_st	S100A4	289337		8.6734	8.61518	4.57697	4.78894	8.78045	8.73863	5.42154	5.80951	5.37081		-1.07703	-1.08934	-1.79572	-2.02871	-1.53206		0.769895	0.732344	0.00448298	0.000646469	0.0402686
SNOWBALL_022758_st	MDH1	309993		8.65037	9.11927	10.6575	11.0283	8.52901	9.24705	10.4225	10.5701	10.8348		1.08776	-1.09261	1.17692	1.37383	1.17287		0.411418	0.383983	0.0852359	0.000651249	0.0927073
SNOWBALL_014403_st	EIF2AK3	302161		6.99264	5.76095	5.04943	4.68306	6.82915	5.79678	5.14881	5.22411	5.01927		1.11999	-1.02514	-1.07132	-1.45504	1.18577		0.340652	0.858858	0.586773	0.000653267	0.132095
SNOWBALL_006991_st	ITGA5	295189		9.29914	10.1553	8.18738	8.39461	9.29844	10.6009	8.33042	9.08076	8.57863		1.00049	-1.36195	-1.10423	-1.60898	-1.37709		0.997978	0.0267418	0.531121	0.00065676	0.0215448
SNOWBALL_039556_st	DNM3	326100		4.17374	3.65926	3.24035	2.51265	3.88411	3.6291	2.97839	3.65132	3.58088		1.22233	1.02113	1.1991	-2.20178	-1.14701		0.433162	0.945768	0.484117	0.000658727	0.609782
SNOWBALL_003544_st	STRBP	291932		4.71388	4.9379	6.02557	6.30939	4.45486	5.10842	5.31889	5.57955	6.41908		1.19667	-1.12547	1.63204	1.65845	1.42146		0.25362	0.476584	0.000954924	0.000660834	0.0174697
SNOWBALL_004392_s_st	HIP1	292709		6.74486	7.20156	6.60922	7.24192	6.57754	6.78401	6.27544	6.8373	7.07317		1.12297	1.33566	1.26031	1.32374	1.13694		0.175696	0.00045709	0.00471033	0.000665282	0.129701
SNOWBALL_030842_st	NEDD4L	317395		5.71964	5.33575	6.10947	5.72293	5.63528	4.69136	5.34334	5.16522	5.38122		1.06022	1.56308	1.7007	1.47193	1.30148		0.662473	0.000103691	6.6652e-06	0.000668834	0.0200148
SNOWBALL_005504_st	MDH1	293782		9.36607	9.87891	10.9953	11.2742	9.33883	9.9087	10.8058	10.9469	11.24		1.01906	-1.02087	1.1404	1.25468	1.14684		0.82074	0.802845	0.0504237	0.000674165	0.0407466
SNOWBALL_007800_st	NUP37	295964		5.89726	5.94207	5.75609	5.70143	5.83451	6.44348	5.90339	6.18505	6.04486		1.04445	-1.4156	-1.1075	-1.39825	-1.08272		0.713	0.000439393	0.337903	0.000676436	0.470268
SNOWBALL_037854_st		324402		4.04833	4.41705	3.70001	3.34335	4.01709	4.23637	3.49277	4.05895	3.70882		1.02189	1.13342	1.15448	-1.64216	-1.21085		0.909178	0.438353	0.365585	0.000679213	0.211212
SNOWBALL_042614_st	KLF12	329151		8.53629	7.26406	6.54554	6.44024	8.57948	7.46694	6.89863	6.92045	6.47528		-1.03039	-1.15099	-1.2773	-1.39495	-1.26258		0.805511	0.166443	0.0120261	0.000681173	0.0168963
SNOWBALL_004947_st	PTRHD1	293255		5.99241	6.23229	5.34527	5.2257	6.01237	6.3513	5.25711	5.83138	5.84863		-1.01393	-1.08599	1.06301	-1.5217	1.00208		0.932348	0.559682	0.676663	0.000688453	0.990153
SNOWBALL_032769_st	ZFHX3	319320		6.29585	5.6723	5.13616	4.83911	6.27871	5.50909	5.42268	5.41774	5.34317		1.01196	1.11978	-1.21969	-1.49344	-1.01036		0.939421	0.380821	0.0997227	0.000694015	0.94769
SNOWBALL_019484_st		306983		7.76365	7.27778	6.51695	6.53225	7.87259	7.55795	6.54048	6.82723	6.90658		-1.07844	-1.21434	-1.01644	-1.22687	-1.02594		0.234764	0.00123486	0.829089	0.000694099	0.724172
SNOWBALL_005306_st	LOC100520555	293598		5.89794	5.97585	7.22764	7.37101	5.95323	6.05844	6.83371	6.91078	7.39283		-1.03906	-1.05892	1.31397	1.37577	1.19201		0.736514	0.599297	0.00354894	0.000708435	0.0651303
SNOWBALL_015703_st	MBNL1	303399		10.9799	11.1819	10.5822	10.44	11.1972	11.4758	10.8263	10.752	10.3937		-1.1626	-1.22591	-1.18439	-1.24147	-1.12386		0.0180448	0.00139206	0.00773085	0.000715501	0.0712539
SNOWBALL_016462_st	TMEM120B	304133		6.66307	6.65991	9.4871	9.62477	6.46534	6.6937	9.1246	9.15834	9.68288		1.1469	-1.0237	1.28565	1.38169	1.24667		0.167001	0.84614	0.00818054	0.000718663	0.0207639
SNOWBALL_021253_s_st	PKIG	308604		5.98975	5.79264	4.88943	5.11793	6.67833	5.80735	5.20046	5.663	5.1005		-1.61171	-1.01024	-1.24059	-1.45909	-1.20209		2.99852e-05	0.94517	0.0556367	0.000720878	0.107111
SNOWBALL_009950_st	PRIM2	297989		6.92603	6.99489	5.67364	5.62489	6.70813	6.96431	5.86913	6.1211	6.35687		1.16304	1.02143	-1.14511	-1.4105	1.01663		0.150907	0.870303	0.203158	0.00072243	0.900322
SNOWBALL_018987_st	ZDHHC2	306519		8.6739	7.82782	5.64954	5.549	8.7929	7.75122	6.02822	6.21207	5.45248		-1.08598	1.05453	-1.30015	-1.58345	-1.11974		0.600052	0.747715	0.055537	0.000724493	0.454461
SNOWBALL_044578_st	MBNL3	331107		5.51832	5.30498	4.39609	3.95378	5.50709	5.35802	4.11825	4.64127	4.6595		1.00781	-1.03744	1.21237	-1.61048	1.03735		0.967237	0.835686	0.190641	0.000726395	0.836138
SNOWBALL_002614_st	COL12A1	291031		8.22046	8.5816	6.65862	7.5535	8.37007	9.15155	7.18614	8.33501	7.76909		-1.10927	-1.48447	-1.44145	-1.71893	-1.48465		0.573408	0.0133506	0.022391	0.000732921	0.0133219
SNOWBALL_009922_st	STK38	297964		8.7334	9.25446	8.44387	8.26464	8.96	9.18648	8.51804	8.65375	8.17873		-1.17007	1.04825	-1.05275	-1.30959	-1.08691		0.050825	0.611365	0.575329	0.0007335	0.333889
SNOWBALL_004813_st	JMJD8	293122		7.3906	7.55689	8.04453	7.6133	7.5703	7.5845	8.09639	7.95637	7.63749		-1.13265	-1.01932	-1.0366	-1.26846	-1.14976		0.0819003	0.828519	0.665843	0.000741042	0.0491468
SNOWBALL_017283_s_st	SH3PXD2A	304933		7.01522	7.47251	8.63781	8.3761	6.88726	7.35298	8.1954	8.03534	8.22184		1.09274	1.08638	1.35888	1.26642	1.051		0.229895	0.266121	2.0663e-05	0.000755481	0.531997
SNOWBALL_037017_st	CPQ	323565		7.52287	7.39765	5.6322	5.36585	7.56268	7.63317	6.01009	5.95993	5.47815		-1.02798	-1.17733	-1.29943	-1.5095	-1.27804		0.85896	0.202062	0.0324284	0.000757487	0.046015
SNOWBALL_015613_st	TBL1XR1	303309		9.13032	8.95559	8.72062	8.42895	9.09028	8.95528	8.71535	8.66154	8.49746		1.02814	1.00021	1.00366	-1.17494	-1.07292		0.618658	0.997432	0.95437	0.000764885	0.155846
SNOWBALL_025012_st	LOC100154423	311918		4.16116	4.44249	4.00723	4.31057	4.25781	4.40116	3.98489	3.59253	4.14448		-1.06929	1.02906	1.01561	1.64494	1.29396		0.705382	0.880143	0.936909	0.00077642	0.087198
SNOWBALL_023179_s_st	SERPINE2	310321		8.45562	7.21237	4.4985	4.72199	8.45943	7.399	4.99527	5.76313	5.64406		-1.00264	-1.1381	-1.41106	-2.05786	-1.09561		0.992845	0.603381	0.118282	0.000785082	0.724265
SNOWBALL_026825_st		313511		6.58142	6.99484	7.45577	6.67832	6.72576	6.45422	7.39818	7.41804	6.8156		-1.10523	1.4546	1.04073	-1.66985	-1.34537		0.56781	0.0137422	0.835275	0.000786967	0.0540126
SNOWBALL_040862_st	LOC106506202	327404		4.99983	4.95692	4.78582	4.58271	5.16404	5.0595	4.99644	5.1135	4.57992		-1.12056	-1.07369	-1.15718	-1.44472	-1.12917		0.336631	0.572089	0.203382	0.000788284	0.300944
SNOWBALL_012870_st	AHR	300716		7.3424	7.29441	6.32879	6.588	7.70831	6.98974	6.78123	7.03477	6.63577		-1.2887	1.23514	-1.36835	-1.36299	-1.14597		0.00568917	0.0218553	0.000681822	0.000788516	0.153493
SNOWBALL_026540_st	SIK2	313291		5.42852	5.09405	8.4178	8.42853	5.59433	5.49986	7.87297	7.77626	8.03195		-1.12179	-1.32484	1.45885	1.57164	1.31948		0.441602	0.0373783	0.00480544	0.000789044	0.0403909
SNOWBALL_034803_st		321352		3.65516	3.37838	3.02915	3.13111	4.0145	4.19318	3.32983	3.85575	3.61363		-1.28284	-1.75907	-1.23173	-1.65249	-1.23704		0.103893	0.000187598	0.181912	0.0008022	0.172034
SNOWBALL_003169_st	ZFAND5	291573		8.64067	8.35846	9.20533	9.01761	8.86195	8.23499	8.6699	8.62487	8.61374		-1.16577	1.08935	1.44936	1.31288	1.07314		0.0617525	0.328922	1.00694e-05	0.000806388	0.432235
SNOWBALL_036948_s_st	CNP	323496		5.60896	5.95206	6.61812	6.96165	5.49293	5.71287	6.19388	6.2869	6.93814		1.08375	1.18033	1.34186	1.59632	1.32648		0.621047	0.263636	0.0357249	0.00080908	0.0441616
SNOWBALL_032742_st	VPS13B	319293		6.64909	6.11479	5.77434	5.51797	6.71034	6.31763	5.80884	6.12052	5.79618		-1.04337	-1.15096	-1.0242	-1.51839	-1.14629		0.782031	0.291669	0.881252	0.000809664	0.307737
SNOWBALL_030934_st	HIVEP2	317487		4.93266	3.46115	3.01359	3.10431	4.7407	4.04268	3.55164	3.86736	3.30871		1.14231	-1.49644	-1.45201	-1.69708	-1.39827		0.448158	0.0103102	0.0178747	0.000810086	0.034191
SNOWBALL_043924_st	DSEL	330454		5.34223	5.50705	5.39534	5.02036	5.45061	5.78904	5.34223	5.64581	5.64252		-1.07801	-1.21588	1.0375	-1.54269	-1.05309		0.618078	0.143547	0.819895	0.000810136	0.741605
SNOWBALL_034859_st	PHTF2	321408		4.7725	6.58651	5.65806	5.37188	5.16813	7.05499	5.5175	6.25003	5.64767		-1.31551	-1.38366	1.10234	-1.83801	-1.07294		0.144316	0.0787404	0.648493	0.000818982	0.750263
SNOWBALL_013885_st	GPALPP1	301668		5.93232	6.19873	5.98226	5.65757	6.05753	6.26502	5.86222	6.36813	6.02107		-1.09067	-1.04703	1.08676	-1.63644	-1.06574		0.611968	0.801298	0.628528	0.000823922	0.719204
SNOWBALL_035795_st		322343		5.49415	5.66123	2.92287	3.03222	5.43669	6.00828	3.0004	4.09466	3.24481		1.04063	-1.27196	-1.05521	-2.08845	-1.37143		0.888342	0.309047	0.846902	0.000825189	0.167178
SNOWBALL_013323_st	ASPM	301145		6.34901	6.52147	3.44153	4.01843	5.96179	6.8005	3.36773	4.7485	4.88556		1.30787	-1.21337	1.05248	-1.65872	1.1652		0.0808809	0.22471	0.783691	0.000825268	0.351753
SNOWBALL_027302_st	PANK2	313856		5.86713	5.92851	5.27407	4.99309	6.04353	5.77271	5.54874	5.5218	5.40849		-1.13007	1.11404	-1.20971	-1.44264	-1.12016		0.29799	0.365901	0.0882571	0.000834847	0.338918
SNOWBALL_010707_st	SIPA1L1	298694		7.84285	6.90648	6.29183	5.96765	7.80535	6.81486	6.08454	6.39134	6.30548		1.02633	1.06556	1.15452	-1.34135	-1.08824		0.812503	0.524183	0.110729	0.000842305	0.378772
SNOWBALL_002345_st		290769		8.1144	8.36932	7.63146	7.57303	8.2568	8.69358	7.7159	7.93973	7.625		-1.10374	-1.25202	-1.06028	-1.2894	-1.17584		0.218297	0.00306727	0.494987	0.000859501	0.0341438
SNOWBALL_002506_st	TEX9	290926		4.81731	5.38493	4.87831	4.53727	5.12854	5.49835	4.92356	5.21079	4.59442		-1.24076	-1.08178	-1.03186	-1.59497	-1.28769		0.135141	0.631258	0.86026	0.000860922	0.075303
SNOWBALL_046412_st	FAT4	332930		7.99409	7.7162	6.0321	6.03779	7.84758	7.55487	5.86167	6.75653	6.28418		1.10688	1.11832	1.1254	-1.64575	-1.2768		0.553118	0.508549	0.481819	0.000884397	0.111455
SNOWBALL_032768_s_st	RWDD2B	319319		4.86753	5.63891	4.50434	4.70237	4.90346	5.86513	4.78648	5.24768	4.9533		-1.02522	-1.16977	-1.216	-1.45933	-1.10421		0.863442	0.186255	0.0914862	0.000884862	0.430588
SNOWBALL_021850_st	MBOAT2	309174		6.61902	6.64344	6.26852	6.13229	6.81528	6.97522	6.64526	6.71016	6.64571		-1.14572	-1.25856	-1.29841	-1.49264	-1.21036		0.291248	0.0588603	0.0304991	0.000886964	0.12314
SNOWBALL_014523_st	AP2B1	302275		9.17777	8.94999	8.77922	8.48733	9.26758	9.18037	8.93751	8.76688	8.67286		-1.06423	-1.17315	-1.11597	-1.21382	-1.07495		0.322176	0.00593748	0.0629746	0.000895685	0.2413
SNOWBALL_014567_st	ACACA	302318		5.89792	6.5557	7.77364	8.05396	5.84585	6.4943	7.26259	7.63908	8.05982		1.03675	1.04348	1.42509	1.3332	1.17619		0.730315	0.679239	6.02977e-05	0.000908063	0.0642992
SNOWBALL_034752_st	TOPBP1	321301		8.64509	8.68579	7.65004	7.47664	8.47828	8.96697	7.59007	7.76382	7.79153		1.12257	-1.21519	1.04244	-1.22025	1.00873		0.0564887	0.00115498	0.543669	0.000914907	0.911593
SNOWBALL_001978_st	NSDHL	290403		7.45923	8.09392	8.34749	8.02411	7.33142	7.54751	7.89969	7.67582	7.82712		1.09264	1.46045	1.36395	1.27305	1.13375		0.250966	9.36047e-07	3.16461e-05	0.000915484	0.0907931
SNOWBALL_013479_st	MINDY3	301297		6.2373	7.26621	6.51647	6.48401	6.28896	7.60855	6.71257	6.87635	6.54564		-1.03646	-1.26781	-1.1456	-1.31252	-1.18212		0.716657	0.00367606	0.10555	0.000921139	0.0426421
SNOWBALL_028301_st		314855		3.81466	4.54117	7.73598	7.57909	4.03129	4.52765	7.14441	6.86909	6.9523		-1.16201	1.00942	1.50688	1.6358	1.27343		0.35196	0.96249	0.005547	0.000925543	0.112519
SNOWBALL_024238_s_st	RNF185	311254		6.99332	6.69163	7.79755	7.79223	6.88432	6.69166	7.36787	7.40599	7.62244		1.07847	-1.00002	1.34693	1.30699	1.14778		0.394199	0.999873	0.000256062	0.000927506	0.0947678
SNOWBALL_023918_st	OSBPL6	310964		7.78282	7.50727	6.27767	6.43768	7.67601	7.58923	6.48956	6.84793	6.99551		1.07684	-1.05845	-1.1582	-1.32892	-1.02529		0.437424	0.564558	0.094168	0.000943611	0.815991
SNOWBALL_013863_st	CKAP2	301647		7.39174	8.11906	4.88249	5.44208	7.07644	8.34218	4.35449	6.12628	6.45083		1.24427	-1.16725	1.44193	-1.60681	1.4375		0.139958	0.316614	0.0104042	0.000945577	0.0110809
SNOWBALL_011704_s_st	ALPK1	299603		6.18483	6.10172	5.46891	5.39075	6.36645	6.10614	5.54651	5.86087	5.63466		-1.13416	-1.00307	-1.05527	-1.38522	-1.18542		0.225788	0.981725	0.642133	0.000953856	0.0907226
SNOWBALL_027249_st		313803		5.61094	5.24723	4.29716	4.11409	5.73189	5.49638	4.37449	4.66863	4.72771		-1.08745	-1.1885	-1.05507	-1.4687	-1.07833		0.525773	0.152079	0.700285	0.000964044	0.573247
SNOWBALL_047048_st	LPP	333565		9.70112	9.59272	9.23836	8.97732	9.86583	10.0305	9.50551	9.50587	8.75269		-1.12094	-1.35449	-1.20343	-1.44248	-1.30653		0.342441	0.0060188	0.102851	0.000964279	0.0157332
SNOWBALL_037248_st	SOD3	323796		4.08151	4.08917	4.98738	4.44343	4.14362	4.29315	5.5174	5.35816	4.45145		-1.04399	-1.15187	-1.44394	-1.88522	-1.02555		0.860179	0.515396	0.0584262	0.000965173	0.920193
SNOWBALL_004585_st	VKORC1L1	292898		8.16423	8.32492	9.63014	10.0373	8.18622	8.55866	9.17737	9.56499	9.82498		-1.01536	-1.17588	1.36866	1.38729	1.23874		0.905932	0.110997	0.00152324	0.000965767	0.0312899
SNOWBALL_002524_st	QRSL1	290944		6.63598	6.6904	6.0827	5.56004	6.66616	6.96616	6.00318	5.96263	5.91108		-1.02114	-1.21064	1.05666	-1.32188	-1.01453		0.844832	0.0237932	0.570507	0.00096686	0.895098
SNOWBALL_008841_st	SPATA6	296980		6.1695	6.23951	5.51834	5.18672	6.04594	6.09546	5.49677	5.66414	5.34377		1.08942	1.105	1.01506	-1.39225	-1.10441		0.441827	0.360363	0.908925	0.00097135	0.363304
SNOWBALL_003175_st	TUBGCP4	291578		6.93554	6.76951	6.04814	5.88636	6.89079	6.88894	6.14458	6.2931	6.28981		1.0315	-1.0863	-1.06913	-1.32568	-1.10796		0.767272	0.375863	0.486708	0.000986333	0.259433
SNOWBALL_046478_st	LOC100625764	332996		3.94429	3.51581	3.554	2.76099	4.46811	4.04159	3.26766	3.68549	3.12953		-1.43776	-1.43972	1.21954	-1.89803	-1.18303		0.0653222	0.064242	0.346998	0.000988238	0.4357
SNOWBALL_037349_st	C17H20orf27	323897		4.59795	5.02658	5.82313	6.14294	4.70943	5.0251	5.5097	5.63695	5.80532		-1.08034	1.00102	1.24266	1.42009	1.226		0.522147	0.994438	0.0425668	0.000990243	0.0583349
SNOWBALL_013861_st	PCDH17	301645		6.42692	6.28671	6.05622	5.74263	7.09424	7.09913	6.88351	6.74694	6.09544		-1.58812	-1.75615	-1.77435	-2.00599	-1.61699		0.0289881	0.00746938	0.00644264	0.000994153	0.0230294
SNOWBALL_022047_s_st	SDHA	309364		8.6109	8.43894	8.97884	9.06724	8.58202	8.51772	8.85389	8.6858	8.94216		1.02022	-1.05613	1.09047	1.30264	1.01935		0.843623	0.552045	0.316775	0.000997785	0.850668
SNOWBALL_036775_st	CDK6	323323		7.31062	7.34535	5.29074	5.38144	7.46964	8.20785	5.65326	6.17261	5.50115		-1.11652	-1.81819	-1.28567	-1.73048	-1.33679		0.564143	0.000360912	0.144668	0.000998851	0.0873271
SNOWBALL_016883_st	WBP1L	304542		7.11191	7.52489	7.6157	7.41965	7.38314	7.6637	7.73047	7.83152	7.3883		-1.20683	-1.101	-1.0828	-1.33041	-1.20742		0.0306308	0.301333	0.404524	0.00100028	0.0301828
SNOWBALL_045404_st	NFIC	331932		6.71423	6.33635	5.75407	5.58515	6.70364	6.36782	5.78777	5.91488	5.9937		1.00737	-1.02206	-1.02363	-1.25678	1.02591		0.936296	0.800183	0.785173	0.00100328	0.763383
SNOWBALL_002443_s_st	HACE1	290865		7.62338	7.7853	6.59188	6.61812	7.58926	7.9521	6.46662	7.04133	6.89748		1.02393	-1.12256	1.0907	-1.3409	-1.13225		0.832961	0.217895	0.372514	0.00100567	0.181852
SNOWBALL_011399_st	FRYL	299310		3.96731	4.11387	3.5422	3.02446	4.03955	4.95686	3.3364	4.04854	3.77501		-1.05135	-1.79377	1.15333	-2.03366	1.0763		0.855092	0.0065655	0.564697	0.00101188	0.782261
SNOWBALL_038646_st	NAV3	325193		6.97159	6.25181	5.52559	5.62218	6.98502	6.24859	5.33458	6.12689	5.82183		-1.00935	1.00224	1.14156	-1.41884	1.10904		0.947722	0.987731	0.240331	0.00103191	0.374008
SNOWBALL_021134_s_st	OPTN	308502		9.26948	8.82032	9.99937	10.3267	9.41885	8.98838	9.70823	9.98744	10.2087		-1.10909	-1.12355	1.22361	1.26509	1.18313		0.164318	0.113066	0.00468322	0.00103468	0.0188082
SNOWBALL_003162_st	ACER2	291567		4.66997	4.84056	9.39935	9.44445	4.4991	4.57894	8.65229	8.86316	9.6156		1.12573	1.19882	1.67837	1.49619	1.35846		0.377837	0.154387	3.8062e-05	0.00103937	0.0123648
[truncated: 2,117 more rows]
