# Supplementary material for: Effect of metabolically divergent pig breeds and tissues on mesenchymal stem cell expression patterns during adipogenesis
Source: BMC Genomics. 2024 Apr 25;25:407. doi: 10.1186/s12864-024-10308-z (PMC11044395; doi:10.1186/s12864-024-10308-z)
Supplement: Supplementary file 4 — Supplementary Material 4 [file 12864_2024_10308_MOESM4_ESM.xlsx]

## Sheet: Table S5
Additional file 5
Primers sequences used for amplification in qPCR.
Gene symbol	PRIMERS FOR	PRIMERS REV
ADIPOQ	TCCACGTCACGGTCTACTTG	AGAGGAGCACAGAGCCAGAG
FABP4	AAAGGTGTCACGGCTACCAG	CAAAATCAGTCTGGGGGAAA
FGF2	TGTGCAAACCGTTATCTTGC	TTCTCGAAGGAGGTGAAGGA
PIK3CA	ACCAGCATTCTGCTCTCTGC	CAACATGGATGAACCTGGAG
PIK3R1	GCCTCACATGGGACAAAGTT	TCCTGGGCAGCTAATGCTAT
PPARG	CTGCAGCTCAAGTTGAACCA	AGTGGGTGAAGGCTCATGTC
PPP3CA	GCTGCATATCAGCAGTTGGA	AAGGCATACCCCAAAGAGGT
NANOG	CATCCATTTCCAGCGAATCT	TGGTTTTACTCTGGGGCTTG
ALPL	GAAAGCAGGTCTTGGAGTGC	TAGGGTCTGCTGAGCTTGGT
CEBPA	ACTGTATGTCGCCAGCATTG	GTGCACATTCACATTGCACA
HPRT1	ACACTGGCAAAACAATGCAA	TCAAGGGCATAGCCTACCAC
PPIA	GTCTCCTTCGAGCTGTTTGC	CACCCTGGCACATAAATCCT
YWHAZ	AAGTTCTTGATCCCCAATGCT	AAGCTTCCTGGTATGCTTGCT
