# Supplementary material for: Effect of metabolically divergent pig breeds and tissues on mesenchymal stem cell expression patterns during adipogenesis
Source: BMC Genomics. 2024 Apr 25;25:407. doi: 10.1186/s12864-024-10308-z (PMC11044395; doi:10.1186/s12864-024-10308-z)
Supplement: Supplementary file 5 — Supplementary Material 5 [file 12864_2024_10308_MOESM5_ESM.xlsx]

## Sheet: Table S5
Additional file 4
Least square mean (Lsmean) and P-value when comparing breeds, tissues, stage and breeds*stage of genes by qPCR for validation.
	Breed				Tissue				Stage													Breed*Stage
Label	Lsmean AS	Lsmean DL	p-Value for Diff of Breed = (AS)-(DL)		Lsmean FP	Lsmean FS	p-Value for Diff of Tissue = (FP)-(FS)		Lsmean D1 Adi	Lsmean D4 Adi	Lsmean D7 Adi	Lsmean D14 _Adi	Lsmean D1 Con	Lsmean D4 Con	Lsmean D7 Con	Lsmean D14 Con	p-Value for Diff of Stage = (Adipo_D1)-(Control_D1)	p-Value for Diff of Stage = (Adipo_D4)-(Control_D4)	p-Value for Diff of Stage = (Adipo_D7)-(Control_D7)	p-Value for Diff of Stage = (Adipo_D14)-(Control_D14)		Lsmean AS Adipo_D1	Lsmean AS Adipo_D4	Lsmean AS Adipo_D7	Lsmean AS Adipo_D14	Lsmean DL Adipo_D1	Lsmean DL Adipo_D4	Lsmean DL Adipo_D7	Lsmean DL Adipo_D14	p-Value for Diff of Breed*Stage = (AS Adipo_D1)-(DL Adipo_D1)	p-Value for Diff of Breed*Stage = (AS Adipo_D4)-(DL Adipo_D4)	p-Value for Diff of Breed*Stage = (AS Adipo_D7)-(DL Adipo_D7)	p-Value for Diff of Breed*Stage = (AS Adipo_D14)-(DL Adipo_D14)
CEBPA	0.294151	0.152101	0.0209		0.285606	0.160646	0.0406		0.021952	0.502509	0.59878	0.425684	0.004248	0.079266	0.162945	0.189054	0.8899	0.0019	0.0014	0.0699		0.030813	0.624494	0.790984	0.548809	0.013091	0.380523	0.406575	0.302558	0.9219	0.1821	0.0386	0.1782
ADIPOQ	9.94077	4.714	0.129		8.32602	6.32875	0.557		0.018572	14.3173	26.9079	24.0884	0.009513	0.050645	0.058726	0.484533	0.999	0.0562	0.0006	0.0023		0.036244	20.9116	37.3666	30.1867	0.000901	7.72313	16.4491	17.9901	0.9973	0.206	0.0481	0.2415
FABP4	8.82246	4.84221	0.1796		8.34536	5.31932	0.3052		0.150674	7.87202	22.686	28.6801	0.010216	0.04404	1.57765	0.441363	0.9822	0.219	0.0017	<.0001		0.194784	10.494	30.2078	34.5823	0.106563	5.25	15.1642	22.7779	0.9921	0.5575	0.0975	0.1905
PPARG	0.636458	0.397583	0.0245		0.580278	0.453764	0.2229		0.034375	1.191	1.15475	1.38075	0.02175	0.13075	0.258	0.433625	0.9545	<.0001	0.0002	0.0001		0.0415	1.488	1.3745	1.66475	0.02725	0.894	0.935	1.09675	0.9637	0.0632	0.1652	0.0752
FGF2	0.000576	0.012851	<.0001		0.007746	0.005682	0.0832		0.001303	0.003889	0.005279	0.006349	0.001548	0.00944	0.010179	0.016023	0.9223	0.0321	0.0569	0.0004		0.000115	0.000493	0.000662	0.000802	0.00249	0.007285	0.009896	0.011896	0.5055	0.0618	0.0126	0.0032
PIK3R1	0.562929	1.15219	<.0001		0.814904	0.900216	0.184		0.254518	1.49082	0.978431	0.645501	0.141282	0.943282	1.16265	1.65172	0.4092	0.0002	0.1824	<.0001		0.171274	1.08736	0.735144	0.388846	0.337761	1.89427	1.22172	0.902155	0.391	0.0001	0.0153	0.0108
NANOG	0.027286	0.016769	0.0007		0.021202	0.022853	0.5666		0.019234	0.007332	0.010799	0.005117	0.027095	0.035189	0.033192	0.019223	0.2083	<.0001	0.0008	0.027		0.02791	0.009034	0.014459	0.005224	0.010559	0.005631	0.007139	0.005009	0.0528	0.6975	0.4047	0.9805
ALPL	0.003125	0.006665	0.005		0.00585	0.003941	0.1169		0.004493	0.002885	0.012702	0.005872	0.003941	0.004554	0.003968	0.001373	0.8306	0.5185	0.0015	0.0869		0.005171	0.002137	0.003691	0.002251	0.003815	0.003632	0.021712	0.009493	0.7102	0.6821	<.0001	0.0526
PIK3CA	0.033176	0.033606	0.8438		0.033281	0.033501	0.9195		0.024726	0.028169	0.02771	0.019707	0.018085	0.051756	0.04951	0.054497	0.1617	<.0001	<.0001	<.0001		0.026725	0.027206	0.028944	0.019718	0.022726	0.029132	0.026477	0.019696	0.5472	0.7715	0.71	0.9974
PPP3CA	0.432992	0.326491	0.0006		0.378686	0.380796	0.941		0.145834	0.348251	0.430688	0.552126	0.232699	0.431641	0.44203	0.47008	0.1622	0.1793	0.8534	0.1862		0.167831	0.425043	0.503495	0.631613	0.123837	0.271459	0.357882	0.472639	0.6129	0.0826	0.0992	0.0728
The gray color represents the least square means (LSmeans) of the groups along with their corresponding p-values for the main effect of stage in Figure 7a. Similarly, in Figure 7b, the gray color indicates the LSmeans of the groups along with their associated p-values for the main effect of breeds.
